# Supplementary material for: Discovery of drug–omics associations in type 2 diabetes with generative deep-learning models
Source: Nat Biotechnol. 2023 Jan 2;41(3):399–408. doi: 10.1038/s41587-022-01520-x (PMC10017515; doi:10.1038/s41587-022-01520-x)
Supplement: Supplementary file 3 — Features that were included from the different omics datasets. [file 41587_2022_1520_MOESM3_ESM.xlsx]

## Sheet: Supplementary Data 1
Supplementary Data 1. Features that were included from the different omics datasets. See also Methods for a description on the selection criteria (if any)
Clinical (categorical)	Genetics	Drugs	Clinical (continuous)	Diet and wearables	Proteomics	Targeted metabolomics	Untargeted metabolomics	Transcriptomics	Metagenomics
parent_diabetes	rs3768321	Metformin	last_smoke_months	Water.g	KCNK16_HPA016567	C0	20675	FGR	MGS:igc0001 Blastocystis sp. subtype 3
quality_of_life.health_status	rs58432198	Bendroflumethiazide	siblings_diabetes	Tot.N2.g	POLDIP3_HPA018421	C10	44621	NFYA	MGS:igc0002 Unknown sp.
medical_history_1.hypertension	rs12140153	Losartan	child_diabetes	Protein.g	EFHC1_HPA035307	C10.1	39270	NIPAL3	MGS:igc0003 Blastocystis sp. subtype 4
medical_history_1.hypercholesterolaemia	rs184660829	Amlodipine	bmi	Fat.g	ADD1_HPA035873	C10.2	35186	ENPP4	MGS:igc0004 Blastocystis sp. subtype 2
medical_history_1.angina	rs1127215	Atorvastatin	fasting.GAD	CHOm.g	ADD1_HPA035874	C12	34214	ANKIB1	MGS:igc0005 [Clostridium] asparagiforme
medical_history_2.pvd	rs1493694	Acetylsalicylic Acid	fasting.GADaab	Energy.kcal.kcal	NID2_HPA039313	C14.2	32635	KRIT1	MGS:igc0006 Escherichia coli
medical_history_2.asthma	rs10305745	Simvastatin	diabetes_history_2.prev_hba1c	Starch.m.g	ZBTB25_HPA047518	C16	34395	LAP3	MGS:igc0007 [Clostridium] bolteae
medical_history_2.copd	rs145904381	Bisoprolol	general.ph	Tot.Sug.m.g	BCAS1_HPA051816	C16.1	35628	CD99	MGS:igc0008 Hungatella hathewayi
smoking_alcohol.smoke	rs539515	Omeprazole	general.sg	NMES.g	CPA1	C18	33955	MAD1L1	MGS:igc0009 Haemophilus sp.
smoking_alcohol.alcohol	rs12048743	Levothyroxine Sodium	labs.hba1c	Glucose.g	ZBTB25_HPA054699	C18.1	35631	LASP1	MGS:igc0010 Lachnospiraceae sp.
medical_history_1.stroke	rs9430095	Hydrochlorothiazide	labs.sodium	Fructose.g	ANK1	C2	34416	SNX11	MGS:igc0011 Klebsiella pneumoniae
medical_history_1.tia	rs79687284	Enalapril	labs.potassium	Sucrose.m.g	NID2_HPA058772	C3	19324	TMEM176A	MGS:igc0012 Blautia producta
diabetes_history.presentation	rs340874	Ramipril	labs.calcium	Maltose.m.g	CELSR3_HPA062866	C4	33971	M6PR	MGS:igc0013 Clostridiales sp.
medical_history_1.other_cardiac	rs114526150	Atenolol	labs.creatinine	Lactose.m.g	NR1H3_HPA063631	C6..C4.1.DC.	33972	CASP10	MGS:igc0014 Streptococcus sp.
medical_history_2.other_cerebrovascular	rs2820446	Paracetamol	labs.urea	NSP..Engl..g	PMS1_HPA064355	C7.DC	32497	CFLAR	MGS:igc0015 Unknown sp.
medical_history_2.other_respiratory	rs348330	Lansoprazole	labs.uric_acid	Fibre..AOAC..g	IL1B_HPA001410	C8	37752	RBM5	MGS:igc0016 Parabacteroides goldsteinii
medical_history_2.other_malignancy	rs291367	Metoprolol	labs.albumin	Sat.fats.g	KDR_HPA008024	C8.1	38768	ARF5	MGS:igc0017 Bacteroides thetaiotaomicron
medical_history_3.own_teeth	rs62107261	Salbutamol	labs.egfr	MonoUfats.g	TNFRSF8	Arg	39609	SARM1	MGS:igc0018 Lachnospiraceae sp.
medical_history_3.teeth_at_35yrs	rs35913461	Codeine	general.subject_weight	PolyUfats.g	KIAA1244_HPA036350	Gln	38296	POLDIP2	MGS:igc0019 Victivallales bacterium CCUG 44730
medical_history_3.bleeding_gums	rs11680058	Lisinopril	general.subject_waist	Transfats.g	COG6	Gly	32348	PLXND1	MGS:igc0020 Parabacteroides gordonii
medical_history_3.periodontitis	rs17802463		general.subject_thigh	Cholestrl.mg	PGF_HPA041624	His	43343	AK2	MGS:igc0021 Bacteroides cellulosilyticus
medical_history_3.loose_teeth	rs1260326		general.subject_hip	Sodium.mg	NOTCH2_HPA048743	Met	42489	CD38	MGS:igc0022 Clostridiales bacterium VE202-06
smoking_alcohol.smoke_what	rs28525376		general.subject_calf	Potassium.mg	CTNNAL1	Orn	35675	FKBP4	MGS:igc0023 Bacteroides nordii
general.leucocytes	rs6708643		fasting.HbA1c	Calcium.mg	VEGFA_HPA053984	Phe	17945	KDM1A	MGS:igc0024 Citrobacter freundii
general.nitrites	rs80147536		fasting.Glucose	Magnesium.mg	TCEANC2	Pro	35431	RBM6	MGS:igc0025 Eisenbergiella tayi
general.protein	rs10193538		fasting.Insulin	Phosphor..mg	CCR2_HPA063255	Ser	43400	RECQL	MGS:igc0026 Klebsiella oxytoca
general.blood	rs6545714		fasting.Cpep	Iron.mg	VEGFA_HPA063302	Thr	35635	PDK4	MGS:igc0027 Bacteroides fragilis
general.ketones	rs243024		mmtt.120.Glucose	Copper.mg	PPARG	Trp	32197	CDC27	MGS:igc0028 Unknown sp.
general.glucose	rs2249105		mmtt.120.Insulin	Zinc.mg	NOTCH2_HPA064511	Tyr	31787	SLC4A1	MGS:igc0029 Bacteroidales sp.
quality_of_life.limited_moderate_activities	rs2052261		mmtt.120.Cpep	Chloride.mg	CCR2_HPA065041	Val	542	UPF1	MGS:igc0030 Klebsiella aerogenes
quality_of_life.limited_stairs_climbing	rs2028150		fasting.Creatinine	Manganese.mg	TMEM132D_HPA010797	xLeu	43264	SKAP2	MGS:igc0031 Enterobacter cloacae
quality_of_life.limited_regular_activities_physical	rs79046683		fasting.UCPCR	Selenium.ug	VWDE	lysoPC.a.C16.0	22053	SLC25A5	MGS:igc0032 Emergencia timonensis
quality_of_life.limited_other_activities_physical	rs11688931		fasting.UCpep	Iodine.ug	ANKMY1_HPA026620	lysoPC.a.C18.0	1549	MCUB	MGS:igc0033 Parabacteroides distasonis
quality_of_life.limited_regular_activities_emotional	rs11688682		fasting.UCreatinine	Retinol.ug	CARF_HPA034557	lysoPC.a.C18.1	27672	LIG3	MGS:igc0034 Lachnoclostridium sp.
quality_of_life.limited_other_activities_emotional	rs66477705		fasting.HDL	Carotene.ug	CDC123_HPA037830	lysoPC.a.C18.2	12017	RPAP3	MGS:igc0035 Erysipelotrichia sp.
quality_of_life.limited_work_due_pain	rs35999103		fasting.LDL	Vitamin.D.ug	PSTPIP2	lysoPC.a.C20.4	21047	SPPL2B	MGS:igc0036 Enterobacter cloacae
quality_of_life.felt_calm	rs13426680		fasting.TG	Vitamin.E.mg	CARF_HPA043191	PC.aa.C30.0	15676	FAM214B	MGS:igc0037 Clostridiales sp.
quality_of_life.lot_of_energy	rs3772071		fasting.ALT	Thiamin.mg	RMND5B_HPA047778	PC.aa.C32.0	15677	PRKAR2B	MGS:igc0038 Clostridiales bacterium 1_7_47FAA
quality_of_life.felt_blue	rs10195252		fasting.AST	Riboflav.mg	ANKMY1_HPA048869	PC.aa.C32.1	1558	MSL3	MGS:igc0039 Bacteroides thetaiotaomicron
quality_of_life.limited_social_activities	rs13024606		fasting.Chol	Niacin.mg	CDC123_HPA057540	PC.aa.C32.2	37202	CREBBP	MGS:igc0040 Lachnospiraceae sp.
confounders.nail_polish	rs113414093		BSA	Trypt.60.mg	GOLGA7B	PC.aa.C32.3	37203	TSPOAP1	MGS:igc0041 Butyricimonas sp. Marseille-P3923
confounders.any_antibiotics	rs2972144		basal.glu	Vit.B6.mg	JPH2_HPA065027	PC.aa.C34.1	22116	MPO	MGS:igc0042 Bacteroides caccae
	rs11709077		mean.glu	Vit.B12.ug	SYTL4_HPA001475	PC.aa.C34.2	42493	KMT2E	MGS:igc0043 Unknown sp.
	rs17819328		basal.ins	Folate.ug	SCG3	PC.aa.C34.3	36098	RHBDD2	MGS:igc0044 Bacteroides salyersiae
	rs35352848		mean.ins	Pantothen.mg	NECAB2_HPA013998	PC.aa.C34.4	33968	IBTK	MGS:igc0045 Lachnospiraceae sp.
	rs17013314		basal.isr	Biotin.ug	CABP7_HPA016037	PC.aa.C36.0	1494	MYCBP2	MGS:igc0046 Unknown sp.
	rs11926707		glu.sens	Vitamin.C.mg	GAB1	PC.aa.C36.1	37190	FBXL3	MGS:igc0047 Tannerellaceae sp.
	rs75423501		rate.sens	Alcohol.g	DNAJC17_HPA041187	PC.aa.C36.2	36776	ITGAL	MGS:igc0048 Bacteroides sp.
	rs4688760		PFR1	Sucrose.g	OAS3_HPA041372	PC.aa.C36.3	32198	ZFX	MGS:igc0049 Hungatella hathewayi
	rs2581787		total.isr	Pwear	OAS3_HPA041253	PC.aa.C36.4	43258	LAMP2	MGS:igc0050 Clostridiales sp.
	rs76263492		X2.h.OGIS	Value.enmo_mean	DNAJC17_HPA040914	PC.aa.C36.5	32342	ITGA2B	MGS:igc0051 Clostridium butyricum
	rs3774723		Stumvoll	coef_MORNING.enmo_mean	CCL17_HPA040876	PC.aa.C36.6	32980	GDE1	MGS:igc0052 Clostridiaceae sp.
	rs74368513		Matsuda	coef_MIDNIGHT.enmo_mean	CCDC114_HPA042524	PC.aa.C38.0	1126	OSBPL7	MGS:igc0053 [Clostridium] innocuum
	rs9860730		Clinsb	diurnal_rmse.enmo_mean	XIAP_HPA042428	PC.aa.C38.3	33937	MAP3K14	MGS:igc0054 Eisenbergiella massiliensis
	rs13085136		Clins	Value.vm_hpf_mean	LIN7A_HPA045030	PC.aa.C38.4	32792	AP2B1	MGS:igc0055 Clostridiales sp.
	rs2272163		WHR	coef_MORNING.vm_hpf_mean	HAS1	PC.aa.C38.5	31591	SPATA20	MGS:igc0056 Firmicutes sp.
	rs11708067		BP_s_mean	coef_MIDNIGHT.vm_hpf_mean	NAMPT	PC.aa.C38.6	44679	RALA	MGS:igc0057 Veillonella sp.
	rs649961		BP_d_mean	diurnal_rmse.vm_hpf_mean	STX1A_HPA063011	PC.aa.C40.1	1110	KDM7A	MGS:igc0058 Desulfovibrionaceae sp.
	rs9828772		hsCRP	Value.vm_hpf_0_48	KCNB2_HPA018161	PC.aa.C40.2	1638	ALDH3B1	MGS:igc0059 [Clostridium] clostridioforme
	rs559138871		liver.iron	coef_MORNING.vm_hpf_0_48	SSTR3_HPA019151	PC.aa.C40.3	12129	PHTF2	MGS:igc0060 Enterobacter cloacae
	rs62271373		panc.iron	coef_MIDNIGHT.vm_hpf_0_48	FAM111B_HPA038637	PC.aa.C40.4	3141	IFRD1	MGS:igc0061 Bilophila wadsworthia
	rs13065698		liver.fat	diurnal_rmse.vm_hpf_0_48	SSTR3_HPA042435	PC.aa.C40.5	2137	PAF1	MGS:igc0062 Firmicutes sp.
	rs74653713		panc.fat	Value.vm_hpf_48_154	CERKL	PC.aa.C40.6	32412	VPS41	MGS:igc0063 Clostridiaceae sp.
	rs35497231		iaat	coef_MORNING.vm_hpf_48_154	THBS2_HPA044304	PC.aa.C42.0	48782	ELAC2	MGS:igc0064 Bacteroidaceae sp.
	rs7629630		asat	coef_MIDNIGHT.vm_hpf_48_154	IDO2	PC.aa.C42.1	569	ARSD	MGS:igc0065 Lachnospiraceae sp.
	rs9873618		taat	diurnal_rmse.vm_hpf_48_154	SYNE4	PC.aa.C42.4	1642	ADIPOR2	MGS:igc0066 Bacteroides stercorirosoris
	rs2872246		Energy intake	Value.vm_hpf_154_389	CCDC116_HPA000823	PC.aa.C42.5	32489	PAFAH1B1	MGS:igc0067 Morganella morganii
	rs6780171		active_glp1_conc_0min	coef_MORNING.vm_hpf_154_389	CCDC116_HPA000853	PC.aa.C42.6	32492	KIAA0100	MGS:igc0068 Parabacteroides merdae
	rs150111048		total_glp1_conc_0min	coef_MIDNIGHT.vm_hpf_154_389	FEN1	PC.ae.C30.0	15500	GAS7	MGS:igc0069 Clostridiales sp.
	rs11717959		total_glp1_conc_60min	diurnal_rmse.vm_hpf_154_389	LARP6_HPA018292	PC.ae.C30.2	35320	MATK	MGS:igc0070 Clostridiales sp.
	rs1516728		Glucagon_conc_0min_pg_ml	Value.vm_hpf_389_9999	ZSWIM5_HPA018211	PC.ae.C32.1	15506	CD79B	MGS:igc0071 Clostridium sp. D5
	rs3887925		Glucagon_conc_60min_pg_ml	coef_MORNING.vm_hpf_389_9999	C8orf48_HPA027440	PC.ae.C32.2	38178	LUC7L	MGS:igc0072 Bacteroidales sp.
	rs7645517		Glucagon_conc_120min_pg_ml	coef_MIDNIGHT.vm_hpf_389_9999	C8orf48_HPA027431	PC.ae.C34.0	1564	CACNA2D2	MGS:igc0073 Citrobacter koseri
	rs4686471		proinsulin_conc_60min_pmol_L	diurnal_rmse.vm_hpf_389_9999	LRWD1	PC.ae.C34.1	2132	BAIAP3	MGS:igc0074 Blautia hydrogenotrophica
	rs111827885		HOMA2..B		SLU7	PC.ae.C34.2	1712	CRAMP1	MGS:igc0075 Comamonas kerstersii
	rs1531583		HOMA2.IR		TET2_HPA043135	PC.ae.C34.3	1769	MYLIP	MGS:igc0076 Ruthenibacterium lactatiformans
	rs35654957				CCL16_HPA042909	PC.ae.C36.0	27718	PSMB1	MGS:igc0077 Bacteroidaceae sp.
	rs56337234				STXBP5_HPA049727	PC.ae.C36.1	513	JARID2	MGS:igc0078 Clostridium celatum
	rs362307				ZMAT1_HPA051549	PC.ae.C36.2	33941	CDK11A	MGS:igc0079 Bacteroides fragilis
	rs1801212				NOL9_HPA054986	PC.ae.C36.3	32425	NADK	MGS:igc0080 Clostridiales sp.
	rs10937721				NOXRED1	PC.ae.C36.4	36747	SYPL1	MGS:igc0081 Lentisphaeria sp.
	rs12640250				ZSWIM5_HPA059391	PC.ae.C36.5	17805	CYB561	MGS:igc0082 Bacteroidaceae sp.
	rs10938398				ERAP2_HPA064360	PC.ae.C38.0	35718	SPAG9	MGS:igc0083 Akkermansia sp. KLE1605
	rs2102278				CXCR1_HPA064353	PC.ae.C38.1	32415	PGLYRP1	MGS:igc0084 Coprobacillus sp. 3_3_56FAA
	rs114447556				EIF2AK3_HPA015737	PC.ae.C38.2	19323	ST3GAL1	MGS:igc0085 Bacteroidales sp.
	rs12642790				PPP1R3B	PC.ae.C38.3	32504	MMP25	MGS:igc0086 Bacteroidales sp.
	rs1903002				STXBP6	PC.ae.C38.4	37478	IL32	MGS:igc0087 Bacteroidales sp.
	rs6821438				GPR148_HPA031413	PC.ae.C38.5	32511	PKD1	MGS:igc0088 Bacteroides uniformis
	rs1580278				SRP72	PC.ae.C38.6	18467	MED24	MGS:igc0089 Clostridiales sp.
	rs1296328				PPIP5K1_HPA039380	PC.ae.C40.0	33587	RHOBTB2	MGS:igc0090 Bacteroidales sp.
	rs7669833				C15orf27	PC.ae.C40.1	33973	HEATR5B	MGS:igc0091 Tannerellaceae sp.
	rs28819812				EFCAB3_HPA046862	PC.ae.C40.2	1552	SEC62	MGS:igc0092 Anaerostipes sp. 3_2_56FAA
	rs58730668				NANP	PC.ae.C40.3	34456	RPS20	MGS:igc0093 Erysipelotrichaceae bacterium 3_1_53
	rs3845281				ZMAT3_HPA054356	PC.ae.C40.4	18369	CSDE1	MGS:igc0094 Lentisphaeria sp.
	rs146886108				GP9	PC.ae.C40.5	37539	UBE3C	MGS:igc0095 Bacteroides stercoris
	rs17250977				IRX2	PC.ae.C40.6	33422	REV3L	MGS:igc0096 Lachnospiraceae sp.
	rs6885132				PPIP5K1_HPA058849	PC.ae.C42.0	2734	TRAF3IP3	MGS:igc0097 Bacteroides massiliensis
	rs76549217				FGA_HPA064755	PC.ae.C42.1	32393	VTA1	MGS:igc0098 Eubacterium sp. An3
	rs62368490				KIAA0586_HPA000846	PC.ae.C42.2	57	BAZ1B	MGS:igc0099 Bacteria sp.
	rs6884702				EFS	PC.ae.C42.3	53	RANBP9	MGS:igc0100 Coprobacillus sp. D6
	rs17261179				ASB9_HPA000403	PC.ae.C42.4	35439	ZNF207	MGS:igc0101 Haemophilus sp.
	rs3811978				ASB9_HPA001019	PC.ae.C42.5	15990	UQCRC1	MGS:igc0102 Bacteroides ovatus
	rs62357230				SYTL4_HPA001589	PC.ae.C44.3	32346	CD9	MGS:igc0103 Clostridium sp. AT4
	rs62370480				TP53INP1	PC.ae.C44.4	32620	NCAPD2	MGS:igc0104 Flavonifractor plautii
	rs702634				ZMAT1_HPA012557	PC.ae.C44.5	41754	IFFO1	MGS:igc0105 [Clostridium] clostridioforme
	rs279744				NECAB2_HPA014144	PC.ae.C44.6	32328	NISCH	MGS:igc0106 Clostridiales sp.
	rs465002				ZNF330_HPA015705	SM..OH..C14.1	15753	STAB1	MGS:igc0107 Clostridiales sp.
	rs2431115				FST	SM..OH..C16.1	59	IDS	MGS:igc0108 Firmicutes sp.
	rs9687832				POLDIP3_HPA018411	SM..OH..C22.1	27513	CD4	MGS:igc0109 Victivallales sp.
	rs96844				WARS	SM..OH..C22.2	32405	BTK	MGS:igc0110 Parabacteroides sp.
	rs4976033				KLHL42	SM..OH..C24.1	32999	FYN	MGS:igc0111 Streptococcus anginosus
	rs2307111				L3MBTL3_HPA023166	SM.C16.0	33441	HIVEP2	MGS:igc0112 Culturomica massiliensis
	rs4457053				EFCAB5_HPA022852	SM.C16.1	1125	ELOA	MGS:igc0113 Firmicutes sp.
	rs1316776				FAM135B	SM.C18.0	34407	LYPLA2	MGS:igc0114 Bacteria sp.
	rs7719891				EFCAB5_HPA028608	SM.C18.1	15140	NME1-NME2	MGS:igc0115 Clostridium disporicum
	rs138337556				ZMAT3_HPA027567	SM.C24.0	33830	BTBD7	MGS:igc0116 Odoribacter laneus
	rs78408340				CAPN13	SM.C24.1	1645	ABHD5	MGS:igc0117 Bacteroides intestinalis
	rs115505614				TXLNB	SM.C26.1	60	AKAP8L	MGS:igc0118 Akkermansia muciniphila
	rs244665				TXNIP	H1	1105	MBTD1	MGS:igc0119 Firmicutes sp.
	rs329122				EFCAB3_HPA030717		34035	RNF216	MGS:igc0120 Akkermansia muciniphila
	rs3934712				TUBE1		1301	PTBP1	MGS:igc0121 Clostridiales sp.
	rs112498319				DSCAML1		1121	PIK3C2A	MGS:igc0122 Lachnospiraceae sp.
	rs9379084				TTC22		1302	PLAUR	MGS:igc0123 Bacteria sp.
	rs9505097				C21orf58		1365	GPR21	MGS:igc0124 Cloacibacillus porcorum
	rs7756992				AIM1		32418	PPP5C	MGS:igc0125 Firmicutes sp.
	rs601945				TFF3		37432	CEP68	MGS:igc0126 Sutterella wadsworthensis
	rs77136196				SETD5		1585	TYROBP	MGS:igc0127 Bacteroides sp. Marseille-P3108
	rs2233632				CXXC4		33939	ERCC1	MGS:igc0128 Lachnospiraceae sp.
	rs34298980				PLA2G7		43249	CD22	MGS:igc0129 Anaerotruncus sp. AT3
	rs11967262				CPEB4		47101	LTF	MGS:igc0130 Clostridiales sp.
	rs6458354				FAM13A		40469	EXTL3	MGS:igc0131 Bacteria sp.
	rs3798519				ARAP1		15650	ELOVL5	MGS:igc0132 Clostridiales sp.
	rs2465043				GHSR		35137	ALOX5	MGS:igc0133 Clostridiales sp.
	rs4946812				SUPV3L1		1356	KDM5D	MGS:igc0134 Bacteria sp.
	rs11759026				HAL		45413	CALCOCO1	MGS:igc0135 Bacteria sp.
	rs2800733				FAM111B_HPA038636		36754	UBR7	MGS:igc0136 Bacteroides coprophilus
	rs9494624				STXBP5_HPA039991		33936	PSMC4	MGS:igc0137 Clostridia sp.
	rs2982521				BSN		35160	MAN2B2	MGS:igc0138 Bacteroidales sp.
	rs616279				SEC24C_HPA040213		36103	SLC25A39	MGS:igc0139 Alistipes sp.
	rs474513				SEC24C_HPA040196		1336	MVP	MGS:igc0140 [Clostridium] symbiosum
	rs4709746				KLHL22		33447	NUB1	MGS:igc0141 Barnesiella sp. An22
	rs17168486				FTL		1508	CLK1	MGS:igc0142 Blautia obeum
	rs10228066				RCCD1		48425	DNASE1L1	MGS:igc0143 Klebsiella quasipneumoniae
	rs2908334				DDX49		35126	DDX11	MGS:igc0144 Alistipes finegoldii
	rs78840640				XIAP_HPA042129		64	CD6	MGS:igc0145 [Clostridium] hylemonae
	rs4279506				FUZ		34425	TACC3	MGS:igc0146 Hafnia paralvei
	rs1708302				CCR8		1444	UFL1	MGS:igc0147 Clostridiales sp.
	rs917195				EFHC1_HPA043442		33935	CAPN1	MGS:igc0148 Bacteroides coprocola
	rs878521				GPR119		32619	MDH1	MGS:igc0149 Clostridiales sp.
	rs116913033				SLC39A13		32562	CCDC88C	MGS:igc0150 Bacteroidetes sp.
	rs56376556				CCDC151_HPA044184		38170	ZMYND11	MGS:igc0151 Clostridiales sp.
	rs11496066				MUC13		35127	WAS	MGS:igc0152 Bacteria sp.
	rs62482405				CCDC36_HPA045690		1898	BID	MGS:igc0153 Firmicutes sp.
	rs39328				TSKS		32452	MATR3	MGS:igc0154 Clostridiales sp.
	rs6976111				POLE		33442	NUDCD3	MGS:igc0155 Clostridia sp.
	rs2268382				PPP1R10		31555	ATP2C1	MGS:igc0156 [Eubacterium] hallii
	rs1562396				CDKN2A_HPA047838		32672	SLC38A5	MGS:igc0157 Clostridiales sp.
	rs62492368				FYTTD1_HPA048382		42582	RALBP1	MGS:igc0158 Roseburia intestinalis
	rs6459733				PVALB		39592	SLC11A1	MGS:igc0159 Clostridiales sp.
	rs17689007				CXCL6		34384	AGPS	MGS:igc0160 [Ruminococcus] gnavus
	rs57327348				MRPL32		1358	CD74	MGS:igc0161 Clostridiales sp.
	rs10096633				F3		1437	ZRANB1	MGS:igc0162 Bacteroides eggerthii
	rs10954772				KIAA0586_HPA050249		37058	RUNX3	MGS:igc0163 Clostridiales sp.
	rs13262861				KLK4		12261	MRE11	MGS:igc0164 Clostridia sp.
	rs4736819				HHEX_HPA051894		18392	PLEKHB1	MGS:igc0165 Bacteroidales sp.
	rs148766658				TET2_HPA051948		18394	SERPINB1	MGS:igc0166 Ruminococcus bicirculans
	rs11786992				MYH7B_HPA052679		32306	SPAST	MGS:igc0167 Unknown sp.
	rs10097617				FYTTD1_HPA054474		32401	OSBPL5	MGS:igc0168 Deltaproteobacteria sp.
	rs187936726				SPTBN4		54	AQR	MGS:igc0169 Butyricimonas sp.
	rs149364428				CCDC151_HPA054626		37097	RTFDC1	MGS:igc0170 [Clostridium] leptum
	rs12680028				BCAS1_HPA054745		1299	SLC45A4	MGS:igc0171 Clostridiales sp.
	rs3802177				APOBEC3D		1604	RNF10	MGS:igc0172 Intestinimonas butyriciproducens
	rs80244329				TMEM100		32623	RNH1	MGS:igc0173 Desulfovibrio fairfieldensis
	rs17772814				ZNF330_HPA056325		606	NDUFS1	MGS:igc0174 Bacteroides fluxus
	rs1561927				KCNMB2_HPA056539		1649	RB1CC1	MGS:igc0175 Flavonifractor sp. An10
	rs4977213				GCKR		32735	ERP44	MGS:igc0176 Bacteroides clarus
	rs12719778				DDB2		32587	BIRC3	MGS:igc0177 Clostridiales sp.
	rs510807				TNNT1		32786	AKAP11	MGS:igc0178 Parabacteroides johnsonii
	rs79103584				SERPINB10		32753	STRAP	MGS:igc0179 Klebsiella oxytoca
	rs10974438				L3MBTL3_HPA060021		32578	DEF6	MGS:igc0180 Fusobacterium ulcerans
	rs7022807				CCDC114_HPA062146		32616	PLEKHO1	MGS:igc0181 Oscillospiraceae sp.
	rs7867635				HNF1A_HPA062244		32632	UBR2	MGS:igc0182 Clostridia sp.
	rs7847880				CDKN2B		32689	PHF20	MGS:igc0183 Merdimonas faecis
	rs1412830				NOL9_HPA063926		32698	TYMP	MGS:igc0184 Clostridiales sp.
	rs76011118				SLC35C1		39533	SEC63	MGS:igc0185 Bacteroidales sp.
	rs10811660				KCNMB2_HPA064710		32746	KPNA6	MGS:igc0186 Bacteria sp.
	rs10757283				IL5		32757	VIM	MGS:igc0187 Bacteroides dorei
	rs1333052				GLP1R		32758	FAS	MGS:igc0188 Clostridiaceae sp.
	rs1575972				C2CD4A		32759	RNASET2	MGS:igc0189 Clostridiales sp.
	rs1412234				FN3KRP		37727	CD44	MGS:igc0190 Lactococcus lactis
	rs12001437				MAGEL2_HPA066644		32787	SLAMF7	MGS:igc0191 Firmicutes sp.
	rs11137820				MAGEL2_HPA066645		32795	BTN3A1	MGS:igc0192 Barnesiella intestinihominis
	rs17791513				JAZF1_HPA066967		32808	PRKCH	MGS:igc0193 Clostridiales sp.
	rs2796441				SRMS		32838	IFNGR1	MGS:igc0194 Firmicutes sp.
	rs55653563				SIX3_HPA067988		32839	SH2D2A	MGS:igc0195 Paraprevotella clara
	rs12236906				CUZD1_HPA068660		32846	TNFRSF1B	MGS:igc0196 Clostridiales sp.
	rs505922				CUZD1_HPA068479		32847	POU2F2	MGS:igc0197 Deltaproteobacteria sp.
	rs78403475				SIX3_HPA069727		32855	BRD9	MGS:igc0198 Bacteroidales sp.
	rs28505901				JAZF1_HPA069798		32858	SNX1	MGS:igc0199 Parabacteroides sp. SN4
	rs11793035				SPRED3		32881	BCLAF1	MGS:igc0200 Clostridiales sp.
	rs11257655				PGF_HPA005849		33072	SLC39A9	MGS:igc0201 Fusobacterium sp.
	rs177045				HEPH_HPA000553		33132	ANK1	MGS:igc0202 Clostridium sp. M62/1
	rs61850200				CD40LG_HPA001007		33138	RABEP1	MGS:igc0203 Clostridiales sp.
	rs41277236				CD40LG_HPA001371		33140	NUP160	MGS:igc0204 Oscillibacter sp. KLE 1745
	rs2642588				HEPH_HPA005824		33225	IKZF2	MGS:igc0205 Faecalibacterium prausnitzii
	rs703972				MMP9_HPA001238		33380	GRN	MGS:igc0206 Prevotella sp. 109
	rs1317617				CD14_HPA002127		33415	FAM13B	MGS:igc0207 Pyramidobacter piscolens
	rs11202627				CD14_HPA002035		33515	ARHGAP31	MGS:igc0208 Bacteria sp.
	rs7078559				NRP1		33516	SARS	MGS:igc0209 Clostridiales sp.
	rs10882101				RNF213_HPA003347		33833	RANBP3	MGS:igc0210 Clostridiales sp.
	rs1112718				IGFBP2		33884	ARID4A	MGS:igc0211 Clostridiales sp.
	rs536643418				SHC2_HPA006136		34453	PNPLA6	MGS:igc0212 Clostridia sp.
	rs140242150				SHC2_HPA006375		40134	ABCF2	MGS:igc0213 Clostridia bacterium UC5.1-1E11
	rs7918400				MMP3_HPA004939		34529	CHPF2	MGS:igc0214 Firmicutes sp.
	rs184509201				ANGPTL4_HPA006666		34761	UBA6	MGS:igc0215 Clostridiales bacterium VE202-14
	rs180988137				SELE_HPA006225		35193	GAB2	MGS:igc0216 Bacteria sp.
	rs78025551				CEL		36079	ATP6V0A1	MGS:igc0217 Clostridia sp.
	rs7903146				TMEM132D_HPA010739		36399	PIAS1	MGS:igc0218 Ruminococcaceae sp.
	rs34855922				FLT1		36515	SLC4A7	MGS:igc0219 Lachnospiraceae sp.
	rs72631105				DUOXA2_HPA011085		37629	APBA2	MGS:igc0220 [Clostridium] glycyrrhizinilyticum
	rs2280141				PDCD6IP_HPA011905		37732	MAP2K3	MGS:igc0221 Clostridiales sp.
	rs12802972				KCNQ1		37740	TMSB10	MGS:igc0222 Clostridiales sp.
	rs11042596				KCNK3		38532	RNF19A	MGS:igc0223 Clostridiales sp.
	rs555759341				CST3		38772	GABARAPL2	MGS:igc0224 Bacteroides cutis
	rs4929965				ABCC8		39517	SH3YL1	MGS:igc0225 Oscillibacter sp.
	rs4930091				CEP120_HPA013885		39521	VCL	MGS:igc0226 Clostridium perfringens
	rs2283164				GHRL_HPA014246		39802	DAPK2	MGS:igc0227 Clostridiales sp.
	rs80102379				GHRL_HPA014298		40097	NSMAF	MGS:igc0228 Blautia massiliensis
	rs231349				CDKAL1		40135	ADSS	MGS:igc0229 Burkholderiales sp.
	rs231361				EIF2AK3_HPA015137		40803	TIMP2	MGS:igc0230 Lactobacillus paracasei
	rs2283220				BAIAP3_HPA015627		40165	RFC1	MGS:igc0231 Parabacteroides sp.
	rs234853				CABP7_HPA016439		40569	CUL3	MGS:igc0232 Coprococcus sp. HPP0074
	rs2237895				KCNK16_HPA016609		40570	MYOM2	MGS:igc0233 Fournierella massiliensis
	rs2237897				LARP6_HPA020338		41243	ZZZ3	MGS:igc0234 Bacteroidales sp.
	rs445084				THBS2_HPA020925		42284	NSUN2	MGS:igc0235 Clostridia sp.
	rs141521721				TSPAN8		42314	MRI1	MGS:igc0236 Clostridia sp.
	rs5213				SH3GL2		43558	BOD1L1	MGS:igc0237 Romboutsia timonensis
	rs5213				ERO1LB_HPA028085		43559	MAT2B	MGS:igc0238 Faecalibacterium prausnitzii
	rs67254669				ADAMTS9_HPA028601			EDC4	MGS:igc0239 Klebsiella pneumoniae
	rs4923543				F13B_HPA027563			TRIO	MGS:igc0240 Roseburia inulinivorans
	rs7943101				RNF213_HPA026790			VCAN	MGS:igc0241 Brachyspiraceae sp.
	rs145678014				APEH_HPA029703			CLEC16A	MGS:igc0242 [Ruminococcus] torques
	rs286925				APEH_HPA029700			SKIV2L2	MGS:igc0243 Negativicutes sp.
	rs2767036				RSPO3_HPA029957			ZFYVE16	MGS:igc0244 Clostridia sp.
	rs1061810				GPR148_HPA031412			RIPOR1	MGS:igc0245 Clostridiales sp.
	rs7115753				NPPB_HPA030580			PNKP	MGS:igc0246 Clostridiales sp.
	rs7124681				CXCR1_HPA031993			PHF23	MGS:igc0247 Clostridiales sp.
	rs1783541				VCAM1			INPP4A	MGS:igc0248 Clostridiales sp.
	rs61881115				TINAG_HPA035427			PSMA4	MGS:igc0249 Burkholderiales sp.
	rs11820019				ANG			LSG1	MGS:igc0250 Ruminococcaceae sp.
	rs77464186				PHC3_HPA039162			CAPG	MGS:igc0251 Clostridiales sp.
	rs10830963				SORD_HPA040621			AP2S1	MGS:igc0252 Roseburia hominis
	rs57235767				IGFALS_HPA040692			ADAM28	MGS:igc0253 Eggerthella sp. HGA1
	rs10893829				TMEM205			JADE2	MGS:igc0254 Clostridia sp.
	rs10750397				GNAO1			LCP2	MGS:igc0255 Anaerostipes hadrus
	rs67232546				TINAG_HPA041055			CTNNA1	MGS:igc0256 Clostridiales sp.
	rs112595469				IGFALS_HPA040948			PHKA2	MGS:igc0257 Clostridiales sp.
	rs10848958				IGFBP4_HPA042512			HSPA5	MGS:igc0258 Clostridia sp.
	rs11063028				PNLIPRP1			OFD1	MGS:igc0259 Bacteroidia sp.
	rs4238013				ARL15_HPA044604			WDR37	MGS:igc0260 Fusobacterium varium
	rs3217792				REG1B			YTHDC2	MGS:igc0261 Alistipes finegoldii
	rs76895963				CALCB_HPA043700			POLR2B	MGS:igc0262 Clostridia sp.
	rs3217860				IL1B_HPA044649			FAM214A	MGS:igc0263 Clostridia sp.
	rs2066827				STX1A_HPA046056			ARAP2	MGS:igc0264 Anaerotruncus colihominis
	rs718314				MAP3K1			TPR	MGS:igc0265 Bacteroidales sp.
	rs10842994				IGFBP1_HPA046972			KIAA0556	MGS:igc0266 Clostridiales sp.
	rs2258238				NOMO3			WWC3	MGS:igc0267 Bacteroidales sp.
	rs1042725				NEK2			FAM184B	MGS:igc0268 Clostridiales sp.
	rs1796330				IGF1_HPA048946			MAP4	MGS:igc0269 Unknown sp.
	rs2197973				AP3S1			GOPC	MGS:igc0270 Bacteroidales sp.
	rs557027608				IFNG_HPA049525			USP28	MGS:igc0271 Clostridiales sp.
	rs77864822				ATP13A1_HPA049717			HDAC9	MGS:igc0272 Unknown sp.
	rs1426371				SFRP4			RRM2B	MGS:igc0273 Clostridiales sp.
	rs34965774				FGA_HPA051370			ZNF800	MGS:igc0274 Coprococcus eutactus
	rs12578639				CEP120_HPA051556			SNX29	MGS:igc0275 Gemmiger formicilis
	rs11065299				CCL16_HPA051577			RSF1	MGS:igc0276 Tannerella sp. 6_1_58FAA_CT1
	rs73226260				MYO3A			VPS13D	MGS:igc0277 Butyricimonas sp.
	rs1800574				F13B_HPA052139			CELF2	MGS:igc0278 Clostridiales sp.
	rs56348580				RSPO3_HPA050476			FAM120A	MGS:igc0279 Ruminococcaceae sp.
	rs28638142				PDCD6IP_HPA051110			R3HDM1	MGS:igc0280 Unknown sp.
	rs73224262				IGF1_HPA052648			H6PD	MGS:igc0281 Dakarella sp.
	rs4148856				JPH2_HPA052646			VAMP3	MGS:igc0282 Coprococcus comes
	rs7978610				THOC6			ARID1B	MGS:igc0283 Roseburia sp.
	rs825452				LIN7A_HPA053778			CLPTM1L	MGS:igc0284 Clostridia sp.
	rs12811407				SEZ6L			HEXB	MGS:igc0285 Lachnospiraceae sp.
	rs34584161				IFNG_HPA053530			LETMD1	MGS:igc0286 Ruminococcaceae sp.
	rs11842871				SLC30A8			FAM160A2	MGS:igc0287 Clostridiales sp.
	rs576674				GNAI1			HERPUD1	MGS:igc0288 Clostridiales sp.
	rs963740				GCGR_HPA057075			PIK3CB	MGS:igc0289 Unknown sp.
	rs9537803				CALCB_HPA059886			CYBA	MGS:igc0290 Clostridia sp.
	rs9569864				IL6			HEBP2	MGS:igc0291 Clostridiales sp.
	rs9563615				KDR_HPA061751			MPHOSPH9	MGS:igc0292 Holdemania massiliensis
	rs76251711				UNC13A			SIKE1	MGS:igc0293 Prevotella lascolaii
	rs1359790				ERO1LB_HPA062100			RRP12	MGS:igc0294 Dorea longicatena
	rs7987740				PNLIP_HPA062430			TTC17	MGS:igc0295 Peptostreptococcaceae sp.
	rs4771648				ARL15_HPA063820			FOXN3	MGS:igc0296 Clostridiales sp.
	rs17122772				MMP9_HPA063909			AP5M1	MGS:igc0297 Clostridia sp.
	rs17522122				SEZ6L2			ANAPC4	MGS:igc0298 Clostridiales sp.
	rs8017808				DOC2A			KCNQ1	MGS:igc0299 Roseburia faecis
	rs17836088				BAIAP3_HPA064689			THRAP3	MGS:igc0300 Clostridia sp.
	rs8010382				MMP3_HPA065038			LY75	MGS:igc0301 Unknown sp.
	rs62007683				LAMA5			ARID4B	MGS:igc0302 Caecibacter massiliensis
	rs8032939				CNGA3_HPA065402			KIF1B	MGS:igc0303 Lachnospiraceae sp.
	rs34715063				IFI35			TBC1D22A	MGS:igc0304 Bacteroides sp.
	rs11070332				SELE_HPA065850			SYNE2	MGS:igc0305 Unknown sp.
	rs543786825				KCNB2_HPA065970			FAM168A	MGS:igc0306 Turicibacter sanguinis
	rs2456530				SORD_HPA066135			RELT	MGS:igc0307 Negativicutes sp.
	rs528350911				GCGR_HPA066333			GALC	MGS:igc0308 Clostridia sp.
	rs117483894				IGFBP4_HPA066240			NOP58	MGS:igc0309 Clostridiales sp.
	rs8037894				CXCL1_HPA067614			SZRD1	MGS:igc0310 Clostridiales sp.
	rs7178762				HHEX_HPA028864			CUL1	MGS:igc0311 Faecalibacterium prausnitzii
	rs4776970				ATP13A1_HPA031797			CYFIP2	MGS:igc0312 Clostridiaceae sp.
	rs13737				ERAP2_HPA034499			TAB2	MGS:igc0313 Intestinibacter bartlettii
	rs1005752				NR1H3_HPA036639			EIF2AK2	MGS:igc0314 Prevotella sp. P5-125
	rs4932265				KIAA1244_HPA036351			USP36	MGS:igc0315 Oscillospiraceae sp.
	rs12910825				DMXL2_HPA039375			KMT2C	MGS:igc0316 Acidaminococcus intestini
	rs6600191				CEP192			PUM2	MGS:igc0317 Bacteroidia sp.
	rs3751837				CELSR3_HPA040715			ZFR	MGS:igc0318 Prevotella buccae
	rs8046545				KIRREL2			TRAF1	MGS:igc0319 Unknown sp.
	rs11642430				DMXL2_HPA040888			RC3H2	MGS:igc0320 Clostridiales sp.
	rs199795270				CXCR5			SOAT1	MGS:igc0321 Bacteroides sp.
	rs4281707				TMEM196			GDI2	MGS:igc0322 Clostridiales sp.
	rs78020297				C8orf44			PRDM1	MGS:igc0323 Bacteria sp.
	rs1421085				LNPEP			TMCC3	MGS:igc0324 Alistipes sp. Marseille-P2431
	rs862320				AMER3_HPA045593			ATP11B	MGS:igc0325 Firmicutes sp.
	rs72802342				IRS1			CDK14	MGS:igc0326 Clostridia sp.
	rs3115960				SLC7A14			SEC61A1	MGS:igc0327 Bacteroidales sp.
	rs2925979				MYH7B_HPA047091			PPP1R12A	MGS:igc0328 Ruminococcaceae sp.
	rs12920022				OR7C1			CROCC	MGS:igc0329 Clostridiales sp.
	rs1043246				NOTCH2_HPA048768			POLR3E	MGS:igc0330 Clostridiales bacterium VE202-26
	rs3826482				LARP6_HPA049029			ATP2B4	MGS:igc0331 Tidjanibacter massiliensis
	rs1377807				CNGA3_HPA049378			ZC3H11A	MGS:igc0332 Clostridia sp.
	rs1641523				NPTX2			FLYWCH1	MGS:igc0333 Bacteroidetes sp.
	rs62059712				IGFBP1_HPA050640			UNKL	MGS:igc0334 Unknown sp.
	rs7222481				C22orf24			TBXAS1	MGS:igc0335 Lachnospiraceae sp.
	rs4925109				HS6ST3			PARP12	MGS:igc0336 Clostridia sp.
	rs71372253				IL33			ALDH18A1	MGS:igc0337 Enterococcus faecium
	rs10962				CXCL1_HPA052502			TARBP1	MGS:igc0338 Clostridiales sp.
	rs2189301				KCNH6_HPA052841			MXD1	MGS:igc0339 Unknown sp.
	rs10908278				KCNJ6			CDK17	MGS:igc0340 Bacteria sp.
	rs34855406				AMER3_HPA054230			SLC2A3	MGS:igc0341 Clostridiales sp.
	rs35895680				FADS1			CTDP1	MGS:igc0342 Alistipes obesi
	rs569511541				NRP2			YBX3	MGS:igc0343 Alistipes ihumii
	rs2727301				ANGPTL4_HPA056110			WNK1	MGS:igc0344 Odoribacter splanchnicus
	rs60276348				ADM			CCAR1	MGS:igc0345 Clostridiales sp.
	rs11657492				CCL17_HPA058037			OGFR	MGS:igc0346 Butyricicoccus pullicaecorum
	rs558308082				CADPS			QSER1	MGS:igc0347 Alistipes shahii
	rs61676547				XIAP_HPA060093			ACAA1	MGS:igc0348 Bacteroidales sp.
	rs7240767				SLC35F3			HDAC7	MGS:igc0349 Bacteroidales sp.
	rs62080313				KCNH6_HPA061704			SFSWAP	MGS:igc0350 Firmicutes sp.
	rs76197067				PHC3_HPA062031			TNK2	MGS:igc0351 Eubacterium sp. 3_1_31
	rs72926932				PNLIP_HPA062494			MON2	MGS:igc0352 Oscillospiraceae sp.
	rs28719468				PMS1_HPA063012			GPBP1	MGS:igc0353 Clostridiales sp.
	rs17684074				DUOXA2_HPA063548			DGAT2	MGS:igc0354 Clostridia sp.
	rs9957145				RMND5B_HPA063750			CS	MGS:igc0355 Clostridia sp.
	rs523288				ACPP			ELMO2	MGS:igc0356 Clostridia sp.
	rs74452128				NPPB_HPA064494			WAPL	MGS:igc0357 Aeromonas veronii
	rs10469140				CCR1			VMP1	MGS:igc0358 Bacteria sp.
	rs12454712				THADA			APPBP2	MGS:igc0359 Faecalibacterium prausnitzii
	rs7249758				CDKN2A_HPA068016			EIF4B	MGS:igc0360 Bacteria sp.
	rs116953931				PDPK1			BICRA	MGS:igc0361 Clostridiales sp.
	rs75253922				ADAMTS1			RPL18	MGS:igc0362 [Bacteroides] pectinophilus
	rs4804833				ADAMTS9_HPA028577			U2AF2	MGS:igc0363 Clostridia sp.
	rs3111316				SLC37A1			EPN1	MGS:igc0364 Enterococcus faecalis
	rs8107974				NLRP3_MAB6789			MED29	MGS:igc0365 Enteroscipio rubneri
	rs188247550				CPE			ZNF275	MGS:igc0366 Lachnospiraceae sp.
	rs10406327				CD36			MTMR1	MGS:igc0367 Alistipes indistinctus
	rs429358				MPO_AF3174			HAGH	MGS:igc0368 Clostridia sp.
	rs10406431				IGFBP3			RNF4	MGS:igc0369 Clostridiales sp.
	rs2238689				MPO_DY3174			CASP8	MGS:igc0370 Clostridiales sp.
	rs533172266				MA1.7620			TSPAN32	MGS:igc0371 Clostridia sp.
	rs3810291				NLRP3_ab17267			TAF2	MGS:igc0372 Clostridiales sp.
	rs13041756				CCR5			HIPK2	MGS:igc0373 Veillonella sp.
	rs2268078							TNPO3	MGS:igc0374 Bacteroidetes sp.
	rs76811102							LPAR2	MGS:igc0375 Clostridia sp.
	rs4810426							CTSA	MGS:igc0376 Phascolarctobacterium succinatutens
	rs191830490							SUGP2	MGS:igc0377 Sutterella sp. KLE1602
	rs1800961							CNN2	MGS:igc0378 Bacteroidales sp.
	rs11696357							ABCA7	MGS:igc0379 Bacteroides barnesiae
	rs560716466							BTBD1	MGS:igc0380 Clostridiales sp.
	rs6063048							SBNO2	MGS:igc0381 Bacteria sp.
	rs11699802							ANKS1A	MGS:igc0382 Rikenellaceae sp.
	rs34454109							AP3D1	MGS:igc0383 Lachnospira pectinoschiza
	rs6070625							ZNF76	MGS:igc0384 Burkholderiales bacterium YL45
	rs862016							GNAI3	MGS:igc0385 Veillonellaceae sp.
	rs6011155							IPO5	MGS:igc0386 Clostridiales sp.
	rs59944054							OAT	MGS:igc0387 Bacteria sp.
	rs6518681							WDR3	MGS:igc0388 Clostridium phoceensis
	rs117001013							PKN2	MGS:igc0389 Clostridia sp.
	rs5758223							TRAM2	MGS:igc0390 Desulfovibrio sp. An276
	rs738408							DGKA	MGS:igc0391 Clostridiales sp.
	rs1801645							ANKRD44	MGS:igc0392 Bacteroidetes sp.
	rs112915006							KARS	MGS:igc0393 Clostridiaceae sp.
								SPEN	MGS:igc0394 Bacteroides sp.
								ZC3H15	MGS:igc0395 Clostridiales sp.
								MAP2K4	MGS:igc0396 Verrucomicrobiae sp.
								SLK	MGS:igc0397 Alistipes sp. CHKCI003
								CYB5R4	MGS:igc0398 Bacteroides sp.
								PRKCQ	MGS:igc0399 Clostridium sp.
								ASB1	MGS:igc0400 Butyricimonas sp.
								FAM107B	MGS:igc0401 Unknown sp.
								TBC1D1	MGS:igc0402 Clostridiales sp.
								CDK13	MGS:igc0403 Bacteroides sp. An51A
								MTHFD2	MGS:igc0404 Bacteroidales sp.
								SLC9A7	MGS:igc0405 Clostridia sp.
								FOXJ2	MGS:igc0406 Clostridiales sp.
								YBX1	MGS:igc0407 Megasphaera sp.
								PDE4A	MGS:igc0408 Unknown sp.
								PPP2R5A	MGS:igc0409 Firmicutes sp.
								ELAVL1	MGS:igc0410 Bacteroidaceae sp.
								DIP2B	MGS:igc0411 Clostridia sp.
								SMARCD1	MGS:igc0412 Negativicutes sp.
								KDM4A	MGS:igc0413 Clostridiales sp.
								NFYC	MGS:igc0414 Anaeromassilibacillus sp. An250
								CD84	MGS:igc0415 Tyzzerella nexilis
								ELOVL1	MGS:igc0416 Massiliomicrobiota sp. An134
								SPI1	MGS:igc0417 Prevotella sp. P4-67
								ZBTB11	MGS:igc0418 Agathobaculum desmolans
								ATXN3	MGS:igc0419 Ruminococcaceae sp.
								THUMPD1	MGS:igc0420 Unknown sp.
								ATG2B	MGS:igc0421 Bacteria sp.
								ARFGEF1	MGS:igc0422 Clostridia sp.
								ZFAT	MGS:igc0423 Bacteroidales sp.
								STAG3	MGS:igc0424 Bacteroidales sp.
								MYO9A	MGS:igc0425 Bacteroidales sp.
								DDX3Y	MGS:igc0426 Alistipes senegalensis
								PFKP	MGS:igc0427 Lachnospiraceae sp.
								IDI1	MGS:igc0428 Clostridiales sp.
								SP100	MGS:igc0429 Clostridia sp.
								KLF6	MGS:igc0430 Bacteroidetes sp.
								TRAM1	MGS:igc0431 Clostridiales sp.
								TNFRSF1A	MGS:igc0432 Alistipes sp. cv1
								PKM	MGS:igc0433 Lentisphaerae sp.
								DNTTIP2	MGS:igc0434 Unknown sp.
								TP53BP1	MGS:igc0435 Desulfovibrio sp.
								RHOA	MGS:igc0436 Unknown sp.
								DHX8	MGS:igc0437 Lachnospiraceae sp.
								ZFY	MGS:igc0438 Holdemania filiformis
								IARS2	MGS:igc0439 Clostridiales sp.
								IDH3G	MGS:igc0440 Negativibacillus massiliensis
								ROGDI	MGS:igc0441 Clostridia sp.
								PDZD4	MGS:igc0442 Clostridiales sp.
								ROCK1	MGS:igc0443 Ruminococcaceae sp.
								CBFB	MGS:igc0444 Prevotellaceae sp.
								HDAC4	MGS:igc0445 Ruminococcus lactaris
								RASSF1	MGS:igc0446 Unknown sp.
								IFI35	MGS:igc0447 Ruminococcaceae sp.
								COASY	MGS:igc0448 Bacteroidales sp.
								MEF2A	MGS:igc0449 Bacteroidales sp.
								OTUD5	MGS:igc0450 Bacteroidales sp.
								TFE3	MGS:igc0451 Unknown sp.
								ACSL4	MGS:igc0452 Clostridiales sp.
								GRIPAP1	MGS:igc0453 Oscillospiraceae sp.
								ATP11A	MGS:igc0454 Bacteroidia sp.
								POLR1A	MGS:igc0455 Lactobacillus ruminis
								LAPTM4A	MGS:igc0456 Clostridia sp.
								TTC7A	MGS:igc0457 Bacteroidales sp.
								IP6K2	MGS:igc0458 Erysipelotrichia sp.
								KIF2A	MGS:igc0459 Prevotellaceae sp.
								RASGRP2	MGS:igc0460 Mobilibacterium timonense
								PSME4	MGS:igc0461 Synergistaceae sp.
								SIRT2	MGS:igc0462 Erysipelotrichales sp.
								ERLEC1	MGS:igc0463 Clostridia sp.
								MAST4	MGS:igc0464 Bacteria sp.
								NUP133	MGS:igc0465 Bacteria sp.
								NUCKS1	MGS:igc0466 Clostridia sp.
								VPS35	MGS:igc0467 Clostridia sp.
								DNAJA2	MGS:igc0468 Fusicatenibacter saccharivorans
								BCL3	MGS:igc0469 Weissella confusa
								CLEC2D	MGS:igc0470 Rikenellaceae sp.
								RORA	MGS:igc0471 Clostridia sp.
								TGFBR3	MGS:igc0472 Bifidobacterium bifidum
								ATP1B3	MGS:igc0473 Clostridium paraputrificum
								PIGB	MGS:igc0474 Clostridiales sp.
								RAB27A	MGS:igc0475 Burkholderiales sp.
								PHRF1	MGS:igc0476 Clostridiales sp.
								IKBKAP	MGS:igc0477 Clostridia sp.
								NUCB2	MGS:igc0478 Oscillospiraceae sp.
								SPTB	MGS:igc0479 Oscillibacter sp. ER4
								DAPP1	MGS:igc0480 Clostridia sp.
								SLC44A1	MGS:igc0481 Clostridiales bacterium KLE1615
								SMG6	MGS:igc0482 Clostridiales sp.
								EXOC5	MGS:igc0483 Clostridiales sp.
								DGCR2	MGS:igc0484 Burkholderiales sp.
								RNF126	MGS:igc0485 Bacteria sp.
								MNT	MGS:igc0486 Bacteroidia sp.
								ZXDC	MGS:igc0487 Bacteroidaceae sp.
								GBA2	MGS:igc0488 Acidaminococcus sp. Marseille-P4266
								NDST1	MGS:igc0489 Bacteroidales sp.
								ST6GALNAC2	MGS:igc0490 Fusobacterium mortiferum
								PABPC1	MGS:igc0491 Clostridiales sp.
								CSNK2A2	MGS:igc0492 Bacteria sp.
								TCOF1	MGS:igc0493 Acidaminococcus massiliensis
								CDC42	MGS:igc0494 Bacteroides sp. Marseille-P3166
								OSBPL3	MGS:igc0495 Clostridia sp.
								ATP2B1	MGS:igc0496 Prevotellaceae sp.
								NCK2	MGS:igc0497 Ruminococcus callidus
								MAP4K4	MGS:igc0498 Bacteria sp.
								MGAT4A	MGS:igc0499 Clostridiales sp.
								RPL31	MGS:igc0500 Clostridiales sp.
								WDR1	MGS:igc0501 Clostridiales sp.
								SNX13	MGS:igc0502 Clostridiales sp.
								VASH1	MGS:igc0503 Clostridia sp.
								BUD23	MGS:igc0504 Clostridiales sp.
								SEL1L	MGS:igc0505 Bacteroidia sp.
								ATP6AP1	MGS:igc0506 Bacteroidales sp.
								TCF3	MGS:igc0507 [Eubacterium] eligens
								TRIB2	MGS:igc0508 Blautia obeum
								DAZAP1	MGS:igc0509 Sutterella parvirubra
								MBD3	MGS:igc0510 Clostridiales sp.
								FAM50A	MGS:igc0511 Clostridia sp.
								CPSF1	MGS:igc0512 Clostridiales sp.
								CYBRD1	MGS:igc0513 Clostridia sp.
								RDH11	MGS:igc0514 Clostridiales sp.
								PRKACA	MGS:igc0515 Dialister succinatiphilus
								ADGRL1	MGS:igc0516 Clostridiales sp.
								ACTN1	MGS:igc0517 Clostridia sp.
								ZFYVE26	MGS:igc0518 Clostridiales sp.
								PTPN18	MGS:igc0519 Bacteria sp.
								TFRC	MGS:igc0520 Clostridiales sp.
								SREBF1	MGS:igc0521 Clostridiales sp.
								AFF4	MGS:igc0522 Unknown sp.
								UBE2D1	MGS:igc0523 Clostridiales sp.
								SMC1A	MGS:igc0524 Bacteria sp.
								MARK2	MGS:igc0525 Clostridia sp.
								CHFR	MGS:igc0526 Clostridiales sp.
								FCGR2B	MGS:igc0527 Unknown sp.
								NFATC3	MGS:igc0528 Bacteria sp.
								ACADVL	MGS:igc0529 Clostridiales sp.
								STK10	MGS:igc0530 Veillonellaceae sp.
								FBXW11	MGS:igc0531 Clostridiales sp.
								ACAP1	MGS:igc0532 Unknown sp.
								SIDT1	MGS:igc0533 Mediterranea massiliensis
								NDE1	MGS:igc0534 Paraprevotella xylaniphila
								MRVI1	MGS:igc0535 Bacteria sp.
								AP1M1	MGS:igc0536 Bacteroidaceae sp.
								PANX2	MGS:igc0537 Bacteroidales sp.
								SELENOO	MGS:igc0538 Clostridia sp.
								ALPK1	MGS:igc0539 Betaproteobacteria sp.
								LLGL2	MGS:igc0540 Turicibacter sanguinis
								SDHA	MGS:igc0541 Prevotella copri
								SMARCE1	MGS:igc0542 Clostridiales sp.
								GSDMB	MGS:igc0543 Clostridiales sp.
								KDM5A	MGS:igc0544 Clostridiales sp.
								DHRS9	MGS:igc0545 Erysipelotrichales sp.
								PTGS2	MGS:igc0546 Clostridiales sp.
								ST6GAL1	MGS:igc0547 Bacteria sp.
								TBX21	MGS:igc0548 Bacteroidales sp.
								FRY	MGS:igc0549 Bacteroides xylanisolvens
								PICALM	MGS:igc0550 Clostridiales sp.
								NSF	MGS:igc0551 Bacteria sp.
								CLASP1	MGS:igc0552 Bacteroidales sp.
								CLNS1A	MGS:igc0553 Ruminococcaceae sp.
								NCBP3	MGS:igc0554 Bacteroidia sp.
								ATP2A3	MGS:igc0555 Clostridia sp.
								DPP8	MGS:igc0556 Clostridiales sp.
								SCARF1	MGS:igc0557 Lachnospiraceae sp.
								LMAN1	MGS:igc0558 Lachnospiraceae sp.
								IPCEF1	MGS:igc0559 Clostridia sp.
								ZZEF1	MGS:igc0560 Bacteria sp.
								ENO1	MGS:igc0561 Ruminococcus bromii
								SLC12A1	MGS:igc0562 Desulfovibrio sp.
								MYDGF	MGS:igc0563 Alistipes putredinis
								ARHGEF10L	MGS:igc0564 Fusobacteriaceae sp.
								TXK	MGS:igc0565 Megasphaera sp. NM10
								SRI	MGS:igc0566 Clostridiales sp.
								EIF4G3	MGS:igc0567 Bacteria sp.
								TTC38	MGS:igc0568 Firmicutes sp.
								GRAMD4	MGS:igc0569 Clostridiales sp.
								CELSR1	MGS:igc0570 Clostridiales sp.
								ZNF638	MGS:igc0571 Clostridia sp.
								VPS9D1	MGS:igc0572 Ruminococcaceae sp.
								MARK3	MGS:igc0573 Bacteroidales sp.
								SLC25A3	MGS:igc0574 Faecalibacterium prausnitzii
								FNDC3B	MGS:igc0575 Lachnospiraceae sp.
								FOSL2	MGS:igc0576 Coprobacter secundus
								FRYL	MGS:igc0577 Alistipes timonensis
								TMEM131	MGS:igc0578 Firmicutes sp.
								ACTB	MGS:igc0579 Clostridiales sp.
								DLG1	MGS:igc0580 Ruminococcaceae sp.
								RAB7A	MGS:igc0581 Clostridiales sp.
								SEC31B	MGS:igc0582 Bacteroidales sp.
								SART3	MGS:igc0583 Monoglobus pectinilyticus
								ARHGAP15	MGS:igc0584 Erysipelotrichales sp.
								BAZ2A	MGS:igc0585 Coriobacteriia sp.
								PTPN23	MGS:igc0586 Clostridiales sp.
								ANKRD13A	MGS:igc0587 Clostridiales sp.
								TPD52	MGS:igc0588 Clostridiales sp.
								PAG1	MGS:igc0589 Clostridiales sp.
								ICAM3	MGS:igc0590 Megamonas funiformis
								NT5C2	MGS:igc0591 Clostridiales sp.
								MBNL3	MGS:igc0592 Clostridiales sp.
								XAB2	MGS:igc0593 Clostridiales sp.
								ARHGEF1	MGS:igc0594 Clostridia sp.
								STXBP2	MGS:igc0595 Clostridiales sp.
								MAP2K7	MGS:igc0596 Ruminococcaceae sp.
								DGKD	MGS:igc0597 Unknown sp.
								TOP2B	MGS:igc0598 Lachnospiraceae sp.
								TM9SF3	MGS:igc0599 Bacteria sp.
								NFKB2	MGS:igc0600 Clostridia sp.
								PPP1R12B	MGS:igc0601 Alistipes sp.
								DNAJC10	MGS:igc0602 Clostridiales sp.
								GTF3C1	MGS:igc0603 Clostridiales sp.
								IL4R	MGS:igc0604 Firmicutes sp.
								USP33	MGS:igc0605 Clostridiales sp.
								APBB1IP	MGS:igc0606 Bacteroidales sp.
								LRCH4	MGS:igc0607 Veillonellales sp.
								FAM76B	MGS:igc0608 Clostridiales sp.
								CAPZB	MGS:igc0609 Slackia exigua
								JADE1	MGS:igc0610 Clostridiales sp.
								UBE2A	MGS:igc0611 Clostridia sp.
								CST7	MGS:igc0612 Lachnospiraceae sp.
								ARAF	MGS:igc0613 Clostridia sp.
								UBE2K	MGS:igc0614 Clostridiales sp.
								PIK3C3	MGS:igc0615 Clostridia sp.
								N4BP2	MGS:igc0616 Clostridiales sp.
								SYNJ2	MGS:igc0617 Bifidobacterium adolescentis
								PPP2R5C	MGS:igc0618 Bacteroidales sp.
								GNB1	MGS:igc0619 Intestinimonas massiliensis
								MLLT10	MGS:igc0620 Clostridiales sp.
								P2RY10	MGS:igc0621 Clostridiales sp.
								ITM2A	MGS:igc0622 Clostridia sp.
								NRDC	MGS:igc0623 Clostridiales sp.
								VDAC3	MGS:igc0624 Clostridiales sp.
								PCM1	MGS:igc0625 Bifidobacterium longum
								TNRC6C	MGS:igc0626 Alistipes sp. An31A
								CBFA2T2	MGS:igc0627 Unknown sp.
								ITCH	MGS:igc0628 Firmicutes sp.
								TP53INP2	MGS:igc0629 Bacteroidia sp.
								SDF4	MGS:igc0630 Clostridia sp.
								TOLLIP	MGS:igc0631 Clostridium disporicum
								XRCC5	MGS:igc0632 Clostridiales sp.
								SP140	MGS:igc0633 Unknown sp.
								MKNK1	MGS:igc0634 Bacteroides sp.
								TNS1	MGS:igc0635 Bacteroides vulgatus
								REXO1	MGS:igc0636 Bacteroidetes sp.
								SAR1A	MGS:igc0637 Unknown sp.
								CDC14A	MGS:igc0638 Bifidobacterium pseudocatenulatum
								CEACAM1	MGS:igc0639 Catenibacterium sp.
								CIC	MGS:igc0640 Proteobacteria sp.
								FDFT1	MGS:igc0641 Clostridiales sp.
								KIF22	MGS:igc0642 Clostridiales sp.
								DDX1	MGS:igc0643 Ruminococcaceae sp.
								DNM2	MGS:igc0644 Clostridiales sp.
								STX7	MGS:igc0645 Bacteria sp.
								KEAP1	MGS:igc0646 Clostridiales sp.
								SLC35C2	MGS:igc0647 Unknown sp.
								CRYBG3	MGS:igc0648 Clostridiales sp.
								RIF1	MGS:igc0649 Clostridiales sp.
								RAB21	MGS:igc0650 Unknown sp.
								SMARCA2	MGS:igc0651 Bacteroides sp.
								SESN1	MGS:igc0652 Clostridiales sp.
								SRCAP	MGS:igc0653 Bacteroidales sp.
								PSEN1	MGS:igc0654 [Eubacterium] hallii
								CLDND1	MGS:igc0655 Anaerostipes sp.
								HSP90AA1	MGS:igc0656 Unknown sp.
								DLGAP4	MGS:igc0657 Oxalobacter formigenes
								RSBN1	MGS:igc0658 Clostridia sp.
								TCF7	MGS:igc0659 Clostridiales sp.
								OSTM1	MGS:igc0660 Clostridiales sp.
								PCNP	MGS:igc0661 Lactobacillus oris
								MEF2C	MGS:igc0662 Burkholderiales sp.
								PTPRC	MGS:igc0663 Clostridiales sp.
								STK17B	MGS:igc0664 Clostridiales sp.
								ZNF506	MGS:igc0665 Lachnospiraceae bacterium TF01-11
								KIAA0141	MGS:igc0666 Clostridiales sp.
								SMARCD3	MGS:igc0667 Clostridiales sp.
								FYB	MGS:igc0668 Unknown sp.
								STRADB	MGS:igc0669 Faecalibacterium sp.
								BZW1	MGS:igc0670 Clostridiales sp.
								ME2	MGS:igc0671 Unknown sp.
								CCNT2	MGS:igc0672 Bacteroidales sp.
								EPB41L3	MGS:igc0673 Unknown sp.
								COBLL1	MGS:igc0674 Firmicutes sp.
								TRAF5	MGS:igc0675 Bacteroidales sp.
								NFE2L1	MGS:igc0676 Butyricimonas virosa
								GSK3B	MGS:igc0677 Firmicutes sp.
								ERC1	MGS:igc0678 Clostridiales sp.
								XPO1	MGS:igc0679 Bacteria sp.
								RNF13	MGS:igc0680 Bacteroidales sp.
								DOPEY1	MGS:igc0681 Rikenellaceae sp.
								KAT6A	MGS:igc0682 Firmicutes sp.
								ZCCHC6	MGS:igc0683 [Eubacterium] siraeum
								TNPO1	MGS:igc0684 Clostridia sp.
								PLOD1	MGS:igc0685 Acidaminococcales sp.
								P2RX5	MGS:igc0686 Streptococcus parasanguinis
								DIS3	MGS:igc0687 [Eubacterium] rectale
								PDS5B	MGS:igc0688 Bacteria sp.
								CYLD	MGS:igc0689 Clostridiales sp.
								ZNF264	MGS:igc0690 Ruminococcaceae bacterium D16
								RPS5	MGS:igc0691 Clostridia bacterium UC5.1-1D10
								YTHDC1	MGS:igc0692 Bacteria sp.
								SMAP2	MGS:igc0693 Aggregatibacter segnis
								PPIE	MGS:igc0694 Unknown sp.
								ZMPSTE24	MGS:igc0695 Clostridiales sp.
								STARD7	MGS:igc0696 Clostridia sp.
								REST	MGS:igc0697 Firmicutes sp.
								HAL	MGS:igc0698 Enterobacter cloacae
								SSH1	MGS:igc0699 Eggerthellaceae sp.
								GSTP1	MGS:igc0700 Bacteroidia sp.
								APLP2	MGS:igc0701 Unknown sp.
								WBP11	MGS:igc0702 Unknown sp.
								EIF3I	MGS:igc0703 Rikenellaceae sp.
								TXLNA	MGS:igc0704 Firmicutes sp.
								NCOA1	MGS:igc0705 Clostridiales sp.
								RAB10	MGS:igc0706 Clostridia sp.
								HADHA	MGS:igc0707 Fusobacterium nucleatum
								CAD	MGS:igc0708 Bacteroidales sp.
								CD59	MGS:igc0709 Eubacteriaceae sp.
								CD82	MGS:igc0710 Eggerthellales sp.
								ATRX	MGS:igc0711 Clostridiales sp.
								FCN1	MGS:igc0712 Bacteria sp.
								PREP	MGS:igc0713 Unknown sp.
								WDFY1	MGS:igc0714 Bacteria sp.
								SLC25A24	MGS:igc0715 Unknown sp.
								MAP3K4	MGS:igc0716 Eggerthellales sp.
								PILRA	MGS:igc0717 Bacteria sp.
								ABCB1	MGS:igc0718 Clostridiales sp.
								AKR1B1	MGS:igc0719 Clostridiales sp.
								CPNE3	MGS:igc0720 Unknown sp.
								RRN3	MGS:igc0721 Clostridia sp.
								CTTN	MGS:igc0722 Desulfovibrionaceae sp.
								DDHD2	MGS:igc0723 Bacteroidia sp.
								EPS15	MGS:igc0724 Clostridia sp.
								CHERP	MGS:igc0725 Bacteria sp.
								ATG16L1	MGS:igc0726 Bacteroidia sp.
								DNAJA1	MGS:igc0727 Bacteria sp.
								B4GALT1	MGS:igc0728 Clostridiales sp.
								CHMP5	MGS:igc0729 Bacteroides finegoldii
								NFX1	MGS:igc0730 Absiella dolichum
								DIMT1	MGS:igc0731 Faecalibacterium prausnitzii
								EIF2AK1	MGS:igc0732 Bacteria sp.
								SNX10	MGS:igc0733 Clostridia sp.
								HBQ1	MGS:igc0734 Duodenibacillus massiliensis
								CEACAM6	MGS:igc0735 Bacteria sp.
								RBM22	MGS:igc0736 Eubacterium ramulus
								TMED2	MGS:igc0737 Unknown sp.
								ZFAND6	MGS:igc0738 Erysipelotrichia sp.
								LAT2	MGS:igc0739 Prevotellaceae sp.
								HUWE1	MGS:igc0740 Prevotellamassilia timonensis
								PPP1R15A	MGS:igc0741 Burkholderiales sp.
								FTL	MGS:igc0742 Ruminococcus champanellensis
								SRRT	MGS:igc0743 Bacteroidales sp.
								BAX	MGS:igc0744 Clostridia sp.
								PIGS	MGS:igc0745 Eubacterium ventriosum
								PGS1	MGS:igc0746 Eubacterium sp. ER2
								PSMC5	MGS:igc0747 Clostridiales sp.
								UIMC1	MGS:igc0748 Bifidobacterium dentium
								LPCAT2	MGS:igc0749 Ruminococcaceae sp.
								SH3BP2	MGS:igc0750 Bacteroidales sp.
								NOP14	MGS:igc0751 Clostridia sp.
								ADD1	MGS:igc0752 Unknown sp.
								C14orf166	MGS:igc0753 Bacteroidales sp.
								GMCL1	MGS:igc0754 Clostridiales sp.
								SF3B2	MGS:igc0755 Lachnospiraceae bacterium 2_1_46FAA
								GNAS	MGS:igc0756 [Ruminococcus] torques
								DNM1L	MGS:igc0757 Unknown sp.
								CASS4	MGS:igc0758 Firmicutes sp.
								RFX2	MGS:igc0759 Clostridiales sp.
								CNOT3	MGS:igc0760 Parasutterella sp.
								PTPN4	MGS:igc0761 Clostridia sp.
								DDX18	MGS:igc0762 Dorea formicigenerans
								KHSRP	MGS:igc0763 Clostridiales sp.
								DOCK9	MGS:igc0764 Unknown sp.
								ANKRD10	MGS:igc0765 Ruminococcaceae sp.
								ATRN	MGS:igc0766 Unknown sp.
								SIGLEC1	MGS:igc0767 Clostridia sp.
								FKBP1A	MGS:igc0768 Bacteria sp.
								NSFL1C	MGS:igc0769 Citrobacter freundii
								MAVS	MGS:igc0770 Eubacterium sp. SB2
								XRN2	MGS:igc0771 Clostridiales sp.
								DYNLL1	MGS:igc0772 Firmicutes sp.
								TESC	MGS:igc0773 Bacteria sp.
								SNX5	MGS:igc0774 Oscillospiraceae sp.
								RPL6	MGS:igc0775 Clostridia sp.
								SIRPG	MGS:igc0776 Akkermansia muciniphila
								MAPKAPK5	MGS:igc0777 [Clostridium] scindens
								P2RX7	MGS:igc0778 Firmicutes sp.
								ANAPC5	MGS:igc0779 Blautia sp.
								SLC23A2	MGS:igc0780 Weissella cibaria
								SLC8B1	MGS:igc0781 Unknown sp.
								TMEM230	MGS:igc0782 Bacteroidales sp.
								KDM2B	MGS:igc0783 Negativicutes sp.
								OAS1	MGS:igc0784 Clostridiales sp.
								GCN1	MGS:igc0785 Unknown sp.
								RPLP0	MGS:igc0786 Megasphaera sp. ASD88
								PXN	MGS:igc0787 Blautia hansenii
								RPH3A	MGS:igc0788 Massiliomicrobiota timonensis
								PEBP1	MGS:igc0789 Prevotella sp.
								ERP29	MGS:igc0790 Dorea sp. Marseille-P4003
								FUS	MGS:igc0791 Unknown sp.
								IGBP1	MGS:igc0792 Clostridia sp.
								FXYD5	MGS:igc0793 Clostridiales sp.
								GRAMD1A	MGS:igc0794 Clostridiales sp.
								CDIP1	MGS:igc0795 Firmicutes sp.
								GANAB	MGS:igc0796 Clostridiales sp.
								GMIP	MGS:igc0797 Anaerostipes hadrus
								MLF2	MGS:igc0798 Veillonella seminalis
								DDX24	MGS:igc0799 Bacteria sp.
								ZBTB25	MGS:igc0800 Fusobacteriales sp.
								ARHGAP4	MGS:igc0801 Bifidobacterium animalis
								GPATCH2L	MGS:igc0802 Candidatus Methanomassiliicoccus intestinalis
								LTBP4	MGS:igc0803 Thermoplasmata sp.
								BLVRB	MGS:igc0804 Clostridiales sp.
								SLC9A1	MGS:igc0805 Unknown sp.
								PAPOLA	MGS:igc0806 Lachnospiraceae sp.
								CCNK	MGS:igc0807 Acidaminococcus fermentans
								YPEL3	MGS:igc0808 Firmicutes sp.
								NDUFB2	MGS:igc0809 Bacteria sp.
								NUDC	MGS:igc0810 Clostridia sp.
								MAEA	MGS:igc0811 Bacteroidales sp.
								ICAM1	MGS:igc0812 Clostridiales sp.
								STRN4	MGS:igc0813 Eggerthellales sp.
								IRAK3	MGS:igc0814 Clostridiales sp.
								LYZ	MGS:igc0815 Oscillospiraceae sp.
								SPG21	MGS:igc0816 Eggerthellales sp.
								FLT3LG	MGS:igc0817 Prevotellaceae sp.
								GNPTG	MGS:igc0818 Unknown sp.
								GOLGA3	MGS:igc0819 Unknown sp.
								PABPC4	MGS:igc0820 Firmicutes sp.
								USP48	MGS:igc0821 bacterium OL-1
								PDPR	MGS:igc0822 Eubacteriaceae sp.
								AARS	MGS:igc0823 Faecalitalea cylindroides
								GLG1	MGS:igc0824 Parvimonas micra
								TNRC6A	MGS:igc0825 Clostridia sp.
								PLEKHG2	MGS:igc0826 Bacteroidia sp.
								PITPNM2	MGS:igc0827 Coriobacteriia sp.
								EXOC1	MGS:igc0828 Bacteroidetes sp.
								RBM27	MGS:igc0829 Clostridia sp.
								OSBPL8	MGS:igc0830 Clostridiales sp.
								NLRC4	MGS:igc0831 Bacteria sp.
								DLD	MGS:igc0832 Clostridiales sp.
								WDR7	MGS:igc0833 Clostridiales sp.
								IL5RA	MGS:igc0834 Clostridiales sp.
								CMTM6	MGS:igc0835 Megasphaera massiliensis
								ITGA6	MGS:igc0836 Bacteria sp.
								SEL1L3	MGS:igc0837 Eubacteriaceae sp.
								CDV3	MGS:igc0838 Prevotellaceae sp.
								ALKBH5	MGS:igc0839 Clostridiales sp.
								NLRP1	MGS:igc0840 Bacteria sp.
								PSME1	MGS:igc0841 Unknown sp.
								PPP2R3C	MGS:igc0842 Prevotella stercorea
								HAUS4	MGS:igc0843 Unknown sp.
								OSGEP	MGS:igc0844 Clostridiales sp.
								RNF31	MGS:igc0845 Escherichia coli
								HECTD1	MGS:igc0846 Clostridia sp.
								HNRNPC	MGS:igc0847 Clostridiales sp.
								SUPT16H	MGS:igc0848 Firmicutes sp.
								TOX4	MGS:igc0849 Bacteroidales sp.
								TINF2	MGS:igc0850 Bacteroidia sp.
								TRPM7	MGS:igc0851 Clostridiales sp.
								SNAP23	MGS:igc0852 Streptococcus thermophilus
								EZR	MGS:igc0853 Lachnospiraceae sp.
								MYL6	MGS:igc0854 Ruminococcaceae bacterium D5
								AGO1	MGS:igc0855 Lactobacillus amylovorus
								RFFL	MGS:igc0856 Erysipelotrichia sp.
								UNC13D	MGS:igc0857 Eubacterium sp.
								MFSD11	MGS:igc0858 Dialister invisus
								DPYSL2	MGS:igc0859 Holdemanella sp.
								NUP50	MGS:igc0860 Bifidobacterium breve
								COMT	MGS:igc0861 Proteobacteria sp.
								ADA2	MGS:igc0862 Clostridiales sp.
								VNN3	MGS:igc0863 Clostridiales sp.
								ECHDC1	MGS:igc0864 Firmicutes sp.
								SEC22C	MGS:igc0865 Prevotella corporis
								HDAC6	MGS:igc0866 Betaproteobacteria sp.
								CBX5	MGS:igc0867 Unknown sp.
								SUCO	MGS:igc0868 Haemophilus pittmaniae
								MAP3K1	MGS:igc0869 Butyrivibrio crossotus
								HOOK2	MGS:igc0870 Thermoplasmata sp.
								ARCN1	MGS:igc0871 Bacteroidales sp.
								PTGS1	MGS:igc0872 Bacteria sp.
								NUP188	MGS:igc0873 Gammaproteobacteria sp.
								SH2D3C	MGS:igc0874 [Clostridium] spiroforme
								TBC1D2	MGS:igc0875 Clostridia sp.
								BTAF1	MGS:igc0876 Unknown sp.
								IKZF5	MGS:igc0877 Firmicutes sp.
								WAC	MGS:igc0878 Unknown sp.
								HIVEP1	MGS:igc0879 Bilophila sp.
								CRISP3	MGS:igc0880 Pseudoflavonifractor sp. An184
								FKBP5	MGS:igc0881 Bacteroidia sp.
								SRPK1	MGS:igc0882 Clostridiales sp.
								BRPF3	MGS:igc0883 Collinsella intestinalis
								HSP90AB1	MGS:igc0884 Clostridiales sp.
								CDC5L	MGS:igc0885 Clostridiales sp.
								ITPR3	MGS:igc0886 Clostridiales sp.
								SIRT1	MGS:igc0887 Unknown sp.
								HNRNPH3	MGS:igc0888 Unknown sp.
								JAK2	MGS:igc0889 Coprobacillus sp. 8_1_38FAA
								IL12RB1	MGS:igc0890 Unknown sp.
								ABL1	MGS:igc0891 Unknown sp.
								SH3GLB1	MGS:igc0892 Clostridiales sp.
								ABLIM1	MGS:igc0893 Lactobacillus reuteri
								ERMP1	MGS:igc0894 Bacteroidia sp.
								WASHC2A	MGS:igc0895 Clostridiales sp.
								MAST3	MGS:igc0896 Bacteria sp.
								MZF1	MGS:igc0897 Bacteroidia sp.
								MYO9B	MGS:igc0898 Clostridia sp.
								PSMD8	MGS:igc0899 Streptococcus mutans
								SETD1A	MGS:igc0900 Bacteria sp.
								CIRBP	MGS:igc0901 Unknown sp.
								PRKY	MGS:igc0902 Unknown sp.
								HNRNPM	MGS:igc0903 Eggerthellaceae sp.
								MARCH2	MGS:igc0904 Unknown sp.
								TECR	MGS:igc0905 Firmicutes sp.
								CDC34	MGS:igc0906 Streptococcus salivarius
								POLR2E	MGS:igc0907 Unknown sp.
								POLRMT	MGS:igc0908 Rikenellaceae sp.
								GADD45B	MGS:igc0909 Veillonellales sp.
								MKNK2	MGS:igc0910 Atopobiaceae sp.
								ZDHHC8	MGS:igc0911 Negativicutes sp.
								MED15	MGS:igc0912 Drancourtella sp. An57
								SNAP29	MGS:igc0913 Faecalicoccus pleomorphus
								CRKL	MGS:igc0914 Bacteria sp.
								LZTR1	MGS:igc0915 Unknown sp.
								SMARCB1	MGS:igc0916 Acidaminococcus sp.
								BCL2L13	MGS:igc0917 Bacteroidia sp.
								CABIN1	MGS:igc0918 Bacteroidetes sp.
								TBC1D10A	MGS:igc0919 Veillonellaceae sp.
								SF3A1	MGS:igc0920 Clostridia sp.
								SPECC1L	MGS:igc0921 Prevotellaceae sp.
								PPIL2	MGS:igc0922 Lachnospiraceae sp.
								YPEL1	MGS:igc0923 Clostridiales sp.
								SNRPD3	MGS:igc0924 Unknown sp.
								PES1	MGS:igc0925 Clostridia sp.
								MAPK1	MGS:igc0926 Enorma massiliensis
								PPM1F	MGS:igc0927 Bacteroidales sp.
								CYTH4	MGS:igc0928 Roseburia sp.
								MFNG	MGS:igc0929 Bacteria sp.
								GRK3	MGS:igc0930 Bacteroides sp.
								LGALS2	MGS:igc0931 Bacteroidales sp.
								GGA1	MGS:igc0932 Turicimonas sp.
								HIRA	MGS:igc0933 Clostridia sp.
								SH3BP1	MGS:igc0934 Unknown sp.
								LGALS1	MGS:igc0935 Clostridiales sp.
								HPS4	MGS:igc0936 Lactobacillus acidophilus
								PIK3IP1	MGS:igc0937 Unknown sp.
								PATZ1	MGS:igc0938 Lachnospiraceae sp.
								TRIOBP	MGS:igc0939 Bacteria sp.
								TFIP11	MGS:igc0940 Unknown sp.
								EIF3L	MGS:igc0941 Haemophilus paraphrohaemolyticus
								SNU13	MGS:igc0942 Senegalimassilia anaerobia
								DEPDC5	MGS:igc0943 Clostridia sp.
								DDX17	MGS:igc0944 Clostridiales sp.
								TCF20	MGS:igc0945 Solobacterium moorei
								TOMM22	MGS:igc0946 Clostridia sp.
								XBP1	MGS:igc0947 Bacteria sp.
								RTCB	MGS:igc0948 Clostridiales sp.
								JOSD1	MGS:igc0949 Erysipelotrichales sp.
								FBXO7	MGS:igc0950 Clostridiales sp.
								GTPBP1	MGS:igc0951 Acidaminococcales sp.
								POLDIP3	MGS:igc0952 Lactococcus lactis
								PPP6R2	MGS:igc0953 Olsenella provencensis
								SBF1	MGS:igc0954 Ruminococcaceae sp.
								SUN2	MGS:igc0955 Prevotellaceae sp.
								CYB5R3	MGS:igc0956 Clostridiales sp.
								LMF2	MGS:igc0957 Erysipelotrichaceae sp.
								PACSIN2	MGS:igc0958 Anaerotignum lactatifermentans
								AP1B1	MGS:igc0959 Lactobacillus gasseri
								TOM1	MGS:igc0960 Peptostreptococcus anaerobius
								CHKB	MGS:igc0961 Prevotella sp. 885
								HMOX1	MGS:igc0962 Bacteria sp.
								THOC5	MGS:igc0963 Clostridiales sp.
								MCM5	MGS:igc0964 Unknown sp.
								ARSA	MGS:igc0965 Lachnospiraceae sp.
								TSPO	MGS:igc0966 Clostridiales sp.
								CBX7	MGS:igc0967 Alistipes sp.
								RPL3	MGS:igc0968 Rikenellaceae sp.
								TAB1	MGS:igc0969 Bacteria sp.
								ASCC2	MGS:igc0970 Methanobrevibacter smithii
								MTMR3	MGS:igc0971 Clostridiales sp.
								MIEF1	MGS:igc0972 Clostridiales sp.
								APOL1	MGS:igc0973 Eggerthellales sp.
								MYH9	MGS:igc0974 Megasphaera elsdenii
								CACNA1I	MGS:igc0975 Bacteroidia sp.
								TXN2	MGS:igc0976 Lactobacillus mucosae
								GRAP2	MGS:igc0977 Clostridiales sp.
								EIF3D	MGS:igc0978 Prevotella disiens
								TNRC6B	MGS:igc0979 Bacteroidetes sp.
								SGSM3	MGS:igc0980 Aeromonadales sp.
								KIAA0930	MGS:igc0981 Unknown sp.
								NCF4	MGS:igc0982 Bacteroidales sp.
								CSF2RB	MGS:igc0983 Klebsiella oxytoca
								FAM118A	MGS:igc0984 Firmicutes sp.
								ST13	MGS:igc0985 Betaproteobacteria sp.
								IL2RB	MGS:igc0986 Erysipelotrichaceae sp.
								EP300	MGS:igc0987 bacterium LF-3
								L3MBTL2	MGS:igc0988 Bacteroidia sp.
								RANGAP1	MGS:igc0989 Lachnospiraceae sp.
								ZC3H7B	MGS:igc0990 Firmicutes sp.
								ACO2	MGS:igc0991 Unknown sp.
								POLR3H	MGS:igc0992 Clostridia sp.
								CERK	MGS:igc0993 Bacteroides sp.
								BRD1	MGS:igc0994 Firmicutes sp.
								ZBED4	MGS:igc0995 Oscillospiraceae sp.
								MLC1	MGS:igc0996 Clostridiales sp.
								HDAC10	MGS:igc0997 Clostridiales sp.
								KHNYN	MGS:igc0998 Coriobacteriaceae sp.
								SDR39U1	MGS:igc0999 Negativicutes sp.
								GZMH	MGS:igc1000 Sutterellaceae sp.
								GZMB	MGS:igc1001 Clostridia sp.
								RBM23	MGS:igc1002 Bacteroidetes sp.
								SOS2	MGS:igc1003 Collinsella stercoris
								NIN	MGS:igc1004 Clostridiales sp.
								PYGL	MGS:igc1005 Bacteria sp.
								DDHD1	MGS:igc1006 Clostridia sp.
								CNIH1	MGS:igc1007 Clostridiales sp.
								PSMA3	MGS:igc1008 Veillonellaceae sp.
								VTI1B	MGS:igc1009 Proteobacteria sp.
								TMED8	MGS:igc1010 Veillonellales sp.
								AHSA1	MGS:igc1011 Megasphaera micronuciformis
								SPTLC2	MGS:igc1012 Clostridiales sp.
								RIN3	MGS:igc1013 Clostridia sp.
								SNW1	MGS:igc1014 Firmicutes sp.
								ITPK1	MGS:igc1015 Bacteria sp.
								DHRS7	MGS:igc1016 Clostridiales sp.
								PPM1A	MGS:igc1017 Anaeroglobus geminatus
								ERH	MGS:igc1018 [Clostridium] clostridioforme
								HIF1A	MGS:igc1019 Clostridiales sp.
								SUSD6	MGS:igc1020 Bifidobacterium angulatum
								SRSF5	MGS:igc1021 Enterococcus faecium
								EIF5	MGS:igc1022 Faecalitalea sp. Marseille-P3755
								DICER1	MGS:igc1023 Clostridiales sp.
								TCL1A	MGS:igc1024 Clostridia sp.
								ZC3H14	MGS:igc1025 Veillonella atypica
								PCNX1	MGS:igc1026 Porphyromonas somerae
								RPS6KA5	MGS:igc1027 Bacteria sp.
								PPP4R3A	MGS:igc1028 Acidaminococcales sp.
								YY1	MGS:igc1029 Clostridiales sp.
								ACIN1	MGS:igc1030 Lactobacillus crispatus
								TRIP11	MGS:igc1031 Unknown sp.
								APEX1	MGS:igc1032 Lactobacillus johnsonii
								PABPN1	MGS:igc1033 Clostridiales sp.
								ARHGAP5	MGS:igc1034 Unknown sp.
								SRP54	MGS:igc1035 Clostridia sp.
								CHD8	MGS:igc1036 Prevotella intermedia
								DCAF11	MGS:igc1037 Unknown sp.
								PSMA6	MGS:igc1038 Unknown sp.
								NFKBIA	MGS:igc1039 Unknown sp.
								PSME2	MGS:igc1040 Oscillospiraceae sp.
								REC8	MGS:igc1041 Bacteroidales sp.
								SEC23A	MGS:igc1042 Fusobacterium gonidiaformans
								GMPR2	MGS:igc1043 Coprococcus eutactus
								PNN	MGS:igc1044 Lactobacillus fermentum
								PCIF1	MGS:igc1045 Firmicutes sp.
								MMP9	MGS:igc1046 Unknown sp.
								TRPC4AP	MGS:igc1047 Clostridiaceae sp.
								PYGB	MGS:igc1048 Unknown sp.
								ZMYND8	MGS:igc1049 Bacteria sp.
								NDRG3	MGS:igc1050 Faecalibacterium sp.
								SLA2	MGS:igc1051 Unknown sp.
								C20orf24	MGS:igc1052 Firmicutes sp.
								NFATC2	MGS:igc1053 Unknown sp.
								PABPC1L	MGS:igc1054 Lactobacillus salivarius
								STK4	MGS:igc1055 Collinsella tanakaei
								ADNP	MGS:igc1056 Clostridia sp.
								TPD52L2	MGS:igc1057 Bacteria sp.
								DNAJC5	MGS:igc1058 Odoribacteraceae sp.
								NELFCD	MGS:igc1059 Clostridia sp.
								CTSZ	MGS:igc1060 Unknown sp.
								PRPF6	MGS:igc1061 Firmicutes sp.
								TUBB1	MGS:igc1062 Candidatus Methanomethylophilus alvus
								PRELID3B	MGS:igc1063 Clostridia sp.
								PSMA7	MGS:igc1064 Streptococcus salivarius
								DIDO1	MGS:igc1065 Clostridiales sp.
								GID8	MGS:igc1066 Prevotellaceae sp.
								ARFGAP1	MGS:igc1067 Clostridia sp.
								C20orf27	MGS:igc1068 Clostridia sp.
								CDC25B	MGS:igc1069 Clostridiales sp.
								RNF24	MGS:igc1070 Unknown sp.
								RASSF2	MGS:igc1071 Clostridiales sp.
								CSNK2A1	MGS:igc1072 Lachnospiraceae bacterium 5_1_57FAA
								CDS2	MGS:igc1073 Clostridiales sp.
								HM13	MGS:igc1074 Unknown sp.
								SIRPB1	MGS:igc1075 Clostridiales sp.
								SEC23B	MGS:igc1076 Methanosphaera stadtmanae
								MYL9	MGS:igc1077 Clostridiales sp.
								HCK	MGS:igc1078 Unknown sp.
								TM9SF4	MGS:igc1079 Firmicutes sp.
								TLDC2	MGS:igc1080 Bacteria sp.
								CRNKL1	MGS:igc1081 Unknown sp.
								POFUT1	MGS:igc1082 Mitsuokella jalaludinii
								SAMHD1	MGS:igc1083 Unknown sp.
								KIF3B	MGS:igc1084 Unknown sp.
								NOP56	MGS:igc1085 Clostridiales sp.
								IDH3B	MGS:igc1086 Clostridiales sp.
								MAPRE1	MGS:igc1087 Parasutterella excrementihominis
								RPRD1B	MGS:igc1088 Clostridia sp.
								CHMP4B	MGS:igc1089 Faecalibacterium sp.
								BPI	MGS:igc1090 Dorea longicatena
								CST3	MGS:igc1091 Unknown sp.
								PPP1R16B	MGS:igc1092 Bacteria sp.
								DNTTIP1	MGS:igc1093 Firmicutes sp.
								APMAP	MGS:igc1094 Clostridiales sp.
								ZNF516	MGS:igc1095 Methanobrevibacter smithii
								USP14	MGS:igc1096 Proteobacteria sp.
								VAPA	MGS:igc1097 Clostridia sp.
								LPIN2	MGS:igc1098 Clostridia sp.
								SMCHD1	MGS:igc1099 Firmicutes sp.
								MYL12A	MGS:igc1100 Clostridiales sp.
								CEP192	MGS:igc1101 Collinsella bouchesdurhonensis
								RNMT	MGS:igc1102 Campylobacter concisus
								RNF125	MGS:igc1103 Bacteroidales sp.
								ANKRD12	MGS:igc1104 Bacteroidales sp.
								MIB1	MGS:igc1105 Bacteria sp.
								RIOK3	MGS:igc1106 Bacteroidetes sp.
								TBL1X	MGS:igc1107 Bacteroidales sp.
								PGRMC1	MGS:igc1108 Clostridia sp.
								ALG13	MGS:igc1109 Clostridiales sp.
								TLR8	MGS:igc1110 Eggerthellales sp.
								XIAP	MGS:igc1111 Succinatimonas hippei
								STAG2	MGS:igc1112 Unknown sp.
								PLP2	MGS:igc1113 Unknown sp.
								ELF4	MGS:igc1114 Lactobacillus delbrueckii
								RBBP7	MGS:igc1115 Clostridia sp.
								FMR1	MGS:igc1116 Firmicutes sp.
								PIM2	MGS:igc1117 Eggerthellales sp.
								TAZ	MGS:igc1118 Clostridiaceae sp.
								PGK1	MGS:igc1119 Firmicutes sp.
								MAGT1	MGS:igc1120 Bifidobacterium pullorum
								UBL4A	MGS:igc1121 Bacteria sp.
								CD99L2	MGS:igc1122 Dakarella massiliensis
								EEA1	MGS:igc1123 Clostridiales sp.
								RP2	MGS:igc1124 Ruminococcaceae sp.
								USP11	MGS:igc1125 Bacteria sp.
								HTATSF1	MGS:igc1126 Unknown sp.
								CD40LG	MGS:igc1127 Slackia piriformis
								TIMP1	MGS:igc1128 Unknown sp.
								MAGED2	MGS:igc1129 Prevotella bivia
								RBM3	MGS:igc1130 Mitsuokella multacida
								ARMCX3	MGS:igc1131 Clostridia sp.
								RUBCNL	MGS:igc1132 Desulfovibrio piger
								TNFSF13B	MGS:igc1133 Akkermansia sp.
								FNDC3A	MGS:igc1134 Clostridia sp.
								STK24	MGS:igc1135 Holdemanella biformis
								ACP5	MGS:igc1136 Clostridia sp.
								DNAJC3	MGS:igc1137 Streptococcus sanguinis
								ARHGEF7	MGS:igc1138 Coprobacter sp.
								PARP4	MGS:igc1139 Clostridia sp.
								SUPT20H	MGS:igc1140 Bacteria sp.
								KPNA3	MGS:igc1141 Clostridiales sp.
								RGCC	MGS:igc1142 Lactobacillus vaginalis
								INTS6	MGS:igc1143 Clostridia sp.
								TSC22D1	MGS:igc1144 Bacteria sp.
								CLN5	MGS:igc1145 Firmicutes sp.
								OLFM4	MGS:igc1146 Clostridia sp.
								MGRN1	MGS:igc1147 Unknown sp.
								TRADD	MGS:igc1148 Unknown sp.
								CORO1A	MGS:igc1149 Unknown sp.
								MAPK3	MGS:igc1150 Bacteria sp.
								PHKB	MGS:igc1151 Clostridia sp.
								NUP93	MGS:igc1152 Sutterellaceae sp.
								CENPT	MGS:igc1153 Clostridiales sp.
								NFAT5	MGS:igc1154 Clostridia sp.
								LONP2	MGS:igc1155 Actinomyces sp. oral taxon 175
								N4BP1	MGS:igc1156 Gordonibacter urolithinfaciens
								ARL2BP	MGS:igc1157 Peptoniphilus harei
								PLLP	MGS:igc1158 Bacteria sp.
								CTCF	MGS:igc1159 Unknown sp.
								POLR2C	MGS:igc1160 Bacteria sp.
								USB1	MGS:igc1161 Unknown sp.
								CYB5B	MGS:igc1162 Veillonella tobetsuensis
								PSMD7	MGS:igc1163 Bacteroidales sp.
								SETD6	MGS:igc1164 Oscillospiraceae sp.
								COG4	MGS:igc1165 Bacteria sp.
								SMPD3	MGS:igc1166 Unknown sp.
								SLC7A6OS	MGS:igc1167 Unknown sp.
								SLC7A6	MGS:igc1168 Clostridia sp.
								WDR59	MGS:igc1169 Bacteria sp.
								MON1B	MGS:igc1170 Firmicutes sp.
								AXIN1	MGS:igc1171 Unknown sp.
								NPRL3	MGS:igc1172 Prevotella copri
								TAF1C	MGS:igc1173 Unknown sp.
								COTL1	MGS:igc1174 Clostridia sp.
								USP10	MGS:igc1175 Firmicutes sp.
								CRISPLD2	MGS:igc1176 Clostridiales sp.
								TSC2	MGS:igc1177 Bifidobacterium catenulatum
								ABCC1	MGS:igc1178 Firmicutes sp.
								NOMO3	MGS:igc1179 Bacteria sp.
								CLCN7	MGS:igc1180 Collinsella sp.
								FBXO31	MGS:igc1181 Unknown sp.
								STUB1	MGS:igc1182 Bifidobacterium longum
								UBE2I	MGS:igc1183 Peptostreptococcus stomatis
								MEFV	MGS:igc1184 Bacteria sp.
								EEF2K	MGS:igc1185 Clostridia sp.
								CAPN15	MGS:igc1186 Clostridiales sp.
								PIEZO1	MGS:igc1187 Bacteria sp.
								GSPT1	MGS:igc1188 Bacteroides plebeius
								UBFD1	MGS:igc1189 Clostridia sp.
								PRSS33	MGS:igc1190 Collinsella sp.
								ELOB	MGS:igc1191 Bacteria sp.
								GGA2	MGS:igc1192 Bacteria sp.
								CPPED1	MGS:igc1193 Clostridiales sp.
								HMOX2	MGS:igc1194 Clostridiales sp.
								DNAJA3	MGS:igc1195 Unknown sp.
								CORO7-PAM16	MGS:igc1196 Parvimonas sp. KA00067
								BFAR	MGS:igc1197 Unknown sp.
								RBL2	MGS:igc1198 Firmicutes sp.
								XYLT1	MGS:igc1199 Dialister pneumosintes
								PYCARD	MGS:igc1200 Clostridiales sp.
								MAZ	MGS:igc1201 Clostridia sp.
								STX4	MGS:igc1202 Bacteria sp.
								CDIPT	MGS:igc1203 Clostridia sp.
								BCKDK	MGS:igc1204 Bacteria sp.
								KAT8	MGS:igc1205 Unknown sp.
								NOMO1	MGS:igc1206 Clostridiales sp.
								IL21R	MGS:igc1207 Firmicutes sp.
								C16orf62	MGS:igc1208 Blautia sp.
								RNF40	MGS:igc1209 Clostridia sp.
								AQP9	MGS:igc1210 Firmicutes sp.
								CSK	MGS:igc1211 Unknown sp.
								HERC1	MGS:igc1212 Unknown sp.
								RAB11A	MGS:igc1213 Clostridia sp.
								CTSH	MGS:igc1214 Firmicutes sp.
								EHD4	MGS:igc1215 Firmicutes sp.
								TMEM87A	MGS:igc1216 Clostridia sp.
								ZNF106	MGS:igc1217 Clostridia sp.
								GABPB1	MGS:igc1218 Clostridiales sp.
								BMF	MGS:igc1219 Unknown sp.
								DMXL2	MGS:igc1220 Unknown sp.
								EIF3J	MGS:igc1221 Bacteria sp.
								SPG11	MGS:igc1222 Unknown sp.
								VPS18	MGS:igc1223 Clostridiales sp.
								BLOC1S6	MGS:igc1224 Unknown sp.
								SGK3	MGS:igc1225 Clostridiales sp.
								ZDHHC2	MGS:igc1226 Eggerthellaceae sp.
								CA2	MGS:igc1227 Clostridia sp.
								NBN	MGS:igc1228 Clostridia sp.
								CPQ	MGS:igc1229 Clostridiales sp.
								DECR1	MGS:igc1230 Clostridia sp.
								IMPAD1	MGS:igc1231 Clostridia sp.
								UBE2W	MGS:igc1232 Unknown sp.
								IKBKB	MGS:igc1233 Firmicutes sp.
								RAB2A	MGS:igc1234 Clostridiales sp.
								EIF3E	MGS:igc1235 Clostridia sp.
								NDRG1	MGS:igc1236 Porphyromonas asaccharolytica
								TRPS1	MGS:igc1237 Erysipelatoclostridium sp.
								NCALD	MGS:igc1238 Clostridia sp.
								UBR5	MGS:igc1239 Clostridia sp.
								GSDMD	MGS:igc1240 Clostridia sp.
								TSTA3	MGS:igc1241 Unknown sp.
								EEF1D	MGS:igc1242 Clostridia sp.
								INTS10	MGS:igc1243 Firmicutes sp.
								LEPROTL1	MGS:igc1244 Clostridia sp.
								GSR	MGS:igc1245 Unknown sp.
								ERICH1	MGS:igc1246 Firmicutes sp.
								KLHDC4	MGS:igc1247 Bacteria sp.
								ASAH1	MGS:igc1248 Unknown sp.
								BNIP3L	MGS:igc1249 Lachnospiraceae sp.
								MAN2B1	MGS:igc1250 Firmicutes sp.
								KCNN4	MGS:igc1251 Firmicutes sp.
								NUCB1	MGS:igc1252 Clostridia sp.
								GYS1	MGS:igc1253 Clostridiales sp.
								MAP4K1	MGS:igc1254 Firmicutes sp.
								ECH1	MGS:igc1255 Holdemanella sp.
								HNRNPL	MGS:igc1256 Clostridia sp.
								SNRNP70	MGS:igc1257 Bacteria sp.
								CLPTM1	MGS:igc1258 Erysipelotrichaceae sp.
								RELB	MGS:igc1259 Bacteria sp.
								CLASRP	MGS:igc1260 Butyricimonas sp. An62
								FCGRT	MGS:igc1261 Firmicutes sp.
								PIH1D1	MGS:igc1262 Clostridium sp. L2-50
								ARHGEF18	MGS:igc1263 Bacteroides sp.
								DOT1L	MGS:igc1264 Unknown sp.
								PLEKHJ1	MGS:igc1265 Collinsella aerofaciens
								CD37	MGS:igc1266 Clostridia sp.
								SF3A2	MGS:igc1267 Prevotellaceae sp.
								LYL1	MGS:igc1268 Unknown sp.
								OAZ1	MGS:igc1269 Firmicutes sp.
								TRMT1	MGS:igc1270 Unknown sp.
								STX10	MGS:igc1271 Bacteroides sp.
								FCER2	MGS:igc1272 Bacteria sp.
								TBC1D17	MGS:igc1273 Firmicutes sp.
								CCDC130	MGS:igc1274 Allisonella histaminiformans
								PTOV1	MGS:igc1275 Bacteria sp.
								AES	MGS:igc1276 Firmicutes sp.
								SGTA	MGS:igc1277 Bacteria sp.
								LILRB1	MGS:igc1278 Bacteria sp.
								MED25	MGS:igc1279 Clostridia sp.
								LILRA1	MGS:igc1280 Firmicutes sp.
								C19orf53	MGS:igc1281 Porphyromonas sp.
								IL27RA	MGS:igc1282 Clostridiales sp.
								VRK3	MGS:igc1283 Clostridiales sp.
								FAM32A	MGS:igc1284 Proteobacteria sp.
								PPP6R1	MGS:igc1285 Unknown sp.
								AKAP8	MGS:igc1286 Clostridia sp.
								URI1	MGS:igc1287 Clostridia sp.
								ANKRD27	MGS:igc1288 Bacteria sp.
								RPS16	MGS:igc1289 Clostridiales sp.
								FBL	MGS:igc1290 Clostridia sp.
								CLC	MGS:igc1291 Clostridiales sp.
								GPI	MGS:igc1292 Unknown sp.
								AKT2	MGS:igc1293 Unknown sp.
								PLD3	MGS:igc1294 Alistipes onderdonkii
								TBCB	MGS:igc1295 Clostridia sp.
								SLC1A5	MGS:igc1296 Firmicutes sp.
								PRKD2	MGS:igc1297 Firmicutes sp.
								HNRNPUL1	MGS:igc1298 Gordonibacter sp. An232A
								FZR1	MGS:igc1299 Unknown sp.
								TGFB1	MGS:igc1300 Proteobacteria sp.
								DENND3	MGS:igc1301 Butyricimonas sp.
								CEACAM4	MGS:igc1302 Bacteroides sp.
								PLIN3	MGS:igc1303 Catenibacterium mitsuokai
								CD79A	MGS:igc1304 Unknown sp.
								RPS19	MGS:igc1305 Clostridia sp.
								NOP53	MGS:igc1306 Lachnospiraceae sp.
								NKG7	MGS:igc1307 Bacteria sp.
								CD33	MGS:igc1308 Bacteria sp.
								BABAM1	MGS:igc1309 Bacteria sp.
								TYK2	MGS:igc1310 Faecalibacterium sp.
								CDC37	MGS:igc1311 Coriobacteriaceae sp.
								NAPA	MGS:igc1312 Bacteria sp.
								RABAC1	MGS:igc1313 Unknown sp.
								KDELR1	MGS:igc1314 Clostridia sp.
								CYTH2	MGS:igc1315 Firmicutes sp.
								GRWD1	MGS:igc1316 Clostridiales sp.
								CARD8	MGS:igc1317 Firmicutes sp.
								SIGLEC5	MGS:igc1318 Clostridia sp.
								RAB3D	MGS:igc1319 Clostridiales sp.
								CAPS	MGS:igc1320 Clostridiales sp.
								PLPPR2	MGS:igc1321 Unknown sp.
								PPP2R1A	MGS:igc1322 Clostridiales sp.
								TNPO2	MGS:igc1323 Clostridia sp.
								WDR83OS	MGS:igc1324 Dielma fastidiosa
								DNASE2	MGS:igc1325 Clostridia sp.
								PRPF31	MGS:igc1326 Bacteria sp.
								JAK3	MGS:igc1327 Unknown sp.
								RPL18A	MGS:igc1328 Clostridiales sp.
								ARRDC2	MGS:igc1329 Bacteria sp.
								ELL	MGS:igc1330 Adlercreutzia equolifaciens
								COPE	MGS:igc1331 Burkholderiales sp.
								USF2	MGS:igc1332 Firmicutes sp.
								KXD1	MGS:igc1333 Firmicutes sp.
								FKBP8	MGS:igc1334 Clostridiales sp.
								ERF	MGS:igc1335 Ruminococcaceae sp.
								GSK3A	MGS:igc1336 Clostridiales sp.
								ATP13A1	MGS:igc1337 Firmicutes sp.
								SIPA1L3	MGS:igc1338 Firmicutes sp.
								AVL9	MGS:igc1339 Bilophila sp.
								RASA4	MGS:igc1340 Oscillospiraceae sp.
								CDK6	MGS:igc1341 Thermoplasmata sp.
								PMPCB	MGS:igc1342 Clostridiales sp.
								NAMPT	MGS:igc1343 Clostridia sp.
								PIK3CG	MGS:igc1344 Unknown sp.
								HBP1	MGS:igc1345 Bacteria sp.
								SP4	MGS:igc1346 Clostridia sp.
								CBLL1	MGS:igc1347 Enterococcus avium
								MTPN	MGS:igc1348 Clostridia sp.
								ZC3HAV1	MGS:igc1349 Veillonellales sp.
								OGDH	MGS:igc1350 Anaerococcus sp. HMSC065G05
								ADAP1	MGS:igc1351 Streptococcus infantarius
								TFEC	MGS:igc1352 Blautia sp. Marseille-P3087
								H2AFV	MGS:igc1353 Unknown sp.
								DNAJB6	MGS:igc1354 Unknown sp.
								LFNG	MGS:igc1355 Firmicutes sp.
								BRAT1	MGS:igc1356 Unknown sp.
								TAX1BP1	MGS:igc1357 Bacteria sp.
								CPVL	MGS:igc1358 Clostridia sp.
								GARS	MGS:igc1359 Bacteria sp.
								EPHB6	MGS:igc1360 Unknown sp.
								NSUN5P1	MGS:igc1361 Erysipelatoclostridium sp.
								CASP2	MGS:igc1362 Proteobacteria sp.
								CHCHD2	MGS:igc1363 Bacteria sp.
								PDAP1	MGS:igc1364 Bacteroides plebeius
								ZKSCAN1	MGS:igc1365 Firmicutes sp.
								EIF3B	MGS:igc1366 Acidaminococcaceae sp.
								TAF6	MGS:igc1367 Firmicutes sp.
								RBM28	MGS:igc1368 Unknown sp.
								IMPDH1	MGS:igc1369 Clostridiales sp.
								AGFG2	MGS:igc1370 Bacteria sp.
								C1GALT1	MGS:igc1371 Veillonellales sp.
								PLOD3	MGS:igc1372 Bacteria sp.
								GLCCI1	MGS:igc1373 Eggerthellaceae sp.
								TMEM106B	MGS:igc1374 Bacteroides sp.
								ZNF862	MGS:igc1375 Bifidobacterium pullorum
								AHR	MGS:igc1376 Unknown sp.
								CHCHD3	MGS:igc1377 Holdemanella sp.
								GIMAP2	MGS:igc1378 Peptoniphilus sp. oral taxon 836
								PSMA2	MGS:igc1379 Bacteria sp.
								COA1	MGS:igc1380 Firmicutes sp.
								BLVRA	MGS:igc1381 Firmicutes sp.
								TMEM248	MGS:igc1382 Unknown sp.
								PRKAG2	MGS:igc1383 Clostridiales sp.
								AEBP1	MGS:igc1384 Bacteroides sp.
								BCL7B	MGS:igc1385 Eisenbergiella tayi
								YKT6	MGS:igc1386 Clostridia sp.
								EIF4H	MGS:igc1387 Betaproteobacteria sp.
								LIMK1	MGS:igc1388 Enterobacter cloacae
								CNTNAP3	MGS:igc1389 Bacteria sp.
								SPIN1	MGS:igc1390 Parabacteroides merdae
								TMEM245	MGS:igc1391 Unknown sp.
								MEGF9	MGS:igc1392 Clostridiales sp.
								TRIM14	MGS:igc1393 Clostridia sp.
								TGFBR1	MGS:igc1394 Porphyromonas sp.
								SEC61B	MGS:igc1395 Firmicutes sp.
								TLE4	MGS:igc1396 Butyricimonas sp.
								SUSD1	MGS:igc1397 Clostridiales sp.
								AKNA	MGS:igc1398 Unknown sp.
								TNFSF8	MGS:igc1399 Veillonella parvula
								ENG	MGS:igc1400 Lachnoclostridium sp. An118
								RIC1	MGS:igc1401 Oscillospiraceae sp.
								KDM4C	MGS:igc1402 Desulfovibrio piger
								DOCK8	MGS:igc1403 Clostridiales sp.
								FUBP3	MGS:igc1404 Streptococcus infantarius
								RGP1	MGS:igc1405 Clostridia sp.
								DDX58	MGS:igc1406 Firmicutes sp.
								EDF1	MGS:igc1407 Clostridia sp.
								BAG1	MGS:igc1408 Unknown sp.
								RAPGEF1	MGS:igc1409 Bacteria sp.
								SETX	MGS:igc1410 Prevotellaceae sp.
								PTGDS	MGS:igc1411 Clostridia sp.
								ABCA2	MGS:igc1412 Clostridiales sp.
								UBE2R2	MGS:igc1413 Parabacteroides sp.
								ZFAND5	MGS:igc1414 Streptococcus vestibularis
								PDLIM1	MGS:igc1415 Unknown sp.
								GATA3	MGS:igc1416 Clostridia sp.
								HPS1	MGS:igc1417 Bacteroidia sp.
								RASSF4	MGS:igc1418 Firmicutes sp.
								DNMBP	MGS:igc1419 Blautia sp.
								ERLIN1	MGS:igc1420 Clostridiales sp.
								EIF3A	MGS:igc1421 Bacteroides sp.
								DDX50	MGS:igc1422 Unknown sp.
								SEC23IP	MGS:igc1423 Lachnospiraceae sp.
								PLEKHA1	MGS:igc1424 Bacteroides sartorii
								CDH23	MGS:igc1425 Bacteroides sp.
								VSIR	MGS:igc1426 Clostridiales sp.
								SPOCK2	MGS:igc1427 Lachnospiraceae sp.
								MICU1	MGS:igc1428 Porphyromonas sp.
								PPP3CB	MGS:igc1429 Clostridiales sp.
								CCSER2	MGS:igc1430 Clostridiales sp.
								LIPA	MGS:igc1431 Bacteria sp.
								SFXN3	MGS:igc1432 Eubacterium sp.
								FBXW4	MGS:igc1433 Clostridiales sp.
								TNKS2	MGS:igc1434 Ruminococcus bromii
								GBF1	MGS:igc1435 Unknown sp.
								ARHGAP21	MGS:igc1436 Bacteroidales sp.
								SUFU	MGS:igc1437 Pseudoflavonifractor sp.
								ACBD5	MGS:igc1438 Lachnospiraceae sp.
								LARP4B	MGS:igc1439 Firmicutes sp.
								GTPBP4	MGS:igc1440 Prevotellaceae sp.
								SH3PXD2A	MGS:igc1441 Porphyromonas sp.
								PITRM1	MGS:igc1442 Clostridiales sp.
								FAM208B	MGS:igc1443 Lachnoclostridium sp.
								SMC3	MGS:igc1444 Enterococcus gallinarum
								SHOC2	MGS:igc1445 Bacteroidaceae sp.
								TFAM	MGS:igc1446 Firmicutes sp.
								CCDC6	MGS:igc1447 Alistipes sp. An54
								CUL2	MGS:igc1448 Unknown sp.
								CCNY	MGS:igc1449 Libanicoccus massiliensis
								RPL28	MGS:igc1450 Libanicoccus sp.
								ZMIZ1	MGS:igc1451 Firmicutes sp.
								PPIF	MGS:igc1452 Bacteria sp.
								TSPAN14	MGS:igc1453 Bacteria sp.
								KRT23	MGS:igc1454 Clostridiales sp.
								NUFIP2	MGS:igc1455 Clostridiales sp.
								GIT1	MGS:igc1456 [Clostridium] symbiosum
								RPL19	MGS:igc1457 Rikenellaceae sp.
								FBXL20	MGS:igc1458 Firmicutes sp.
								RUNDC3A	MGS:igc1459 Eubacterium sp.
								UBTF	MGS:igc1460 Lachnospiraceae sp.
								PSMD3	MGS:igc1461 Lactobacillus gasseri
								CASC3	MGS:igc1462 Firmicutes sp.
								MTMR4	MGS:igc1463 Eggerthellaceae sp.
								P2RX1	MGS:igc1464 Erysipelotrichaceae sp.
								KPNB1	MGS:igc1465 Firmicutes sp.
								RPS6KB1	MGS:igc1466 Unknown sp.
								CDK5RAP3	MGS:igc1467 Clostridia sp.
								CBX1	MGS:igc1468 Clostridiales sp.
								CAMTA2	MGS:igc1469 Clostridiales sp.
								MED13	MGS:igc1470 Unknown sp.
								ENO3	MGS:igc1471 Achromobacter sp.
								PFN1	MGS:igc1472 Alistipes sp.
								RNF167	MGS:igc1473 Unknown sp.
								SLC25A11	MGS:igc1474 Firmicutes sp.
								RAI1	MGS:igc1475 Bacteroidaceae sp.
								NUP88	MGS:igc1476 Rikenellaceae sp.
								C1QBP	MGS:igc1477 [Clostridium] clostridioforme
								CPD	MGS:igc1478 Unknown sp.
								GOSR1	MGS:igc1479 Firmicutes sp.
								CCDC47	MGS:igc1480 Unknown sp.
								FTSJ3	MGS:igc1481 Firmicutes sp.
								AKAP10	MGS:igc1482 Atopobium sp.
								SMARCD2	MGS:igc1483 Anaerotignum lactatifermentans
								ICAM2	MGS:igc1484 Hungatella sp.
								SYNGR2	MGS:igc1485 Unknown sp.
								UTP6	MGS:igc1486 Lachnoclostridium sp. An14
								DDX5	MGS:igc1487 Unknown sp.
								CYTH1	MGS:igc1488 Bacteria sp.
								PSMD11	MGS:igc1489 Unknown sp.
								LGALS3BP	MGS:igc1490 Cloacibacillus evryensis
								DHX58	MGS:igc1491 Clostridia sp.
								KAT2A	MGS:igc1492 Parasutterella sp.
								RAB5C	MGS:igc1493 Lachnospiraceae sp.
								MLX	MGS:igc1494 Bacteria sp.
								ABI3	MGS:igc1495 Veillonella sp.
								EZH1	MGS:igc1496 Bacteria sp.
								PPP1R9B	MGS:igc1497 Bacteria sp.
								VAT1	MGS:igc1498 Citrobacter werkmanii
								LRRC59	MGS:igc1499 Bacteroides sp.
								HDAC5	MGS:igc1500 Lactobacillus delbrueckii
								ABCC3	MGS:igc1501 Clostridia sp.
								LUC7L3	MGS:igc1502 Unknown sp.
								SMURF2	MGS:igc1503 Bacteria sp.
								DUSP3	MGS:igc1504 Clostridia sp.
								EFTUD2	MGS:igc1505 Lactobacillus sp.
								PRKAR1A	MGS:igc1506 Bacteroidales sp.
								YWHAE	MGS:igc1507 Clostridiales sp.
								MMD
								WSB1
								SLC9A3R1
								UNC119
								SUPT6H
								PHF12
								TMEM33
								SLAIN2
								OCIAD1
								NFKB1
								MANBA
								UBE2D3
								ELF2
								TBC1D9
								INPP4B
								KLHL2
								RPL34
								CLCN3
								GALNT7
								DHX15
								FBXW7
								NSD2
								SH3D19
								STIM2
								MFSD10
								BST1
								RAPGEF2
								KLF3
								CTSC
								FNBP4
								B3GAT1
								HSPA8
								LPXN
								ATG2A
								EHD1
								OSBP
								UNC93B1
								KMT5B
								PPP6R3
								MS4A6A
								ST3GAL4
								CPT1A
								CCND1
								PRPF19
								TMEM109
								CHORDC1
								FOLR3
								CEP164
								RNF141
								EIF4G2
								IL10RA
								BIRC2
								UBE4A
								DDX6
								CBL
								HIPK3
								FBXO3
								SLC15A3
								CD5
								ACCS
								AMBRA1
								MADD
								CARS
								SLC22A18
								CD81
								C11orf21
								C11orf58
								PITPNM1
								RPS13
								AIP
								NUP98
								TCIRG1
								HPS5
								POU2AF1
								PRDM4
								CLEC2B
								SELPLG
								CORO1C
								CAPRIN2
								KCTD10
								MLEC
								CAMKK2
								BIN2
								ATP5B
								PTGES3
								RSRC2
								LIN7A
								METAP2
								LTA4H
								ELK3
								ARPC3
								VPS29
								SH2B3
								MANSC1
								DUSP16
								CREBL2
								ALDH2
								CDKN1B
								LTBR
								OAS3
								OAS2
								ARHGDIB
								EIF2B1
								SLC38A1
								C12orf49
								VDR
								COPZ1
								CAND1
								RAB5B
								NUP107
								CNOT2
								CPSF6
								KRR1
								GAPDH
								NOP2
								CHD4
								UHRF1BP1L
								CHPT1
								USP5
								TPI1
								GNPTAB
								ENO2
								ATN1
								C12orf57
								PTPN6
								LPCAT3
								SUDS3
								LDHB
								CLEC4A
								C2CD5
								RAB35
								PHC1
								SRSF9
								FGFR1OP2
								KLRB1
								BTN3A3
								TDP2
								DSE
								NEDD9
								CEP85L
								RNGTT
								MAN1A1
								SERINC1
								NCOA7
								RIPOR2
								PPARD
								MAPK14
								KCTD20
								STK38
								SRSF3
								SOD2
								MCM3
								MDGA1
								ICK
								FBXO9
								MDN1
								BACH2
								TREML2
								ZNF451
								E2F3
								PTP4A1
								ASCC3
								MED23
								CRYBG1
								VNN1
								VNN2
								RPS12
								C6orf62
								SNX3
								TRIM38
								ZBTB24
								HECA
								PHACTR2
								SLC39A7
								CCR6
								PHF1
								CUTA
								QKI
								TFEB
								CCND3
								FAM120B
								BICRAL
								PPP2R5D
								SRF
								CUL9
								DUSP22
								EXOC2
								TMEM30A
								SENP6
								PRPF4B
								SLC29A1
								BTN2A1
								FAM46A
								FBRSL1
								LY86
								ERBIN
								HARS2
								MAN2A1
								PAPD7
								DAP
								BRD8
								NNT
								HSPA9
								MRPS27
								GZMK
								APBB3
								SPARC
								IK
								HMGCR
								COL4A3BP
								FAF2
								CLK4
								ITK
								RNF130
								CLINT1
								CNOT6
								BTNL8
								RASGRF2
								CCNG1
								DROSHA
								LMNB1
								ARRDC3
								GOLPH3
								SUB1
								TARS
								LNPEP
								PDE4D
								SLC12A7
								RAD50
								ST8SIA4
								SKP1
								NUP155
								PPP2CA
								C5orf15
								PPWD1
								SEC24A
								TXNDC15
								H2AFY
								TCERG1
								SMAD5
								CSNK1A1
								HMGXB3
								ERGIC1
								ATP6V0E1
								CPEB4
								HRH2
								SMC4
								CRBN
								BCL6
								NPHP3
								CD86
								OGG1
								KPNA1
								UBE3A
								ARMC8
								SLC25A36
								TFDP2
								XRN1
								KAT2B
								PFKFB4
								PRKAR2A
								USP4
								ACAP2
								GNAI2
								USP9Y
								RPL24
								FXR1
								CBLB
								BBX
								GNB4
								NCBP2
								ATP6V1A
								ABTB1
								SCAP
								MRPL3
								HEMK1
								CISH
								MAPKAPK3
								WDR48
								ABCC5
								ABHD14B
								KLHL24
								VIPR1
								DNAH1
								SSR3
								NKTR
								FOXP1
								EIF4G1
								SPCS1
								INO80D
								EEF1B2
								MOB1A
								KANSL3
								PIKFYVE
								NCL
								ACTR1B
								ZAP70
								ACTR3
								STAM2
								OTOF
								CYTIP
								GTF3C2
								NRBP1
								ITGA4
								SNX17
								PPM1G
								IFIH1
								RPS15
								GCA
								MOGS
								TTC31
								CLIP4
								SPTBN1
								AUP1
								RTN4
								DOK1
								CCDC88A
								LANCL1
								STAT1
								GLS
								PAPOLG
								USP34
								CCT4
								GGCX
								GNLY
								SF3B1
								KDM3A
								CHMP3
								ZNF142
								IL1R2
								IL1R1
								IL18R1
								IL18RAP
								CNPPD1
								UXS1
								HDLBP
								PPP1R7
								PASK
								STK25
								ID2
								HPCAL1
								ODC1
								BIRC6
								PLEKHB2
								GORASP2
								STRN
								CEBPZ
								PRKD3
								QPCT
								RAB3GAP1
								DARS
								SRSF7
								SOS1
								KYNU
								WIPF1
								COX7A2L
								PLEK
								ATF2
								THADA
								AAK1
								TRAK2
								TIA1
								PCYOX1
								ARID3A
								SUMO1
								NFE2L2
								MSH6
								ALMS1
								DNAJC16
								SCP2
								RALGPS2
								CEP104
								FAM20B
								TMEM59
								ICMT
								RPL22
								QSOX1
								STXBP3
								PARK7
								KIAA1324
								AMPD2
								SRSF4
								EDEM3
								ATP5F1
								RAP1A
								HDAC1
								CAPZA1
								S100PBP
								RNF19B
								SCAMP3
								ASH1L
								SFPQ
								RHOU
								GON4L
								ARHGEF2
								MEF2D
								SRM
								C1orf21
								IVNS1ABP
								KIAA2013
								MFN2
								SMG7
								NCF2
								WLS
								PRDM2
								RGS2
								TROVE2
								SRSF11
								PLEKHM2
								CD2
								KIF21B
								MAP7D1
								EXOC8
								TSNAX
								NID1
								LGALS8
								MTR
								MYCL
								SIPA1L2
								RLF
								AKT3
								ETV3
								ACADM
								SLAMF1
								CD48
								PADI2
								SDHB
								KDM5B
								CTBS
								RBBP5
								GBP3
								GBP1
								PINK1-AS
								RAB29
								ECE1
								CD46
								PRPF3
								APH1A
								SLC2A1
								ATP6V0B
								AKR1A1
								PRDX1
								TMED5
								DR1
								PRRC2C
								PRDX6
								DIEXF
								RCAN3
								SYF2
								RSRP1
								RCOR3
								STMN1
								MTFR1L
								MAN1C1
								RPS6KA1
								ARID1A
								RPA2
								PPP1R8
								OSBPL9
								TXNDC12
								ESYT2
								MESDC2
								CTSD
								STAG1
								STK11
								KMT2A
								MMP8
								RPS25
								ATF6
								CREB1
								KLF7
								LRMP
								CASP8AP2
								PHF3
								PLAGL1
								TNFAIP3
								SGK1
								RNF146
								FBXL5
								MED28
								SLC16A7
								VAMP8
								MYL12B
								FOXO3
								TGIF2
								CCNI
								MFSD1
								RAB3GAP2
								UBN1
								KLF12
								CCND2
[truncated: 4,020 more rows]
