# Supplementary material for: Discovery of drug–omics associations in type 2 diabetes with generative deep-learning models
Source: Nat Biotechnol. 2023 Jan 2;41(3):399–408. doi: 10.1038/s41587-022-01520-x (PMC10017515; doi:10.1038/s41587-022-01520-x)
Supplement: Supplementary file 4 — MOVE t-test, adjusted P values and effect sizes. [file 41587_2022_1520_MOESM4_ESM.xlsx]

## Sheet: Clinical (continuous) CI values
	Metformin	Bendroflumethiazide	Losartan	Amlodipine	Atorvastatin	Acetylsalicylic Acid	Simvastatin	Bisoprolol	Omeprazole	Levothyroxine Sodium	Hydrochlorothiazide	Enalapril	Ramipril	Atenolol	Paracetamol	Lansoprazole	Metoprolol	Salbutamol	Codeine	Lisinopril
bmi	0.0042 [0.0037, 0.0047]	0.0022 [0.0017, 0.0026]	0.0111 [0.0107, 0.0116]	-0.0020 [-0.0024, -0.0016]	-0.0073 [-0.0080, -0.0066]	-0.0107 [-0.0112, -0.0103]	-0.0036 [-0.0043, -0.0029]	-0.0068 [-0.0073, -0.0064]	0.0008 [0.0003, 0.0013]	0.0122 [0.0119, 0.0126]	0.0014 [0.0010, 0.0018]	0.0020 [0.0015, 0.0025]	-0.0016 [-0.0021, -0.0011]	0.0007 [0.0002, 0.0011]	0.0078 [0.0074, 0.0082]	0.0027 [0.0022, 0.0031]	-0.0052 [-0.0057, -0.0048]	0.0002 [-0.0002, 0.0006]	0.0023 [0.0019, 0.0027]	0.0084 [0.0080, 0.0089]
fasting.GAD	0.0159 [0.0152, 0.0167]	-0.0047 [-0.0054, -0.0041]	0.0015 [0.0008, 0.0022]	0.0120 [0.0113, 0.0126]	0.0018 [0.0008, 0.0027]	0.0111 [0.0104, 0.0118]	-0.0021 [-0.0030, -0.0011]	0.0044 [0.0037, 0.0052]	-0.0075 [-0.0081, -0.0069]	0.0070 [0.0065, 0.0076]	0.0174 [0.0167, 0.0181]	0.0116 [0.0109, 0.0123]	0.0219 [0.0211, 0.0227]	0.0117 [0.0110, 0.0123]	-0.0118 [-0.0125, -0.0111]	-0.0061 [-0.0066, -0.0055]	0.0164 [0.0157, 0.0170]	-0.0050 [-0.0055, -0.0044]	-0.0087 [-0.0093, -0.0081]	-0.0085 [-0.0092, -0.0078]
fasting.GADaab	-0.0083 [-0.0094, -0.0071]	0.0052 [0.0044, 0.0060]	-0.0020 [-0.0028, -0.0011]	0.0023 [0.0016, 0.0031]	0.0046 [0.0031, 0.0062]	0.0016 [0.0007, 0.0024]	-0.0007 [-0.0020, 0.0007]	0.0014 [0.0007, 0.0022]	-0.0019 [-0.0028, -0.0010]	0.0043 [0.0036, 0.0050]	-0.0113 [-0.0121, -0.0105]	-0.0016 [-0.0024, -0.0008]	0.0068 [0.0058, 0.0077]	0.0030 [0.0022, 0.0038]	0.0041 [0.0031, 0.0050]	0.0050 [0.0042, 0.0059]	-0.0092 [-0.0100, -0.0084]	0.0010 [0.0003, 0.0017]	0.0028 [0.0020, 0.0035]	-0.0033 [-0.0040, -0.0025]
diabetes_history_2.prev_hba1c	0.0281 [0.0274, 0.0289]	-0.0057 [-0.0063, -0.0052]	0.0017 [0.0010, 0.0023]	0.0034 [0.0029, 0.0040]	0.0034 [0.0023, 0.0046]	-0.0063 [-0.0070, -0.0057]	-0.0042 [-0.0053, -0.0030]	0.0003 [-0.0004, 0.0009]	0.0075 [0.0068, 0.0082]	-0.0016 [-0.0021, -0.0010]	0.0023 [0.0017, 0.0029]	0.0050 [0.0044, 0.0056]	-0.0132 [-0.0139, -0.0126]	-0.0097 [-0.0103, -0.0091]	-0.0076 [-0.0081, -0.0070]	-0.0080 [-0.0087, -0.0074]	-0.0017 [-0.0023, -0.0010]	0.0005 [-0.0000, 0.0010]	-0.0016 [-0.0021, -0.0011]	0.0037 [0.0030, 0.0043]
general.ph	-0.0038 [-0.0044, -0.0031]	0.0055 [0.0049, 0.0061]	-0.0031 [-0.0037, -0.0025]	0.0006 [0.0001, 0.0012]	0.0094 [0.0085, 0.0103]	0.0009 [0.0003, 0.0014]	-0.0204 [-0.0213, -0.0195]	-0.0044 [-0.0049, -0.0038]	0.0091 [0.0085, 0.0097]	-0.0192 [-0.0197, -0.0187]	0.0069 [0.0064, 0.0075]	0.0075 [0.0069, 0.0081]	0.0009 [0.0003, 0.0016]	0.0070 [0.0065, 0.0076]	-0.0093 [-0.0098, -0.0087]	-0.0162 [-0.0168, -0.0157]	-0.0008 [-0.0014, -0.0002]	-0.0011 [-0.0015, -0.0006]	-0.0103 [-0.0108, -0.0098]	-0.0079 [-0.0085, -0.0073]
general.sg	-0.0049 [-0.0056, -0.0043]	-0.0040 [-0.0046, -0.0035]	-0.0015 [-0.0021, -0.0009]	0.0152 [0.0147, 0.0157]	-0.0003 [-0.0011, 0.0005]	0.0040 [0.0034, 0.0045]	0.0089 [0.0079, 0.0098]	0.0078 [0.0072, 0.0083]	0.0030 [0.0024, 0.0036]	-0.0130 [-0.0135, -0.0124]	-0.0260 [-0.0265, -0.0254]	-0.0115 [-0.0121, -0.0109]	0.0033 [0.0027, 0.0039]	-0.0058 [-0.0064, -0.0052]	-0.0000 [-0.0006, 0.0005]	0.0091 [0.0085, 0.0096]	-0.0065 [-0.0070, -0.0059]	0.0023 [0.0018, 0.0028]	-0.0036 [-0.0041, -0.0031]	-0.0060 [-0.0066, -0.0055]
labs.hba1c	0.0061 [0.0055, 0.0067]	0.0034 [0.0029, 0.0039]	-0.0029 [-0.0033, -0.0024]	0.0004 [-0.0001, 0.0009]	0.0054 [0.0046, 0.0062]	0.0005 [-0.0000, 0.0011]	0.0043 [0.0035, 0.0051]	0.0074 [0.0069, 0.0080]	0.0015 [0.0010, 0.0020]	0.0008 [0.0003, 0.0013]	0.0043 [0.0038, 0.0048]	0.0042 [0.0036, 0.0047]	-0.0104 [-0.0109, -0.0098]	-0.0107 [-0.0112, -0.0102]	0.0053 [0.0048, 0.0058]	0.0030 [0.0026, 0.0035]	-0.0027 [-0.0032, -0.0022]	0.0003 [-0.0001, 0.0007]	0.0061 [0.0057, 0.0066]	0.0094 [0.0089, 0.0099]
labs.sodium	-0.0012 [-0.0020, -0.0005]	-0.0181 [-0.0188, -0.0174]	0.0004 [-0.0004, 0.0011]	0.0065 [0.0058, 0.0072]	0.0043 [0.0031, 0.0055]	-0.0007 [-0.0015, 0.0001]	-0.0023 [-0.0035, -0.0010]	-0.0007 [-0.0015, -0.0000]	-0.0036 [-0.0044, -0.0027]	-0.0023 [-0.0031, -0.0016]	0.0036 [0.0029, 0.0044]	-0.0023 [-0.0030, -0.0016]	-0.0002 [-0.0010, 0.0006]	-0.0003 [-0.0010, 0.0004]	0.0062 [0.0055, 0.0069]	0.0065 [0.0058, 0.0072]	-0.0015 [-0.0022, -0.0009]	0.0055 [0.0049, 0.0061]	0.0072 [0.0065, 0.0078]	-0.0028 [-0.0035, -0.0021]
labs.potassium	0.0112 [0.0104, 0.0119]	-0.0408 [-0.0416, -0.0401]	-0.0030 [-0.0038, -0.0022]	-0.0100 [-0.0106, -0.0093]	-0.0092 [-0.0104, -0.0079]	0.0014 [0.0007, 0.0021]	0.0029 [0.0019, 0.0040]	0.0116 [0.0109, 0.0123]	0.0081 [0.0074, 0.0089]	-0.0067 [-0.0072, -0.0061]	-0.0001 [-0.0007, 0.0005]	0.0010 [0.0004, 0.0016]	-0.0003 [-0.0011, 0.0004]	-0.0071 [-0.0078, -0.0065]	-0.0007 [-0.0015, 0.0000]	0.0104 [0.0097, 0.0112]	0.0069 [0.0062, 0.0075]	0.0159 [0.0153, 0.0166]	0.0005 [-0.0002, 0.0011]	-0.0003 [-0.0010, 0.0004]
labs.creatinine	0.0005 [-0.0001, 0.0010]	-0.0080 [-0.0085, -0.0075]	-0.0045 [-0.0050, -0.0040]	0.0130 [0.0125, 0.0135]	0.0055 [0.0047, 0.0063]	-0.0004 [-0.0009, 0.0001]	0.0047 [0.0039, 0.0056]	0.0008 [0.0003, 0.0013]	-0.0051 [-0.0057, -0.0045]	-0.0256 [-0.0262, -0.0251]	0.0024 [0.0019, 0.0029]	-0.0078 [-0.0083, -0.0072]	0.0035 [0.0030, 0.0041]	-0.0021 [-0.0026, -0.0017]	-0.0081 [-0.0087, -0.0076]	-0.0007 [-0.0012, -0.0002]	0.0050 [0.0045, 0.0055]	-0.0137 [-0.0142, -0.0133]	-0.0068 [-0.0073, -0.0064]	0.0049 [0.0044, 0.0054]
labs.urea	-0.0030 [-0.0038, -0.0023]	0.0079 [0.0073, 0.0086]	-0.0033 [-0.0040, -0.0026]	0.0044 [0.0038, 0.0051]	-0.0084 [-0.0098, -0.0071]	0.0086 [0.0079, 0.0094]	0.0034 [0.0022, 0.0045]	0.0061 [0.0054, 0.0068]	-0.0052 [-0.0059, -0.0045]	-0.0059 [-0.0066, -0.0053]	-0.0039 [-0.0046, -0.0032]	0.0004 [-0.0003, 0.0010]	0.0020 [0.0013, 0.0027]	-0.0051 [-0.0057, -0.0045]	0.0126 [0.0120, 0.0132]	0.0042 [0.0035, 0.0048]	-0.0029 [-0.0035, -0.0023]	-0.0013 [-0.0018, -0.0007]	0.0042 [0.0036, 0.0047]	0.0008 [0.0002, 0.0015]
labs.egfr	-0.0002 [-0.0009, 0.0004]	0.0003 [-0.0003, 0.0009]	0.0090 [0.0085, 0.0096]	0.0106 [0.0101, 0.0112]	-0.0023 [-0.0032, -0.0013]	0.0130 [0.0124, 0.0136]	-0.0008 [-0.0017, 0.0001]	0.0038 [0.0032, 0.0043]	0.0093 [0.0088, 0.0099]	-0.0052 [-0.0058, -0.0047]	-0.0101 [-0.0107, -0.0095]	0.0100 [0.0094, 0.0106]	0.0047 [0.0041, 0.0053]	0.0080 [0.0075, 0.0086]	-0.0007 [-0.0012, -0.0001]	0.0016 [0.0010, 0.0022]	-0.0007 [-0.0013, -0.0001]	0.0028 [0.0023, 0.0033]	-0.0017 [-0.0022, -0.0012]	0.0009 [0.0003, 0.0015]
general.subject_weight	0.0006 [0.0001, 0.0010]	-0.0054 [-0.0058, -0.0050]	0.0128 [0.0124, 0.0132]	0.0074 [0.0070, 0.0078]	-0.0036 [-0.0042, -0.0030]	-0.0086 [-0.0091, -0.0082]	-0.0027 [-0.0033, -0.0021]	-0.0011 [-0.0015, -0.0006]	0.0012 [0.0008, 0.0016]	-0.0104 [-0.0108, -0.0100]	-0.0003 [-0.0007, 0.0001]	-0.0003 [-0.0008, 0.0001]	0.0063 [0.0058, 0.0067]	0.0007 [0.0004, 0.0011]	-0.0023 [-0.0027, -0.0019]	-0.0020 [-0.0024, -0.0016]	-0.0018 [-0.0022, -0.0013]	-0.0065 [-0.0069, -0.0061]	-0.0051 [-0.0055, -0.0048]	0.0092 [0.0088, 0.0096]
general.subject_waist	0.0043 [0.0039, 0.0048]	-0.0046 [-0.0051, -0.0042]	0.0121 [0.0117, 0.0126]	0.0084 [0.0079, 0.0088]	-0.0055 [-0.0062, -0.0048]	-0.0064 [-0.0068, -0.0060]	0.0013 [0.0007, 0.0019]	-0.0100 [-0.0104, -0.0095]	-0.0023 [-0.0027, -0.0018]	-0.0066 [-0.0070, -0.0063]	-0.0018 [-0.0022, -0.0014]	-0.0000 [-0.0004, 0.0004]	-0.0017 [-0.0021, -0.0013]	0.0030 [0.0026, 0.0034]	0.0032 [0.0028, 0.0036]	0.0041 [0.0037, 0.0046]	-0.0058 [-0.0062, -0.0054]	-0.0003 [-0.0007, 0.0001]	-0.0007 [-0.0011, -0.0003]	0.0070 [0.0065, 0.0074]
general.subject_thigh	0.0007 [-0.0004, 0.0017]	0.0037 [0.0030, 0.0045]	0.0082 [0.0076, 0.0089]	-0.0039 [-0.0046, -0.0033]	-0.0036 [-0.0046, -0.0025]	-0.0061 [-0.0068, -0.0054]	-0.0035 [-0.0046, -0.0023]	-0.0049 [-0.0055, -0.0042]	0.0034 [0.0028, 0.0040]	0.0085 [0.0080, 0.0090]	-0.0011 [-0.0019, -0.0004]	0.0003 [-0.0003, 0.0009]	-0.0008 [-0.0015, -0.0001]	0.0003 [-0.0003, 0.0009]	0.0004 [-0.0002, 0.0010]	-0.0001 [-0.0007, 0.0005]	-0.0020 [-0.0026, -0.0013]	-0.0032 [-0.0037, -0.0027]	-0.0000 [-0.0006, 0.0006]	0.0074 [0.0068, 0.0080]
general.subject_hip	0.0022 [0.0016, 0.0027]	0.0040 [0.0036, 0.0045]	0.0064 [0.0059, 0.0069]	-0.0067 [-0.0072, -0.0062]	-0.0109 [-0.0116, -0.0101]	-0.0196 [-0.0201, -0.0191]	-0.0017 [-0.0025, -0.0010]	-0.0037 [-0.0042, -0.0033]	0.0027 [0.0022, 0.0032]	0.0139 [0.0134, 0.0143]	0.0008 [0.0004, 0.0013]	0.0009 [0.0004, 0.0014]	-0.0015 [-0.0020, -0.0010]	-0.0028 [-0.0033, -0.0023]	0.0138 [0.0134, 0.0143]	0.0004 [-0.0001, 0.0008]	-0.0042 [-0.0047, -0.0037]	-0.0011 [-0.0015, -0.0007]	0.0045 [0.0041, 0.0050]	0.0082 [0.0077, 0.0087]
fasting.HbA1c	0.0077 [0.0071, 0.0083]	0.0003 [-0.0002, 0.0008]	-0.0038 [-0.0043, -0.0033]	-0.0017 [-0.0022, -0.0013]	0.0054 [0.0047, 0.0062]	0.0086 [0.0080, 0.0091]	0.0077 [0.0069, 0.0085]	0.0096 [0.0091, 0.0101]	0.0019 [0.0014, 0.0024]	0.0004 [-0.0000, 0.0008]	0.0052 [0.0047, 0.0057]	0.0034 [0.0029, 0.0039]	-0.0062 [-0.0067, -0.0057]	-0.0113 [-0.0118, -0.0108]	0.0025 [0.0020, 0.0029]	0.0022 [0.0017, 0.0026]	0.0032 [0.0027, 0.0036]	-0.0018 [-0.0022, -0.0014]	0.0030 [0.0025, 0.0034]	0.0086 [0.0081, 0.0091]
fasting.Glucose	0.0082 [0.0076, 0.0087]	-0.0048 [-0.0052, -0.0044]	0.0055 [0.0050, 0.0060]	0.0069 [0.0064, 0.0073]	0.0014 [0.0007, 0.0020]	0.0071 [0.0066, 0.0075]	0.0062 [0.0055, 0.0069]	0.0083 [0.0078, 0.0088]	0.0021 [0.0017, 0.0025]	-0.0052 [-0.0056, -0.0048]	-0.0016 [-0.0021, -0.0012]	0.0041 [0.0036, 0.0045]	-0.0010 [-0.0015, -0.0005]	0.0020 [0.0015, 0.0024]	0.0014 [0.0010, 0.0019]	0.0023 [0.0019, 0.0027]	-0.0004 [-0.0008, 0.0000]	-0.0030 [-0.0033, -0.0026]	-0.0009 [-0.0013, -0.0005]	0.0027 [0.0022, 0.0031]
fasting.Insulin	0.0006 [0.0001, 0.0011]	-0.0022 [-0.0026, -0.0018]	0.0098 [0.0094, 0.0103]	0.0015 [0.0011, 0.0019]	0.0002 [-0.0005, 0.0008]	0.0038 [0.0034, 0.0042]	0.0072 [0.0066, 0.0078]	-0.0084 [-0.0089, -0.0080]	0.0006 [0.0002, 0.0010]	0.0030 [0.0027, 0.0034]	-0.0039 [-0.0044, -0.0035]	0.0013 [0.0009, 0.0018]	0.0034 [0.0030, 0.0038]	-0.0047 [-0.0051, -0.0043]	0.0008 [0.0004, 0.0012]	0.0023 [0.0020, 0.0027]	-0.0020 [-0.0025, -0.0016]	0.0104 [0.0101, 0.0108]	0.0015 [0.0012, 0.0019]	-0.0006 [-0.0010, -0.0001]
fasting.Cpep	0.0069 [0.0065, 0.0074]	-0.0005 [-0.0009, -0.0001]	0.0088 [0.0083, 0.0092]	-0.0011 [-0.0014, -0.0007]	-0.0016 [-0.0023, -0.0010]	0.0074 [0.0071, 0.0078]	0.0050 [0.0044, 0.0057]	-0.0037 [-0.0042, -0.0033]	0.0040 [0.0036, 0.0044]	0.0057 [0.0053, 0.0060]	-0.0007 [-0.0011, -0.0003]	-0.0021 [-0.0025, -0.0017]	0.0071 [0.0067, 0.0076]	-0.0032 [-0.0036, -0.0028]	0.0044 [0.0040, 0.0048]	-0.0002 [-0.0006, 0.0002]	0.0040 [0.0035, 0.0044]	0.0078 [0.0075, 0.0082]	0.0038 [0.0034, 0.0041]	-0.0024 [-0.0028, -0.0020]
mmtt.120.Glucose	0.0214 [0.0209, 0.0220]	-0.0075 [-0.0080, -0.0070]	-0.0023 [-0.0028, -0.0018]	-0.0019 [-0.0024, -0.0015]	0.0060 [0.0053, 0.0067]	0.0113 [0.0108, 0.0118]	-0.0048 [-0.0056, -0.0040]	0.0079 [0.0075, 0.0084]	-0.0008 [-0.0012, -0.0003]	-0.0003 [-0.0007, 0.0001]	-0.0033 [-0.0037, -0.0029]	0.0024 [0.0020, 0.0029]	-0.0013 [-0.0018, -0.0008]	-0.0002 [-0.0007, 0.0003]	-0.0035 [-0.0040, -0.0031]	0.0024 [0.0020, 0.0029]	0.0046 [0.0042, 0.0051]	0.0029 [0.0025, 0.0034]	-0.0011 [-0.0015, -0.0007]	0.0037 [0.0033, 0.0042]
mmtt.120.Insulin	-0.0050 [-0.0055, -0.0045]	-0.0017 [-0.0021, -0.0012]	0.0035 [0.0030, 0.0040]	-0.0108 [-0.0112, -0.0103]	0.0039 [0.0031, 0.0046]	0.0110 [0.0106, 0.0115]	-0.0017 [-0.0024, -0.0009]	0.0006 [0.0001, 0.0010]	-0.0022 [-0.0026, -0.0017]	0.0040 [0.0036, 0.0044]	0.0069 [0.0064, 0.0074]	-0.0010 [-0.0014, -0.0005]	0.0069 [0.0064, 0.0074]	0.0054 [0.0049, 0.0058]	0.0012 [0.0008, 0.0016]	0.0037 [0.0033, 0.0041]	0.0039 [0.0035, 0.0044]	0.0074 [0.0071, 0.0078]	0.0009 [0.0006, 0.0013]	-0.0006 [-0.0011, -0.0002]
mmtt.120.Cpep	-0.0054 [-0.0060, -0.0049]	0.0039 [0.0035, 0.0044]	0.0020 [0.0016, 0.0024]	-0.0082 [-0.0086, -0.0078]	0.0065 [0.0058, 0.0072]	0.0132 [0.0127, 0.0136]	-0.0026 [-0.0034, -0.0019]	0.0036 [0.0031, 0.0040]	-0.0034 [-0.0038, -0.0029]	0.0049 [0.0045, 0.0053]	0.0080 [0.0076, 0.0085]	-0.0033 [-0.0037, -0.0028]	0.0083 [0.0078, 0.0088]	0.0049 [0.0045, 0.0054]	0.0043 [0.0039, 0.0047]	0.0020 [0.0016, 0.0024]	0.0076 [0.0072, 0.0080]	0.0077 [0.0073, 0.0081]	0.0035 [0.0031, 0.0039]	-0.0017 [-0.0021, -0.0012]
fasting.Creatinine	0.0004 [-0.0001, 0.0010]	-0.0082 [-0.0088, -0.0077]	0.0003 [-0.0002, 0.0008]	0.0174 [0.0169, 0.0179]	0.0047 [0.0039, 0.0054]	0.0092 [0.0088, 0.0097]	-0.0003 [-0.0011, 0.0004]	0.0049 [0.0044, 0.0054]	0.0038 [0.0034, 0.0043]	-0.0213 [-0.0218, -0.0208]	0.0075 [0.0070, 0.0080]	-0.0059 [-0.0064, -0.0054]	0.0039 [0.0033, 0.0044]	-0.0006 [-0.0011, -0.0001]	-0.0051 [-0.0056, -0.0047]	-0.0027 [-0.0032, -0.0023]	0.0078 [0.0073, 0.0083]	-0.0129 [-0.0133, -0.0125]	-0.0052 [-0.0057, -0.0048]	0.0023 [0.0018, 0.0029]
fasting.UCPCR	0.0129 [0.0123, 0.0135]	-0.0083 [-0.0088, -0.0077]	-0.0025 [-0.0031, -0.0020]	-0.0131 [-0.0136, -0.0126]	-0.0104 [-0.0112, -0.0095]	0.0001 [-0.0004, 0.0006]	0.0004 [-0.0004, 0.0012]	-0.0067 [-0.0072, -0.0061]	-0.0013 [-0.0018, -0.0008]	0.0251 [0.0246, 0.0256]	0.0104 [0.0099, 0.0110]	-0.0036 [-0.0042, -0.0031]	0.0032 [0.0027, 0.0038]	-0.0038 [-0.0043, -0.0033]	-0.0074 [-0.0079, -0.0069]	0.0000 [-0.0006, 0.0006]	0.0021 [0.0015, 0.0026]	0.0013 [0.0008, 0.0017]	0.0055 [0.0050, 0.0059]	0.0031 [0.0025, 0.0036]
fasting.UCpep	0.0130 [0.0124, 0.0136]	-0.0162 [-0.0168, -0.0157]	-0.0074 [-0.0079, -0.0069]	0.0057 [0.0052, 0.0061]	-0.0019 [-0.0027, -0.0012]	0.0036 [0.0031, 0.0041]	-0.0019 [-0.0027, -0.0011]	0.0034 [0.0029, 0.0039]	0.0066 [0.0061, 0.0071]	-0.0081 [-0.0086, -0.0077]	-0.0038 [-0.0043, -0.0033]	-0.0102 [-0.0108, -0.0097]	0.0052 [0.0046, 0.0057]	-0.0074 [-0.0079, -0.0068]	-0.0042 [-0.0047, -0.0037]	0.0109 [0.0104, 0.0114]	-0.0056 [-0.0061, -0.0051]	-0.0013 [-0.0017, -0.0009]	0.0043 [0.0038, 0.0047]	0.0004 [-0.0001, 0.0010]
fasting.UCreatinine	0.0040 [0.0035, 0.0046]	-0.0104 [-0.0110, -0.0099]	-0.0043 [-0.0049, -0.0038]	0.0193 [0.0189, 0.0198]	0.0084 [0.0076, 0.0092]	0.0079 [0.0074, 0.0084]	-0.0033 [-0.0041, -0.0026]	0.0115 [0.0109, 0.0120]	0.0115 [0.0110, 0.0120]	-0.0287 [-0.0292, -0.0282]	-0.0131 [-0.0136, -0.0126]	-0.0076 [-0.0081, -0.0070]	0.0035 [0.0029, 0.0040]	-0.0061 [-0.0066, -0.0056]	0.0014 [0.0010, 0.0019]	0.0119 [0.0114, 0.0124]	-0.0068 [-0.0073, -0.0063]	-0.0020 [-0.0025, -0.0016]	0.0003 [-0.0002, 0.0007]	-0.0014 [-0.0019, -0.0009]
fasting.HDL	0.0063 [0.0057, 0.0070]	0.0104 [0.0099, 0.0109]	-0.0096 [-0.0101, -0.0090]	-0.0099 [-0.0104, -0.0094]	-0.0107 [-0.0116, -0.0099]	-0.0019 [-0.0024, -0.0014]	0.0148 [0.0139, 0.0156]	-0.0123 [-0.0129, -0.0118]	-0.0046 [-0.0052, -0.0041]	0.0071 [0.0066, 0.0076]	0.0021 [0.0016, 0.0026]	-0.0001 [-0.0006, 0.0005]	-0.0136 [-0.0142, -0.0130]	-0.0052 [-0.0057, -0.0047]	0.0086 [0.0081, 0.0091]	0.0031 [0.0026, 0.0037]	-0.0008 [-0.0014, -0.0003]	0.0091 [0.0086, 0.0096]	0.0082 [0.0077, 0.0087]	-0.0035 [-0.0040, -0.0030]
fasting.LDL	-0.0037 [-0.0042, -0.0031]	0.0073 [0.0068, 0.0078]	0.0143 [0.0138, 0.0148]	0.0026 [0.0021, 0.0031]	-0.0148 [-0.0156, -0.0140]	-0.0140 [-0.0145, -0.0135]	-0.0389 [-0.0397, -0.0381]	0.0021 [0.0016, 0.0026]	0.0235 [0.0230, 0.0241]	0.0100 [0.0095, 0.0104]	0.0063 [0.0058, 0.0069]	0.0024 [0.0019, 0.0030]	-0.0044 [-0.0050, -0.0038]	-0.0044 [-0.0049, -0.0040]	0.0111 [0.0107, 0.0116]	0.0078 [0.0073, 0.0082]	0.0002 [-0.0003, 0.0008]	0.0089 [0.0085, 0.0093]	0.0048 [0.0043, 0.0052]	-0.0081 [-0.0086, -0.0076]
fasting.TG	0.0055 [0.0050, 0.0061]	-0.0022 [-0.0026, -0.0017]	0.0081 [0.0077, 0.0086]	0.0042 [0.0037, 0.0047]	0.0007 [0.0001, 0.0014]	0.0041 [0.0037, 0.0046]	-0.0050 [-0.0058, -0.0043]	-0.0014 [-0.0018, -0.0009]	0.0098 [0.0093, 0.0103]	0.0049 [0.0045, 0.0054]	-0.0008 [-0.0013, -0.0002]	0.0018 [0.0013, 0.0023]	-0.0022 [-0.0027, -0.0016]	0.0053 [0.0049, 0.0058]	0.0060 [0.0056, 0.0064]	-0.0040 [-0.0044, -0.0035]	0.0039 [0.0034, 0.0044]	-0.0067 [-0.0071, -0.0063]	0.0032 [0.0028, 0.0036]	0.0018 [0.0013, 0.0023]
fasting.ALT	0.0045 [0.0039, 0.0052]	0.0013 [0.0008, 0.0018]	0.0054 [0.0049, 0.0059]	0.0002 [-0.0003, 0.0007]	0.0047 [0.0038, 0.0055]	0.0045 [0.0040, 0.0050]	0.0022 [0.0013, 0.0031]	0.0032 [0.0027, 0.0037]	0.0122 [0.0116, 0.0128]	-0.0063 [-0.0069, -0.0058]	-0.0167 [-0.0172, -0.0161]	-0.0051 [-0.0057, -0.0046]	0.0072 [0.0066, 0.0077]	0.0043 [0.0037, 0.0048]	-0.0073 [-0.0078, -0.0068]	-0.0075 [-0.0080, -0.0070]	-0.0075 [-0.0080, -0.0069]	-0.0141 [-0.0146, -0.0137]	-0.0033 [-0.0037, -0.0028]	-0.0042 [-0.0048, -0.0036]
fasting.AST	0.0042 [0.0036, 0.0048]	0.0058 [0.0053, 0.0064]	-0.0056 [-0.0062, -0.0050]	-0.0010 [-0.0015, -0.0005]	0.0025 [0.0016, 0.0033]	-0.0009 [-0.0014, -0.0004]	-0.0008 [-0.0017, 0.0001]	0.0019 [0.0013, 0.0024]	0.0211 [0.0205, 0.0217]	-0.0018 [-0.0023, -0.0013]	-0.0096 [-0.0101, -0.0090]	-0.0039 [-0.0044, -0.0033]	-0.0063 [-0.0068, -0.0057]	0.0013 [0.0008, 0.0019]	-0.0008 [-0.0013, -0.0003]	-0.0064 [-0.0070, -0.0059]	-0.0035 [-0.0040, -0.0029]	-0.0150 [-0.0155, -0.0146]	0.0047 [0.0042, 0.0051]	-0.0037 [-0.0042, -0.0031]
fasting.Chol	-0.0006 [-0.0011, -0.0001]	0.0077 [0.0073, 0.0081]	0.0096 [0.0091, 0.0100]	0.0006 [0.0001, 0.0010]	-0.0142 [-0.0149, -0.0135]	-0.0100 [-0.0105, -0.0095]	-0.0286 [-0.0294, -0.0278]	-0.0028 [-0.0033, -0.0024]	0.0199 [0.0194, 0.0204]	0.0115 [0.0111, 0.0119]	0.0035 [0.0030, 0.0039]	0.0031 [0.0026, 0.0036]	-0.0087 [-0.0092, -0.0083]	-0.0027 [-0.0031, -0.0023]	0.0141 [0.0137, 0.0146]	0.0060 [0.0055, 0.0064]	-0.0010 [-0.0014, -0.0006]	0.0077 [0.0074, 0.0081]	0.0085 [0.0082, 0.0089]	-0.0071 [-0.0075, -0.0066]
BSA	-0.0028 [-0.0033, -0.0023]	-0.0063 [-0.0068, -0.0058]	0.0116 [0.0112, 0.0121]	0.0091 [0.0087, 0.0096]	-0.0029 [-0.0036, -0.0023]	-0.0075 [-0.0080, -0.0071]	-0.0031 [-0.0038, -0.0024]	-0.0001 [-0.0006, 0.0004]	0.0021 [0.0016, 0.0025]	-0.0178 [-0.0182, -0.0174]	0.0003 [-0.0001, 0.0007]	-0.0013 [-0.0018, -0.0008]	0.0082 [0.0077, 0.0086]	0.0013 [0.0008, 0.0017]	-0.0053 [-0.0057, -0.0049]	-0.0029 [-0.0033, -0.0024]	0.0004 [-0.0001, 0.0008]	-0.0071 [-0.0074, -0.0067]	-0.0072 [-0.0076, -0.0067]	0.0077 [0.0072, 0.0082]
basal.glu	0.0071 [0.0066, 0.0076]	-0.0065 [-0.0070, -0.0061]	0.0045 [0.0041, 0.0050]	0.0044 [0.0040, 0.0048]	0.0005 [-0.0001, 0.0012]	0.0049 [0.0044, 0.0053]	0.0069 [0.0063, 0.0076]	0.0076 [0.0072, 0.0080]	0.0001 [-0.0004, 0.0005]	-0.0047 [-0.0051, -0.0043]	-0.0022 [-0.0026, -0.0017]	0.0034 [0.0029, 0.0038]	-0.0011 [-0.0016, -0.0006]	0.0021 [0.0017, 0.0025]	-0.0005 [-0.0009, -0.0001]	0.0032 [0.0028, 0.0037]	0.0000 [-0.0004, 0.0004]	-0.0021 [-0.0025, -0.0017]	-0.0003 [-0.0007, 0.0000]	0.0008 [0.0004, 0.0013]
mean.glu	0.0244 [0.0238, 0.0250]	-0.0050 [-0.0055, -0.0046]	0.0006 [0.0002, 0.0011]	0.0013 [0.0009, 0.0017]	0.0016 [0.0009, 0.0023]	0.0031 [0.0027, 0.0035]	0.0017 [0.0010, 0.0024]	-0.0016 [-0.0021, -0.0012]	-0.0110 [-0.0115, -0.0105]	-0.0066 [-0.0070, -0.0061]	-0.0027 [-0.0031, -0.0022]	0.0038 [0.0034, 0.0043]	0.0020 [0.0015, 0.0025]	0.0050 [0.0046, 0.0055]	-0.0084 [-0.0088, -0.0079]	-0.0008 [-0.0012, -0.0003]	0.0032 [0.0028, 0.0036]	0.0023 [0.0020, 0.0027]	-0.0027 [-0.0031, -0.0023]	0.0017 [0.0013, 0.0022]
basal.ins	-0.0030 [-0.0035, -0.0026]	-0.0025 [-0.0029, -0.0021]	0.0087 [0.0083, 0.0091]	-0.0000 [-0.0004, 0.0003]	0.0001 [-0.0005, 0.0007]	0.0016 [0.0013, 0.0020]	0.0052 [0.0046, 0.0058]	-0.0099 [-0.0103, -0.0095]	0.0027 [0.0023, 0.0031]	0.0010 [0.0007, 0.0013]	-0.0035 [-0.0039, -0.0031]	0.0012 [0.0008, 0.0017]	0.0034 [0.0030, 0.0038]	-0.0041 [-0.0045, -0.0037]	-0.0033 [-0.0036, -0.0029]	0.0021 [0.0017, 0.0025]	-0.0020 [-0.0024, -0.0016]	0.0090 [0.0086, 0.0093]	0.0005 [0.0002, 0.0008]	0.0003 [-0.0001, 0.0006]
mean.ins	-0.0094 [-0.0099, -0.0090]	-0.0013 [-0.0017, -0.0009]	0.0066 [0.0062, 0.0070]	-0.0073 [-0.0076, -0.0069]	-0.0011 [-0.0017, -0.0005]	-0.0025 [-0.0029, -0.0021]	0.0037 [0.0030, 0.0043]	-0.0100 [-0.0105, -0.0096]	-0.0007 [-0.0012, -0.0003]	0.0048 [0.0045, 0.0052]	0.0038 [0.0034, 0.0042]	-0.0002 [-0.0006, 0.0003]	0.0064 [0.0060, 0.0068]	0.0068 [0.0064, 0.0073]	-0.0044 [-0.0047, -0.0040]	0.0027 [0.0023, 0.0031]	-0.0012 [-0.0016, -0.0007]	0.0056 [0.0052, 0.0059]	0.0033 [0.0030, 0.0037]	-0.0045 [-0.0049, -0.0040]
basal.isr	0.0043 [0.0038, 0.0048]	-0.0026 [-0.0029, -0.0022]	0.0085 [0.0081, 0.0090]	-0.0030 [-0.0034, -0.0026]	-0.0009 [-0.0016, -0.0002]	0.0069 [0.0065, 0.0073]	0.0045 [0.0039, 0.0051]	-0.0047 [-0.0052, -0.0043]	0.0067 [0.0063, 0.0071]	0.0040 [0.0036, 0.0044]	-0.0009 [-0.0013, -0.0004]	-0.0016 [-0.0020, -0.0011]	0.0069 [0.0065, 0.0074]	-0.0034 [-0.0039, -0.0030]	0.0001 [-0.0003, 0.0004]	-0.0004 [-0.0008, -0.0000]	0.0043 [0.0039, 0.0047]	0.0073 [0.0069, 0.0077]	0.0030 [0.0026, 0.0033]	-0.0033 [-0.0037, -0.0029]
glu.sens	-0.0292 [-0.0299, -0.0286]	-0.0029 [-0.0034, -0.0024]	-0.0011 [-0.0017, -0.0005]	0.0014 [0.0010, 0.0019]	0.0125 [0.0117, 0.0134]	-0.0015 [-0.0021, -0.0009]	-0.0055 [-0.0064, -0.0047]	0.0069 [0.0064, 0.0075]	0.0224 [0.0219, 0.0230]	0.0128 [0.0123, 0.0133]	0.0135 [0.0129, 0.0142]	-0.0019 [-0.0024, -0.0013]	-0.0091 [-0.0097, -0.0084]	0.0026 [0.0021, 0.0031]	0.0142 [0.0137, 0.0148]	0.0088 [0.0083, 0.0093]	0.0013 [0.0008, 0.0019]	-0.0002 [-0.0006, 0.0002]	0.0132 [0.0127, 0.0137]	-0.0013 [-0.0019, -0.0007]
rate.sens	0.0128 [0.0121, 0.0134]	0.0021 [0.0015, 0.0026]	-0.0025 [-0.0031, -0.0019]	0.0025 [0.0020, 0.0031]	-0.0149 [-0.0158, -0.0139]	0.0045 [0.0040, 0.0051]	0.0086 [0.0076, 0.0095]	-0.0021 [-0.0027, -0.0015]	-0.0167 [-0.0173, -0.0160]	0.0010 [0.0004, 0.0015]	-0.0120 [-0.0126, -0.0114]	-0.0080 [-0.0086, -0.0074]	0.0185 [0.0179, 0.0192]	-0.0043 [-0.0049, -0.0037]	-0.0096 [-0.0101, -0.0091]	0.0036 [0.0031, 0.0042]	-0.0004 [-0.0010, 0.0002]	-0.0114 [-0.0119, -0.0109]	-0.0060 [-0.0065, -0.0055]	-0.0024 [-0.0030, -0.0018]
PFR1	-0.0291 [-0.0300, -0.0283]	0.0118 [0.0112, 0.0124]	0.0123 [0.0117, 0.0129]	-0.0066 [-0.0072, -0.0061]	-0.0101 [-0.0111, -0.0092]	-0.0007 [-0.0013, -0.0001]	0.0142 [0.0132, 0.0153]	-0.0028 [-0.0034, -0.0022]	-0.0049 [-0.0055, -0.0043]	-0.0137 [-0.0142, -0.0132]	0.0022 [0.0016, 0.0028]	-0.0007 [-0.0013, -0.0001]	0.0067 [0.0061, 0.0073]	-0.0006 [-0.0011, 0.0000]	0.0014 [0.0009, 0.0020]	-0.0058 [-0.0063, -0.0052]	0.0006 [0.0001, 0.0012]	-0.0009 [-0.0014, -0.0004]	-0.0088 [-0.0093, -0.0082]	-0.0024 [-0.0030, -0.0018]
total.isr	-0.0061 [-0.0066, -0.0055]	0.0015 [0.0011, 0.0020]	0.0023 [0.0019, 0.0027]	-0.0062 [-0.0066, -0.0058]	0.0039 [0.0033, 0.0045]	0.0061 [0.0057, 0.0066]	0.0027 [0.0020, 0.0033]	-0.0039 [-0.0044, -0.0035]	-0.0036 [-0.0041, -0.0032]	0.0041 [0.0038, 0.0045]	0.0053 [0.0048, 0.0058]	-0.0027 [-0.0031, -0.0022]	0.0093 [0.0088, 0.0098]	0.0059 [0.0054, 0.0063]	0.0004 [-0.0000, 0.0008]	0.0016 [0.0011, 0.0020]	0.0049 [0.0045, 0.0054]	0.0057 [0.0054, 0.0061]	0.0054 [0.0051, 0.0058]	-0.0059 [-0.0063, -0.0054]
X2.h.OGIS	0.0005 [-0.0001, 0.0010]	0.0068 [0.0064, 0.0072]	-0.0038 [-0.0043, -0.0033]	0.0018 [0.0014, 0.0022]	-0.0030 [-0.0037, -0.0023]	-0.0059 [-0.0063, -0.0055]	-0.0033 [-0.0040, -0.0025]	-0.0039 [-0.0043, -0.0035]	-0.0051 [-0.0055, -0.0047]	0.0011 [0.0007, 0.0014]	-0.0030 [-0.0034, -0.0026]	-0.0007 [-0.0011, -0.0003]	-0.0019 [-0.0023, -0.0014]	-0.0040 [-0.0044, -0.0036]	-0.0007 [-0.0011, -0.0003]	-0.0067 [-0.0071, -0.0063]	-0.0016 [-0.0020, -0.0011]	-0.0021 [-0.0024, -0.0017]	-0.0035 [-0.0039, -0.0032]	0.0001 [-0.0003, 0.0006]
Stumvoll	-0.0073 [-0.0078, -0.0068]	0.0002 [-0.0002, 0.0006]	-0.0044 [-0.0048, -0.0039]	0.0077 [0.0073, 0.0081]	-0.0000 [-0.0007, 0.0007]	0.0003 [-0.0001, 0.0008]	0.0047 [0.0040, 0.0054]	0.0056 [0.0051, 0.0060]	0.0053 [0.0048, 0.0057]	-0.0074 [-0.0078, -0.0070]	-0.0041 [-0.0046, -0.0037]	-0.0025 [-0.0030, -0.0021]	-0.0038 [-0.0042, -0.0033]	-0.0066 [-0.0071, -0.0062]	-0.0009 [-0.0013, -0.0005]	-0.0031 [-0.0036, -0.0027]	-0.0009 [-0.0013, -0.0005]	-0.0038 [-0.0042, -0.0034]	-0.0020 [-0.0023, -0.0016]	-0.0029 [-0.0034, -0.0025]
Matsuda	0.0004 [0.0000, 0.0008]	0.0039 [0.0035, 0.0042]	-0.0075 [-0.0079, -0.0071]	0.0025 [0.0022, 0.0028]	-0.0002 [-0.0007, 0.0003]	-0.0017 [-0.0020, -0.0014]	-0.0054 [-0.0059, -0.0048]	0.0082 [0.0078, 0.0086]	0.0005 [0.0001, 0.0008]	-0.0005 [-0.0008, -0.0002]	0.0008 [0.0005, 0.0012]	-0.0015 [-0.0018, -0.0011]	-0.0045 [-0.0049, -0.0041]	-0.0019 [-0.0023, -0.0016]	0.0044 [0.0041, 0.0047]	-0.0027 [-0.0030, -0.0023]	0.0007 [0.0003, 0.0010]	-0.0073 [-0.0076, -0.0070]	-0.0014 [-0.0017, -0.0011]	0.0013 [0.0010, 0.0017]
Clinsb	0.0102 [0.0097, 0.0107]	0.0014 [0.0010, 0.0019]	-0.0076 [-0.0081, -0.0072]	-0.0025 [-0.0029, -0.0021]	-0.0004 [-0.0011, 0.0003]	0.0037 [0.0033, 0.0042]	-0.0044 [-0.0051, -0.0036]	0.0126 [0.0121, 0.0131]	0.0029 [0.0024, 0.0033]	0.0021 [0.0016, 0.0025]	0.0049 [0.0044, 0.0053]	-0.0033 [-0.0038, -0.0028]	-0.0002 [-0.0007, 0.0003]	0.0034 [0.0030, 0.0038]	0.0058 [0.0054, 0.0062]	-0.0041 [-0.0045, -0.0037]	0.0071 [0.0067, 0.0076]	-0.0087 [-0.0091, -0.0082]	0.0020 [0.0016, 0.0023]	-0.0039 [-0.0044, -0.0035]
Clins	0.0102 [0.0097, 0.0107]	0.0032 [0.0028, 0.0037]	-0.0091 [-0.0096, -0.0086]	0.0062 [0.0058, 0.0066]	0.0070 [0.0063, 0.0077]	0.0106 [0.0102, 0.0111]	-0.0042 [-0.0049, -0.0035]	0.0136 [0.0131, 0.0141]	-0.0013 [-0.0018, -0.0008]	-0.0037 [-0.0041, -0.0033]	-0.0009 [-0.0013, -0.0005]	-0.0024 [-0.0028, -0.0019]	-0.0019 [-0.0023, -0.0014]	-0.0056 [-0.0061, -0.0052]	0.0078 [0.0074, 0.0083]	-0.0036 [-0.0041, -0.0032]	0.0069 [0.0064, 0.0074]	-0.0038 [-0.0042, -0.0035]	-0.0001 [-0.0005, 0.0003]	0.0016 [0.0012, 0.0021]
WHR	0.0046 [0.0040, 0.0053]	-0.0118 [-0.0123, -0.0113]	0.0099 [0.0094, 0.0105]	0.0198 [0.0193, 0.0203]	0.0037 [0.0029, 0.0046]	0.0128 [0.0123, 0.0134]	0.0032 [0.0024, 0.0041]	-0.0105 [-0.0110, -0.0099]	-0.0072 [-0.0077, -0.0066]	-0.0270 [-0.0275, -0.0264]	-0.0033 [-0.0038, -0.0028]	-0.0007 [-0.0012, -0.0001]	0.0006 [-0.0000, 0.0011]	0.0064 [0.0059, 0.0069]	-0.0103 [-0.0107, -0.0098]	0.0061 [0.0056, 0.0066]	-0.0030 [-0.0035, -0.0025]	0.0009 [0.0005, 0.0014]	-0.0059 [-0.0064, -0.0055]	0.0016 [0.0010, 0.0021]
BP_s_mean	-0.0190 [-0.0197, -0.0183]	-0.0002 [-0.0008, 0.0003]	0.0054 [0.0048, 0.0061]	-0.0109 [-0.0115, -0.0103]	-0.0040 [-0.0049, -0.0030]	-0.0077 [-0.0083, -0.0072]	-0.0005 [-0.0013, 0.0004]	-0.0110 [-0.0117, -0.0104]	-0.0049 [-0.0055, -0.0043]	-0.0028 [-0.0033, -0.0023]	-0.0019 [-0.0025, -0.0013]	0.0028 [0.0022, 0.0034]	-0.0229 [-0.0236, -0.0222]	0.0014 [0.0009, 0.0020]	0.0036 [0.0030, 0.0041]	0.0052 [0.0046, 0.0057]	-0.0060 [-0.0066, -0.0054]	-0.0041 [-0.0046, -0.0037]	-0.0011 [-0.0016, -0.0007]	-0.0009 [-0.0015, -0.0003]
BP_d_mean	-0.0082 [-0.0089, -0.0075]	-0.0057 [-0.0063, -0.0051]	0.0092 [0.0086, 0.0098]	-0.0089 [-0.0095, -0.0083]	0.0007 [-0.0003, 0.0018]	-0.0283 [-0.0290, -0.0277]	-0.0051 [-0.0062, -0.0040]	-0.0189 [-0.0195, -0.0184]	0.0078 [0.0072, 0.0084]	-0.0095 [-0.0100, -0.0089]	-0.0005 [-0.0011, 0.0001]	-0.0031 [-0.0037, -0.0025]	-0.0190 [-0.0196, -0.0183]	-0.0012 [-0.0018, -0.0007]	-0.0049 [-0.0055, -0.0043]	0.0028 [0.0022, 0.0034]	-0.0025 [-0.0031, -0.0019]	-0.0040 [-0.0045, -0.0035]	-0.0043 [-0.0047, -0.0038]	-0.0024 [-0.0030, -0.0018]
hsCRP	-0.0001 [-0.0007, 0.0005]	0.0020 [0.0015, 0.0025]	-0.0008 [-0.0013, -0.0002]	0.0115 [0.0110, 0.0120]	-0.0137 [-0.0145, -0.0129]	-0.0135 [-0.0141, -0.0130]	-0.0075 [-0.0083, -0.0067]	-0.0006 [-0.0011, -0.0001]	0.0013 [0.0008, 0.0019]	0.0173 [0.0168, 0.0177]	0.0132 [0.0127, 0.0137]	-0.0065 [-0.0070, -0.0060]	-0.0074 [-0.0080, -0.0069]	-0.0093 [-0.0099, -0.0088]	0.0146 [0.0141, 0.0151]	0.0055 [0.0050, 0.0060]	0.0045 [0.0040, 0.0051]	0.0017 [0.0013, 0.0022]	0.0093 [0.0088, 0.0097]	0.0074 [0.0068, 0.0079]
liver.iron	-0.0003 [-0.0008, 0.0003]	0.0085 [0.0080, 0.0090]	-0.0040 [-0.0046, -0.0035]	-0.0016 [-0.0021, -0.0012]	-0.0095 [-0.0102, -0.0087]	0.0090 [0.0085, 0.0095]	0.0122 [0.0114, 0.0130]	0.0065 [0.0060, 0.0071]	0.0003 [-0.0002, 0.0009]	-0.0035 [-0.0040, -0.0031]	-0.0075 [-0.0080, -0.0070]	-0.0058 [-0.0063, -0.0052]	0.0096 [0.0090, 0.0101]	-0.0011 [-0.0016, -0.0006]	-0.0057 [-0.0062, -0.0052]	-0.0115 [-0.0120, -0.0110]	0.0035 [0.0030, 0.0040]	-0.0041 [-0.0045, -0.0036]	-0.0045 [-0.0050, -0.0040]	-0.0048 [-0.0053, -0.0043]
panc.iron	-0.0007 [-0.0013, 0.0000]	-0.0014 [-0.0019, -0.0009]	-0.0051 [-0.0057, -0.0046]	0.0062 [0.0057, 0.0067]	-0.0106 [-0.0114, -0.0098]	-0.0018 [-0.0023, -0.0013]	0.0110 [0.0102, 0.0118]	0.0011 [0.0005, 0.0017]	-0.0054 [-0.0060, -0.0049]	-0.0006 [-0.0011, -0.0001]	-0.0015 [-0.0021, -0.0010]	-0.0027 [-0.0033, -0.0022]	-0.0002 [-0.0007, 0.0004]	-0.0076 [-0.0081, -0.0071]	-0.0005 [-0.0010, -0.0000]	0.0023 [0.0018, 0.0028]	-0.0007 [-0.0012, -0.0001]	0.0035 [0.0031, 0.0040]	0.0015 [0.0010, 0.0019]	-0.0038 [-0.0044, -0.0033]
liver.fat	-0.0064 [-0.0069, -0.0058]	0.0125 [0.0120, 0.0130]	-0.0008 [-0.0014, -0.0003]	-0.0049 [-0.0054, -0.0044]	-0.0040 [-0.0048, -0.0032]	0.0014 [0.0008, 0.0019]	0.0077 [0.0069, 0.0086]	0.0015 [0.0010, 0.0021]	-0.0059 [-0.0064, -0.0053]	-0.0063 [-0.0069, -0.0058]	-0.0005 [-0.0011, -0.0000]	-0.0026 [-0.0031, -0.0021]	0.0047 [0.0041, 0.0053]	0.0003 [-0.0002, 0.0009]	0.0039 [0.0033, 0.0044]	0.0022 [0.0016, 0.0027]	0.0034 [0.0028, 0.0040]	0.0078 [0.0073, 0.0083]	-0.0026 [-0.0031, -0.0021]	0.0016 [0.0010, 0.0021]
panc.fat	-0.0011 [-0.0017, -0.0005]	0.0078 [0.0073, 0.0083]	0.0018 [0.0012, 0.0024]	-0.0033 [-0.0039, -0.0028]	-0.0116 [-0.0125, -0.0107]	-0.0003 [-0.0008, 0.0003]	0.0062 [0.0054, 0.0071]	-0.0005 [-0.0010, 0.0001]	0.0112 [0.0106, 0.0118]	-0.0001 [-0.0006, 0.0004]	0.0017 [0.0012, 0.0022]	-0.0044 [-0.0050, -0.0038]	-0.0001 [-0.0007, 0.0005]	-0.0164 [-0.0169, -0.0158]	0.0008 [0.0002, 0.0013]	0.0007 [0.0002, 0.0012]	0.0082 [0.0076, 0.0088]	0.0031 [0.0026, 0.0036]	0.0000 [-0.0005, 0.0005]	-0.0035 [-0.0040, -0.0029]
iaat	-0.0070 [-0.0075, -0.0064]	0.0068 [0.0063, 0.0073]	-0.0004 [-0.0009, 0.0001]	-0.0029 [-0.0034, -0.0024]	0.0052 [0.0045, 0.0060]	0.0046 [0.0041, 0.0051]	0.0010 [0.0001, 0.0018]	0.0048 [0.0043, 0.0054]	0.0002 [-0.0003, 0.0008]	-0.0050 [-0.0054, -0.0045]	-0.0056 [-0.0061, -0.0050]	-0.0021 [-0.0026, -0.0016]	0.0106 [0.0101, 0.0112]	-0.0001 [-0.0006, 0.0004]	0.0025 [0.0021, 0.0030]	-0.0006 [-0.0011, -0.0001]	0.0018 [0.0013, 0.0024]	0.0045 [0.0040, 0.0049]	-0.0003 [-0.0008, 0.0001]	-0.0013 [-0.0019, -0.0008]
asat	-0.0032 [-0.0038, -0.0026]	0.0095 [0.0090, 0.0100]	-0.0082 [-0.0088, -0.0076]	-0.0065 [-0.0070, -0.0060]	0.0016 [0.0007, 0.0024]	0.0037 [0.0032, 0.0043]	0.0077 [0.0067, 0.0087]	0.0075 [0.0070, 0.0080]	-0.0047 [-0.0053, -0.0042]	-0.0157 [-0.0162, -0.0152]	0.0014 [0.0008, 0.0019]	0.0002 [-0.0004, 0.0008]	0.0135 [0.0129, 0.0140]	0.0009 [0.0003, 0.0014]	0.0031 [0.0026, 0.0036]	0.0002 [-0.0003, 0.0007]	0.0048 [0.0043, 0.0053]	-0.0002 [-0.0006, 0.0003]	0.0047 [0.0042, 0.0051]	-0.0036 [-0.0041, -0.0031]
taat	0.0009 [0.0003, 0.0014]	0.0039 [0.0033, 0.0044]	-0.0018 [-0.0024, -0.0013]	0.0052 [0.0047, 0.0057]	0.0008 [0.0000, 0.0017]	-0.0058 [-0.0064, -0.0052]	-0.0004 [-0.0013, 0.0005]	-0.0037 [-0.0043, -0.0031]	0.0053 [0.0048, 0.0059]	0.0045 [0.0040, 0.0050]	-0.0009 [-0.0014, -0.0004]	-0.0048 [-0.0054, -0.0043]	0.0079 [0.0073, 0.0086]	0.0040 [0.0035, 0.0045]	-0.0002 [-0.0007, 0.0003]	0.0018 [0.0013, 0.0023]	-0.0037 [-0.0043, -0.0031]	-0.0019 [-0.0024, -0.0014]	0.0001 [-0.0004, 0.0006]	-0.0029 [-0.0034, -0.0023]
Energy intake	0.0031 [0.0025, 0.0037]	-0.0058 [-0.0063, -0.0053]	0.0202 [0.0197, 0.0208]	0.0025 [0.0020, 0.0029]	0.0023 [0.0015, 0.0031]	-0.0171 [-0.0176, -0.0166]	-0.0086 [-0.0095, -0.0078]	0.0047 [0.0042, 0.0052]	0.0078 [0.0073, 0.0082]	0.0016 [0.0012, 0.0021]	0.0055 [0.0050, 0.0061]	-0.0027 [-0.0032, -0.0022]	-0.0054 [-0.0059, -0.0048]	0.0046 [0.0041, 0.0051]	-0.0028 [-0.0033, -0.0023]	-0.0051 [-0.0056, -0.0046]	-0.0033 [-0.0038, -0.0027]	0.0074 [0.0069, 0.0078]	-0.0063 [-0.0068, -0.0059]	-0.0029 [-0.0035, -0.0024]
active_glp1_conc_0min	0.0256 [0.0249, 0.0263]	-0.0026 [-0.0032, -0.0020]	-0.0074 [-0.0081, -0.0068]	0.0018 [0.0012, 0.0023]	0.0124 [0.0114, 0.0134]	-0.0096 [-0.0102, -0.0090]	-0.0042 [-0.0052, -0.0033]	-0.0012 [-0.0018, -0.0006]	0.0143 [0.0137, 0.0149]	0.0034 [0.0029, 0.0039]	0.0003 [-0.0003, 0.0009]	0.0026 [0.0019, 0.0032]	0.0012 [0.0005, 0.0018]	-0.0004 [-0.0010, 0.0002]	0.0110 [0.0105, 0.0116]	0.0023 [0.0017, 0.0029]	-0.0085 [-0.0091, -0.0080]	0.0065 [0.0060, 0.0070]	0.0089 [0.0085, 0.0094]	0.0024 [0.0019, 0.0030]
total_glp1_conc_0min	0.0074 [0.0069, 0.0080]	0.0000 [-0.0005, 0.0005]	-0.0045 [-0.0050, -0.0039]	0.0027 [0.0021, 0.0032]	-0.0005 [-0.0013, 0.0003]	0.0006 [0.0000, 0.0011]	0.0027 [0.0018, 0.0035]	0.0036 [0.0031, 0.0042]	-0.0005 [-0.0010, 0.0001]	0.0007 [0.0002, 0.0012]	-0.0102 [-0.0107, -0.0097]	0.0076 [0.0071, 0.0082]	0.0135 [0.0130, 0.0140]	0.0059 [0.0053, 0.0064]	-0.0116 [-0.0121, -0.0111]	0.0026 [0.0022, 0.0031]	-0.0121 [-0.0126, -0.0116]	-0.0127 [-0.0131, -0.0122]	-0.0084 [-0.0088, -0.0079]	0.0032 [0.0027, 0.0037]
total_glp1_conc_60min	0.0010 [0.0004, 0.0016]	0.0023 [0.0017, 0.0028]	-0.0075 [-0.0081, -0.0068]	0.0002 [-0.0003, 0.0008]	-0.0052 [-0.0060, -0.0044]	-0.0029 [-0.0036, -0.0023]	0.0062 [0.0053, 0.0070]	0.0038 [0.0032, 0.0043]	0.0003 [-0.0002, 0.0009]	0.0062 [0.0057, 0.0067]	-0.0048 [-0.0054, -0.0042]	0.0072 [0.0067, 0.0078]	0.0054 [0.0048, 0.0059]	0.0064 [0.0058, 0.0070]	-0.0046 [-0.0052, -0.0040]	0.0045 [0.0040, 0.0051]	-0.0145 [-0.0151, -0.0139]	-0.0118 [-0.0123, -0.0113]	-0.0016 [-0.0022, -0.0011]	0.0054 [0.0048, 0.0060]
Glucagon_conc_0min_pg_ml	0.0042 [0.0035, 0.0049]	-0.0048 [-0.0054, -0.0042]	0.0070 [0.0064, 0.0076]	0.0013 [0.0008, 0.0019]	0.0135 [0.0125, 0.0144]	0.0062 [0.0056, 0.0068]	0.0006 [-0.0003, 0.0015]	-0.0060 [-0.0065, -0.0054]	0.0105 [0.0099, 0.0112]	-0.0014 [-0.0020, -0.0008]	0.0112 [0.0106, 0.0119]	-0.0019 [-0.0025, -0.0013]	-0.0015 [-0.0021, -0.0009]	-0.0031 [-0.0037, -0.0026]	0.0053 [0.0048, 0.0059]	-0.0083 [-0.0089, -0.0077]	0.0107 [0.0101, 0.0113]	0.0042 [0.0037, 0.0048]	0.0096 [0.0091, 0.0101]	0.0097 [0.0091, 0.0104]
Glucagon_conc_60min_pg_ml	0.0105 [0.0098, 0.0112]	-0.0007 [-0.0012, -0.0001]	-0.0166 [-0.0172, -0.0159]	-0.0100 [-0.0105, -0.0094]	0.0084 [0.0075, 0.0093]	0.0015 [0.0009, 0.0021]	-0.0120 [-0.0131, -0.0109]	0.0025 [0.0019, 0.0032]	0.0086 [0.0080, 0.0091]	0.0122 [0.0117, 0.0128]	-0.0075 [-0.0081, -0.0070]	0.0077 [0.0071, 0.0083]	0.0063 [0.0056, 0.0069]	0.0027 [0.0021, 0.0033]	0.0090 [0.0085, 0.0095]	-0.0038 [-0.0044, -0.0032]	0.0041 [0.0035, 0.0046]	0.0042 [0.0037, 0.0047]	0.0060 [0.0055, 0.0065]	-0.0069 [-0.0075, -0.0062]
proinsulin_conc_60min_pmol_L	-0.0010 [-0.0019, -0.0001]	-0.0073 [-0.0079, -0.0066]	0.0008 [0.0001, 0.0014]	0.0018 [0.0011, 0.0024]	-0.0040 [-0.0050, -0.0029]	0.0080 [0.0073, 0.0086]	0.0069 [0.0057, 0.0080]	-0.0016 [-0.0023, -0.0008]	-0.0009 [-0.0016, -0.0002]	-0.0017 [-0.0023, -0.0010]	-0.0003 [-0.0009, 0.0004]	-0.0010 [-0.0017, -0.0004]	-0.0004 [-0.0011, 0.0003]	-0.0042 [-0.0048, -0.0036]	0.0070 [0.0063, 0.0078]	-0.0028 [-0.0035, -0.0022]	0.0033 [0.0027, 0.0040]	0.0029 [0.0023, 0.0034]	0.0100 [0.0094, 0.0106]	0.0034 [0.0028, 0.0041]
HOMA2..B	-0.0020 [-0.0025, -0.0014]	0.0046 [0.0042, 0.0051]	0.0024 [0.0019, 0.0029]	-0.0057 [-0.0061, -0.0052]	-0.0034 [-0.0041, -0.0026]	-0.0013 [-0.0017, -0.0008]	-0.0025 [-0.0033, -0.0018]	-0.0127 [-0.0131, -0.0122]	0.0007 [0.0003, 0.0012]	0.0110 [0.0106, 0.0114]	0.0025 [0.0020, 0.0029]	-0.0034 [-0.0039, -0.0029]	0.0069 [0.0064, 0.0074]	-0.0037 [-0.0042, -0.0033]	0.0026 [0.0022, 0.0031]	-0.0046 [-0.0050, -0.0041]	0.0034 [0.0029, 0.0038]	0.0076 [0.0072, 0.0080]	0.0052 [0.0048, 0.0056]	-0.0030 [-0.0035, -0.0026]

## Sheet: Clinical (continuous) P values
	Metformin	Bendroflumethiazide	Losartan	Amlodipine	Atorvastatin	Acetylsalicylic Acid	Simvastatin	Bisoprolol	Omeprazole	Levothyroxine Sodium	Hydrochlorothiazide	Enalapril	Ramipril	Atenolol	Paracetamol	Lansoprazole	Metoprolol	Salbutamol	Codeine	Lisinopril
BP_d_mean	ns	ns	1.37154e-06	9.05033e-07	ns	3.07551e-39	ns	6.08293e-14	4.12674e-06	2.05219e-06	ns	ns	3.7551e-15	ns	ns	ns	ns	ns	ns	ns
BP_s_mean	6.10319e-17	ns	ns	1.24881e-06	ns	4.24754e-05	ns	1.50675e-05	ns	ns	ns	ns	3.11283e-17	ns	ns	ns	ns	ns	ns	ns
BSA	ns	0.00678854	9.5938e-11	7.67643e-08	ns	9.46509e-05	ns	ns	ns	2.56374e-33	ns	ns	5.39257e-07	ns	ns	ns	ns	1.71371e-05	5.9144e-07	2.35033e-08
Clins	2.38253e-09	ns	4.71415e-07	3.85758e-06	ns	1.13509e-12	ns	2.55419e-12	ns	ns	ns	ns	ns	ns	2.61121e-05	ns	1.59517e-06	ns	ns	ns
Clinsb	1.05405e-08	ns	2.18583e-07	ns	ns	ns	ns	8.52086e-12	ns	ns	ns	ns	ns	ns	ns	ns	5.93865e-06	1.29465e-06	ns	ns
Glucagon_conc_0min_pg_ml	ns	ns	ns	ns	3.33036e-05	ns	ns	ns	1.88816e-06	ns	4.62537e-08	ns	ns	ns	ns	0.000363872	1.62712e-06	ns	3.20358e-05	8.69656e-05
Glucagon_conc_60min_pg_ml	9.81636e-08	ns	1.8986e-13	3.05505e-07	ns	ns	1.1833e-05	ns	ns	1.24352e-08	ns	ns	ns	ns	6.15715e-07	ns	ns	ns	ns	ns
HOMA2..B	ns	ns	ns	ns	ns	ns	ns	1.77905e-12	ns	2.6674e-11	ns	ns	ns	ns	ns	ns	ns	1.45888e-06	ns	ns
Matsuda	ns	ns	1.18603e-07	ns	ns	ns	ns	4.33078e-07	ns	ns	ns	ns	ns	ns	ns	ns	ns	5.86815e-08	ns	ns
PFR1	2.10996e-32	6.59842e-07	2.6567e-08	ns	ns	ns	0.000188895	ns	ns	1.30712e-12	ns	ns	ns	ns	ns	ns	ns	ns	8.02341e-05	ns
Energy intake	ns	ns	6.62738e-20	ns	ns	1.39532e-21	ns	ns	2.28263e-05	ns	ns	ns	ns	ns	ns	ns	ns	1.44289e-06	ns	ns
Stumvoll	1.52526e-05	ns	ns	7.20744e-07	ns	ns	ns	ns	ns	1.27643e-05	ns	ns	ns	ns	ns	ns	ns	ns	ns	ns
WHR	ns	3.79452e-09	0.00175373	5.85731e-31	ns	5.26237e-11	ns	2.48658e-07	ns	5.71896e-49	ns	ns	ns	ns	2.37361e-08	ns	ns	ns	1.3937e-05	ns
X2.h.OGIS	ns	7.32135e-06	ns	ns	ns	4.09455e-05	ns	ns	ns	ns	ns	ns	ns	ns	ns	2.43881e-05	ns	ns	ns	ns
active_glp1_conc_0min	5.84243e-29	ns	ns	ns	ns	7.04879e-06	ns	ns	9.89833e-09	ns	ns	ns	ns	ns	1.1383e-07	ns	ns	ns	1.29495e-07	ns
asat	ns	1.72635e-06	0.000242445	ns	ns	ns	ns	ns	ns	2.43712e-21	ns	ns	2.06435e-06	ns	ns	ns	ns	ns	ns	ns
basal.glu	7.58929e-06	1.46024e-05	ns	ns	ns	ns	ns	7.83739e-08	ns	ns	ns	ns	ns	ns	ns	ns	ns	ns	ns	ns
basal.ins	ns	ns	5.56785e-06	ns	ns	ns	ns	2.07086e-07	ns	ns	ns	ns	ns	ns	ns	ns	ns	9.5361e-09	ns	ns
basal.isr	ns	ns	2.05943e-05	ns	ns	2.79151e-05	ns	ns	1.00907e-06	ns	ns	ns	6.87897e-05	ns	ns	ns	ns	2.3877e-06	ns	ns
bmi	ns	ns	2.94686e-08	ns	ns	2.55332e-11	ns	2.81913e-05	ns	3.66874e-16	ns	ns	ns	ns	5.42511e-06	ns	ns	ns	ns	1.63673e-08
diabetes_history_2.prev_hba1c	1.53307e-32	ns	ns	ns	ns	ns	ns	ns	ns	ns	ns	ns	0.000253858	3.22043e-05	0.000130214	ns	ns	ns	ns	ns
fasting.ALT	ns	ns	ns	ns	ns	ns	ns	ns	1.43493e-09	ns	3.5557e-17	ns	ns	ns	1.79302e-07	ns	0.00116618	3.47418e-13	ns	ns
fasting.AST	ns	ns	ns	ns	ns	ns	ns	ns	9.6561e-23	ns	1.14275e-05	ns	ns	ns	ns	ns	ns	2.01068e-18	ns	ns
fasting.Chol	ns	7.47447e-07	0.00119762	ns	1.23583e-06	1.79719e-09	1.0159e-25	ns	5.29789e-33	8.67353e-16	ns	ns	8.4281e-05	ns	2.19609e-14	ns	ns	1.02898e-07	3.13421e-05	0.000883932
fasting.Cpep	0.000465187	ns	4.63366e-06	ns	ns	5.14061e-06	ns	ns	ns	1.33398e-05	ns	ns	1.52978e-05	ns	ns	ns	ns	3.05589e-06	ns	ns
fasting.Creatinine	ns	1.18299e-05	ns	1.49865e-22	ns	3.50626e-07	ns	ns	ns	3.23335e-38	6.02375e-05	ns	ns	ns	ns	ns	1.45079e-05	4.00049e-13	ns	ns
fasting.GAD	8.28675e-10	ns	ns	1.19829e-06	ns	1.6492e-07	ns	ns	ns	ns	3.59963e-10	7.17621e-05	1.80201e-14	5.36302e-05	6.24067e-08	ns	1.53611e-09	ns	4.97867e-09	ns
fasting.GADaab	ns	ns	ns	ns	ns	ns	ns	ns	ns	ns	0.000210587	ns	ns	ns	ns	ns	ns	ns	ns	ns
fasting.Glucose	2.69146e-07	ns	ns	1.03284e-06	ns	0.000359839	ns	2.40083e-06	ns	ns	ns	ns	ns	ns	ns	ns	ns	ns	ns	ns
fasting.HDL	ns	1.04656e-06	4.94188e-06	8.2335e-07	0.000154453	ns	5.4973e-05	3.51638e-13	ns	0.000118161	ns	ns	8.2611e-08	ns	2.31481e-08	ns	ns	5.69764e-07	0.000221291	ns
fasting.HbA1c	5.16262e-07	ns	ns	ns	ns	7.41821e-07	ns	3.81796e-08	ns	ns	ns	ns	ns	1.34866e-07	ns	ns	ns	ns	ns	1.86528e-08
fasting.Insulin	ns	ns	1.08289e-07	ns	ns	ns	ns	1.14876e-05	ns	ns	ns	ns	ns	ns	ns	ns	ns	8.52898e-11	ns	ns
fasting.LDL	ns	9.69163e-06	3.38958e-10	ns	1.35047e-05	8.91967e-16	8.16179e-36	ns	1.06394e-36	9.21944e-11	5.75939e-05	ns	ns	ns	6.22511e-07	0.000928169	ns	5.28639e-07	ns	0.000243704
fasting.TG	ns	ns	5.39394e-05	ns	ns	ns	ns	ns	3.17208e-07	ns	ns	ns	ns	ns	ns	ns	ns	8.03305e-09	ns	ns
fasting.UCPCR	4.41611e-08	4.11987e-06	ns	3.03363e-09	ns	ns	ns	ns	ns	4.60403e-41	3.82292e-11	ns	ns	ns	1.86996e-05	ns	ns	ns	ns	ns
fasting.UCpep	7.43496e-11	1.07203e-14	ns	0.000126713	ns	ns	ns	ns	ns	3.4717e-06	ns	0.000238171	ns	0.000122593	ns	8.57864e-09	ns	ns	ns	ns
fasting.UCreatinine	ns	2.87326e-08	ns	9.09253e-29	ns	5.35921e-08	ns	1.97998e-08	2.50518e-08	8.79865e-52	2.07181e-09	ns	ns	ns	ns	8.33338e-10	ns	ns	ns	ns
general.ph	ns	ns	ns	ns	ns	ns	3.88136e-09	ns	ns	4.20623e-25	ns	ns	ns	ns	3.00333e-07	1.46445e-13	ns	ns	9.62787e-10	0.00107593
general.sg	ns	ns	ns	7.32102e-12	ns	ns	ns	ns	ns	1.54062e-07	1.8606e-33	2.23022e-05	ns	ns	ns	1.96072e-05	ns	ns	ns	ns
general.subject_hip	ns	ns	ns	3.75838e-05	0.000181186	4.10621e-33	ns	ns	ns	1.02449e-18	ns	ns	ns	ns	6.97047e-22	ns	ns	ns	ns	7.22149e-05
general.subject_thigh	ns	ns	ns	ns	ns	ns	ns	ns	ns	4.16071e-05	ns	ns	ns	ns	ns	ns	ns	ns	ns	ns
general.subject_waist	ns	ns	2.07467e-10	8.66394e-09	ns	ns	ns	9.37544e-09	ns	1.86983e-06	ns	ns	ns	ns	ns	ns	ns	ns	ns	4.86271e-06
general.subject_weight	ns	0.0129591	1.25781e-14	2.18098e-07	ns	4.35546e-08	ns	ns	ns	8.29472e-14	ns	ns	1.75246e-05	ns	ns	ns	ns	4.84708e-05	ns	6.7862e-07
glu.sens	2.66392e-42	ns	ns	ns	2.60676e-05	ns	ns	ns	1.23822e-23	1.42983e-11	2.81049e-13	ns	0.000246981	ns	2.16821e-09	9.57763e-06	ns	ns	3.09856e-12	ns
hsCRP	ns	ns	ns	6.1869e-08	2.5837e-06	3.5772e-12	ns	ns	ns	3.40297e-19	3.77496e-06	ns	ns	6.4661e-05	2.9902e-14	ns	ns	ns	4.49062e-07	ns
iaat	3.34154e-07	0.00284641	ns	ns	ns	ns	ns	ns	ns	ns	ns	ns	1.39878e-06	ns	ns	ns	ns	ns	ns	ns
labs.creatinine	ns	1.78133e-05	ns	2.4083e-12	ns	ns	ns	ns	ns	2.21613e-48	ns	4.53897e-05	ns	ns	9.8322e-09	ns	ns	2.73776e-12	4.00909e-08	ns
labs.egfr	ns	ns	4.02684e-08	1.70851e-05	ns	7.18896e-08	ns	ns	ns	ns	3.28287e-05	9.96275e-06	ns	ns	ns	ns	ns	ns	ns	ns
labs.hba1c	ns	ns	ns	ns	ns	ns	ns	1.47482e-05	ns	ns	ns	ns	7.98636e-08	5.12884e-06	ns	ns	ns	ns	0.00253532	1.52166e-08
labs.potassium	5.85738e-06	8.06906e-53	ns	1.1489e-05	ns	ns	ns	6.86963e-06	ns	ns	ns	ns	ns	ns	ns	0.0001127	ns	3.69629e-09	ns	ns
labs.sodium	ns	1.16949e-11	ns	ns	ns	ns	ns	ns	ns	ns	ns	ns	ns	ns	ns	ns	ns	ns	ns	ns
labs.urea	ns	ns	ns	ns	ns	ns	ns	ns	ns	ns	ns	ns	ns	ns	9.01467e-07	ns	ns	ns	ns	ns
liver.fat	ns	4.36014e-08	ns	ns	ns	ns	ns	ns	ns	ns	ns	ns	ns	ns	ns	ns	ns	0.000764258	ns	ns
liver.iron	ns	1.85121e-06	ns	ns	0.000256604	4.84927e-06	4.07038e-05	ns	ns	ns	2.48356e-05	ns	6.47411e-05	ns	ns	7.1784e-08	ns	ns	ns	ns
mean.glu	1.13851e-41	ns	ns	ns	ns	ns	ns	ns	6.08841e-09	1.69244e-05	ns	ns	ns	ns	5.81421e-06	ns	ns	ns	ns	ns
mean.ins	1.14602e-09	ns	ns	7.88674e-09	ns	ns	ns	5.83428e-07	ns	ns	ns	ns	0.000792798	0.00087982	ns	ns	ns	4.73549e-06	ns	ns
mmtt.120.Cpep	ns	ns	ns	4.69591e-09	ns	7.05846e-17	ns	ns	ns	ns	3.20346e-05	ns	0.000401502	ns	ns	ns	3.19619e-05	7.01498e-05	ns	ns
mmtt.120.Glucose	1.06985e-29	2.39539e-05	ns	ns	ns	6.05303e-09	ns	1.56072e-06	ns	ns	ns	ns	ns	ns	ns	ns	ns	ns	ns	ns
mmtt.120.Insulin	ns	ns	ns	7.85335e-14	ns	6.8945e-10	ns	ns	ns	ns	0.00101842	ns	ns	ns	ns	ns	ns	5.9294e-06	ns	ns
panc.fat	ns	0.000271752	ns	ns	ns	ns	ns	ns	5.25609e-07	ns	ns	ns	ns	1.27713e-14	ns	ns	0.000232936	ns	ns	ns
panc.iron	ns	ns	ns	ns	0.00837699	ns	7.61716e-05	ns	ns	ns	ns	ns	ns	ns	ns	ns	ns	ns	ns	ns
proinsulin_conc_60min_pmol_L	ns	ns	ns	ns	ns	1.1016e-05	ns	ns	ns	ns	ns	ns	ns	ns	ns	ns	ns	ns	3.42748e-05	ns
rate.sens	3.18198e-08	ns	ns	ns	3.92562e-05	ns	ns	ns	5.88446e-14	ns	3.68121e-08	ns	1.67679e-11	ns	8.69026e-05	ns	ns	3.78168e-07	ns	ns
taat	ns	ns	ns	ns	ns	ns	ns	ns	ns	ns	ns	ns	0.00104211	ns	ns	ns	ns	ns	ns	ns
total.isr	ns	ns	ns	8.62071e-07	ns	2.73982e-05	ns	ns	ns	ns	ns	ns	8.52037e-07	0.00423917	ns	ns	ns	7.00782e-06	ns	0.00039951
total_glp1_conc_0min	ns	ns	ns	ns	ns	ns	ns	ns	ns	ns	6.81088e-05	ns	6.0213e-09	ns	4.59148e-10	ns	4.91777e-09	2.5229e-12	2.33822e-06	ns
total_glp1_conc_60min	ns	ns	ns	ns	ns	ns	ns	ns	ns	ns	ns	ns	ns	ns	ns	ns	6.86415e-09	3.843e-12	ns	ns

## Sheet: Diet and wearables CI values
	Metformin	Bendroflumethiazide	Losartan	Amlodipine	Atorvastatin	Acetylsalicylic Acid	Simvastatin	Bisoprolol	Omeprazole	Levothyroxine Sodium	Hydrochlorothiazide	Enalapril	Ramipril	Atenolol	Paracetamol	Lansoprazole	Metoprolol	Salbutamol	Codeine	Lisinopril
Water.g	-0.0040 [-0.0048, -0.0032]	-0.0033 [-0.0040, -0.0026]	-0.0001 [-0.0008, 0.0005]	-0.0002 [-0.0009, 0.0004]	0.0025 [0.0015, 0.0035]	0.0048 [0.0041, 0.0055]	-0.0002 [-0.0014, 0.0011]	-0.0077 [-0.0085, -0.0070]	-0.0032 [-0.0039, -0.0025]	0.0007 [0.0001, 0.0013]	0.0024 [0.0017, 0.0030]	-0.0021 [-0.0028, -0.0013]	-0.0032 [-0.0038, -0.0025]	-0.0001 [-0.0007, 0.0006]	0.0014 [0.0007, 0.0021]	-0.0017 [-0.0023, -0.0010]	0.0108 [0.0101, 0.0116]	-0.0007 [-0.0013, -0.0001]	0.0033 [0.0027, 0.0039]	0.0041 [0.0034, 0.0047]
Tot.N2.g	-0.0080 [-0.0084, -0.0075]	0.0002 [-0.0002, 0.0006]	0.0057 [0.0052, 0.0061]	0.0013 [0.0009, 0.0017]	0.0000 [-0.0006, 0.0006]	-0.0094 [-0.0098, -0.0090]	0.0020 [0.0014, 0.0027]	-0.0067 [-0.0071, -0.0063]	0.0003 [-0.0001, 0.0007]	-0.0009 [-0.0012, -0.0005]	0.0004 [-0.0000, 0.0008]	0.0013 [0.0009, 0.0018]	-0.0046 [-0.0051, -0.0042]	-0.0011 [-0.0015, -0.0007]	-0.0021 [-0.0025, -0.0017]	-0.0024 [-0.0028, -0.0020]	-0.0007 [-0.0011, -0.0003]	0.0060 [0.0056, 0.0063]	-0.0037 [-0.0040, -0.0033]	0.0020 [0.0016, 0.0024]
Protein.g	0.0043 [0.0038, 0.0048]	0.0072 [0.0067, 0.0076]	-0.0032 [-0.0037, -0.0027]	-0.0007 [-0.0011, -0.0003]	-0.0050 [-0.0056, -0.0044]	0.0080 [0.0075, 0.0084]	0.0063 [0.0056, 0.0070]	0.0047 [0.0043, 0.0052]	-0.0020 [-0.0025, -0.0015]	-0.0054 [-0.0058, -0.0050]	0.0034 [0.0029, 0.0038]	-0.0036 [-0.0040, -0.0031]	0.0015 [0.0010, 0.0020]	0.0019 [0.0014, 0.0023]	0.0002 [-0.0003, 0.0006]	0.0012 [0.0008, 0.0017]	-0.0035 [-0.0039, -0.0030]	-0.0031 [-0.0035, -0.0027]	-0.0011 [-0.0015, -0.0008]	-0.0028 [-0.0033, -0.0023]
Fat.g	0.0083 [0.0078, 0.0088]	-0.0024 [-0.0028, -0.0019]	-0.0006 [-0.0011, -0.0002]	-0.0100 [-0.0105, -0.0096]	-0.0055 [-0.0062, -0.0047]	0.0033 [0.0028, 0.0037]	0.0027 [0.0019, 0.0035]	-0.0030 [-0.0035, -0.0025]	0.0073 [0.0069, 0.0078]	-0.0010 [-0.0014, -0.0006]	-0.0010 [-0.0014, -0.0006]	0.0067 [0.0062, 0.0071]	-0.0040 [-0.0045, -0.0036]	-0.0005 [-0.0010, -0.0001]	0.0051 [0.0047, 0.0056]	-0.0002 [-0.0006, 0.0002]	0.0010 [0.0005, 0.0014]	0.0028 [0.0024, 0.0032]	0.0102 [0.0097, 0.0106]	0.0054 [0.0049, 0.0059]
CHOm.g	-0.0116 [-0.0122, -0.0111]	-0.0056 [-0.0060, -0.0051]	0.0073 [0.0068, 0.0077]	0.0011 [0.0007, 0.0015]	0.0056 [0.0049, 0.0062]	0.0001 [-0.0003, 0.0005]	0.0034 [0.0025, 0.0042]	-0.0014 [-0.0018, -0.0009]	0.0053 [0.0049, 0.0058]	-0.0006 [-0.0010, -0.0002]	0.0020 [0.0015, 0.0025]	0.0014 [0.0010, 0.0019]	-0.0008 [-0.0013, -0.0003]	-0.0004 [-0.0009, 0.0000]	-0.0106 [-0.0111, -0.0101]	-0.0059 [-0.0063, -0.0054]	-0.0031 [-0.0036, -0.0026]	0.0033 [0.0029, 0.0037]	-0.0091 [-0.0095, -0.0088]	0.0059 [0.0054, 0.0064]
Energy.kcal.kcal	-0.0074 [-0.0079, -0.0070]	0.0008 [0.0004, 0.0012]	0.0047 [0.0043, 0.0051]	0.0011 [0.0007, 0.0015]	-0.0004 [-0.0010, 0.0003]	-0.0083 [-0.0087, -0.0079]	0.0022 [0.0016, 0.0028]	-0.0072 [-0.0077, -0.0068]	0.0001 [-0.0003, 0.0005]	-0.0017 [-0.0020, -0.0013]	0.0021 [0.0017, 0.0025]	0.0016 [0.0012, 0.0020]	-0.0041 [-0.0046, -0.0037]	-0.0005 [-0.0009, -0.0001]	-0.0006 [-0.0010, -0.0002]	-0.0017 [-0.0021, -0.0013]	0.0003 [-0.0001, 0.0007]	0.0071 [0.0067, 0.0074]	-0.0025 [-0.0029, -0.0022]	0.0005 [0.0001, 0.0009]
Starch.m.g	0.0040 [0.0035, 0.0045]	0.0074 [0.0070, 0.0079]	-0.0027 [-0.0032, -0.0022]	-0.0009 [-0.0013, -0.0005]	-0.0049 [-0.0055, -0.0043]	0.0075 [0.0071, 0.0080]	0.0072 [0.0065, 0.0079]	0.0051 [0.0047, 0.0056]	-0.0012 [-0.0017, -0.0008]	-0.0054 [-0.0058, -0.0050]	0.0017 [0.0013, 0.0021]	-0.0033 [-0.0038, -0.0029]	0.0017 [0.0012, 0.0022]	0.0018 [0.0014, 0.0023]	-0.0005 [-0.0009, -0.0000]	0.0004 [-0.0001, 0.0008]	-0.0046 [-0.0051, -0.0041]	-0.0034 [-0.0038, -0.0029]	-0.0017 [-0.0021, -0.0013]	-0.0027 [-0.0032, -0.0022]
Tot.Sug.m.g	0.0079 [0.0074, 0.0084]	-0.0036 [-0.0040, -0.0031]	0.0001 [-0.0004, 0.0005]	-0.0103 [-0.0107, -0.0099]	-0.0047 [-0.0054, -0.0040]	0.0033 [0.0029, 0.0038]	0.0016 [0.0009, 0.0023]	-0.0029 [-0.0034, -0.0025]	0.0072 [0.0068, 0.0076]	-0.0011 [-0.0015, -0.0007]	-0.0012 [-0.0016, -0.0008]	0.0062 [0.0057, 0.0066]	-0.0058 [-0.0063, -0.0054]	-0.0006 [-0.0010, -0.0001]	0.0038 [0.0034, 0.0043]	-0.0001 [-0.0005, 0.0004]	0.0011 [0.0006, 0.0015]	0.0025 [0.0021, 0.0029]	0.0094 [0.0090, 0.0098]	0.0076 [0.0072, 0.0081]
NMES.g	-0.0092 [-0.0097, -0.0086]	-0.0065 [-0.0069, -0.0060]	0.0075 [0.0070, 0.0080]	0.0010 [0.0006, 0.0015]	0.0059 [0.0053, 0.0066]	0.0021 [0.0017, 0.0026]	0.0045 [0.0036, 0.0054]	-0.0023 [-0.0028, -0.0019]	0.0074 [0.0070, 0.0079]	-0.0014 [-0.0018, -0.0011]	0.0054 [0.0050, 0.0058]	0.0010 [0.0005, 0.0014]	0.0011 [0.0007, 0.0016]	0.0006 [0.0001, 0.0010]	-0.0099 [-0.0104, -0.0095]	-0.0070 [-0.0074, -0.0066]	-0.0026 [-0.0030, -0.0022]	0.0051 [0.0047, 0.0056]	-0.0080 [-0.0084, -0.0076]	0.0045 [0.0040, 0.0049]
Glucose.g	0.0088 [0.0083, 0.0093]	-0.0048 [-0.0052, -0.0043]	-0.0040 [-0.0045, -0.0036]	0.0007 [0.0002, 0.0011]	0.0048 [0.0041, 0.0055]	0.0092 [0.0087, 0.0096]	-0.0043 [-0.0049, -0.0036]	0.0088 [0.0084, 0.0092]	0.0002 [-0.0003, 0.0006]	0.0020 [0.0016, 0.0024]	-0.0032 [-0.0036, -0.0027]	-0.0032 [-0.0037, -0.0028]	0.0044 [0.0039, 0.0048]	-0.0002 [-0.0007, 0.0002]	-0.0025 [-0.0029, -0.0021]	0.0020 [0.0015, 0.0024]	-0.0007 [-0.0012, -0.0003]	-0.0076 [-0.0080, -0.0072]	0.0008 [0.0005, 0.0012]	0.0018 [0.0014, 0.0022]
Fructose.g	-0.0034 [-0.0039, -0.0029]	-0.0055 [-0.0060, -0.0050]	0.0002 [-0.0003, 0.0007]	-0.0001 [-0.0005, 0.0003]	0.0032 [0.0025, 0.0039]	-0.0083 [-0.0087, -0.0078]	-0.0085 [-0.0093, -0.0078]	-0.0063 [-0.0068, -0.0058]	-0.0019 [-0.0023, -0.0014]	0.0066 [0.0061, 0.0070]	-0.0001 [-0.0005, 0.0004]	0.0049 [0.0044, 0.0054]	-0.0041 [-0.0046, -0.0036]	-0.0016 [-0.0020, -0.0011]	0.0023 [0.0019, 0.0028]	0.0006 [0.0002, 0.0010]	0.0057 [0.0052, 0.0062]	0.0023 [0.0019, 0.0028]	0.0030 [0.0026, 0.0034]	0.0036 [0.0031, 0.0041]
Sucrose.m.g	-0.0073 [-0.0078, -0.0067]	0.0066 [0.0061, 0.0070]	-0.0020 [-0.0025, -0.0016]	0.0101 [0.0097, 0.0106]	0.0025 [0.0018, 0.0033]	-0.0047 [-0.0052, -0.0043]	-0.0009 [-0.0016, -0.0002]	0.0023 [0.0018, 0.0028]	-0.0077 [-0.0081, -0.0073]	0.0020 [0.0016, 0.0024]	0.0009 [0.0005, 0.0014]	-0.0048 [-0.0053, -0.0044]	0.0041 [0.0036, 0.0046]	0.0013 [0.0009, 0.0018]	-0.0007 [-0.0011, -0.0003]	-0.0004 [-0.0008, 0.0001]	-0.0009 [-0.0014, -0.0004]	-0.0038 [-0.0042, -0.0034]	-0.0078 [-0.0082, -0.0074]	-0.0098 [-0.0103, -0.0093]
Maltose.m.g	-0.0116 [-0.0123, -0.0109]	-0.0017 [-0.0022, -0.0012]	0.0069 [0.0064, 0.0074]	-0.0019 [-0.0023, -0.0015]	0.0017 [0.0009, 0.0024]	0.0016 [0.0011, 0.0021]	0.0076 [0.0068, 0.0084]	-0.0020 [-0.0025, -0.0015]	0.0112 [0.0107, 0.0117]	-0.0018 [-0.0022, -0.0014]	0.0076 [0.0071, 0.0081]	0.0055 [0.0049, 0.0060]	0.0010 [0.0005, 0.0015]	0.0041 [0.0036, 0.0046]	-0.0036 [-0.0041, -0.0032]	-0.0077 [-0.0082, -0.0072]	-0.0056 [-0.0061, -0.0051]	0.0075 [0.0070, 0.0079]	-0.0036 [-0.0041, -0.0032]	0.0015 [0.0010, 0.0020]
Lactose.m.g	-0.0091 [-0.0097, -0.0085]	0.0094 [0.0089, 0.0098]	0.0019 [0.0014, 0.0024]	-0.0017 [-0.0022, -0.0013]	-0.0077 [-0.0085, -0.0069]	-0.0099 [-0.0104, -0.0094]	0.0037 [0.0028, 0.0046]	-0.0100 [-0.0105, -0.0095]	-0.0029 [-0.0034, -0.0024]	-0.0020 [-0.0025, -0.0016]	0.0032 [0.0027, 0.0037]	0.0053 [0.0048, 0.0058]	-0.0079 [-0.0084, -0.0073]	0.0005 [-0.0000, 0.0009]	0.0084 [0.0079, 0.0088]	-0.0001 [-0.0005, 0.0004]	0.0021 [0.0016, 0.0027]	0.0067 [0.0063, 0.0072]	0.0025 [0.0021, 0.0029]	-0.0025 [-0.0030, -0.0020]
NSP..Engl..g	0.0045 [0.0040, 0.0050]	0.0034 [0.0029, 0.0039]	0.0008 [0.0003, 0.0014]	0.0025 [0.0020, 0.0030]	0.0005 [-0.0004, 0.0014]	0.0082 [0.0077, 0.0087]	0.0067 [0.0058, 0.0076]	0.0064 [0.0059, 0.0069]	0.0037 [0.0032, 0.0041]	-0.0062 [-0.0066, -0.0057]	-0.0001 [-0.0006, 0.0004]	-0.0051 [-0.0056, -0.0046]	0.0040 [0.0035, 0.0045]	0.0023 [0.0018, 0.0028]	-0.0047 [-0.0052, -0.0042]	-0.0014 [-0.0018, -0.0009]	-0.0058 [-0.0064, -0.0053]	-0.0023 [-0.0027, -0.0018]	-0.0044 [-0.0048, -0.0040]	-0.0030 [-0.0036, -0.0025]
Fibre..AOAC..g	0.0072 [0.0066, 0.0079]	-0.0118 [-0.0123, -0.0113]	0.0021 [0.0016, 0.0026]	-0.0090 [-0.0094, -0.0085]	0.0027 [0.0019, 0.0035]	0.0076 [0.0071, 0.0081]	-0.0014 [-0.0022, -0.0006]	-0.0010 [-0.0015, -0.0004]	0.0087 [0.0082, 0.0092]	-0.0028 [-0.0033, -0.0023]	0.0001 [-0.0004, 0.0006]	0.0055 [0.0050, 0.0060]	-0.0036 [-0.0042, -0.0031]	-0.0012 [-0.0017, -0.0007]	-0.0041 [-0.0045, -0.0036]	-0.0001 [-0.0006, 0.0004]	0.0005 [-0.0001, 0.0010]	0.0033 [0.0028, 0.0037]	0.0053 [0.0048, 0.0057]	0.0114 [0.0109, 0.0119]
Sat.fats.g	-0.0074 [-0.0081, -0.0066]	0.0061 [0.0055, 0.0067]	0.0056 [0.0050, 0.0062]	-0.0049 [-0.0055, -0.0043]	-0.0043 [-0.0052, -0.0033]	-0.0033 [-0.0039, -0.0028]	0.0066 [0.0056, 0.0076]	-0.0072 [-0.0078, -0.0067]	0.0106 [0.0101, 0.0112]	-0.0023 [-0.0028, -0.0018]	0.0100 [0.0094, 0.0107]	0.0119 [0.0112, 0.0126]	-0.0053 [-0.0059, -0.0047]	0.0063 [0.0057, 0.0069]	0.0072 [0.0066, 0.0078]	-0.0076 [-0.0082, -0.0070]	-0.0033 [-0.0039, -0.0026]	0.0083 [0.0078, 0.0088]	0.0050 [0.0044, 0.0055]	-0.0024 [-0.0030, -0.0018]
MonoUfats.g	-0.0077 [-0.0081, -0.0072]	0.0015 [0.0011, 0.0019]	0.0028 [0.0024, 0.0033]	0.0012 [0.0008, 0.0016]	-0.0010 [-0.0016, -0.0004]	-0.0095 [-0.0099, -0.0091]	0.0028 [0.0022, 0.0034]	-0.0077 [-0.0081, -0.0073]	-0.0012 [-0.0017, -0.0008]	0.0004 [-0.0000, 0.0007]	0.0030 [0.0026, 0.0034]	0.0030 [0.0026, 0.0034]	-0.0045 [-0.0050, -0.0041]	0.0003 [-0.0001, 0.0008]	-0.0013 [-0.0017, -0.0009]	-0.0026 [-0.0030, -0.0022]	-0.0001 [-0.0005, 0.0004]	0.0061 [0.0058, 0.0065]	-0.0023 [-0.0027, -0.0020]	-0.0006 [-0.0011, -0.0002]
PolyUfats.g	0.0045 [0.0040, 0.0050]	0.0077 [0.0072, 0.0082]	-0.0021 [-0.0026, -0.0016]	-0.0008 [-0.0012, -0.0004]	-0.0043 [-0.0049, -0.0036]	0.0074 [0.0070, 0.0078]	0.0062 [0.0055, 0.0069]	0.0049 [0.0044, 0.0053]	-0.0003 [-0.0008, 0.0001]	-0.0055 [-0.0059, -0.0051]	0.0003 [-0.0002, 0.0007]	-0.0040 [-0.0045, -0.0035]	0.0022 [0.0017, 0.0026]	0.0017 [0.0012, 0.0021]	0.0012 [0.0008, 0.0017]	0.0014 [0.0010, 0.0019]	-0.0054 [-0.0059, -0.0050]	-0.0030 [-0.0035, -0.0026]	-0.0010 [-0.0014, -0.0007]	-0.0029 [-0.0034, -0.0024]
Transfats.g	0.0091 [0.0086, 0.0096]	-0.0042 [-0.0046, -0.0037]	0.0012 [0.0008, 0.0017]	-0.0101 [-0.0106, -0.0097]	-0.0035 [-0.0043, -0.0028]	0.0046 [0.0041, 0.0050]	0.0005 [-0.0003, 0.0012]	-0.0017 [-0.0022, -0.0012]	0.0077 [0.0073, 0.0081]	-0.0021 [-0.0025, -0.0017]	-0.0012 [-0.0016, -0.0008]	0.0044 [0.0039, 0.0048]	-0.0056 [-0.0061, -0.0052]	-0.0012 [-0.0016, -0.0007]	0.0032 [0.0028, 0.0036]	0.0007 [0.0003, 0.0011]	0.0017 [0.0012, 0.0021]	0.0023 [0.0019, 0.0028]	0.0083 [0.0079, 0.0087]	0.0086 [0.0082, 0.0091]
Cholestrl.mg	-0.0101 [-0.0106, -0.0095]	-0.0034 [-0.0039, -0.0030]	0.0034 [0.0028, 0.0039]	0.0025 [0.0020, 0.0029]	0.0043 [0.0036, 0.0051]	-0.0007 [-0.0012, -0.0002]	0.0046 [0.0037, 0.0054]	-0.0053 [-0.0057, -0.0048]	0.0040 [0.0035, 0.0045]	0.0003 [-0.0001, 0.0007]	0.0068 [0.0063, 0.0073]	0.0043 [0.0038, 0.0049]	0.0014 [0.0008, 0.0019]	0.0047 [0.0042, 0.0052]	-0.0089 [-0.0094, -0.0085]	-0.0067 [-0.0071, -0.0062]	-0.0036 [-0.0041, -0.0031]	0.0038 [0.0033, 0.0042]	-0.0069 [-0.0073, -0.0065]	0.0030 [0.0025, 0.0035]
Sodium.mg	-0.0063 [-0.0068, -0.0058]	-0.0055 [-0.0059, -0.0050]	0.0064 [0.0060, 0.0068]	0.0030 [0.0025, 0.0034]	0.0048 [0.0041, 0.0055]	-0.0055 [-0.0059, -0.0051]	0.0004 [-0.0004, 0.0011]	-0.0046 [-0.0051, -0.0042]	0.0034 [0.0029, 0.0038]	-0.0003 [-0.0007, 0.0001]	0.0004 [-0.0000, 0.0009]	-0.0016 [-0.0020, -0.0012]	-0.0016 [-0.0021, -0.0011]	-0.0013 [-0.0017, -0.0009]	-0.0066 [-0.0071, -0.0062]	-0.0031 [-0.0035, -0.0027]	-0.0010 [-0.0014, -0.0006]	0.0061 [0.0057, 0.0064]	-0.0054 [-0.0058, -0.0050]	0.0028 [0.0023, 0.0032]
Potassium.mg	0.0028 [0.0023, 0.0034]	0.0107 [0.0102, 0.0112]	-0.0056 [-0.0062, -0.0051]	-0.0040 [-0.0044, -0.0035]	-0.0089 [-0.0096, -0.0083]	0.0063 [0.0059, 0.0068]	0.0071 [0.0062, 0.0079]	0.0038 [0.0033, 0.0043]	-0.0050 [-0.0055, -0.0045]	-0.0038 [-0.0042, -0.0033]	0.0033 [0.0028, 0.0038]	-0.0014 [-0.0019, -0.0009]	-0.0006 [-0.0011, -0.0001]	0.0008 [0.0003, 0.0013]	0.0024 [0.0020, 0.0029]	0.0017 [0.0012, 0.0022]	-0.0031 [-0.0036, -0.0026]	-0.0043 [-0.0047, -0.0038]	-0.0000 [-0.0005, 0.0004]	-0.0010 [-0.0016, -0.0005]
Calcium.mg	0.0087 [0.0082, 0.0093]	0.0035 [0.0030, 0.0039]	-0.0017 [-0.0021, -0.0012]	-0.0090 [-0.0095, -0.0086]	-0.0089 [-0.0096, -0.0081]	-0.0013 [-0.0018, -0.0008]	0.0021 [0.0012, 0.0029]	-0.0038 [-0.0043, -0.0033]	0.0048 [0.0044, 0.0053]	0.0006 [0.0002, 0.0010]	-0.0013 [-0.0017, -0.0008]	0.0060 [0.0055, 0.0064]	-0.0068 [-0.0072, -0.0063]	-0.0002 [-0.0007, 0.0002]	0.0080 [0.0076, 0.0085]	-0.0000 [-0.0005, 0.0004]	0.0010 [0.0005, 0.0015]	0.0009 [0.0005, 0.0013]	0.0103 [0.0099, 0.0108]	0.0037 [0.0032, 0.0042]
Magnesium.mg	-0.0096 [-0.0102, -0.0091]	-0.0099 [-0.0104, -0.0094]	0.0076 [0.0071, 0.0081]	0.0025 [0.0020, 0.0029]	0.0086 [0.0079, 0.0094]	0.0040 [0.0035, 0.0045]	0.0020 [0.0011, 0.0029]	-0.0010 [-0.0015, -0.0005]	0.0051 [0.0047, 0.0056]	-0.0012 [-0.0016, -0.0008]	0.0030 [0.0026, 0.0035]	-0.0022 [-0.0026, -0.0017]	0.0032 [0.0027, 0.0037]	-0.0003 [-0.0008, 0.0002]	-0.0140 [-0.0145, -0.0135]	-0.0052 [-0.0057, -0.0048]	-0.0011 [-0.0016, -0.0007]	0.0032 [0.0028, 0.0036]	-0.0106 [-0.0110, -0.0102]	0.0051 [0.0046, 0.0056]
Phosphor..mg	0.0024 [0.0018, 0.0030]	-0.0065 [-0.0071, -0.0060]	0.0208 [0.0202, 0.0214]	0.0034 [0.0030, 0.0039]	0.0019 [0.0011, 0.0027]	-0.0169 [-0.0174, -0.0163]	-0.0095 [-0.0104, -0.0086]	0.0054 [0.0049, 0.0059]	0.0080 [0.0075, 0.0086]	0.0017 [0.0012, 0.0021]	0.0073 [0.0067, 0.0079]	-0.0027 [-0.0032, -0.0021]	-0.0055 [-0.0061, -0.0049]	0.0044 [0.0038, 0.0049]	-0.0023 [-0.0029, -0.0018]	-0.0061 [-0.0066, -0.0055]	-0.0026 [-0.0031, -0.0020]	0.0078 [0.0074, 0.0083]	-0.0066 [-0.0070, -0.0062]	-0.0031 [-0.0037, -0.0026]
Iron.mg	-0.0058 [-0.0062, -0.0053]	0.0058 [0.0054, 0.0063]	0.0009 [0.0004, 0.0014]	0.0041 [0.0037, 0.0045]	0.0077 [0.0070, 0.0084]	0.0040 [0.0036, 0.0045]	-0.0027 [-0.0034, -0.0019]	0.0052 [0.0047, 0.0056]	0.0003 [-0.0001, 0.0008]	-0.0065 [-0.0070, -0.0061]	-0.0036 [-0.0041, -0.0032]	-0.0051 [-0.0056, -0.0046]	-0.0036 [-0.0041, -0.0031]	-0.0067 [-0.0072, -0.0063]	-0.0010 [-0.0014, -0.0006]	0.0025 [0.0020, 0.0029]	-0.0046 [-0.0051, -0.0042]	-0.0006 [-0.0010, -0.0002]	0.0007 [0.0003, 0.0011]	0.0017 [0.0012, 0.0022]
Copper.mg	-0.0063 [-0.0067, -0.0058]	0.0063 [0.0059, 0.0067]	0.0002 [-0.0002, 0.0007]	0.0041 [0.0036, 0.0045]	0.0078 [0.0071, 0.0085]	0.0034 [0.0030, 0.0038]	-0.0029 [-0.0036, -0.0022]	0.0051 [0.0047, 0.0056]	0.0005 [0.0000, 0.0010]	-0.0066 [-0.0070, -0.0061]	-0.0034 [-0.0039, -0.0030]	-0.0050 [-0.0055, -0.0045]	-0.0037 [-0.0042, -0.0032]	-0.0071 [-0.0075, -0.0066]	-0.0007 [-0.0011, -0.0003]	0.0027 [0.0022, 0.0031]	-0.0048 [-0.0053, -0.0044]	-0.0011 [-0.0015, -0.0007]	0.0007 [0.0003, 0.0011]	0.0018 [0.0013, 0.0023]
Zinc.mg	-0.0011 [-0.0016, -0.0005]	0.0051 [0.0046, 0.0056]	0.0015 [0.0010, 0.0020]	-0.0007 [-0.0011, -0.0002]	0.0062 [0.0054, 0.0070]	-0.0090 [-0.0095, -0.0085]	-0.0072 [-0.0079, -0.0065]	-0.0036 [-0.0041, -0.0031]	-0.0003 [-0.0008, 0.0002]	-0.0085 [-0.0089, -0.0080]	0.0029 [0.0024, 0.0033]	-0.0048 [-0.0053, -0.0043]	-0.0042 [-0.0047, -0.0036]	0.0008 [0.0003, 0.0013]	0.0029 [0.0024, 0.0033]	0.0041 [0.0037, 0.0046]	0.0009 [0.0004, 0.0014]	0.0007 [0.0003, 0.0011]	0.0013 [0.0009, 0.0017]	0.0044 [0.0039, 0.0049]
Chloride.mg	0.0096 [0.0091, 0.0102]	-0.0047 [-0.0052, -0.0043]	0.0016 [0.0011, 0.0021]	-0.0054 [-0.0058, -0.0050]	-0.0016 [-0.0023, -0.0009]	-0.0046 [-0.0051, -0.0041]	0.0098 [0.0090, 0.0106]	-0.0013 [-0.0018, -0.0007]	0.0028 [0.0023, 0.0033]	0.0080 [0.0075, 0.0084]	-0.0102 [-0.0107, -0.0097]	0.0021 [0.0016, 0.0026]	0.0040 [0.0034, 0.0045]	0.0054 [0.0049, 0.0059]	-0.0026 [-0.0030, -0.0021]	0.0049 [0.0044, 0.0053]	-0.0076 [-0.0080, -0.0071]	0.0016 [0.0012, 0.0020]	-0.0016 [-0.0020, -0.0011]	0.0013 [0.0008, 0.0018]
Manganese.mg	0.0033 [0.0028, 0.0037]	0.0004 [0.0000, 0.0008]	0.0037 [0.0032, 0.0041]	-0.0013 [-0.0016, -0.0009]	0.0055 [0.0048, 0.0061]	-0.0059 [-0.0064, -0.0055]	-0.0009 [-0.0015, -0.0002]	-0.0015 [-0.0020, -0.0010]	0.0031 [0.0027, 0.0035]	-0.0035 [-0.0039, -0.0031]	-0.0048 [-0.0052, -0.0044]	-0.0025 [-0.0030, -0.0021]	-0.0014 [-0.0019, -0.0009]	0.0015 [0.0011, 0.0019]	-0.0017 [-0.0021, -0.0013]	0.0040 [0.0035, 0.0044]	-0.0035 [-0.0039, -0.0030]	0.0008 [0.0005, 0.0012]	-0.0009 [-0.0013, -0.0005]	0.0027 [0.0022, 0.0031]
Selenium.ug	0.0116 [0.0109, 0.0123]	-0.0029 [-0.0035, -0.0023]	0.0015 [0.0009, 0.0021]	-0.0017 [-0.0022, -0.0012]	-0.0017 [-0.0025, -0.0009]	-0.0081 [-0.0087, -0.0074]	0.0120 [0.0111, 0.0130]	-0.0066 [-0.0072, -0.0060]	0.0008 [0.0001, 0.0014]	-0.0002 [-0.0007, 0.0003]	-0.0104 [-0.0110, -0.0098]	-0.0045 [-0.0051, -0.0039]	0.0048 [0.0042, 0.0054]	0.0025 [0.0019, 0.0030]	0.0005 [-0.0001, 0.0010]	0.0048 [0.0042, 0.0053]	-0.0088 [-0.0094, -0.0082]	0.0031 [0.0026, 0.0036]	0.0016 [0.0012, 0.0021]	-0.0031 [-0.0036, -0.0025]
Iodine.ug	0.0046 [0.0041, 0.0052]	-0.0026 [-0.0031, -0.0021]	-0.0014 [-0.0019, -0.0009]	-0.0050 [-0.0054, -0.0045]	-0.0013 [-0.0021, -0.0005]	0.0034 [0.0029, 0.0038]	0.0074 [0.0066, 0.0083]	0.0054 [0.0049, 0.0060]	0.0021 [0.0017, 0.0026]	0.0108 [0.0104, 0.0112]	-0.0065 [-0.0070, -0.0060]	0.0071 [0.0066, 0.0076]	0.0040 [0.0035, 0.0046]	0.0060 [0.0056, 0.0065]	-0.0041 [-0.0045, -0.0036]	0.0045 [0.0040, 0.0049]	-0.0042 [-0.0047, -0.0036]	-0.0005 [-0.0009, -0.0001]	-0.0048 [-0.0052, -0.0044]	0.0066 [0.0061, 0.0071]
Retinol.ug	-0.0006 [-0.0014, 0.0002]	0.0016 [0.0009, 0.0023]	-0.0061 [-0.0067, -0.0054]	-0.0045 [-0.0052, -0.0039]	-0.0059 [-0.0069, -0.0048]	0.0044 [0.0037, 0.0050]	0.0063 [0.0051, 0.0075]	0.0028 [0.0021, 0.0035]	0.0070 [0.0063, 0.0076]	0.0126 [0.0120, 0.0132]	-0.0106 [-0.0113, -0.0100]	0.0057 [0.0050, 0.0064]	0.0029 [0.0022, 0.0036]	0.0016 [0.0010, 0.0023]	-0.0051 [-0.0057, -0.0045]	0.0052 [0.0046, 0.0058]	-0.0050 [-0.0056, -0.0044]	0.0020 [0.0014, 0.0026]	-0.0037 [-0.0042, -0.0031]	0.0043 [0.0036, 0.0049]
Carotene.ug	-0.0035 [-0.0042, -0.0028]	-0.0017 [-0.0023, -0.0012]	0.0036 [0.0031, 0.0042]	-0.0018 [-0.0024, -0.0013]	-0.0090 [-0.0100, -0.0081]	0.0062 [0.0057, 0.0068]	0.0148 [0.0137, 0.0159]	0.0105 [0.0099, 0.0110]	-0.0001 [-0.0007, 0.0005]	0.0087 [0.0082, 0.0092]	-0.0067 [-0.0073, -0.0062]	0.0033 [0.0028, 0.0039]	0.0088 [0.0082, 0.0095]	0.0040 [0.0034, 0.0045]	-0.0032 [-0.0037, -0.0027]	0.0024 [0.0018, 0.0029]	-0.0065 [-0.0070, -0.0059]	0.0039 [0.0034, 0.0044]	-0.0060 [-0.0065, -0.0055]	0.0054 [0.0048, 0.0059]
Vitamin.D.ug	-0.0026 [-0.0032, -0.0020]	-0.0018 [-0.0023, -0.0013]	0.0057 [0.0052, 0.0062]	-0.0025 [-0.0030, -0.0020]	-0.0098 [-0.0108, -0.0089]	0.0080 [0.0074, 0.0086]	0.0132 [0.0122, 0.0142]	0.0092 [0.0086, 0.0097]	-0.0035 [-0.0042, -0.0029]	0.0060 [0.0055, 0.0065]	-0.0064 [-0.0069, -0.0059]	0.0015 [0.0010, 0.0020]	0.0102 [0.0095, 0.0109]	0.0048 [0.0042, 0.0053]	-0.0070 [-0.0076, -0.0064]	-0.0007 [-0.0013, -0.0002]	-0.0039 [-0.0045, -0.0033]	0.0028 [0.0023, 0.0033]	-0.0083 [-0.0088, -0.0078]	0.0068 [0.0063, 0.0074]
Vitamin.E.mg	0.0072 [0.0065, 0.0080]	-0.0018 [-0.0024, -0.0012]	-0.0040 [-0.0046, -0.0034]	-0.0063 [-0.0068, -0.0057]	0.0005 [-0.0005, 0.0015]	0.0039 [0.0032, 0.0045]	0.0068 [0.0059, 0.0077]	0.0018 [0.0011, 0.0024]	0.0038 [0.0033, 0.0044]	0.0147 [0.0142, 0.0152]	-0.0007 [-0.0013, -0.0001]	0.0083 [0.0077, 0.0089]	0.0007 [-0.0000, 0.0014]	0.0046 [0.0041, 0.0052]	0.0042 [0.0036, 0.0047]	0.0081 [0.0075, 0.0086]	0.0000 [-0.0006, 0.0007]	0.0000 [-0.0005, 0.0005]	-0.0008 [-0.0013, -0.0003]	0.0098 [0.0092, 0.0104]
Thiamin.mg	0.0026 [0.0019, 0.0034]	0.0049 [0.0042, 0.0055]	0.0024 [0.0017, 0.0031]	0.0022 [0.0015, 0.0030]	-0.0076 [-0.0087, -0.0066]	0.0000 [-0.0007, 0.0007]	0.0158 [0.0146, 0.0169]	0.0023 [0.0017, 0.0030]	0.0024 [0.0017, 0.0031]	0.0028 [0.0022, 0.0034]	-0.0116 [-0.0123, -0.0109]	0.0021 [0.0014, 0.0027]	-0.0005 [-0.0011, 0.0002]	0.0058 [0.0051, 0.0064]	0.0054 [0.0048, 0.0060]	-0.0005 [-0.0011, 0.0001]	-0.0056 [-0.0063, -0.0050]	-0.0014 [-0.0020, -0.0009]	0.0028 [0.0023, 0.0034]	-0.0028 [-0.0035, -0.0022]
Riboflav.mg	-0.0011 [-0.0018, -0.0005]	0.0041 [0.0035, 0.0047]	-0.0103 [-0.0109, -0.0097]	-0.0060 [-0.0066, -0.0055]	-0.0010 [-0.0019, -0.0000]	-0.0022 [-0.0028, -0.0016]	0.0027 [0.0018, 0.0036]	0.0030 [0.0024, 0.0035]	-0.0032 [-0.0038, -0.0026]	-0.0003 [-0.0008, 0.0002]	-0.0035 [-0.0041, -0.0029]	0.0004 [-0.0002, 0.0010]	-0.0019 [-0.0025, -0.0013]	0.0000 [-0.0006, 0.0007]	-0.0063 [-0.0069, -0.0058]	0.0021 [0.0015, 0.0026]	-0.0009 [-0.0015, -0.0003]	-0.0035 [-0.0040, -0.0030]	-0.0010 [-0.0015, -0.0005]	0.0032 [0.0026, 0.0037]
Niacin.mg	0.0011 [0.0005, 0.0017]	-0.0018 [-0.0023, -0.0013]	0.0098 [0.0093, 0.0103]	-0.0056 [-0.0060, -0.0051]	-0.0043 [-0.0050, -0.0035]	-0.0051 [-0.0056, -0.0046]	-0.0002 [-0.0011, 0.0007]	-0.0040 [-0.0046, -0.0035]	-0.0098 [-0.0103, -0.0093]	0.0032 [0.0027, 0.0036]	-0.0000 [-0.0005, 0.0004]	-0.0023 [-0.0028, -0.0018]	0.0035 [0.0029, 0.0040]	-0.0007 [-0.0012, -0.0002]	-0.0081 [-0.0086, -0.0076]	-0.0026 [-0.0031, -0.0021]	-0.0001 [-0.0006, 0.0004]	0.0037 [0.0032, 0.0041]	-0.0063 [-0.0067, -0.0058]	-0.0067 [-0.0073, -0.0062]
Trypt.60.mg	-0.0004 [-0.0010, 0.0002]	0.0002 [-0.0003, 0.0007]	0.0105 [0.0100, 0.0110]	-0.0055 [-0.0060, -0.0050]	-0.0052 [-0.0060, -0.0043]	-0.0060 [-0.0065, -0.0055]	0.0018 [0.0009, 0.0027]	-0.0041 [-0.0046, -0.0035]	-0.0114 [-0.0119, -0.0108]	0.0021 [0.0016, 0.0025]	0.0001 [-0.0004, 0.0006]	-0.0025 [-0.0030, -0.0020]	0.0029 [0.0023, 0.0035]	0.0003 [-0.0002, 0.0008]	-0.0092 [-0.0097, -0.0086]	-0.0026 [-0.0032, -0.0021]	-0.0010 [-0.0015, -0.0004]	0.0018 [0.0013, 0.0022]	-0.0082 [-0.0087, -0.0078]	-0.0066 [-0.0071, -0.0060]
Vit.B6.mg	0.0091 [0.0084, 0.0098]	0.0072 [0.0067, 0.0077]	-0.0051 [-0.0057, -0.0046]	-0.0016 [-0.0021, -0.0011]	0.0071 [0.0062, 0.0079]	-0.0095 [-0.0100, -0.0090]	-0.0059 [-0.0068, -0.0049]	-0.0029 [-0.0034, -0.0024]	0.0017 [0.0012, 0.0022]	-0.0087 [-0.0092, -0.0082]	0.0062 [0.0057, 0.0067]	-0.0003 [-0.0009, 0.0002]	-0.0054 [-0.0060, -0.0048]	0.0014 [0.0009, 0.0019]	0.0019 [0.0014, 0.0024]	0.0041 [0.0036, 0.0046]	0.0030 [0.0024, 0.0035]	0.0009 [0.0005, 0.0013]	0.0020 [0.0016, 0.0025]	0.0025 [0.0019, 0.0030]
Vit.B12.ug	-0.0009 [-0.0015, -0.0004]	0.0047 [0.0042, 0.0052]	0.0042 [0.0036, 0.0047]	0.0008 [0.0003, 0.0013]	0.0040 [0.0032, 0.0048]	-0.0070 [-0.0075, -0.0065]	-0.0057 [-0.0065, -0.0049]	-0.0044 [-0.0049, -0.0039]	-0.0003 [-0.0008, 0.0003]	-0.0083 [-0.0088, -0.0078]	0.0037 [0.0031, 0.0042]	-0.0050 [-0.0055, -0.0045]	-0.0040 [-0.0046, -0.0035]	-0.0004 [-0.0009, 0.0001]	0.0041 [0.0036, 0.0046]	0.0035 [0.0030, 0.0040]	0.0033 [0.0028, 0.0039]	-0.0011 [-0.0015, -0.0006]	-0.0001 [-0.0005, 0.0004]	0.0047 [0.0042, 0.0053]
Folate.ug	-0.0115 [-0.0122, -0.0109]	0.0012 [0.0006, 0.0017]	0.0085 [0.0079, 0.0091]	-0.0011 [-0.0016, -0.0005]	-0.0015 [-0.0025, -0.0005]	-0.0089 [-0.0094, -0.0083]	-0.0029 [-0.0037, -0.0020]	-0.0035 [-0.0041, -0.0029]	-0.0025 [-0.0031, -0.0020]	-0.0045 [-0.0050, -0.0040]	-0.0005 [-0.0011, 0.0000]	-0.0088 [-0.0094, -0.0082]	-0.0024 [-0.0030, -0.0018]	-0.0006 [-0.0012, -0.0000]	0.0036 [0.0031, 0.0042]	0.0012 [0.0007, 0.0017]	-0.0010 [-0.0016, -0.0005]	0.0011 [0.0006, 0.0016]	-0.0013 [-0.0018, -0.0009]	0.0077 [0.0071, 0.0082]
Pantothen.mg	0.0079 [0.0072, 0.0086]	0.0090 [0.0084, 0.0096]	-0.0056 [-0.0062, -0.0049]	0.0014 [0.0008, 0.0020]	0.0034 [0.0024, 0.0044]	-0.0054 [-0.0060, -0.0049]	-0.0017 [-0.0027, -0.0007]	-0.0013 [-0.0019, -0.0007]	0.0132 [0.0126, 0.0139]	-0.0009 [-0.0014, -0.0003]	0.0006 [0.0000, 0.0012]	-0.0002 [-0.0007, 0.0004]	-0.0044 [-0.0051, -0.0038]	0.0028 [0.0022, 0.0033]	0.0047 [0.0041, 0.0052]	-0.0012 [-0.0017, -0.0006]	0.0018 [0.0012, 0.0025]	-0.0031 [-0.0036, -0.0025]	0.0010 [0.0004, 0.0015]	-0.0035 [-0.0041, -0.0029]
Biotin.ug	-0.0099 [-0.0106, -0.0092]	0.0027 [0.0021, 0.0032]	-0.0005 [-0.0010, 0.0001]	0.0077 [0.0071, 0.0082]	0.0005 [-0.0004, 0.0014]	0.0074 [0.0068, 0.0081]	0.0052 [0.0042, 0.0062]	0.0081 [0.0075, 0.0087]	-0.0012 [-0.0019, -0.0006]	-0.0145 [-0.0150, -0.0139]	0.0066 [0.0060, 0.0071]	-0.0031 [-0.0037, -0.0025]	-0.0067 [-0.0073, -0.0060]	-0.0075 [-0.0081, -0.0069]	0.0015 [0.0010, 0.0021]	0.0047 [0.0041, 0.0053]	0.0020 [0.0014, 0.0026]	-0.0041 [-0.0046, -0.0036]	0.0001 [-0.0004, 0.0006]	0.0060 [0.0055, 0.0066]
Vitamin.C.mg	0.0035 [0.0028, 0.0043]	0.0023 [0.0018, 0.0029]	-0.0025 [-0.0031, -0.0018]	-0.0009 [-0.0015, -0.0004]	-0.0005 [-0.0015, 0.0005]	-0.0069 [-0.0074, -0.0064]	0.0054 [0.0044, 0.0064]	-0.0026 [-0.0032, -0.0019]	-0.0040 [-0.0047, -0.0033]	-0.0135 [-0.0140, -0.0130]	-0.0043 [-0.0050, -0.0037]	-0.0044 [-0.0050, -0.0037]	-0.0032 [-0.0037, -0.0026]	0.0060 [0.0054, 0.0066]	0.0030 [0.0025, 0.0036]	0.0059 [0.0054, 0.0065]	-0.0081 [-0.0088, -0.0075]	0.0003 [-0.0002, 0.0009]	0.0034 [0.0029, 0.0039]	0.0010 [0.0004, 0.0016]
Sucrose.g	0.0029 [0.0023, 0.0036]	0.0032 [0.0027, 0.0037]	-0.0030 [-0.0036, -0.0024]	-0.0000 [-0.0005, 0.0005]	0.0009 [-0.0001, 0.0020]	-0.0026 [-0.0032, -0.0020]	0.0036 [0.0025, 0.0048]	-0.0012 [-0.0017, -0.0006]	-0.0003 [-0.0009, 0.0002]	-0.0022 [-0.0027, -0.0017]	-0.0012 [-0.0017, -0.0006]	0.0023 [0.0017, 0.0028]	-0.0017 [-0.0023, -0.0011]	0.0063 [0.0057, 0.0068]	-0.0102 [-0.0107, -0.0097]	-0.0058 [-0.0063, -0.0052]	0.0026 [0.0020, 0.0032]	-0.0026 [-0.0031, -0.0021]	-0.0018 [-0.0022, -0.0013]	0.0019 [0.0013, 0.0024]
Pwear	-0.0018 [-0.0023, -0.0013]	-0.0002 [-0.0007, 0.0002]	0.0067 [0.0063, 0.0072]	-0.0020 [-0.0024, -0.0015]	0.0023 [0.0016, 0.0030]	-0.0006 [-0.0011, -0.0001]	0.0005 [-0.0002, 0.0013]	-0.0009 [-0.0014, -0.0004]	-0.0040 [-0.0045, -0.0035]	-0.0018 [-0.0022, -0.0014]	0.0014 [0.0010, 0.0019]	-0.0024 [-0.0028, -0.0019]	0.0009 [0.0005, 0.0014]	-0.0000 [-0.0005, 0.0004]	-0.0078 [-0.0082, -0.0073]	-0.0070 [-0.0074, -0.0066]	0.0024 [0.0019, 0.0029]	0.0006 [0.0002, 0.0010]	-0.0019 [-0.0023, -0.0015]	-0.0012 [-0.0017, -0.0008]
Value.enmo_mean	-0.0004 [-0.0008, 0.0001]	0.0013 [0.0009, 0.0017]	0.0030 [0.0026, 0.0035]	0.0012 [0.0008, 0.0016]	0.0039 [0.0032, 0.0046]	-0.0006 [-0.0010, -0.0002]	-0.0025 [-0.0033, -0.0017]	-0.0009 [-0.0014, -0.0005]	-0.0029 [-0.0033, -0.0024]	-0.0050 [-0.0055, -0.0046]	-0.0003 [-0.0007, 0.0001]	-0.0023 [-0.0027, -0.0018]	-0.0051 [-0.0056, -0.0047]	-0.0021 [-0.0026, -0.0017]	-0.0075 [-0.0079, -0.0071]	-0.0032 [-0.0036, -0.0027]	0.0020 [0.0015, 0.0024]	0.0015 [0.0011, 0.0019]	-0.0016 [-0.0020, -0.0012]	0.0026 [0.0021, 0.0030]
coef_MORNING.enmo_mean	0.0067 [0.0060, 0.0075]	-0.0005 [-0.0011, 0.0000]	-0.0006 [-0.0011, -0.0000]	-0.0052 [-0.0057, -0.0046]	-0.0006 [-0.0014, 0.0003]	-0.0026 [-0.0032, -0.0020]	0.0086 [0.0074, 0.0098]	-0.0040 [-0.0045, -0.0034]	-0.0090 [-0.0096, -0.0084]	-0.0052 [-0.0057, -0.0047]	0.0032 [0.0026, 0.0038]	0.0017 [0.0012, 0.0023]	0.0026 [0.0020, 0.0032]	0.0013 [0.0007, 0.0018]	-0.0050 [-0.0054, -0.0045]	-0.0015 [-0.0021, -0.0010]	0.0028 [0.0022, 0.0034]	-0.0027 [-0.0031, -0.0022]	-0.0011 [-0.0016, -0.0007]	-0.0016 [-0.0021, -0.0011]
coef_MIDNIGHT.enmo_mean	0.0025 [0.0018, 0.0032]	-0.0023 [-0.0029, -0.0018]	0.0045 [0.0039, 0.0051]	-0.0055 [-0.0061, -0.0048]	-0.0000 [-0.0011, 0.0011]	0.0084 [0.0078, 0.0090]	0.0034 [0.0022, 0.0047]	0.0026 [0.0020, 0.0033]	-0.0047 [-0.0053, -0.0042]	0.0017 [0.0012, 0.0022]	0.0013 [0.0007, 0.0018]	0.0004 [-0.0002, 0.0009]	0.0073 [0.0067, 0.0079]	-0.0022 [-0.0028, -0.0017]	0.0019 [0.0014, 0.0025]	-0.0047 [-0.0053, -0.0042]	0.0038 [0.0032, 0.0044]	0.0043 [0.0037, 0.0048]	0.0019 [0.0014, 0.0023]	0.0010 [0.0003, 0.0016]
diurnal_rmse.enmo_mean	0.0050 [0.0044, 0.0056]	0.0018 [0.0013, 0.0023]	-0.0025 [-0.0031, -0.0020]	0.0001 [-0.0004, 0.0006]	0.0112 [0.0103, 0.0121]	0.0094 [0.0088, 0.0099]	-0.0078 [-0.0089, -0.0067]	0.0092 [0.0087, 0.0097]	0.0022 [0.0016, 0.0027]	-0.0045 [-0.0050, -0.0040]	-0.0004 [-0.0010, 0.0001]	0.0039 [0.0033, 0.0044]	0.0013 [0.0007, 0.0018]	-0.0016 [-0.0021, -0.0011]	-0.0058 [-0.0063, -0.0053]	-0.0132 [-0.0137, -0.0126]	-0.0007 [-0.0012, -0.0002]	-0.0000 [-0.0005, 0.0004]	-0.0034 [-0.0038, -0.0029]	-0.0038 [-0.0044, -0.0033]
Value.vm_hpf_mean	0.0011 [0.0004, 0.0018]	0.0030 [0.0025, 0.0036]	-0.0033 [-0.0039, -0.0027]	0.0014 [0.0009, 0.0020]	-0.0014 [-0.0024, -0.0003]	-0.0046 [-0.0051, -0.0041]	0.0084 [0.0073, 0.0094]	-0.0011 [-0.0018, -0.0005]	-0.0057 [-0.0064, -0.0051]	-0.0134 [-0.0139, -0.0128]	-0.0055 [-0.0061, -0.0048]	-0.0056 [-0.0062, -0.0050]	-0.0019 [-0.0024, -0.0013]	0.0057 [0.0051, 0.0063]	0.0029 [0.0024, 0.0035]	0.0062 [0.0056, 0.0067]	-0.0079 [-0.0085, -0.0072]	-0.0011 [-0.0016, -0.0005]	0.0039 [0.0034, 0.0045]	0.0019 [0.0013, 0.0025]
coef_MORNING.vm_hpf_mean	-0.0019 [-0.0026, -0.0012]	-0.0015 [-0.0020, -0.0009]	0.0093 [0.0087, 0.0098]	-0.0045 [-0.0050, -0.0039]	-0.0064 [-0.0074, -0.0053]	0.0004 [-0.0002, 0.0010]	0.0066 [0.0052, 0.0079]	-0.0029 [-0.0035, -0.0023]	-0.0028 [-0.0034, -0.0022]	-0.0004 [-0.0010, 0.0001]	0.0015 [0.0010, 0.0021]	-0.0043 [-0.0049, -0.0037]	-0.0014 [-0.0020, -0.0008]	0.0015 [0.0009, 0.0021]	-0.0029 [-0.0034, -0.0023]	-0.0136 [-0.0142, -0.0130]	0.0029 [0.0023, 0.0035]	0.0038 [0.0033, 0.0043]	-0.0010 [-0.0015, -0.0005]	-0.0001 [-0.0007, 0.0005]
coef_MIDNIGHT.vm_hpf_mean	-0.0157 [-0.0164, -0.0150]	0.0015 [0.0010, 0.0020]	0.0028 [0.0022, 0.0034]	0.0091 [0.0085, 0.0096]	-0.0007 [-0.0016, 0.0001]	0.0106 [0.0100, 0.0112]	0.0005 [-0.0006, 0.0016]	0.0057 [0.0051, 0.0064]	0.0024 [0.0018, 0.0030]	-0.0094 [-0.0100, -0.0088]	-0.0028 [-0.0034, -0.0023]	-0.0094 [-0.0100, -0.0087]	0.0046 [0.0039, 0.0053]	-0.0013 [-0.0019, -0.0007]	-0.0010 [-0.0016, -0.0005]	0.0011 [0.0005, 0.0017]	-0.0023 [-0.0029, -0.0017]	-0.0027 [-0.0032, -0.0021]	-0.0013 [-0.0018, -0.0008]	0.0035 [0.0029, 0.0041]
diurnal_rmse.vm_hpf_mean	0.0010 [0.0003, 0.0016]	0.0052 [0.0047, 0.0058]	-0.0079 [-0.0085, -0.0073]	0.0053 [0.0047, 0.0059]	0.0021 [0.0011, 0.0031]	0.0007 [0.0001, 0.0013]	0.0028 [0.0016, 0.0041]	0.0034 [0.0028, 0.0040]	-0.0065 [-0.0072, -0.0059]	-0.0050 [-0.0055, -0.0045]	-0.0068 [-0.0074, -0.0062]	-0.0031 [-0.0038, -0.0025]	0.0032 [0.0025, 0.0038]	-0.0010 [-0.0016, -0.0004]	-0.0083 [-0.0089, -0.0078]	0.0043 [0.0037, 0.0048]	-0.0024 [-0.0030, -0.0018]	-0.0037 [-0.0042, -0.0032]	-0.0048 [-0.0053, -0.0043]	0.0048 [0.0042, 0.0054]
Value.vm_hpf_0_48	-0.0072 [-0.0080, -0.0064]	0.0030 [0.0024, 0.0036]	-0.0042 [-0.0049, -0.0036]	0.0014 [0.0008, 0.0020]	0.0058 [0.0048, 0.0069]	-0.0013 [-0.0020, -0.0006]	-0.0019 [-0.0030, -0.0008]	0.0018 [0.0011, 0.0024]	-0.0051 [-0.0058, -0.0045]	-0.0120 [-0.0126, -0.0114]	0.0062 [0.0056, 0.0068]	-0.0037 [-0.0044, -0.0031]	0.0050 [0.0043, 0.0057]	-0.0007 [-0.0013, -0.0001]	0.0028 [0.0022, 0.0034]	0.0045 [0.0039, 0.0052]	0.0064 [0.0058, 0.0070]	0.0067 [0.0062, 0.0072]	0.0013 [0.0007, 0.0018]	0.0001 [-0.0006, 0.0007]
coef_MORNING.vm_hpf_0_48	-0.0159 [-0.0167, -0.0151]	0.0034 [0.0028, 0.0041]	0.0035 [0.0028, 0.0042]	0.0009 [0.0003, 0.0016]	0.0056 [0.0045, 0.0067]	-0.0078 [-0.0084, -0.0072]	-0.0145 [-0.0157, -0.0132]	0.0021 [0.0014, 0.0028]	-0.0053 [-0.0060, -0.0046]	-0.0047 [-0.0053, -0.0041]	0.0057 [0.0051, 0.0064]	-0.0018 [-0.0025, -0.0011]	0.0027 [0.0020, 0.0034]	-0.0000 [-0.0007, 0.0006]	-0.0010 [-0.0017, -0.0004]	0.0026 [0.0019, 0.0032]	-0.0008 [-0.0014, -0.0001]	0.0003 [-0.0003, 0.0008]	-0.0055 [-0.0062, -0.0049]	-0.0037 [-0.0043, -0.0030]
coef_MIDNIGHT.vm_hpf_0_48	-0.0188 [-0.0196, -0.0180]	-0.0088 [-0.0095, -0.0081]	-0.0063 [-0.0070, -0.0056]	-0.0017 [-0.0024, -0.0010]	-0.0037 [-0.0047, -0.0028]	0.0020 [0.0014, 0.0026]	0.0010 [-0.0000, 0.0021]	0.0064 [0.0057, 0.0070]	0.0006 [-0.0002, 0.0013]	0.0014 [0.0008, 0.0020]	0.0035 [0.0029, 0.0042]	-0.0031 [-0.0038, -0.0024]	0.0034 [0.0027, 0.0041]	-0.0032 [-0.0038, -0.0026]	0.0045 [0.0038, 0.0051]	0.0076 [0.0070, 0.0082]	0.0012 [0.0006, 0.0019]	-0.0043 [-0.0049, -0.0038]	0.0017 [0.0011, 0.0022]	-0.0003 [-0.0010, 0.0004]
diurnal_rmse.vm_hpf_0_48	-0.0082 [-0.0090, -0.0075]	-0.0031 [-0.0037, -0.0025]	0.0111 [0.0105, 0.0117]	-0.0054 [-0.0060, -0.0048]	-0.0049 [-0.0058, -0.0039]	-0.0119 [-0.0125, -0.0112]	-0.0073 [-0.0083, -0.0063]	-0.0033 [-0.0039, -0.0027]	-0.0003 [-0.0008, 0.0003]	-0.0020 [-0.0025, -0.0015]	0.0070 [0.0065, 0.0076]	-0.0050 [-0.0056, -0.0044]	-0.0032 [-0.0038, -0.0025]	0.0007 [0.0001, 0.0013]	0.0013 [0.0007, 0.0018]	0.0017 [0.0012, 0.0023]	0.0068 [0.0062, 0.0074]	0.0033 [0.0028, 0.0038]	-0.0025 [-0.0030, -0.0020]	0.0069 [0.0062, 0.0075]
Value.vm_hpf_48_154	0.0031 [0.0024, 0.0039]	0.0026 [0.0021, 0.0031]	-0.0042 [-0.0047, -0.0036]	-0.0021 [-0.0027, -0.0016]	0.0069 [0.0061, 0.0077]	-0.0026 [-0.0033, -0.0020]	-0.0090 [-0.0100, -0.0080]	0.0010 [0.0003, 0.0016]	-0.0093 [-0.0099, -0.0087]	-0.0007 [-0.0012, -0.0002]	0.0004 [-0.0001, 0.0010]	-0.0025 [-0.0031, -0.0019]	0.0025 [0.0019, 0.0031]	0.0002 [-0.0003, 0.0008]	-0.0045 [-0.0050, -0.0040]	0.0032 [0.0027, 0.0037]	-0.0042 [-0.0048, -0.0036]	-0.0026 [-0.0031, -0.0021]	-0.0051 [-0.0056, -0.0046]	0.0042 [0.0036, 0.0048]
coef_MORNING.vm_hpf_48_154	0.0045 [0.0039, 0.0051]	0.0024 [0.0019, 0.0029]	-0.0096 [-0.0102, -0.0091]	-0.0062 [-0.0067, -0.0058]	0.0062 [0.0054, 0.0069]	0.0016 [0.0011, 0.0021]	-0.0031 [-0.0039, -0.0023]	0.0026 [0.0021, 0.0031]	-0.0019 [-0.0024, -0.0013]	-0.0066 [-0.0070, -0.0061]	-0.0025 [-0.0030, -0.0020]	0.0012 [0.0007, 0.0018]	0.0006 [0.0001, 0.0012]	0.0003 [-0.0002, 0.0008]	-0.0083 [-0.0088, -0.0078]	0.0022 [0.0017, 0.0027]	0.0009 [0.0004, 0.0014]	-0.0012 [-0.0017, -0.0008]	-0.0022 [-0.0026, -0.0017]	0.0038 [0.0033, 0.0043]
coef_MIDNIGHT.vm_hpf_48_154	-0.0016 [-0.0023, -0.0009]	0.0012 [0.0006, 0.0017]	0.0010 [0.0004, 0.0016]	0.0028 [0.0023, 0.0034]	0.0075 [0.0067, 0.0084]	0.0010 [0.0004, 0.0015]	-0.0032 [-0.0041, -0.0023]	0.0003 [-0.0003, 0.0009]	-0.0002 [-0.0008, 0.0003]	-0.0044 [-0.0049, -0.0039]	0.0011 [0.0005, 0.0016]	-0.0060 [-0.0066, -0.0054]	-0.0000 [-0.0006, 0.0006]	-0.0053 [-0.0058, -0.0047]	0.0021 [0.0015, 0.0026]	0.0112 [0.0106, 0.0117]	-0.0022 [-0.0027, -0.0016]	0.0010 [0.0005, 0.0014]	0.0044 [0.0039, 0.0049]	0.0050 [0.0045, 0.0056]
diurnal_rmse.vm_hpf_48_154	-0.0067 [-0.0072, -0.0062]	0.0031 [0.0027, 0.0036]	0.0011 [0.0006, 0.0016]	0.0075 [0.0070, 0.0079]	0.0079 [0.0071, 0.0087]	0.0056 [0.0051, 0.0060]	-0.0021 [-0.0028, -0.0013]	0.0068 [0.0063, 0.0073]	0.0034 [0.0029, 0.0038]	-0.0084 [-0.0088, -0.0079]	-0.0026 [-0.0031, -0.0021]	-0.0043 [-0.0047, -0.0038]	-0.0045 [-0.0050, -0.0040]	-0.0072 [-0.0076, -0.0067]	-0.0032 [-0.0036, -0.0027]	0.0003 [-0.0001, 0.0008]	-0.0024 [-0.0028, -0.0019]	0.0008 [0.0004, 0.0012]	-0.0002 [-0.0006, 0.0002]	0.0014 [0.0009, 0.0019]
Value.vm_hpf_154_389	-0.0027 [-0.0033, -0.0021]	0.0001 [-0.0004, 0.0006]	0.0002 [-0.0003, 0.0008]	-0.0052 [-0.0056, -0.0047]	0.0094 [0.0085, 0.0103]	-0.0032 [-0.0037, -0.0027]	-0.0122 [-0.0133, -0.0110]	0.0008 [0.0002, 0.0013]	0.0003 [-0.0003, 0.0008]	-0.0049 [-0.0054, -0.0045]	-0.0026 [-0.0031, -0.0020]	-0.0010 [-0.0015, -0.0004]	-0.0019 [-0.0024, -0.0013]	-0.0045 [-0.0050, -0.0039]	-0.0060 [-0.0064, -0.0055]	0.0039 [0.0034, 0.0044]	-0.0025 [-0.0030, -0.0019]	-0.0025 [-0.0030, -0.0021]	-0.0055 [-0.0059, -0.0050]	0.0014 [0.0008, 0.0019]
coef_MORNING.vm_hpf_154_389	-0.0066 [-0.0072, -0.0059]	0.0028 [0.0023, 0.0033]	-0.0114 [-0.0120, -0.0108]	-0.0023 [-0.0028, -0.0017]	-0.0001 [-0.0010, 0.0007]	0.0076 [0.0070, 0.0082]	0.0019 [0.0010, 0.0028]	0.0034 [0.0027, 0.0040]	-0.0020 [-0.0026, -0.0013]	-0.0121 [-0.0127, -0.0116]	-0.0021 [-0.0026, -0.0015]	-0.0014 [-0.0019, -0.0008]	0.0053 [0.0046, 0.0059]	-0.0005 [-0.0010, 0.0001]	-0.0128 [-0.0133, -0.0122]	-0.0052 [-0.0058, -0.0047]	0.0006 [-0.0000, 0.0011]	-0.0108 [-0.0113, -0.0103]	-0.0089 [-0.0094, -0.0084]	-0.0035 [-0.0041, -0.0030]
coef_MIDNIGHT.vm_hpf_154_389	0.0006 [-0.0000, 0.0012]	0.0029 [0.0024, 0.0035]	0.0015 [0.0010, 0.0021]	-0.0045 [-0.0050, -0.0040]	-0.0000 [-0.0009, 0.0009]	-0.0040 [-0.0046, -0.0035]	-0.0049 [-0.0058, -0.0040]	-0.0004 [-0.0010, 0.0001]	-0.0068 [-0.0074, -0.0062]	-0.0065 [-0.0070, -0.0060]	-0.0009 [-0.0015, -0.0003]	-0.0018 [-0.0023, -0.0012]	-0.0013 [-0.0019, -0.0007]	0.0032 [0.0027, 0.0038]	-0.0087 [-0.0093, -0.0082]	0.0049 [0.0043, 0.0054]	0.0016 [0.0010, 0.0022]	0.0023 [0.0019, 0.0028]	-0.0070 [-0.0075, -0.0065]	0.0058 [0.0053, 0.0064]
diurnal_rmse.vm_hpf_154_389	-0.0095 [-0.0101, -0.0089]	0.0004 [-0.0002, 0.0009]	-0.0009 [-0.0015, -0.0004]	-0.0023 [-0.0028, -0.0018]	0.0052 [0.0043, 0.0061]	-0.0006 [-0.0011, -0.0001]	-0.0084 [-0.0093, -0.0076]	0.0046 [0.0041, 0.0052]	0.0002 [-0.0003, 0.0007]	-0.0046 [-0.0051, -0.0041]	0.0009 [0.0004, 0.0014]	-0.0024 [-0.0029, -0.0019]	-0.0052 [-0.0057, -0.0046]	-0.0084 [-0.0089, -0.0079]	-0.0035 [-0.0040, -0.0030]	0.0033 [0.0028, 0.0038]	-0.0005 [-0.0011, 0.0001]	-0.0013 [-0.0018, -0.0009]	-0.0020 [-0.0025, -0.0016]	0.0073 [0.0068, 0.0078]
Value.vm_hpf_389_9999	-0.0080 [-0.0088, -0.0073]	-0.0054 [-0.0060, -0.0049]	0.0028 [0.0023, 0.0034]	0.0009 [0.0004, 0.0014]	0.0013 [0.0004, 0.0022]	0.0080 [0.0074, 0.0086]	0.0004 [-0.0006, 0.0015]	0.0024 [0.0018, 0.0029]	-0.0012 [-0.0018, -0.0005]	-0.0109 [-0.0114, -0.0104]	0.0089 [0.0082, 0.0096]	-0.0040 [-0.0046, -0.0034]	0.0004 [-0.0002, 0.0010]	-0.0000 [-0.0006, 0.0006]	-0.0072 [-0.0077, -0.0067]	-0.0054 [-0.0060, -0.0049]	0.0082 [0.0076, 0.0088]	-0.0035 [-0.0040, -0.0030]	-0.0030 [-0.0035, -0.0025]	0.0032 [0.0026, 0.0037]
coef_MORNING.vm_hpf_389_9999	0.0003 [-0.0004, 0.0010]	0.0026 [0.0020, 0.0031]	0.0077 [0.0070, 0.0083]	-0.0009 [-0.0014, -0.0003]	-0.0020 [-0.0028, -0.0011]	-0.0012 [-0.0018, -0.0006]	-0.0009 [-0.0019, 0.0001]	0.0054 [0.0048, 0.0060]	-0.0002 [-0.0008, 0.0005]	0.0011 [0.0005, 0.0017]	0.0014 [0.0008, 0.0020]	0.0007 [0.0001, 0.0013]	-0.0013 [-0.0021, -0.0006]	-0.0024 [-0.0029, -0.0018]	-0.0033 [-0.0038, -0.0027]	0.0005 [-0.0000, 0.0011]	0.0028 [0.0021, 0.0034]	0.0014 [0.0009, 0.0019]	-0.0104 [-0.0110, -0.0099]	0.0109 [0.0103, 0.0115]
coef_MIDNIGHT.vm_hpf_389_9999	-0.0106 [-0.0114, -0.0098]	0.0012 [0.0006, 0.0019]	0.0060 [0.0053, 0.0066]	0.0092 [0.0085, 0.0098]	0.0096 [0.0086, 0.0106]	-0.0002 [-0.0008, 0.0003]	-0.0084 [-0.0094, -0.0073]	0.0044 [0.0037, 0.0050]	0.0076 [0.0070, 0.0083]	-0.0113 [-0.0119, -0.0107]	-0.0082 [-0.0089, -0.0076]	-0.0038 [-0.0044, -0.0032]	-0.0033 [-0.0040, -0.0027]	-0.0011 [-0.0017, -0.0005]	-0.0016 [-0.0022, -0.0010]	-0.0019 [-0.0025, -0.0013]	0.0020 [0.0014, 0.0027]	-0.0029 [-0.0034, -0.0023]	-0.0014 [-0.0019, -0.0008]	0.0025 [0.0019, 0.0031]

## Sheet: Diet and wearables P values
	Metformin	Bendroflumethiazide	Losartan	Amlodipine	Atorvastatin	Acetylsalicylic Acid	Simvastatin	Bisoprolol	Omeprazole	Levothyroxine Sodium	Hydrochlorothiazide	Enalapril	Ramipril	Atenolol	Paracetamol	Lansoprazole	Metoprolol	Salbutamol	Codeine	Lisinopril
Biotin.ug	4.31451e-09	ns	ns	6.46896e-06	ns	ns	ns	ns	ns	1.21974e-12	ns	ns	ns	ns	ns	ns	ns	ns	ns	ns
CHOm.g	4.24639e-09	ns	ns	ns	ns	ns	ns	ns	ns	ns	ns	ns	ns	ns	1.40293e-10	ns	ns	ns	4.69417e-08	ns
Calcium.mg	6.9015e-06	ns	ns	2.85216e-09	ns	ns	ns	ns	ns	ns	ns	ns	ns	ns	1.36285e-05	ns	ns	ns	6.24685e-09	ns
Carotene.ug	ns	ns	ns	ns	ns	ns	1.48989e-05	2.36306e-06	ns	2.59225e-07	2.06847e-10	ns	ns	ns	ns	ns	ns	ns	ns	ns
Chloride.mg	1.08138e-05	ns	ns	ns	ns	ns	ns	ns	ns	1.10945e-05	4.28178e-07	ns	ns	ns	ns	ns	ns	ns	ns	ns
Cholestrl.mg	5.49912e-07	ns	ns	ns	ns	ns	ns	ns	ns	ns	ns	ns	ns	ns	6.83367e-08	ns	ns	ns	1.52905e-07	ns
Copper.mg	0.000976775	ns	ns	ns	ns	ns	ns	ns	ns	1.15608e-06	ns	ns	ns	ns	ns	ns	ns	ns	ns	ns
Energy.kcal.kcal	2.70152e-06	ns	ns	ns	ns	1.14144e-05	ns	0.000117184	ns	ns	ns	ns	ns	ns	ns	ns	ns	2.5901e-06	ns	ns
Fat.g	1.72381e-07	ns	ns	2.41563e-08	ns	ns	ns	ns	2.19275e-05	ns	ns	ns	ns	ns	ns	ns	ns	ns	5.45716e-10	ns
Fibre..AOAC..g	ns	1.63741e-06	ns	9.16758e-06	ns	1.33212e-05	ns	ns	4.1531e-06	ns	ns	ns	ns	ns	ns	ns	ns	ns	ns	4.14424e-06
Folate.ug	4.46794e-05	ns	ns	ns	ns	9.29666e-05	ns	ns	ns	ns	ns	0.000312786	ns	ns	ns	ns	ns	ns	ns	ns
Fructose.g	ns	ns	ns	ns	ns	1.37269e-05	ns	ns	ns	0.000211831	ns	ns	ns	ns	ns	ns	ns	ns	ns	ns
Glucose.g	7.90998e-08	ns	ns	ns	ns	3.53414e-07	ns	1.24155e-08	ns	ns	ns	ns	ns	ns	ns	ns	ns	5.68893e-05	ns	ns
Iodine.ug	ns	ns	ns	ns	ns	ns	ns	ns	ns	2.04357e-13	1.18414e-06	ns	ns	ns	ns	ns	ns	ns	ns	ns
Iron.mg	ns	ns	ns	ns	ns	ns	ns	ns	ns	1.047e-06	ns	ns	ns	ns	ns	ns	ns	ns	ns	ns
Lactose.m.g	3.21815e-09	0.000245909	ns	ns	ns	2.66048e-05	ns	2.6571e-08	ns	ns	ns	ns	5.21327e-05	ns	2.22549e-05	ns	ns	0.000241149	ns	ns
Magnesium.mg	3.37259e-07	3.36211e-06	ns	ns	ns	ns	ns	ns	ns	ns	ns	ns	ns	ns	3.47923e-16	ns	ns	ns	1.20253e-08	ns
Maltose.m.g	3.92737e-09	ns	0.00601027	ns	ns	ns	ns	ns	4.99361e-12	ns	9.85726e-05	ns	ns	ns	ns	3.8951e-05	ns	5.37341e-07	ns	ns
Manganese.mg	ns	ns	ns	ns	ns	7.56341e-07	ns	ns	ns	ns	ns	ns	ns	ns	ns	ns	ns	ns	ns	ns
MonoUfats.g	2.82549e-06	ns	ns	ns	ns	5.69375e-08	ns	6.29495e-06	ns	ns	ns	ns	ns	ns	ns	ns	ns	0.000159425	ns	ns
NMES.g	3.38999e-06	ns	1.42964e-05	ns	ns	ns	ns	ns	2.19473e-07	ns	ns	ns	ns	ns	1.40919e-09	0.00185041	ns	ns	9.03398e-05	ns
NSP..Engl..g	ns	ns	ns	ns	ns	6.49576e-05	ns	ns	ns	ns	ns	ns	ns	ns	ns	ns	ns	ns	ns	ns
Niacin.mg	ns	ns	0.00024538	ns	ns	ns	ns	ns	5.37484e-06	ns	ns	ns	ns	ns	9.61804e-06	ns	ns	ns	ns	ns
Pantothen.mg	ns	6.47153e-05	ns	ns	ns	ns	ns	ns	4.30043e-08	ns	ns	ns	ns	ns	ns	ns	ns	ns	ns	ns
Phosphor..mg	ns	ns	7.28667e-18	ns	ns	5.09494e-19	ns	ns	0.000167592	ns	2.07812e-05	ns	ns	ns	ns	ns	ns	9.6974e-07	ns	ns
PolyUfats.g	ns	1.00028e-05	ns	ns	ns	3.34283e-05	ns	ns	ns	ns	ns	ns	ns	ns	ns	ns	ns	ns	ns	ns
Potassium.mg	ns	5.76117e-09	ns	ns	ns	ns	ns	ns	ns	ns	ns	ns	ns	ns	ns	ns	ns	ns	ns	ns
Protein.g	ns	9.05997e-06	ns	ns	ns	4.98778e-05	ns	ns	ns	ns	ns	ns	ns	ns	ns	ns	ns	ns	ns	ns
Pwear	ns	ns	ns	ns	ns	ns	ns	ns	ns	ns	ns	ns	ns	ns	2.11724e-05	0.000143471	ns	ns	ns	ns
Retinol.ug	ns	ns	ns	ns	ns	ns	ns	ns	ns	1.30065e-10	7.42672e-06	ns	ns	ns	ns	ns	ns	ns	ns	ns
Riboflav.mg	ns	ns	1.53343e-05	ns	ns	ns	ns	ns	ns	ns	ns	ns	ns	ns	ns	ns	ns	ns	ns	ns
Sat.fats.g	ns	ns	ns	ns	ns	ns	ns	ns	3.05762e-08	ns	3.63285e-06	5.69423e-05	ns	ns	ns	ns	ns	8.28132e-05	ns	ns
Selenium.ug	5.93204e-08	ns	ns	ns	ns	ns	0.00538112	ns	ns	ns	4.70205e-05	ns	ns	ns	ns	ns	ns	ns	ns	ns
Sodium.mg	ns	ns	ns	ns	ns	ns	ns	ns	ns	ns	ns	ns	ns	ns	1.80267e-06	ns	ns	7.06477e-05	ns	ns
Starch.m.g	ns	2.73041e-06	ns	ns	ns	6.13952e-05	ns	ns	ns	0.00283139	ns	ns	ns	ns	ns	ns	ns	ns	ns	ns
Sucrose.g	ns	ns	ns	ns	ns	ns	ns	ns	ns	ns	ns	ns	ns	ns	4.65084e-07	ns	ns	ns	ns	ns
Sucrose.m.g	ns	0.000473022	ns	5.78088e-08	ns	ns	ns	ns	1.08086e-07	ns	ns	ns	ns	ns	ns	ns	ns	ns	4.39871e-05	3.95809e-07
Thiamin.mg	ns	ns	ns	ns	ns	ns	0.000294958	ns	ns	ns	7.16503e-09	ns	ns	ns	ns	ns	ns	ns	ns	ns
Tot.N2.g	3.98612e-06	ns	ns	ns	ns	2.3101e-08	ns	0.000147871	ns	ns	ns	ns	ns	ns	ns	ns	ns	6.65529e-05	ns	ns
Tot.Sug.m.g	2.07796e-05	ns	ns	9.67246e-09	ns	ns	ns	ns	1.40237e-06	ns	ns	ns	ns	ns	ns	ns	ns	ns	1.94471e-08	6.03418e-05
Transfats.g	9.79822e-07	ns	ns	4.62365e-09	ns	ns	ns	ns	4.87791e-07	ns	ns	ns	ns	ns	ns	ns	ns	ns	2.20128e-06	1.47764e-05
Trypt.60.mg	ns	ns	2.75595e-05	ns	ns	ns	ns	ns	1.02663e-07	ns	ns	ns	ns	ns	5.62946e-09	ns	ns	ns	2.07365e-06	ns
Value.enmo_mean	ns	ns	ns	ns	ns	ns	ns	ns	ns	ns	ns	ns	ns	ns	8.13606e-07	ns	ns	ns	ns	ns
Value.vm_hpf_0_48	ns	ns	ns	ns	ns	ns	ns	ns	ns	9.65143e-10	ns	ns	ns	ns	ns	ns	ns	ns	ns	ns
Value.vm_hpf_154_389	ns	ns	ns	ns	ns	ns	6.2184e-05	ns	ns	ns	ns	ns	ns	ns	ns	ns	ns	ns	ns	ns
Value.vm_hpf_389_9999	ns	ns	ns	ns	ns	6.00673e-06	ns	ns	ns	1.94811e-08	2.54012e-05	ns	ns	ns	ns	ns	ns	ns	ns	ns
Value.vm_hpf_48_154	ns	ns	ns	ns	ns	ns	ns	ns	6.81269e-05	ns	ns	ns	ns	ns	ns	ns	ns	ns	ns	ns
Value.vm_hpf_mean	ns	ns	ns	ns	ns	ns	ns	ns	ns	9.55543e-09	ns	ns	ns	ns	ns	ns	ns	ns	ns	ns
Vit.B12.ug	ns	ns	ns	ns	ns	ns	ns	ns	ns	4.32809e-08	ns	ns	ns	ns	ns	ns	ns	ns	ns	ns
Vit.B6.mg	1.49642e-06	0.00288356	ns	ns	ns	3.32541e-06	ns	ns	ns	7.10867e-07	ns	ns	ns	ns	ns	ns	ns	ns	ns	ns
Vitamin.C.mg	ns	ns	ns	ns	ns	ns	ns	ns	ns	1.26701e-11	ns	ns	ns	ns	ns	ns	ns	ns	ns	ns
Vitamin.D.ug	ns	ns	ns	ns	ns	3.1366e-06	2.51279e-05	6.38827e-05	ns	ns	ns	ns	9.99493e-06	ns	2.06411e-07	ns	ns	ns	1.98977e-05	ns
Vitamin.E.mg	ns	ns	ns	ns	ns	ns	ns	ns	ns	3.99106e-11	ns	ns	ns	ns	ns	0.000235462	ns	ns	ns	0.000254105
Water.g	ns	ns	ns	ns	ns	ns	ns	ns	ns	ns	ns	ns	ns	ns	ns	ns	0.000145942	ns	ns	ns
Zinc.mg	ns	ns	ns	ns	ns	1.14161e-07	ns	ns	ns	2.12839e-06	ns	ns	ns	ns	ns	ns	ns	ns	ns	ns
coef_MIDNIGHT.enmo_mean	ns	ns	ns	ns	ns	8.84553e-05	ns	ns	ns	ns	ns	ns	ns	ns	ns	ns	ns	ns	ns	ns
coef_MIDNIGHT.vm_hpf_0_48	1.96014e-13	ns	ns	ns	ns	ns	ns	ns	ns	ns	ns	ns	ns	ns	ns	ns	ns	ns	ns	ns
coef_MIDNIGHT.vm_hpf_154_389	ns	ns	ns	ns	ns	ns	ns	ns	ns	ns	ns	ns	ns	ns	1.24313e-06	ns	ns	ns	ns	ns
coef_MIDNIGHT.vm_hpf_389_9999	6.36303e-07	ns	ns	1.69172e-06	ns	ns	ns	ns	ns	2.90529e-09	ns	ns	ns	ns	ns	ns	ns	ns	ns	ns
coef_MIDNIGHT.vm_hpf_48_154	ns	ns	ns	ns	ns	ns	ns	ns	ns	ns	ns	ns	ns	ns	ns	2.9494e-05	ns	ns	ns	ns
coef_MIDNIGHT.vm_hpf_mean	3.66991e-11	ns	ns	1.40557e-07	ns	1.06815e-06	ns	ns	ns	4.43806e-07	ns	ns	ns	ns	ns	ns	ns	ns	ns	ns
coef_MORNING.enmo_mean	ns	ns	ns	ns	ns	ns	ns	ns	1.08006e-06	ns	ns	ns	ns	ns	ns	ns	ns	ns	ns	ns
coef_MORNING.vm_hpf_0_48	2.00786e-09	ns	ns	ns	ns	ns	0.000133224	ns	ns	ns	ns	ns	ns	ns	ns	ns	ns	ns	ns	ns
coef_MORNING.vm_hpf_154_389	ns	ns	2.77927e-06	ns	ns	ns	ns	ns	ns	1.39316e-06	ns	ns	ns	ns	6.33361e-08	ns	ns	4.07404e-05	0.000245289	ns
coef_MORNING.vm_hpf_389_9999	ns	ns	ns	ns	ns	ns	ns	ns	ns	ns	ns	ns	ns	ns	ns	ns	ns	ns	2.61252e-05	2.82604e-05
coef_MORNING.vm_hpf_48_154	ns	ns	4.07751e-05	ns	ns	ns	ns	ns	ns	0.00538213	ns	ns	ns	ns	2.72216e-07	ns	ns	ns	ns	ns
coef_MORNING.vm_hpf_mean	ns	ns	0.000262758	ns	ns	ns	ns	ns	ns	ns	ns	ns	ns	ns	ns	6.69112e-12	ns	ns	ns	ns
diurnal_rmse.enmo_mean	ns	ns	ns	ns	9.85241e-06	5.38116e-06	ns	0.000140714	ns	ns	ns	ns	ns	ns	ns	3.09426e-11	ns	ns	ns	ns
diurnal_rmse.vm_hpf_0_48	ns	ns	0.000116457	ns	ns	4.33894e-11	ns	ns	ns	ns	ns	ns	ns	ns	ns	ns	ns	ns	ns	ns
diurnal_rmse.vm_hpf_154_389	2.98465e-06	ns	ns	ns	ns	ns	ns	ns	ns	ns	ns	ns	ns	4.85205e-05	ns	ns	ns	ns	ns	ns
diurnal_rmse.vm_hpf_48_154	ns	ns	ns	1.56204e-06	ns	ns	ns	ns	ns	1.38963e-05	ns	ns	ns	ns	ns	ns	ns	ns	ns	ns
diurnal_rmse.vm_hpf_mean	ns	ns	ns	ns	ns	ns	ns	ns	ns	ns	ns	ns	ns	ns	1.0165e-07	ns	ns	ns	ns	ns

## Sheet: Proteomics CI values
	Metformin	Bendroflumethiazide	Losartan	Amlodipine	Atorvastatin	Acetylsalicylic Acid	Simvastatin	Bisoprolol	Omeprazole	Levothyroxine Sodium	Hydrochlorothiazide	Enalapril	Ramipril	Atenolol	Paracetamol	Lansoprazole	Metoprolol	Salbutamol	Codeine	Lisinopril
KCNK16_HPA016567_pro	-0.0031 [-0.0039, -0.0022]	0.0006 [-0.0001, 0.0013]	-0.0001 [-0.0008, 0.0007]	0.0130 [0.0123, 0.0136]	0.0008 [-0.0005, 0.0020]	0.0012 [0.0005, 0.0020]	-0.0103 [-0.0120, -0.0086]	-0.0005 [-0.0011, 0.0002]	-0.0091 [-0.0098, -0.0084]	-0.0059 [-0.0065, -0.0052]	0.0001 [-0.0006, 0.0008]	-0.0093 [-0.0100, -0.0086]	-0.0038 [-0.0045, -0.0030]	-0.0020 [-0.0027, -0.0012]	0.0001 [-0.0006, 0.0007]	-0.0001 [-0.0008, 0.0006]	0.0020 [0.0013, 0.0027]	0.0021 [0.0016, 0.0027]	-0.0039 [-0.0045, -0.0033]	-0.0002 [-0.0009, 0.0005]
EFHC1_HPA035307_pro	-0.0020 [-0.0026, -0.0014]	0.0092 [0.0087, 0.0098]	0.0049 [0.0043, 0.0055]	0.0012 [0.0006, 0.0018]	-0.0019 [-0.0027, -0.0010]	-0.0026 [-0.0031, -0.0021]	-0.0100 [-0.0110, -0.0090]	0.0006 [0.0001, 0.0012]	-0.0000 [-0.0006, 0.0005]	-0.0066 [-0.0071, -0.0061]	0.0004 [-0.0002, 0.0009]	-0.0007 [-0.0012, -0.0001]	0.0003 [-0.0004, 0.0009]	0.0019 [0.0013, 0.0024]	-0.0008 [-0.0014, -0.0002]	-0.0010 [-0.0016, -0.0005]	0.0033 [0.0028, 0.0038]	-0.0015 [-0.0020, -0.0010]	-0.0022 [-0.0027, -0.0017]	-0.0007 [-0.0013, -0.0002]
ADD1_HPA035873_pro	0.0048 [0.0039, 0.0057]	0.0103 [0.0096, 0.0110]	-0.0064 [-0.0071, -0.0057]	-0.0062 [-0.0068, -0.0056]	-0.0001 [-0.0013, 0.0011]	-0.0050 [-0.0056, -0.0043]	0.0015 [0.0002, 0.0028]	-0.0046 [-0.0053, -0.0040]	0.0014 [0.0007, 0.0021]	0.0017 [0.0010, 0.0023]	0.0001 [-0.0006, 0.0008]	0.0002 [-0.0004, 0.0008]	-0.0014 [-0.0021, -0.0007]	-0.0078 [-0.0085, -0.0072]	-0.0041 [-0.0047, -0.0034]	0.0055 [0.0049, 0.0061]	0.0009 [0.0003, 0.0016]	-0.0095 [-0.0101, -0.0089]	0.0022 [0.0016, 0.0028]	0.0030 [0.0023, 0.0036]
ADD1_HPA035874_pro	0.0078 [0.0070, 0.0087]	0.0020 [0.0013, 0.0027]	0.0015 [0.0008, 0.0023]	-0.0141 [-0.0147, -0.0134]	0.0053 [0.0042, 0.0064]	-0.0117 [-0.0125, -0.0110]	-0.0114 [-0.0128, -0.0100]	-0.0056 [-0.0063, -0.0048]	0.0019 [0.0011, 0.0027]	-0.0052 [-0.0058, -0.0045]	0.0075 [0.0068, 0.0082]	-0.0010 [-0.0017, -0.0003]	-0.0032 [-0.0040, -0.0025]	-0.0007 [-0.0013, -0.0001]	0.0042 [0.0036, 0.0048]	0.0084 [0.0077, 0.0090]	0.0025 [0.0017, 0.0032]	-0.0009 [-0.0015, -0.0003]	0.0102 [0.0096, 0.0108]	-0.0029 [-0.0036, -0.0022]
NID2_HPA039313_pro	0.0096 [0.0088, 0.0104]	0.0098 [0.0091, 0.0105]	-0.0047 [-0.0054, -0.0041]	0.0055 [0.0048, 0.0061]	0.0009 [-0.0002, 0.0021]	0.0024 [0.0017, 0.0031]	0.0041 [0.0029, 0.0054]	0.0044 [0.0037, 0.0052]	0.0115 [0.0107, 0.0123]	0.0003 [-0.0004, 0.0009]	-0.0085 [-0.0092, -0.0079]	-0.0010 [-0.0017, -0.0003]	0.0066 [0.0058, 0.0073]	-0.0023 [-0.0029, -0.0017]	0.0027 [0.0020, 0.0034]	-0.0097 [-0.0104, -0.0091]	-0.0025 [-0.0032, -0.0018]	0.0034 [0.0028, 0.0040]	-0.0018 [-0.0024, -0.0012]	-0.0002 [-0.0008, 0.0005]
ZBTB25_HPA047518_pro	0.0087 [0.0078, 0.0096]	-0.0047 [-0.0053, -0.0040]	0.0068 [0.0060, 0.0075]	-0.0029 [-0.0035, -0.0023]	-0.0055 [-0.0066, -0.0045]	0.0047 [0.0040, 0.0053]	0.0065 [0.0053, 0.0078]	0.0022 [0.0016, 0.0028]	0.0041 [0.0034, 0.0048]	0.0001 [-0.0005, 0.0008]	0.0100 [0.0092, 0.0108]	0.0040 [0.0033, 0.0046]	-0.0035 [-0.0042, -0.0027]	-0.0038 [-0.0044, -0.0032]	-0.0114 [-0.0120, -0.0109]	-0.0041 [-0.0048, -0.0035]	0.0003 [-0.0004, 0.0009]	-0.0026 [-0.0031, -0.0020]	-0.0085 [-0.0090, -0.0079]	0.0044 [0.0037, 0.0050]
CPA1_pro	0.0045 [0.0035, 0.0055]	-0.0078 [-0.0085, -0.0071]	-0.0039 [-0.0046, -0.0032]	-0.0198 [-0.0205, -0.0192]	-0.0132 [-0.0143, -0.0121]	0.0011 [0.0003, 0.0018]	0.0120 [0.0108, 0.0131]	0.0074 [0.0067, 0.0081]	-0.0026 [-0.0034, -0.0018]	-0.0085 [-0.0092, -0.0079]	0.0047 [0.0040, 0.0054]	-0.0074 [-0.0081, -0.0067]	0.0015 [0.0008, 0.0023]	-0.0122 [-0.0129, -0.0115]	-0.0077 [-0.0084, -0.0071]	-0.0009 [-0.0016, -0.0002]	0.0043 [0.0036, 0.0050]	0.0006 [-0.0000, 0.0012]	-0.0065 [-0.0071, -0.0059]	0.0029 [0.0022, 0.0036]
ZBTB25_HPA054699_pro	0.0168 [0.0159, 0.0178]	-0.0090 [-0.0097, -0.0083]	-0.0009 [-0.0016, -0.0002]	-0.0077 [-0.0084, -0.0071]	-0.0025 [-0.0036, -0.0014]	0.0057 [0.0050, 0.0065]	0.0035 [0.0021, 0.0049]	0.0074 [0.0067, 0.0081]	0.0047 [0.0040, 0.0054]	0.0065 [0.0059, 0.0071]	0.0023 [0.0016, 0.0029]	-0.0000 [-0.0007, 0.0007]	0.0014 [0.0006, 0.0022]	0.0028 [0.0021, 0.0035]	-0.0037 [-0.0043, -0.0031]	-0.0025 [-0.0031, -0.0018]	0.0032 [0.0025, 0.0039]	-0.0023 [-0.0028, -0.0017]	-0.0012 [-0.0018, -0.0006]	-0.0003 [-0.0010, 0.0004]
ANK1_pro	0.0096 [0.0089, 0.0103]	0.0023 [0.0018, 0.0029]	-0.0046 [-0.0053, -0.0039]	-0.0047 [-0.0053, -0.0041]	0.0040 [0.0029, 0.0050]	-0.0071 [-0.0077, -0.0064]	0.0019 [0.0008, 0.0029]	-0.0083 [-0.0090, -0.0077]	0.0043 [0.0037, 0.0049]	0.0020 [0.0015, 0.0025]	0.0032 [0.0025, 0.0038]	0.0019 [0.0013, 0.0025]	0.0020 [0.0013, 0.0026]	-0.0018 [-0.0024, -0.0012]	-0.0090 [-0.0096, -0.0084]	-0.0017 [-0.0023, -0.0011]	-0.0036 [-0.0043, -0.0029]	-0.0057 [-0.0062, -0.0052]	-0.0012 [-0.0017, -0.0007]	-0.0039 [-0.0045, -0.0033]
CELSR3_HPA062866_pro	0.0051 [0.0042, 0.0060]	-0.0074 [-0.0080, -0.0067]	-0.0030 [-0.0036, -0.0023]	-0.0009 [-0.0016, -0.0002]	0.0001 [-0.0010, 0.0011]	0.0093 [0.0087, 0.0100]	0.0093 [0.0080, 0.0105]	0.0177 [0.0170, 0.0184]	0.0010 [0.0003, 0.0017]	0.0083 [0.0077, 0.0088]	0.0034 [0.0028, 0.0041]	-0.0016 [-0.0022, -0.0010]	0.0041 [0.0033, 0.0048]	0.0012 [0.0005, 0.0018]	0.0049 [0.0043, 0.0055]	0.0084 [0.0078, 0.0091]	0.0005 [-0.0002, 0.0011]	0.0006 [0.0000, 0.0011]	0.0007 [0.0001, 0.0012]	-0.0027 [-0.0033, -0.0021]
NR1H3_HPA063631_pro	-0.0088 [-0.0096, -0.0081]	-0.0021 [-0.0029, -0.0013]	0.0068 [0.0061, 0.0076]	-0.0004 [-0.0011, 0.0003]	0.0064 [0.0053, 0.0076]	-0.0027 [-0.0034, -0.0020]	-0.0156 [-0.0169, -0.0144]	0.0033 [0.0026, 0.0041]	-0.0010 [-0.0017, -0.0003]	0.0085 [0.0079, 0.0092]	0.0051 [0.0043, 0.0059]	-0.0017 [-0.0024, -0.0009]	-0.0003 [-0.0012, 0.0005]	0.0040 [0.0033, 0.0047]	-0.0073 [-0.0081, -0.0066]	-0.0025 [-0.0032, -0.0018]	0.0034 [0.0027, 0.0041]	-0.0121 [-0.0127, -0.0115]	-0.0057 [-0.0064, -0.0051]	-0.0023 [-0.0030, -0.0016]
IL1B_HPA001410_pro	0.0045 [0.0036, 0.0055]	-0.0026 [-0.0034, -0.0019]	0.0009 [0.0002, 0.0016]	0.0038 [0.0031, 0.0046]	0.0024 [0.0011, 0.0036]	0.0048 [0.0041, 0.0056]	-0.0028 [-0.0042, -0.0015]	0.0020 [0.0012, 0.0027]	-0.0020 [-0.0027, -0.0012]	-0.0042 [-0.0048, -0.0035]	-0.0053 [-0.0060, -0.0045]	-0.0010 [-0.0017, -0.0002]	0.0100 [0.0091, 0.0108]	-0.0001 [-0.0008, 0.0006]	-0.0017 [-0.0023, -0.0010]	0.0055 [0.0048, 0.0062]	0.0009 [0.0001, 0.0016]	0.0006 [-0.0001, 0.0012]	-0.0028 [-0.0035, -0.0022]	-0.0048 [-0.0056, -0.0041]
KDR_HPA008024_pro	0.0029 [0.0021, 0.0036]	0.0068 [0.0062, 0.0073]	-0.0025 [-0.0030, -0.0019]	0.0034 [0.0029, 0.0040]	0.0044 [0.0035, 0.0054]	-0.0034 [-0.0039, -0.0028]	-0.0039 [-0.0049, -0.0029]	-0.0007 [-0.0013, -0.0001]	-0.0086 [-0.0091, -0.0080]	-0.0016 [-0.0021, -0.0011]	0.0103 [0.0097, 0.0110]	-0.0009 [-0.0015, -0.0003]	0.0138 [0.0131, 0.0145]	0.0047 [0.0042, 0.0053]	-0.0039 [-0.0044, -0.0034]	0.0016 [0.0010, 0.0021]	0.0041 [0.0035, 0.0047]	-0.0000 [-0.0005, 0.0005]	-0.0074 [-0.0079, -0.0070]	0.0034 [0.0028, 0.0040]
TNFRSF8_pro	0.0022 [0.0015, 0.0029]	-0.0015 [-0.0021, -0.0010]	-0.0024 [-0.0030, -0.0018]	0.0005 [-0.0001, 0.0012]	0.0046 [0.0036, 0.0056]	-0.0044 [-0.0050, -0.0038]	-0.0014 [-0.0024, -0.0004]	-0.0020 [-0.0026, -0.0014]	-0.0054 [-0.0059, -0.0048]	0.0008 [0.0003, 0.0014]	0.0119 [0.0114, 0.0125]	0.0016 [0.0010, 0.0022]	-0.0032 [-0.0038, -0.0026]	0.0014 [0.0009, 0.0020]	0.0091 [0.0086, 0.0097]	0.0072 [0.0067, 0.0078]	-0.0016 [-0.0022, -0.0011]	0.0025 [0.0020, 0.0030]	0.0050 [0.0045, 0.0055]	0.0024 [0.0018, 0.0029]
KIAA1244_HPA036350_pro	0.0023 [0.0014, 0.0032]	0.0020 [0.0013, 0.0027]	0.0016 [0.0008, 0.0023]	0.0050 [0.0042, 0.0058]	-0.0032 [-0.0044, -0.0021]	0.0035 [0.0027, 0.0042]	0.0051 [0.0037, 0.0065]	-0.0001 [-0.0008, 0.0006]	0.0097 [0.0090, 0.0104]	-0.0018 [-0.0025, -0.0011]	0.0006 [-0.0001, 0.0012]	-0.0037 [-0.0044, -0.0030]	0.0001 [-0.0007, 0.0008]	0.0034 [0.0027, 0.0041]	0.0017 [0.0011, 0.0023]	0.0012 [0.0005, 0.0019]	0.0010 [0.0003, 0.0016]	0.0091 [0.0085, 0.0096]	-0.0018 [-0.0024, -0.0012]	0.0026 [0.0019, 0.0033]
PGF_HPA041624_pro	0.0103 [0.0095, 0.0110]	-0.0054 [-0.0060, -0.0048]	-0.0030 [-0.0037, -0.0024]	-0.0008 [-0.0014, -0.0001]	0.0126 [0.0115, 0.0137]	0.0072 [0.0065, 0.0078]	-0.0054 [-0.0065, -0.0044]	0.0046 [0.0039, 0.0053]	0.0024 [0.0018, 0.0030]	-0.0057 [-0.0063, -0.0051]	0.0051 [0.0044, 0.0057]	-0.0024 [-0.0031, -0.0017]	0.0134 [0.0127, 0.0142]	0.0020 [0.0014, 0.0027]	-0.0061 [-0.0067, -0.0055]	0.0000 [-0.0006, 0.0007]	-0.0022 [-0.0029, -0.0015]	0.0061 [0.0056, 0.0067]	-0.0076 [-0.0082, -0.0071]	-0.0059 [-0.0066, -0.0052]
CTNNAL1_pro	0.0005 [-0.0002, 0.0013]	0.0010 [0.0003, 0.0016]	0.0065 [0.0059, 0.0072]	0.0034 [0.0028, 0.0040]	0.0018 [0.0006, 0.0029]	-0.0033 [-0.0039, -0.0026]	0.0010 [-0.0004, 0.0023]	-0.0098 [-0.0104, -0.0091]	0.0001 [-0.0006, 0.0008]	-0.0034 [-0.0040, -0.0029]	0.0015 [0.0009, 0.0021]	-0.0022 [-0.0028, -0.0015]	0.0024 [0.0017, 0.0030]	0.0015 [0.0009, 0.0020]	-0.0001 [-0.0007, 0.0005]	-0.0025 [-0.0031, -0.0019]	-0.0030 [-0.0036, -0.0024]	-0.0030 [-0.0035, -0.0025]	-0.0018 [-0.0024, -0.0012]	-0.0010 [-0.0016, -0.0004]
TCEANC2_pro	-0.0024 [-0.0034, -0.0015]	-0.0007 [-0.0015, -0.0000]	-0.0031 [-0.0038, -0.0023]	0.0097 [0.0089, 0.0104]	0.0007 [-0.0005, 0.0018]	-0.0117 [-0.0125, -0.0109]	0.0003 [-0.0011, 0.0017]	-0.0011 [-0.0019, -0.0004]	-0.0136 [-0.0144, -0.0128]	-0.0041 [-0.0048, -0.0035]	-0.0079 [-0.0086, -0.0071]	-0.0054 [-0.0061, -0.0046]	0.0050 [0.0042, 0.0058]	0.0084 [0.0077, 0.0092]	-0.0042 [-0.0049, -0.0035]	0.0068 [0.0061, 0.0075]	-0.0091 [-0.0099, -0.0083]	-0.0068 [-0.0075, -0.0062]	-0.0055 [-0.0062, -0.0049]	0.0014 [0.0007, 0.0021]
VEGFA_HPA063302_pro	-0.0042 [-0.0048, -0.0035]	0.0003 [-0.0003, 0.0009]	0.0021 [0.0016, 0.0027]	0.0000 [-0.0005, 0.0006]	-0.0025 [-0.0034, -0.0016]	0.0002 [-0.0004, 0.0009]	0.0064 [0.0056, 0.0073]	0.0012 [0.0006, 0.0018]	0.0106 [0.0101, 0.0112]	0.0001 [-0.0004, 0.0006]	0.0026 [0.0020, 0.0031]	0.0071 [0.0065, 0.0077]	-0.0028 [-0.0034, -0.0022]	0.0020 [0.0014, 0.0026]	0.0009 [0.0004, 0.0014]	-0.0062 [-0.0068, -0.0057]	0.0025 [0.0019, 0.0030]	-0.0013 [-0.0018, -0.0008]	0.0016 [0.0012, 0.0021]	0.0006 [0.0000, 0.0011]
CCR2_HPA065041_pro	-0.0020 [-0.0027, -0.0013]	0.0006 [0.0001, 0.0012]	0.0059 [0.0053, 0.0064]	0.0022 [0.0017, 0.0028]	-0.0082 [-0.0090, -0.0074]	-0.0029 [-0.0035, -0.0023]	0.0015 [0.0006, 0.0025]	0.0026 [0.0020, 0.0032]	-0.0008 [-0.0013, -0.0002]	-0.0003 [-0.0008, 0.0002]	0.0008 [0.0003, 0.0014]	0.0003 [-0.0002, 0.0009]	-0.0047 [-0.0053, -0.0041]	0.0003 [-0.0002, 0.0008]	0.0091 [0.0086, 0.0096]	-0.0020 [-0.0025, -0.0015]	-0.0025 [-0.0031, -0.0020]	0.0053 [0.0049, 0.0058]	0.0059 [0.0054, 0.0063]	0.0021 [0.0016, 0.0026]
VWDE_pro	-0.0002 [-0.0009, 0.0005]	0.0075 [0.0069, 0.0080]	-0.0009 [-0.0016, -0.0003]	-0.0021 [-0.0027, -0.0015]	0.0051 [0.0041, 0.0061]	-0.0057 [-0.0063, -0.0051]	0.0027 [0.0017, 0.0037]	-0.0050 [-0.0056, -0.0043]	-0.0047 [-0.0053, -0.0040]	-0.0077 [-0.0082, -0.0072]	0.0013 [0.0007, 0.0019]	0.0063 [0.0057, 0.0069]	0.0016 [0.0009, 0.0023]	0.0048 [0.0042, 0.0054]	0.0019 [0.0014, 0.0025]	-0.0024 [-0.0030, -0.0019]	-0.0040 [-0.0046, -0.0035]	0.0032 [0.0027, 0.0037]	-0.0007 [-0.0012, -0.0002]	-0.0004 [-0.0010, 0.0002]
CARF_HPA034557_pro	-0.0089 [-0.0095, -0.0084]	0.0029 [0.0025, 0.0033]	0.0010 [0.0005, 0.0014]	0.0020 [0.0015, 0.0024]	0.0032 [0.0025, 0.0039]	-0.0028 [-0.0033, -0.0023]	-0.0028 [-0.0035, -0.0020]	0.0026 [0.0021, 0.0030]	-0.0015 [-0.0020, -0.0011]	0.0012 [0.0008, 0.0017]	0.0014 [0.0010, 0.0019]	0.0028 [0.0023, 0.0033]	0.0014 [0.0009, 0.0019]	0.0033 [0.0029, 0.0038]	0.0004 [-0.0000, 0.0009]	0.0034 [0.0029, 0.0038]	-0.0012 [-0.0016, -0.0007]	-0.0042 [-0.0046, -0.0038]	-0.0015 [-0.0019, -0.0011]	0.0003 [-0.0002, 0.0007]
CDC123_HPA037830_pro	0.0005 [-0.0002, 0.0012]	-0.0017 [-0.0022, -0.0011]	-0.0057 [-0.0063, -0.0051]	-0.0071 [-0.0077, -0.0065]	-0.0011 [-0.0021, -0.0002]	0.0010 [0.0004, 0.0016]	0.0071 [0.0061, 0.0081]	0.0062 [0.0056, 0.0068]	0.0108 [0.0102, 0.0114]	-0.0018 [-0.0023, -0.0013]	0.0059 [0.0053, 0.0065]	-0.0016 [-0.0022, -0.0010]	0.0021 [0.0014, 0.0027]	-0.0075 [-0.0081, -0.0069]	0.0044 [0.0039, 0.0050]	-0.0028 [-0.0033, -0.0022]	0.0074 [0.0069, 0.0080]	0.0005 [0.0000, 0.0010]	-0.0007 [-0.0012, -0.0002]	-0.0008 [-0.0014, -0.0003]
CARF_HPA043191_pro	-0.0023 [-0.0032, -0.0014]	-0.0093 [-0.0101, -0.0085]	0.0016 [0.0009, 0.0023]	0.0035 [0.0028, 0.0042]	0.0014 [0.0003, 0.0025]	0.0076 [0.0069, 0.0083]	0.0056 [0.0045, 0.0067]	0.0022 [0.0015, 0.0030]	0.0030 [0.0023, 0.0037]	-0.0012 [-0.0018, -0.0006]	0.0076 [0.0069, 0.0083]	-0.0097 [-0.0104, -0.0090]	-0.0014 [-0.0021, -0.0006]	-0.0088 [-0.0094, -0.0081]	-0.0038 [-0.0045, -0.0032]	0.0026 [0.0019, 0.0033]	0.0005 [-0.0002, 0.0012]	0.0006 [0.0000, 0.0011]	-0.0066 [-0.0072, -0.0060]	0.0033 [0.0026, 0.0040]
RMND5B_HPA047778_pro	-0.0009 [-0.0018, 0.0000]	-0.0035 [-0.0042, -0.0028]	0.0046 [0.0039, 0.0053]	0.0087 [0.0080, 0.0094]	0.0002 [-0.0010, 0.0014]	0.0024 [0.0017, 0.0031]	-0.0038 [-0.0051, -0.0026]	-0.0007 [-0.0015, -0.0000]	-0.0026 [-0.0034, -0.0018]	0.0041 [0.0035, 0.0048]	-0.0005 [-0.0011, 0.0002]	-0.0021 [-0.0028, -0.0014]	-0.0074 [-0.0082, -0.0067]	0.0001 [-0.0006, 0.0009]	0.0152 [0.0145, 0.0158]	0.0012 [0.0005, 0.0018]	-0.0013 [-0.0021, -0.0006]	0.0050 [0.0044, 0.0056]	0.0073 [0.0067, 0.0078]	-0.0015 [-0.0022, -0.0008]
ANKMY1_HPA048869_pro	0.0016 [0.0007, 0.0026]	0.0073 [0.0065, 0.0081]	0.0018 [0.0010, 0.0027]	-0.0100 [-0.0107, -0.0093]	-0.0059 [-0.0071, -0.0046]	0.0046 [0.0038, 0.0053]	-0.0009 [-0.0023, 0.0004]	-0.0092 [-0.0099, -0.0085]	0.0053 [0.0046, 0.0060]	-0.0090 [-0.0097, -0.0083]	-0.0034 [-0.0042, -0.0026]	-0.0007 [-0.0014, 0.0000]	-0.0087 [-0.0095, -0.0079]	0.0070 [0.0063, 0.0077]	-0.0016 [-0.0023, -0.0009]	-0.0049 [-0.0056, -0.0042]	-0.0004 [-0.0012, 0.0003]	-0.0009 [-0.0015, -0.0002]	-0.0048 [-0.0055, -0.0042]	0.0052 [0.0045, 0.0060]
CDC123_HPA057540_pro	0.0122 [0.0113, 0.0131]	-0.0019 [-0.0026, -0.0012]	0.0022 [0.0015, 0.0028]	0.0025 [0.0019, 0.0031]	-0.0096 [-0.0107, -0.0085]	0.0027 [0.0019, 0.0035]	0.0109 [0.0096, 0.0122]	0.0039 [0.0032, 0.0046]	0.0003 [-0.0004, 0.0010]	-0.0004 [-0.0011, 0.0002]	0.0092 [0.0085, 0.0098]	-0.0029 [-0.0035, -0.0023]	-0.0013 [-0.0020, -0.0006]	-0.0041 [-0.0047, -0.0034]	0.0035 [0.0028, 0.0042]	-0.0007 [-0.0014, -0.0001]	0.0126 [0.0120, 0.0133]	-0.0033 [-0.0038, -0.0027]	-0.0012 [-0.0017, -0.0006]	-0.0006 [-0.0013, 0.0000]
JPH2_HPA065027_pro	0.0016 [0.0008, 0.0023]	-0.0048 [-0.0054, -0.0041]	-0.0001 [-0.0007, 0.0006]	-0.0025 [-0.0031, -0.0019]	0.0023 [0.0011, 0.0034]	-0.0047 [-0.0054, -0.0040]	0.0003 [-0.0009, 0.0014]	-0.0008 [-0.0015, -0.0001]	0.0022 [0.0015, 0.0030]	0.0064 [0.0059, 0.0069]	-0.0005 [-0.0012, 0.0001]	-0.0065 [-0.0071, -0.0059]	-0.0113 [-0.0121, -0.0106]	-0.0088 [-0.0093, -0.0082]	0.0019 [0.0012, 0.0025]	0.0071 [0.0064, 0.0077]	0.0034 [0.0028, 0.0040]	-0.0006 [-0.0011, -0.0001]	0.0015 [0.0010, 0.0021]	0.0008 [0.0001, 0.0015]
SCG3_pro	0.0036 [0.0027, 0.0046]	0.0058 [0.0050, 0.0065]	-0.0002 [-0.0009, 0.0006]	-0.0050 [-0.0057, -0.0043]	-0.0001 [-0.0013, 0.0012]	-0.0052 [-0.0060, -0.0045]	-0.0049 [-0.0063, -0.0036]	-0.0060 [-0.0067, -0.0053]	-0.0068 [-0.0075, -0.0061]	-0.0112 [-0.0119, -0.0105]	0.0070 [0.0063, 0.0078]	-0.0036 [-0.0043, -0.0029]	0.0046 [0.0038, 0.0054]	-0.0010 [-0.0017, -0.0002]	0.0017 [0.0009, 0.0024]	0.0036 [0.0029, 0.0043]	0.0037 [0.0030, 0.0044]	-0.0059 [-0.0065, -0.0052]	0.0005 [-0.0002, 0.0011]	-0.0003 [-0.0010, 0.0005]
CABP7_HPA016037_pro	-0.0014 [-0.0022, -0.0005]	0.0034 [0.0027, 0.0040]	0.0045 [0.0038, 0.0051]	0.0043 [0.0037, 0.0049]	-0.0036 [-0.0045, -0.0027]	0.0039 [0.0033, 0.0046]	-0.0150 [-0.0161, -0.0140]	0.0083 [0.0077, 0.0090]	-0.0004 [-0.0010, 0.0003]	0.0019 [0.0014, 0.0025]	-0.0095 [-0.0101, -0.0089]	0.0008 [0.0002, 0.0014]	-0.0000 [-0.0007, 0.0006]	0.0045 [0.0039, 0.0051]	0.0001 [-0.0005, 0.0006]	-0.0005 [-0.0010, 0.0001]	-0.0029 [-0.0035, -0.0022]	0.0013 [0.0008, 0.0018]	-0.0028 [-0.0034, -0.0023]	-0.0029 [-0.0035, -0.0023]
GAB1_pro	0.0092 [0.0083, 0.0101]	-0.0006 [-0.0013, 0.0000]	0.0062 [0.0056, 0.0069]	0.0014 [0.0008, 0.0020]	0.0032 [0.0020, 0.0043]	-0.0021 [-0.0028, -0.0015]	-0.0003 [-0.0017, 0.0011]	-0.0049 [-0.0055, -0.0043]	-0.0037 [-0.0044, -0.0031]	0.0000 [-0.0006, 0.0007]	-0.0069 [-0.0077, -0.0062]	0.0002 [-0.0005, 0.0008]	-0.0032 [-0.0039, -0.0025]	-0.0059 [-0.0066, -0.0052]	0.0014 [0.0008, 0.0020]	-0.0036 [-0.0042, -0.0030]	-0.0004 [-0.0010, 0.0003]	0.0061 [0.0056, 0.0067]	0.0040 [0.0035, 0.0045]	-0.0040 [-0.0047, -0.0034]
DNAJC17_HPA041187_pro	-0.0033 [-0.0041, -0.0025]	0.0037 [0.0030, 0.0044]	-0.0002 [-0.0008, 0.0005]	0.0123 [0.0116, 0.0130]	0.0095 [0.0083, 0.0106]	-0.0020 [-0.0026, -0.0014]	-0.0081 [-0.0092, -0.0070]	0.0037 [0.0030, 0.0043]	-0.0006 [-0.0012, 0.0001]	0.0035 [0.0029, 0.0041]	-0.0107 [-0.0113, -0.0100]	-0.0066 [-0.0072, -0.0059]	-0.0015 [-0.0022, -0.0008]	-0.0031 [-0.0038, -0.0025]	0.0068 [0.0062, 0.0075]	0.0002 [-0.0004, 0.0009]	-0.0008 [-0.0014, -0.0001]	-0.0012 [-0.0018, -0.0007]	-0.0010 [-0.0016, -0.0005]	0.0021 [0.0014, 0.0027]
OAS3_HPA041372_pro	-0.0015 [-0.0022, -0.0007]	-0.0024 [-0.0030, -0.0017]	-0.0000 [-0.0007, 0.0006]	0.0011 [0.0005, 0.0017]	0.0061 [0.0053, 0.0070]	-0.0020 [-0.0027, -0.0014]	-0.0129 [-0.0139, -0.0118]	-0.0115 [-0.0122, -0.0108]	-0.0032 [-0.0039, -0.0025]	0.0004 [-0.0002, 0.0011]	0.0107 [0.0101, 0.0114]	-0.0048 [-0.0054, -0.0041]	0.0072 [0.0065, 0.0079]	0.0048 [0.0042, 0.0055]	0.0055 [0.0048, 0.0062]	-0.0026 [-0.0032, -0.0019]	0.0012 [0.0005, 0.0018]	0.0074 [0.0069, 0.0079]	0.0041 [0.0035, 0.0046]	0.0010 [0.0003, 0.0016]
DNAJC17_HPA040914_pro	0.0009 [-0.0001, 0.0019]	0.0099 [0.0091, 0.0107]	0.0067 [0.0059, 0.0074]	0.0110 [0.0102, 0.0117]	0.0043 [0.0031, 0.0055]	-0.0044 [-0.0052, -0.0037]	-0.0021 [-0.0035, -0.0008]	-0.0004 [-0.0012, 0.0004]	-0.0024 [-0.0031, -0.0016]	0.0042 [0.0035, 0.0049]	0.0021 [0.0014, 0.0029]	0.0026 [0.0019, 0.0033]	0.0031 [0.0023, 0.0040]	0.0038 [0.0031, 0.0044]	0.0027 [0.0020, 0.0034]	0.0029 [0.0022, 0.0036]	0.0037 [0.0030, 0.0044]	-0.0012 [-0.0018, -0.0006]	0.0054 [0.0048, 0.0060]	0.0035 [0.0028, 0.0042]
CCL17_HPA040876_pro	-0.0042 [-0.0050, -0.0033]	-0.0007 [-0.0014, -0.0000]	0.0065 [0.0057, 0.0072]	0.0027 [0.0020, 0.0033]	-0.0019 [-0.0031, -0.0008]	0.0027 [0.0019, 0.0034]	-0.0066 [-0.0079, -0.0053]	-0.0014 [-0.0022, -0.0006]	0.0020 [0.0012, 0.0028]	-0.0081 [-0.0088, -0.0074]	0.0158 [0.0150, 0.0165]	0.0031 [0.0024, 0.0038]	-0.0039 [-0.0047, -0.0031]	-0.0016 [-0.0023, -0.0009]	-0.0014 [-0.0021, -0.0007]	-0.0040 [-0.0046, -0.0033]	0.0115 [0.0108, 0.0122]	0.0032 [0.0026, 0.0039]	-0.0052 [-0.0058, -0.0045]	0.0008 [0.0002, 0.0015]
CCDC114_HPA042524_pro	-0.0059 [-0.0065, -0.0052]	0.0016 [0.0010, 0.0021]	-0.0017 [-0.0023, -0.0012]	0.0106 [0.0101, 0.0111]	0.0011 [0.0002, 0.0021]	-0.0012 [-0.0018, -0.0007]	-0.0046 [-0.0056, -0.0036]	0.0019 [0.0014, 0.0024]	-0.0026 [-0.0031, -0.0021]	-0.0007 [-0.0012, -0.0002]	0.0035 [0.0030, 0.0040]	-0.0007 [-0.0012, -0.0002]	-0.0016 [-0.0022, -0.0010]	0.0017 [0.0012, 0.0022]	0.0090 [0.0085, 0.0095]	0.0040 [0.0035, 0.0045]	-0.0019 [-0.0024, -0.0013]	0.0035 [0.0030, 0.0039]	0.0027 [0.0023, 0.0032]	0.0015 [0.0010, 0.0020]
HAS1_pro	0.0055 [0.0047, 0.0062]	0.0019 [0.0013, 0.0025]	0.0021 [0.0015, 0.0027]	-0.0010 [-0.0016, -0.0004]	-0.0000 [-0.0010, 0.0009]	-0.0048 [-0.0054, -0.0042]	0.0028 [0.0018, 0.0038]	-0.0001 [-0.0007, 0.0006]	0.0081 [0.0076, 0.0087]	-0.0041 [-0.0046, -0.0036]	0.0088 [0.0082, 0.0095]	-0.0066 [-0.0072, -0.0061]	0.0021 [0.0015, 0.0027]	-0.0022 [-0.0028, -0.0017]	0.0045 [0.0039, 0.0051]	0.0009 [0.0003, 0.0014]	0.0047 [0.0042, 0.0053]	-0.0013 [-0.0018, -0.0007]	0.0003 [-0.0002, 0.0008]	0.0011 [0.0005, 0.0017]
SSTR3_HPA042435_pro	-0.0161 [-0.0170, -0.0153]	-0.0008 [-0.0015, -0.0002]	0.0000 [-0.0006, 0.0007]	0.0078 [0.0071, 0.0085]	0.0006 [-0.0005, 0.0016]	0.0010 [0.0002, 0.0018]	0.0062 [0.0051, 0.0073]	0.0053 [0.0047, 0.0060]	-0.0029 [-0.0036, -0.0021]	0.0002 [-0.0005, 0.0009]	-0.0015 [-0.0022, -0.0008]	-0.0057 [-0.0064, -0.0050]	-0.0007 [-0.0016, 0.0001]	-0.0040 [-0.0047, -0.0033]	0.0058 [0.0051, 0.0064]	0.0004 [-0.0002, 0.0010]	0.0077 [0.0071, 0.0084]	-0.0025 [-0.0031, -0.0019]	0.0039 [0.0034, 0.0045]	0.0036 [0.0029, 0.0043]
THBS2_HPA044304_pro	-0.0154 [-0.0163, -0.0145]	0.0085 [0.0077, 0.0093]	-0.0048 [-0.0056, -0.0040]	0.0072 [0.0064, 0.0080]	-0.0007 [-0.0020, 0.0005]	-0.0027 [-0.0034, -0.0019]	0.0047 [0.0035, 0.0060]	0.0062 [0.0054, 0.0069]	-0.0025 [-0.0033, -0.0018]	0.0003 [-0.0004, 0.0010]	-0.0126 [-0.0133, -0.0119]	-0.0029 [-0.0036, -0.0022]	0.0052 [0.0044, 0.0060]	-0.0021 [-0.0027, -0.0014]	0.0074 [0.0067, 0.0080]	0.0016 [0.0009, 0.0023]	-0.0117 [-0.0124, -0.0109]	-0.0025 [-0.0031, -0.0019]	0.0021 [0.0015, 0.0027]	0.0022 [0.0015, 0.0030]
SYNE4_pro	0.0042 [0.0034, 0.0050]	-0.0020 [-0.0026, -0.0014]	0.0047 [0.0041, 0.0053]	0.0101 [0.0095, 0.0107]	0.0042 [0.0032, 0.0052]	0.0048 [0.0041, 0.0056]	0.0008 [-0.0002, 0.0018]	0.0038 [0.0031, 0.0044]	0.0087 [0.0080, 0.0093]	-0.0042 [-0.0048, -0.0035]	0.0017 [0.0010, 0.0024]	-0.0028 [-0.0034, -0.0021]	-0.0042 [-0.0049, -0.0035]	-0.0020 [-0.0026, -0.0014]	-0.0074 [-0.0080, -0.0068]	-0.0057 [-0.0064, -0.0051]	0.0068 [0.0062, 0.0074]	-0.0014 [-0.0019, -0.0009]	-0.0075 [-0.0081, -0.0069]	-0.0020 [-0.0027, -0.0014]
CCDC116_HPA000823_pro	-0.0056 [-0.0064, -0.0047]	-0.0032 [-0.0039, -0.0025]	0.0061 [0.0053, 0.0068]	0.0021 [0.0014, 0.0029]	0.0100 [0.0088, 0.0112]	0.0125 [0.0116, 0.0133]	-0.0154 [-0.0166, -0.0142]	0.0019 [0.0011, 0.0027]	0.0017 [0.0009, 0.0025]	0.0046 [0.0040, 0.0052]	-0.0055 [-0.0063, -0.0048]	-0.0013 [-0.0020, -0.0006]	-0.0001 [-0.0008, 0.0007]	-0.0026 [-0.0033, -0.0019]	0.0068 [0.0061, 0.0075]	-0.0013 [-0.0019, -0.0006]	-0.0000 [-0.0007, 0.0006]	-0.0027 [-0.0033, -0.0021]	0.0032 [0.0025, 0.0038]	0.0041 [0.0033, 0.0048]
FEN1_pro	-0.0007 [-0.0013, -0.0002]	0.0066 [0.0061, 0.0071]	0.0045 [0.0040, 0.0049]	0.0024 [0.0019, 0.0029]	0.0001 [-0.0007, 0.0008]	-0.0070 [-0.0075, -0.0065]	-0.0141 [-0.0149, -0.0132]	-0.0005 [-0.0010, -0.0000]	0.0018 [0.0013, 0.0023]	-0.0024 [-0.0028, -0.0019]	0.0029 [0.0024, 0.0034]	-0.0010 [-0.0014, -0.0005]	0.0013 [0.0008, 0.0019]	-0.0007 [-0.0011, -0.0002]	-0.0019 [-0.0024, -0.0014]	-0.0042 [-0.0047, -0.0038]	0.0024 [0.0019, 0.0029]	0.0004 [-0.0000, 0.0008]	-0.0035 [-0.0039, -0.0031]	-0.0011 [-0.0016, -0.0006]
LARP6_HPA018292_pro	0.0014 [0.0005, 0.0022]	-0.0108 [-0.0116, -0.0100]	-0.0034 [-0.0042, -0.0026]	0.0032 [0.0025, 0.0039]	0.0032 [0.0020, 0.0045]	-0.0089 [-0.0100, -0.0078]	0.0030 [0.0017, 0.0044]	0.0008 [-0.0002, 0.0017]	0.0025 [0.0017, 0.0032]	0.0016 [0.0009, 0.0022]	-0.0042 [-0.0050, -0.0034]	-0.0081 [-0.0088, -0.0074]	-0.0043 [-0.0052, -0.0034]	-0.0055 [-0.0061, -0.0048]	0.0029 [0.0022, 0.0036]	0.0072 [0.0065, 0.0078]	-0.0050 [-0.0057, -0.0043]	0.0007 [0.0001, 0.0013]	0.0034 [0.0027, 0.0040]	-0.0021 [-0.0028, -0.0013]
ZSWIM5_HPA018211_pro	-0.0085 [-0.0094, -0.0077]	-0.0009 [-0.0017, -0.0001]	-0.0067 [-0.0074, -0.0060]	0.0038 [0.0032, 0.0045]	0.0043 [0.0030, 0.0056]	0.0002 [-0.0005, 0.0009]	0.0006 [-0.0008, 0.0020]	0.0036 [0.0029, 0.0043]	-0.0014 [-0.0021, -0.0006]	0.0009 [0.0002, 0.0015]	-0.0073 [-0.0080, -0.0066]	-0.0088 [-0.0095, -0.0081]	0.0037 [0.0029, 0.0045]	-0.0044 [-0.0051, -0.0037]	0.0097 [0.0090, 0.0104]	0.0009 [0.0002, 0.0016]	-0.0045 [-0.0052, -0.0038]	0.0065 [0.0059, 0.0072]	0.0106 [0.0099, 0.0112]	0.0035 [0.0028, 0.0042]
LRWD1_pro	0.0124 [0.0116, 0.0132]	-0.0001 [-0.0008, 0.0006]	-0.0035 [-0.0042, -0.0028]	-0.0017 [-0.0024, -0.0010]	0.0025 [0.0013, 0.0036]	0.0067 [0.0059, 0.0074]	-0.0022 [-0.0034, -0.0010]	-0.0025 [-0.0032, -0.0019]	-0.0069 [-0.0077, -0.0062]	0.0024 [0.0017, 0.0031]	-0.0005 [-0.0012, 0.0002]	-0.0007 [-0.0015, -0.0000]	0.0017 [0.0009, 0.0025]	0.0031 [0.0024, 0.0038]	-0.0022 [-0.0029, -0.0015]	0.0012 [0.0006, 0.0018]	-0.0001 [-0.0009, 0.0006]	0.0066 [0.0060, 0.0071]	0.0020 [0.0014, 0.0026]	-0.0019 [-0.0026, -0.0011]
SLU7_pro	-0.0020 [-0.0028, -0.0012]	-0.0046 [-0.0053, -0.0038]	0.0039 [0.0032, 0.0046]	0.0149 [0.0142, 0.0156]	0.0153 [0.0142, 0.0164]	0.0129 [0.0121, 0.0136]	-0.0058 [-0.0069, -0.0047]	0.0036 [0.0029, 0.0044]	0.0057 [0.0049, 0.0065]	0.0059 [0.0053, 0.0066]	-0.0100 [-0.0107, -0.0092]	-0.0052 [-0.0059, -0.0046]	0.0036 [0.0029, 0.0043]	-0.0007 [-0.0014, -0.0001]	0.0073 [0.0067, 0.0080]	-0.0002 [-0.0009, 0.0004]	0.0009 [0.0002, 0.0016]	0.0033 [0.0027, 0.0039]	0.0020 [0.0015, 0.0026]	-0.0021 [-0.0029, -0.0013]
CCL16_HPA042909_pro	-0.0043 [-0.0051, -0.0035]	-0.0043 [-0.0050, -0.0037]	0.0001 [-0.0007, 0.0008]	-0.0041 [-0.0047, -0.0034]	-0.0033 [-0.0044, -0.0022]	-0.0079 [-0.0087, -0.0071]	0.0022 [0.0010, 0.0034]	-0.0048 [-0.0055, -0.0041]	-0.0134 [-0.0141, -0.0127]	0.0003 [-0.0003, 0.0009]	-0.0005 [-0.0012, 0.0002]	0.0063 [0.0055, 0.0070]	-0.0103 [-0.0110, -0.0095]	0.0018 [0.0011, 0.0025]	0.0001 [-0.0006, 0.0009]	0.0018 [0.0012, 0.0025]	-0.0058 [-0.0065, -0.0051]	-0.0026 [-0.0032, -0.0020]	-0.0042 [-0.0048, -0.0036]	0.0004 [-0.0003, 0.0011]
STXBP5_HPA049727_pro	-0.0086 [-0.0093, -0.0079]	0.0073 [0.0066, 0.0079]	0.0004 [-0.0002, 0.0011]	0.0031 [0.0025, 0.0037]	-0.0012 [-0.0021, -0.0002]	0.0108 [0.0102, 0.0115]	0.0124 [0.0113, 0.0136]	0.0101 [0.0094, 0.0108]	0.0044 [0.0038, 0.0050]	-0.0064 [-0.0070, -0.0058]	-0.0043 [-0.0049, -0.0036]	-0.0006 [-0.0012, 0.0000]	0.0003 [-0.0003, 0.0010]	-0.0006 [-0.0012, -0.0000]	0.0016 [0.0010, 0.0022]	0.0006 [-0.0000, 0.0011]	0.0017 [0.0011, 0.0023]	0.0013 [0.0008, 0.0018]	-0.0025 [-0.0030, -0.0019]	0.0043 [0.0037, 0.0049]
ZMAT1_HPA051549_pro	-0.0035 [-0.0042, -0.0027]	0.0008 [0.0002, 0.0014]	0.0067 [0.0061, 0.0074]	0.0008 [0.0001, 0.0014]	-0.0058 [-0.0069, -0.0048]	0.0099 [0.0092, 0.0107]	0.0105 [0.0094, 0.0116]	0.0054 [0.0047, 0.0061]	0.0077 [0.0070, 0.0084]	-0.0020 [-0.0025, -0.0014]	0.0082 [0.0076, 0.0089]	0.0011 [0.0004, 0.0017]	-0.0027 [-0.0035, -0.0019]	-0.0049 [-0.0056, -0.0042]	0.0009 [0.0003, 0.0014]	-0.0029 [-0.0035, -0.0023]	0.0054 [0.0048, 0.0061]	-0.0002 [-0.0007, 0.0003]	-0.0013 [-0.0018, -0.0008]	-0.0017 [-0.0023, -0.0011]
NOL9_HPA054986_pro	0.0078 [0.0069, 0.0086]	0.0028 [0.0022, 0.0035]	0.0042 [0.0034, 0.0050]	0.0144 [0.0137, 0.0152]	0.0032 [0.0020, 0.0043]	0.0027 [0.0019, 0.0035]	0.0032 [0.0019, 0.0044]	-0.0055 [-0.0064, -0.0047]	-0.0093 [-0.0100, -0.0086]	-0.0029 [-0.0036, -0.0023]	-0.0011 [-0.0017, -0.0004]	0.0012 [0.0005, 0.0018]	-0.0038 [-0.0046, -0.0031]	0.0010 [0.0003, 0.0017]	0.0093 [0.0086, 0.0100]	0.0049 [0.0043, 0.0055]	-0.0063 [-0.0070, -0.0056]	0.0098 [0.0091, 0.0104]	0.0042 [0.0036, 0.0048]	0.0049 [0.0042, 0.0055]
NOXRED1_pro	-0.0006 [-0.0015, 0.0002]	-0.0066 [-0.0073, -0.0059]	-0.0048 [-0.0056, -0.0041]	0.0058 [0.0052, 0.0064]	-0.0044 [-0.0055, -0.0033]	0.0112 [0.0104, 0.0119]	0.0142 [0.0129, 0.0154]	0.0082 [0.0075, 0.0090]	0.0008 [-0.0000, 0.0015]	0.0032 [0.0025, 0.0038]	-0.0037 [-0.0044, -0.0030]	-0.0054 [-0.0061, -0.0047]	0.0041 [0.0033, 0.0049]	0.0007 [-0.0000, 0.0015]	-0.0053 [-0.0060, -0.0045]	0.0029 [0.0022, 0.0035]	-0.0028 [-0.0035, -0.0021]	0.0021 [0.0014, 0.0028]	-0.0042 [-0.0048, -0.0036]	-0.0025 [-0.0031, -0.0019]
ERAP2_HPA064360_pro	-0.0126 [-0.0133, -0.0119]	0.0104 [0.0098, 0.0110]	0.0059 [0.0053, 0.0066]	0.0021 [0.0015, 0.0027]	-0.0110 [-0.0120, -0.0099]	-0.0069 [-0.0076, -0.0062]	0.0073 [0.0064, 0.0083]	-0.0009 [-0.0016, -0.0003]	-0.0030 [-0.0036, -0.0024]	-0.0025 [-0.0030, -0.0019]	0.0034 [0.0027, 0.0041]	0.0067 [0.0061, 0.0074]	-0.0025 [-0.0032, -0.0018]	0.0036 [0.0029, 0.0043]	0.0053 [0.0047, 0.0059]	0.0007 [0.0001, 0.0013]	-0.0063 [-0.0070, -0.0057]	0.0004 [-0.0002, 0.0009]	0.0012 [0.0006, 0.0017]	-0.0011 [-0.0018, -0.0005]
CXCR1_HPA064353_pro	0.0039 [0.0031, 0.0048]	-0.0035 [-0.0042, -0.0029]	-0.0021 [-0.0028, -0.0014]	-0.0002 [-0.0008, 0.0005]	0.0065 [0.0055, 0.0075]	0.0129 [0.0122, 0.0136]	0.0017 [0.0006, 0.0028]	0.0099 [0.0091, 0.0106]	0.0010 [0.0003, 0.0017]	-0.0040 [-0.0046, -0.0034]	0.0027 [0.0020, 0.0035]	-0.0013 [-0.0020, -0.0006]	0.0076 [0.0068, 0.0083]	-0.0088 [-0.0094, -0.0081]	-0.0035 [-0.0042, -0.0029]	0.0053 [0.0046, 0.0059]	-0.0057 [-0.0064, -0.0049]	-0.0030 [-0.0035, -0.0024]	-0.0059 [-0.0064, -0.0053]	-0.0000 [-0.0007, 0.0007]
EIF2AK3_HPA015737_pro	-0.0052 [-0.0059, -0.0045]	0.0036 [0.0030, 0.0041]	0.0057 [0.0051, 0.0063]	0.0049 [0.0044, 0.0055]	-0.0129 [-0.0138, -0.0120]	-0.0082 [-0.0088, -0.0076]	-0.0092 [-0.0102, -0.0082]	-0.0029 [-0.0034, -0.0023]	0.0039 [0.0034, 0.0045]	0.0003 [-0.0002, 0.0008]	0.0051 [0.0045, 0.0056]	0.0002 [-0.0003, 0.0008]	-0.0049 [-0.0055, -0.0044]	-0.0026 [-0.0032, -0.0021]	0.0007 [0.0002, 0.0012]	-0.0017 [-0.0022, -0.0012]	0.0016 [0.0010, 0.0021]	0.0018 [0.0013, 0.0022]	-0.0013 [-0.0018, -0.0009]	-0.0045 [-0.0050, -0.0039]
STXBP6_pro	0.0001 [-0.0007, 0.0009]	-0.0016 [-0.0023, -0.0009]	0.0054 [0.0048, 0.0061]	0.0105 [0.0098, 0.0111]	-0.0033 [-0.0043, -0.0022]	0.0050 [0.0043, 0.0057]	-0.0043 [-0.0056, -0.0030]	0.0052 [0.0044, 0.0059]	0.0043 [0.0036, 0.0050]	0.0024 [0.0018, 0.0029]	0.0018 [0.0011, 0.0024]	0.0020 [0.0014, 0.0027]	-0.0009 [-0.0016, -0.0001]	-0.0018 [-0.0025, -0.0011]	0.0014 [0.0007, 0.0020]	-0.0038 [-0.0045, -0.0032]	-0.0020 [-0.0027, -0.0014]	0.0049 [0.0043, 0.0055]	-0.0015 [-0.0021, -0.0009]	-0.0020 [-0.0027, -0.0013]
GPR148_HPA031413_pro	0.0031 [0.0024, 0.0039]	-0.0094 [-0.0100, -0.0088]	0.0014 [0.0008, 0.0020]	-0.0007 [-0.0013, -0.0001]	0.0033 [0.0023, 0.0043]	0.0052 [0.0045, 0.0058]	0.0032 [0.0021, 0.0042]	0.0040 [0.0034, 0.0046]	-0.0014 [-0.0021, -0.0007]	0.0024 [0.0018, 0.0029]	0.0022 [0.0015, 0.0029]	0.0036 [0.0030, 0.0043]	0.0014 [0.0007, 0.0021]	-0.0033 [-0.0039, -0.0027]	0.0020 [0.0014, 0.0026]	-0.0017 [-0.0023, -0.0012]	0.0008 [0.0002, 0.0014]	0.0073 [0.0067, 0.0078]	0.0001 [-0.0005, 0.0006]	-0.0062 [-0.0069, -0.0056]
PPIP5K1_HPA039380_pro	0.0030 [0.0024, 0.0036]	0.0019 [0.0015, 0.0024]	0.0016 [0.0011, 0.0022]	-0.0045 [-0.0049, -0.0040]	-0.0016 [-0.0024, -0.0009]	-0.0063 [-0.0068, -0.0059]	-0.0011 [-0.0019, -0.0004]	0.0003 [-0.0002, 0.0008]	0.0015 [0.0010, 0.0020]	0.0008 [0.0003, 0.0012]	0.0014 [0.0009, 0.0019]	0.0032 [0.0027, 0.0036]	-0.0001 [-0.0006, 0.0004]	0.0005 [0.0000, 0.0009]	-0.0044 [-0.0048, -0.0039]	0.0021 [0.0016, 0.0026]	0.0017 [0.0013, 0.0022]	-0.0050 [-0.0054, -0.0046]	-0.0048 [-0.0052, -0.0044]	-0.0023 [-0.0028, -0.0019]
EFCAB3_HPA046862_pro	0.0054 [0.0046, 0.0063]	-0.0030 [-0.0036, -0.0023]	-0.0030 [-0.0037, -0.0023]	-0.0000 [-0.0007, 0.0006]	0.0003 [-0.0008, 0.0014]	0.0049 [0.0042, 0.0056]	0.0079 [0.0068, 0.0090]	-0.0004 [-0.0011, 0.0003]	-0.0114 [-0.0120, -0.0108]	0.0055 [0.0049, 0.0061]	-0.0005 [-0.0012, 0.0002]	-0.0010 [-0.0018, -0.0003]	0.0058 [0.0051, 0.0066]	0.0011 [0.0005, 0.0018]	-0.0025 [-0.0032, -0.0019]	0.0035 [0.0029, 0.0041]	0.0007 [-0.0000, 0.0014]	0.0032 [0.0026, 0.0037]	-0.0042 [-0.0048, -0.0037]	-0.0022 [-0.0028, -0.0015]
GP9_pro	-0.0023 [-0.0033, -0.0014]	-0.0053 [-0.0059, -0.0046]	0.0017 [0.0011, 0.0024]	0.0068 [0.0061, 0.0075]	-0.0033 [-0.0045, -0.0022]	-0.0030 [-0.0038, -0.0023]	0.0051 [0.0038, 0.0064]	-0.0097 [-0.0104, -0.0090]	-0.0024 [-0.0031, -0.0017]	0.0063 [0.0056, 0.0069]	0.0040 [0.0032, 0.0047]	0.0056 [0.0049, 0.0063]	-0.0038 [-0.0046, -0.0031]	0.0061 [0.0054, 0.0068]	0.0018 [0.0011, 0.0025]	0.0020 [0.0013, 0.0026]	-0.0008 [-0.0016, -0.0000]	0.0053 [0.0047, 0.0059]	-0.0033 [-0.0039, -0.0027]	-0.0047 [-0.0054, -0.0040]
IRX2_pro	0.0159 [0.0152, 0.0167]	-0.0072 [-0.0078, -0.0066]	0.0037 [0.0030, 0.0044]	-0.0052 [-0.0060, -0.0045]	-0.0017 [-0.0031, -0.0003]	-0.0087 [-0.0094, -0.0080]	0.0080 [0.0066, 0.0094]	-0.0076 [-0.0082, -0.0069]	0.0014 [0.0007, 0.0022]	-0.0013 [-0.0020, -0.0007]	0.0009 [0.0002, 0.0016]	-0.0037 [-0.0044, -0.0031]	-0.0060 [-0.0067, -0.0052]	-0.0032 [-0.0038, -0.0026]	-0.0039 [-0.0045, -0.0033]	-0.0013 [-0.0019, -0.0006]	0.0002 [-0.0004, 0.0009]	0.0034 [0.0029, 0.0040]	-0.0017 [-0.0023, -0.0011]	-0.0010 [-0.0017, -0.0003]
EFS_pro	-0.0057 [-0.0065, -0.0049]	-0.0006 [-0.0013, -0.0000]	0.0013 [0.0007, 0.0019]	-0.0012 [-0.0018, -0.0006]	-0.0033 [-0.0044, -0.0023]	0.0000 [-0.0006, 0.0006]	0.0021 [0.0010, 0.0032]	0.0028 [0.0022, 0.0034]	0.0013 [0.0007, 0.0020]	-0.0024 [-0.0030, -0.0018]	0.0006 [0.0000, 0.0012]	-0.0006 [-0.0012, -0.0000]	0.0034 [0.0027, 0.0041]	-0.0022 [-0.0029, -0.0016]	-0.0094 [-0.0100, -0.0088]	-0.0030 [-0.0036, -0.0024]	0.0045 [0.0039, 0.0051]	-0.0030 [-0.0035, -0.0025]	-0.0089 [-0.0094, -0.0084]	0.0008 [0.0002, 0.0015]
SYTL4_HPA001589_pro	-0.0056 [-0.0066, -0.0046]	0.0014 [0.0008, 0.0021]	-0.0037 [-0.0044, -0.0030]	-0.0040 [-0.0046, -0.0033]	-0.0050 [-0.0060, -0.0040]	-0.0028 [-0.0036, -0.0021]	0.0126 [0.0115, 0.0136]	0.0055 [0.0049, 0.0062]	-0.0094 [-0.0102, -0.0087]	-0.0094 [-0.0101, -0.0088]	-0.0073 [-0.0080, -0.0067]	-0.0012 [-0.0019, -0.0005]	-0.0027 [-0.0035, -0.0019]	-0.0033 [-0.0039, -0.0027]	-0.0001 [-0.0008, 0.0005]	0.0081 [0.0074, 0.0088]	-0.0041 [-0.0049, -0.0034]	-0.0036 [-0.0042, -0.0030]	0.0015 [0.0010, 0.0021]	-0.0007 [-0.0013, -0.0000]
ZMAT1_HPA012557_pro	-0.0035 [-0.0043, -0.0026]	0.0006 [-0.0001, 0.0013]	-0.0068 [-0.0075, -0.0061]	0.0044 [0.0037, 0.0051]	0.0018 [0.0006, 0.0030]	0.0082 [0.0074, 0.0090]	-0.0017 [-0.0030, -0.0005]	-0.0029 [-0.0037, -0.0020]	-0.0050 [-0.0057, -0.0042]	-0.0035 [-0.0042, -0.0029]	-0.0065 [-0.0072, -0.0057]	-0.0023 [-0.0031, -0.0016]	0.0003 [-0.0005, 0.0010]	0.0023 [0.0016, 0.0030]	-0.0015 [-0.0022, -0.0008]	-0.0049 [-0.0055, -0.0042]	-0.0011 [-0.0017, -0.0004]	0.0034 [0.0028, 0.0040]	-0.0020 [-0.0026, -0.0014]	-0.0009 [-0.0016, -0.0002]
ZNF330_HPA015705_pro	0.0012 [0.0003, 0.0021]	-0.0066 [-0.0073, -0.0058]	0.0064 [0.0057, 0.0072]	0.0066 [0.0059, 0.0072]	-0.0031 [-0.0042, -0.0019]	0.0019 [0.0012, 0.0027]	0.0008 [-0.0003, 0.0019]	0.0109 [0.0101, 0.0116]	0.0019 [0.0012, 0.0026]	-0.0018 [-0.0024, -0.0011]	-0.0002 [-0.0009, 0.0005]	0.0018 [0.0011, 0.0025]	-0.0045 [-0.0052, -0.0038]	-0.0061 [-0.0068, -0.0055]	0.0014 [0.0007, 0.0020]	0.0045 [0.0039, 0.0052]	-0.0090 [-0.0097, -0.0083]	0.0012 [0.0007, 0.0018]	-0.0008 [-0.0014, -0.0002]	-0.0019 [-0.0026, -0.0012]
FST_pro	-0.0148 [-0.0158, -0.0137]	-0.0003 [-0.0011, 0.0004]	0.0022 [0.0015, 0.0029]	-0.0005 [-0.0012, 0.0003]	-0.0058 [-0.0072, -0.0044]	-0.0042 [-0.0050, -0.0034]	-0.0044 [-0.0060, -0.0028]	-0.0061 [-0.0069, -0.0054]	-0.0059 [-0.0067, -0.0052]	0.0011 [0.0003, 0.0018]	0.0015 [0.0007, 0.0023]	-0.0009 [-0.0016, -0.0002]	0.0003 [-0.0006, 0.0011]	0.0074 [0.0067, 0.0082]	0.0015 [0.0008, 0.0022]	-0.0003 [-0.0010, 0.0004]	0.0032 [0.0025, 0.0039]	-0.0065 [-0.0071, -0.0058]	0.0008 [0.0002, 0.0015]	-0.0017 [-0.0025, -0.0010]
POLDIP3_HPA018411_pro	-0.0138 [-0.0148, -0.0129]	0.0021 [0.0014, 0.0028]	-0.0025 [-0.0033, -0.0017]	-0.0001 [-0.0009, 0.0006]	0.0066 [0.0053, 0.0079]	0.0001 [-0.0007, 0.0009]	-0.0124 [-0.0138, -0.0111]	-0.0059 [-0.0066, -0.0051]	-0.0014 [-0.0022, -0.0007]	0.0011 [0.0004, 0.0018]	-0.0076 [-0.0083, -0.0069]	0.0008 [0.0001, 0.0016]	-0.0044 [-0.0052, -0.0037]	-0.0008 [-0.0015, -0.0000]	0.0037 [0.0030, 0.0045]	-0.0038 [-0.0045, -0.0031]	-0.0024 [-0.0031, -0.0017]	-0.0026 [-0.0033, -0.0020]	0.0005 [-0.0002, 0.0011]	0.0009 [0.0001, 0.0016]
L3MBTL3_HPA023166_pro	0.0026 [0.0020, 0.0033]	0.0086 [0.0080, 0.0091]	0.0019 [0.0013, 0.0025]	-0.0010 [-0.0015, -0.0004]	0.0001 [-0.0010, 0.0013]	-0.0056 [-0.0062, -0.0051]	-0.0024 [-0.0036, -0.0012]	-0.0003 [-0.0008, 0.0003]	0.0028 [0.0022, 0.0033]	0.0005 [-0.0000, 0.0010]	0.0022 [0.0016, 0.0027]	-0.0008 [-0.0014, -0.0003]	0.0019 [0.0013, 0.0025]	0.0018 [0.0013, 0.0023]	0.0029 [0.0024, 0.0035]	-0.0014 [-0.0020, -0.0009]	0.0077 [0.0071, 0.0083]	-0.0016 [-0.0021, -0.0011]	0.0008 [0.0003, 0.0012]	-0.0025 [-0.0031, -0.0019]
EFCAB5_HPA022852_pro	0.0030 [0.0020, 0.0040]	0.0003 [-0.0004, 0.0009]	-0.0030 [-0.0037, -0.0022]	0.0031 [0.0024, 0.0038]	0.0050 [0.0035, 0.0066]	0.0022 [0.0014, 0.0029]	-0.0051 [-0.0067, -0.0035]	0.0016 [0.0009, 0.0023]	-0.0009 [-0.0016, -0.0002]	0.0031 [0.0024, 0.0037]	-0.0082 [-0.0089, -0.0075]	-0.0100 [-0.0107, -0.0092]	0.0065 [0.0057, 0.0073]	-0.0068 [-0.0075, -0.0061]	0.0053 [0.0046, 0.0060]	0.0017 [0.0010, 0.0025]	0.0004 [-0.0003, 0.0011]	0.0031 [0.0025, 0.0037]	-0.0001 [-0.0007, 0.0005]	-0.0030 [-0.0038, -0.0023]
FAM135B_pro	-0.0015 [-0.0022, -0.0009]	0.0075 [0.0069, 0.0081]	-0.0009 [-0.0015, -0.0003]	0.0053 [0.0047, 0.0058]	-0.0021 [-0.0030, -0.0012]	0.0014 [0.0008, 0.0020]	0.0067 [0.0058, 0.0076]	0.0010 [0.0005, 0.0016]	0.0019 [0.0013, 0.0025]	0.0008 [0.0003, 0.0013]	-0.0015 [-0.0021, -0.0009]	-0.0033 [-0.0039, -0.0028]	0.0107 [0.0101, 0.0112]	0.0041 [0.0035, 0.0046]	-0.0013 [-0.0019, -0.0007]	0.0004 [-0.0002, 0.0009]	0.0025 [0.0019, 0.0031]	-0.0044 [-0.0049, -0.0039]	-0.0050 [-0.0055, -0.0046]	-0.0003 [-0.0008, 0.0003]
EFCAB5_HPA028608_pro	-0.0123 [-0.0129, -0.0116]	0.0050 [0.0045, 0.0055]	0.0044 [0.0039, 0.0049]	0.0071 [0.0065, 0.0076]	-0.0065 [-0.0075, -0.0055]	-0.0064 [-0.0069, -0.0059]	-0.0136 [-0.0147, -0.0125]	-0.0002 [-0.0008, 0.0003]	0.0011 [0.0006, 0.0016]	0.0046 [0.0041, 0.0051]	0.0031 [0.0026, 0.0036]	0.0021 [0.0016, 0.0026]	-0.0028 [-0.0034, -0.0023]	0.0041 [0.0036, 0.0046]	0.0063 [0.0058, 0.0068]	0.0027 [0.0022, 0.0032]	-0.0008 [-0.0014, -0.0003]	-0.0018 [-0.0023, -0.0013]	0.0020 [0.0016, 0.0025]	-0.0007 [-0.0012, -0.0002]
TXLNB_pro	-0.0072 [-0.0083, -0.0062]	-0.0108 [-0.0114, -0.0101]	-0.0045 [-0.0053, -0.0038]	-0.0065 [-0.0072, -0.0059]	0.0025 [0.0014, 0.0036]	0.0048 [0.0041, 0.0055]	0.0059 [0.0048, 0.0069]	0.0067 [0.0059, 0.0074]	0.0053 [0.0045, 0.0060]	-0.0092 [-0.0099, -0.0086]	-0.0089 [-0.0096, -0.0083]	-0.0025 [-0.0032, -0.0018]	0.0032 [0.0025, 0.0039]	0.0004 [-0.0004, 0.0012]	-0.0044 [-0.0050, -0.0037]	0.0004 [-0.0002, 0.0011]	-0.0038 [-0.0046, -0.0031]	0.0070 [0.0064, 0.0077]	0.0020 [0.0014, 0.0026]	-0.0011 [-0.0018, -0.0004]
TXNIP_pro	-0.0027 [-0.0035, -0.0019]	0.0014 [0.0009, 0.0020]	-0.0072 [-0.0079, -0.0065]	-0.0000 [-0.0007, 0.0007]	0.0011 [0.0000, 0.0021]	-0.0053 [-0.0060, -0.0046]	-0.0036 [-0.0047, -0.0025]	-0.0016 [-0.0023, -0.0010]	-0.0080 [-0.0086, -0.0074]	0.0003 [-0.0002, 0.0009]	0.0025 [0.0019, 0.0031]	-0.0015 [-0.0021, -0.0009]	0.0023 [0.0016, 0.0031]	0.0039 [0.0033, 0.0045]	0.0093 [0.0087, 0.0099]	0.0016 [0.0010, 0.0021]	-0.0016 [-0.0022, -0.0009]	0.0045 [0.0040, 0.0050]	0.0063 [0.0058, 0.0068]	-0.0004 [-0.0010, 0.0001]
DSCAML1_pro	-0.0151 [-0.0159, -0.0142]	0.0097 [0.0090, 0.0103]	-0.0046 [-0.0053, -0.0039]	-0.0006 [-0.0012, 0.0001]	0.0030 [0.0017, 0.0043]	-0.0058 [-0.0065, -0.0050]	-0.0014 [-0.0027, -0.0001]	0.0004 [-0.0003, 0.0011]	0.0007 [-0.0001, 0.0014]	0.0061 [0.0055, 0.0068]	-0.0099 [-0.0106, -0.0092]	-0.0011 [-0.0018, -0.0004]	0.0036 [0.0029, 0.0044]	-0.0053 [-0.0060, -0.0046]	0.0052 [0.0046, 0.0059]	-0.0043 [-0.0049, -0.0036]	-0.0069 [-0.0076, -0.0062]	0.0066 [0.0060, 0.0072]	0.0059 [0.0053, 0.0065]	-0.0028 [-0.0035, -0.0021]
TTC22_pro	0.0119 [0.0112, 0.0127]	-0.0015 [-0.0022, -0.0009]	0.0028 [0.0020, 0.0036]	-0.0057 [-0.0064, -0.0050]	0.0099 [0.0086, 0.0113]	-0.0021 [-0.0030, -0.0013]	-0.0117 [-0.0133, -0.0101]	-0.0062 [-0.0069, -0.0054]	0.0033 [0.0026, 0.0041]	0.0036 [0.0029, 0.0043]	0.0071 [0.0064, 0.0078]	0.0043 [0.0036, 0.0050]	-0.0050 [-0.0058, -0.0043]	-0.0013 [-0.0020, -0.0006]	-0.0033 [-0.0040, -0.0026]	-0.0105 [-0.0111, -0.0098]	0.0075 [0.0068, 0.0082]	0.0036 [0.0030, 0.0042]	0.0002 [-0.0005, 0.0008]	0.0069 [0.0063, 0.0076]
C21orf58_pro	-0.0081 [-0.0090, -0.0072]	-0.0012 [-0.0020, -0.0005]	0.0017 [0.0009, 0.0025]	-0.0021 [-0.0027, -0.0014]	0.0026 [0.0015, 0.0038]	0.0050 [0.0043, 0.0057]	0.0035 [0.0022, 0.0048]	0.0049 [0.0041, 0.0057]	-0.0002 [-0.0010, 0.0005]	-0.0031 [-0.0038, -0.0025]	-0.0092 [-0.0100, -0.0084]	-0.0033 [-0.0040, -0.0025]	-0.0008 [-0.0016, 0.0001]	-0.0028 [-0.0035, -0.0021]	-0.0082 [-0.0089, -0.0075]	0.0033 [0.0025, 0.0040]	-0.0060 [-0.0067, -0.0053]	0.0009 [0.0003, 0.0015]	-0.0065 [-0.0072, -0.0059]	0.0013 [0.0006, 0.0020]
TFF3_pro	0.0158 [0.0149, 0.0166]	-0.0011 [-0.0017, -0.0004]	-0.0060 [-0.0067, -0.0053]	0.0025 [0.0019, 0.0031]	0.0090 [0.0080, 0.0100]	-0.0006 [-0.0012, 0.0001]	-0.0101 [-0.0111, -0.0090]	0.0041 [0.0035, 0.0048]	-0.0123 [-0.0130, -0.0117]	-0.0021 [-0.0027, -0.0015]	0.0026 [0.0020, 0.0033]	0.0045 [0.0039, 0.0052]	0.0028 [0.0021, 0.0035]	0.0032 [0.0026, 0.0038]	0.0054 [0.0048, 0.0060]	0.0021 [0.0014, 0.0027]	-0.0004 [-0.0011, 0.0002]	0.0009 [0.0003, 0.0014]	-0.0014 [-0.0019, -0.0008]	0.0025 [0.0019, 0.0032]
SETD5_pro	-0.0127 [-0.0135, -0.0120]	-0.0008 [-0.0015, -0.0002]	-0.0027 [-0.0034, -0.0021]	0.0122 [0.0115, 0.0128]	-0.0012 [-0.0022, -0.0002]	-0.0014 [-0.0022, -0.0006]	-0.0058 [-0.0067, -0.0048]	0.0019 [0.0013, 0.0026]	-0.0080 [-0.0086, -0.0073]	0.0005 [-0.0001, 0.0010]	0.0098 [0.0092, 0.0104]	-0.0052 [-0.0058, -0.0045]	0.0002 [-0.0004, 0.0009]	-0.0005 [-0.0011, 0.0001]	-0.0009 [-0.0015, -0.0004]	0.0026 [0.0020, 0.0032]	0.0043 [0.0037, 0.0050]	0.0016 [0.0010, 0.0021]	-0.0038 [-0.0043, -0.0033]	0.0034 [0.0028, 0.0040]
PLA2G7_pro	0.0056 [0.0049, 0.0063]	0.0042 [0.0037, 0.0047]	-0.0004 [-0.0010, 0.0003]	-0.0038 [-0.0044, -0.0032]	0.0005 [-0.0006, 0.0015]	-0.0067 [-0.0073, -0.0061]	0.0021 [0.0011, 0.0031]	-0.0071 [-0.0077, -0.0065]	-0.0085 [-0.0090, -0.0079]	0.0015 [0.0009, 0.0020]	0.0041 [0.0036, 0.0047]	0.0072 [0.0067, 0.0078]	-0.0030 [-0.0036, -0.0024]	0.0052 [0.0047, 0.0058]	-0.0002 [-0.0008, 0.0004]	0.0022 [0.0016, 0.0027]	-0.0032 [-0.0037, -0.0026]	-0.0016 [-0.0021, -0.0011]	-0.0014 [-0.0019, -0.0009]	-0.0014 [-0.0020, -0.0008]
FAM13A_pro	0.0003 [-0.0006, 0.0012]	0.0016 [0.0010, 0.0023]	-0.0005 [-0.0012, 0.0002]	0.0029 [0.0022, 0.0036]	0.0060 [0.0048, 0.0072]	0.0051 [0.0043, 0.0060]	-0.0031 [-0.0045, -0.0018]	0.0072 [0.0065, 0.0080]	0.0036 [0.0029, 0.0043]	-0.0095 [-0.0101, -0.0088]	-0.0058 [-0.0065, -0.0050]	-0.0033 [-0.0041, -0.0026]	0.0000 [-0.0008, 0.0008]	-0.0006 [-0.0013, 0.0002]	-0.0104 [-0.0110, -0.0097]	0.0021 [0.0014, 0.0027]	-0.0071 [-0.0079, -0.0064]	-0.0024 [-0.0031, -0.0018]	-0.0089 [-0.0095, -0.0083]	-0.0078 [-0.0086, -0.0071]
ARAP1_pro	-0.0051 [-0.0059, -0.0044]	-0.0009 [-0.0016, -0.0002]	-0.0012 [-0.0019, -0.0005]	-0.0089 [-0.0095, -0.0083]	-0.0093 [-0.0105, -0.0082]	-0.0040 [-0.0047, -0.0033]	0.0092 [0.0076, 0.0107]	-0.0034 [-0.0040, -0.0027]	-0.0091 [-0.0097, -0.0084]	0.0074 [0.0068, 0.0080]	0.0089 [0.0082, 0.0096]	0.0062 [0.0055, 0.0069]	0.0002 [-0.0005, 0.0010]	-0.0033 [-0.0039, -0.0027]	0.0051 [0.0044, 0.0057]	0.0001 [-0.0005, 0.0007]	0.0035 [0.0029, 0.0042]	0.0047 [0.0042, 0.0052]	0.0037 [0.0031, 0.0043]	-0.0021 [-0.0027, -0.0015]
SUPV3L1_pro	0.0036 [0.0027, 0.0045]	-0.0014 [-0.0021, -0.0007]	-0.0101 [-0.0108, -0.0094]	-0.0018 [-0.0024, -0.0011]	-0.0025 [-0.0036, -0.0013]	-0.0101 [-0.0109, -0.0094]	0.0021 [0.0011, 0.0031]	-0.0081 [-0.0088, -0.0073]	-0.0002 [-0.0011, 0.0007]	0.0064 [0.0057, 0.0071]	-0.0059 [-0.0066, -0.0051]	-0.0019 [-0.0026, -0.0012]	-0.0030 [-0.0037, -0.0022]	-0.0067 [-0.0074, -0.0061]	0.0001 [-0.0006, 0.0008]	0.0043 [0.0037, 0.0050]	-0.0062 [-0.0069, -0.0054]	-0.0005 [-0.0012, 0.0001]	0.0016 [0.0010, 0.0022]	-0.0035 [-0.0042, -0.0028]
HAL_pro	0.0142 [0.0131, 0.0153]	-0.0088 [-0.0094, -0.0081]	0.0035 [0.0028, 0.0042]	-0.0045 [-0.0052, -0.0039]	0.0015 [0.0005, 0.0025]	0.0030 [0.0022, 0.0038]	-0.0031 [-0.0041, -0.0021]	0.0083 [0.0076, 0.0091]	-0.0001 [-0.0008, 0.0005]	0.0013 [0.0008, 0.0019]	0.0056 [0.0049, 0.0062]	-0.0024 [-0.0031, -0.0018]	0.0006 [-0.0002, 0.0013]	-0.0052 [-0.0059, -0.0046]	0.0004 [-0.0002, 0.0010]	-0.0002 [-0.0008, 0.0005]	0.0069 [0.0062, 0.0075]	0.0002 [-0.0003, 0.0008]	0.0008 [0.0002, 0.0014]	-0.0049 [-0.0056, -0.0042]
FAM111B_HPA038636_pro	-0.0101 [-0.0108, -0.0095]	0.0058 [0.0052, 0.0063]	0.0013 [0.0008, 0.0019]	0.0026 [0.0020, 0.0031]	-0.0013 [-0.0023, -0.0003]	0.0011 [0.0004, 0.0018]	-0.0014 [-0.0023, -0.0005]	0.0033 [0.0027, 0.0038]	-0.0036 [-0.0041, -0.0030]	0.0030 [0.0025, 0.0035]	0.0019 [0.0013, 0.0024]	0.0025 [0.0019, 0.0031]	0.0055 [0.0047, 0.0062]	0.0014 [0.0009, 0.0020]	-0.0011 [-0.0016, -0.0006]	-0.0000 [-0.0006, 0.0005]	0.0029 [0.0024, 0.0034]	-0.0014 [-0.0019, -0.0009]	-0.0053 [-0.0058, -0.0049]	-0.0002 [-0.0008, 0.0003]
STXBP5_HPA039991_pro	-0.0044 [-0.0051, -0.0036]	-0.0015 [-0.0021, -0.0009]	0.0023 [0.0016, 0.0029]	-0.0026 [-0.0033, -0.0020]	-0.0094 [-0.0107, -0.0081]	-0.0053 [-0.0060, -0.0046]	0.0041 [0.0028, 0.0054]	-0.0031 [-0.0037, -0.0024]	-0.0021 [-0.0027, -0.0015]	0.0011 [0.0004, 0.0017]	0.0010 [0.0003, 0.0017]	0.0027 [0.0021, 0.0033]	-0.0056 [-0.0063, -0.0049]	0.0014 [0.0008, 0.0020]	-0.0124 [-0.0130, -0.0117]	0.0026 [0.0020, 0.0032]	-0.0001 [-0.0008, 0.0005]	-0.0021 [-0.0027, -0.0016]	-0.0114 [-0.0119, -0.0108]	0.0032 [0.0026, 0.0039]
SEC24C_HPA040196_pro	-0.0036 [-0.0044, -0.0029]	0.0045 [0.0039, 0.0051]	0.0036 [0.0030, 0.0042]	-0.0030 [-0.0035, -0.0024]	-0.0083 [-0.0093, -0.0073]	-0.0108 [-0.0114, -0.0101]	-0.0046 [-0.0058, -0.0035]	0.0037 [0.0031, 0.0043]	0.0032 [0.0026, 0.0038]	0.0014 [0.0008, 0.0019]	-0.0008 [-0.0014, -0.0002]	0.0004 [-0.0002, 0.0010]	-0.0050 [-0.0056, -0.0044]	0.0024 [0.0018, 0.0030]	0.0012 [0.0007, 0.0018]	0.0009 [0.0003, 0.0014]	-0.0024 [-0.0031, -0.0018]	-0.0016 [-0.0021, -0.0011]	-0.0013 [-0.0019, -0.0008]	-0.0011 [-0.0017, -0.0005]
FTL_pro	0.0150 [0.0141, 0.0159]	-0.0032 [-0.0039, -0.0025]	-0.0011 [-0.0017, -0.0004]	0.0021 [0.0015, 0.0028]	0.0076 [0.0064, 0.0088]	0.0011 [0.0005, 0.0018]	-0.0095 [-0.0108, -0.0082]	-0.0104 [-0.0110, -0.0097]	-0.0027 [-0.0034, -0.0020]	0.0036 [0.0031, 0.0042]	0.0045 [0.0039, 0.0051]	-0.0027 [-0.0034, -0.0021]	-0.0034 [-0.0041, -0.0027]	0.0003 [-0.0004, 0.0010]	-0.0002 [-0.0009, 0.0005]	-0.0003 [-0.0009, 0.0004]	0.0021 [0.0015, 0.0028]	0.0057 [0.0051, 0.0062]	0.0010 [0.0005, 0.0016]	0.0057 [0.0051, 0.0064]
DDX49_pro	0.0086 [0.0078, 0.0094]	0.0024 [0.0017, 0.0031]	0.0112 [0.0105, 0.0119]	-0.0045 [-0.0052, -0.0038]	0.0034 [0.0023, 0.0045]	0.0045 [0.0037, 0.0053]	-0.0076 [-0.0088, -0.0063]	0.0029 [0.0022, 0.0036]	0.0036 [0.0029, 0.0044]	-0.0048 [-0.0054, -0.0042]	0.0057 [0.0050, 0.0065]	-0.0006 [-0.0013, 0.0001]	0.0058 [0.0050, 0.0065]	0.0049 [0.0042, 0.0055]	-0.0039 [-0.0045, -0.0033]	-0.0073 [-0.0080, -0.0066]	0.0052 [0.0045, 0.0059]	0.0002 [-0.0004, 0.0007]	-0.0049 [-0.0055, -0.0044]	-0.0040 [-0.0047, -0.0033]
XIAP_HPA042129_pro	0.0016 [0.0008, 0.0024]	0.0040 [0.0033, 0.0046]	0.0028 [0.0021, 0.0035]	-0.0009 [-0.0016, -0.0003]	-0.0007 [-0.0018, 0.0004]	-0.0050 [-0.0057, -0.0044]	0.0003 [-0.0009, 0.0015]	-0.0068 [-0.0075, -0.0061]	0.0009 [0.0003, 0.0016]	0.0044 [0.0039, 0.0050]	0.0075 [0.0068, 0.0082]	-0.0021 [-0.0028, -0.0014]	-0.0048 [-0.0055, -0.0040]	0.0014 [0.0008, 0.0021]	0.0032 [0.0026, 0.0038]	0.0023 [0.0017, 0.0030]	0.0080 [0.0074, 0.0087]	-0.0026 [-0.0032, -0.0021]	0.0047 [0.0041, 0.0053]	0.0030 [0.0024, 0.0036]
FUZ_pro	0.0017 [0.0008, 0.0026]	0.0068 [0.0061, 0.0075]	-0.0011 [-0.0018, -0.0005]	0.0014 [0.0008, 0.0021]	0.0071 [0.0059, 0.0082]	-0.0081 [-0.0088, -0.0074]	-0.0093 [-0.0106, -0.0079]	-0.0028 [-0.0035, -0.0020]	0.0027 [0.0020, 0.0034]	-0.0042 [-0.0048, -0.0036]	-0.0003 [-0.0010, 0.0004]	0.0039 [0.0032, 0.0045]	0.0029 [0.0022, 0.0037]	0.0075 [0.0069, 0.0082]	0.0021 [0.0015, 0.0027]	0.0033 [0.0027, 0.0040]	0.0014 [0.0007, 0.0020]	-0.0002 [-0.0008, 0.0003]	0.0031 [0.0025, 0.0037]	-0.0033 [-0.0039, -0.0026]
EFHC1_HPA043442_pro	-0.0032 [-0.0040, -0.0024]	0.0097 [0.0089, 0.0104]	-0.0008 [-0.0015, -0.0000]	0.0093 [0.0086, 0.0100]	0.0055 [0.0042, 0.0069]	0.0056 [0.0049, 0.0064]	-0.0052 [-0.0066, -0.0037]	0.0088 [0.0081, 0.0096]	-0.0025 [-0.0032, -0.0018]	0.0037 [0.0031, 0.0043]	-0.0039 [-0.0047, -0.0031]	-0.0089 [-0.0095, -0.0082]	0.0067 [0.0060, 0.0075]	-0.0045 [-0.0052, -0.0038]	0.0110 [0.0103, 0.0117]	0.0079 [0.0072, 0.0085]	-0.0042 [-0.0049, -0.0035]	0.0077 [0.0071, 0.0083]	0.0019 [0.0013, 0.0025]	0.0041 [0.0034, 0.0049]
GPR119_pro	0.0029 [0.0020, 0.0037]	0.0017 [0.0011, 0.0023]	0.0009 [0.0003, 0.0015]	-0.0036 [-0.0042, -0.0029]	-0.0042 [-0.0052, -0.0031]	-0.0086 [-0.0094, -0.0079]	0.0023 [0.0011, 0.0034]	-0.0031 [-0.0038, -0.0024]	-0.0001 [-0.0009, 0.0006]	0.0007 [0.0001, 0.0012]	0.0005 [-0.0002, 0.0011]	-0.0019 [-0.0025, -0.0013]	-0.0019 [-0.0026, -0.0012]	0.0009 [0.0003, 0.0015]	0.0036 [0.0030, 0.0042]	-0.0011 [-0.0017, -0.0005]	0.0020 [0.0013, 0.0027]	-0.0029 [-0.0035, -0.0024]	0.0023 [0.0018, 0.0028]	-0.0001 [-0.0007, 0.0006]
SLC39A13_pro	0.0168 [0.0159, 0.0176]	-0.0038 [-0.0045, -0.0032]	0.0030 [0.0022, 0.0037]	-0.0011 [-0.0018, -0.0005]	-0.0096 [-0.0109, -0.0082]	-0.0028 [-0.0036, -0.0019]	0.0069 [0.0056, 0.0082]	-0.0002 [-0.0010, 0.0006]	-0.0025 [-0.0032, -0.0017]	-0.0021 [-0.0027, -0.0015]	-0.0038 [-0.0046, -0.0031]	-0.0048 [-0.0054, -0.0041]	-0.0067 [-0.0075, -0.0059]	0.0001 [-0.0005, 0.0008]	0.0058 [0.0051, 0.0064]	-0.0007 [-0.0013, -0.0001]	-0.0014 [-0.0021, -0.0007]	0.0022 [0.0016, 0.0028]	0.0033 [0.0028, 0.0039]	-0.0006 [-0.0012, 0.0001]
CCDC151_HPA044184_pro	-0.0107 [-0.0113, -0.0101]	0.0087 [0.0082, 0.0093]	0.0071 [0.0066, 0.0076]	0.0064 [0.0058, 0.0069]	-0.0088 [-0.0097, -0.0080]	-0.0062 [-0.0067, -0.0057]	-0.0059 [-0.0069, -0.0049]	-0.0015 [-0.0020, -0.0010]	-0.0008 [-0.0014, -0.0003]	0.0020 [0.0016, 0.0025]	0.0003 [-0.0002, 0.0008]	0.0003 [-0.0002, 0.0008]	-0.0029 [-0.0035, -0.0024]	0.0034 [0.0030, 0.0039]	0.0042 [0.0037, 0.0047]	0.0001 [-0.0003, 0.0006]	-0.0019 [-0.0024, -0.0013]	-0.0010 [-0.0014, -0.0005]	0.0010 [0.0005, 0.0014]	-0.0004 [-0.0009, 0.0001]
CCDC36_HPA045690_pro	-0.0009 [-0.0017, -0.0001]	-0.0005 [-0.0011, 0.0001]	0.0013 [0.0006, 0.0021]	-0.0016 [-0.0022, -0.0009]	-0.0069 [-0.0080, -0.0057]	-0.0003 [-0.0011, 0.0004]	0.0058 [0.0047, 0.0069]	0.0007 [0.0000, 0.0015]	0.0082 [0.0075, 0.0088]	-0.0082 [-0.0088, -0.0075]	-0.0020 [-0.0027, -0.0013]	-0.0027 [-0.0033, -0.0020]	-0.0019 [-0.0027, -0.0011]	-0.0047 [-0.0054, -0.0040]	0.0003 [-0.0003, 0.0009]	0.0099 [0.0093, 0.0105]	0.0014 [0.0007, 0.0021]	-0.0050 [-0.0057, -0.0044]	0.0020 [0.0014, 0.0025]	-0.0010 [-0.0017, -0.0003]
TSKS_pro	-0.0104 [-0.0112, -0.0097]	0.0061 [0.0055, 0.0066]	-0.0063 [-0.0068, -0.0057]	0.0011 [0.0005, 0.0016]	0.0040 [0.0032, 0.0049]	0.0023 [0.0017, 0.0028]	-0.0042 [-0.0054, -0.0030]	-0.0020 [-0.0026, -0.0014]	0.0015 [0.0009, 0.0022]	-0.0021 [-0.0026, -0.0015]	-0.0004 [-0.0010, 0.0002]	-0.0026 [-0.0032, -0.0019]	0.0034 [0.0028, 0.0041]	0.0013 [0.0007, 0.0018]	0.0077 [0.0071, 0.0083]	0.0003 [-0.0002, 0.0009]	0.0006 [-0.0000, 0.0012]	0.0035 [0.0030, 0.0040]	0.0034 [0.0028, 0.0039]	0.0019 [0.0013, 0.0025]
PPP1R10_pro	0.0064 [0.0055, 0.0073]	-0.0038 [-0.0045, -0.0031]	0.0005 [-0.0001, 0.0012]	0.0011 [0.0004, 0.0018]	0.0003 [-0.0007, 0.0014]	0.0007 [0.0000, 0.0014]	0.0058 [0.0045, 0.0071]	0.0031 [0.0025, 0.0038]	-0.0087 [-0.0094, -0.0080]	0.0029 [0.0023, 0.0035]	0.0001 [-0.0006, 0.0007]	0.0007 [0.0000, 0.0014]	0.0002 [-0.0005, 0.0009]	-0.0101 [-0.0107, -0.0095]	-0.0002 [-0.0008, 0.0004]	0.0019 [0.0012, 0.0025]	0.0056 [0.0049, 0.0063]	0.0020 [0.0015, 0.0026]	0.0017 [0.0012, 0.0023]	-0.0013 [-0.0019, -0.0006]
CDKN2A_HPA047838_pro	0.0026 [0.0018, 0.0033]	0.0051 [0.0046, 0.0057]	0.0012 [0.0005, 0.0018]	-0.0086 [-0.0091, -0.0080]	-0.0035 [-0.0044, -0.0026]	-0.0004 [-0.0010, 0.0002]	-0.0016 [-0.0026, -0.0006]	-0.0026 [-0.0032, -0.0020]	-0.0038 [-0.0044, -0.0032]	0.0033 [0.0028, 0.0038]	0.0010 [0.0005, 0.0016]	0.0058 [0.0052, 0.0064]	-0.0006 [-0.0012, 0.0000]	-0.0024 [-0.0030, -0.0019]	0.0005 [-0.0000, 0.0011]	-0.0009 [-0.0015, -0.0004]	0.0043 [0.0036, 0.0049]	-0.0008 [-0.0013, -0.0004]	0.0017 [0.0013, 0.0022]	0.0047 [0.0042, 0.0053]
CXCL6_pro	-0.0007 [-0.0015, 0.0001]	-0.0006 [-0.0012, -0.0000]	0.0013 [0.0007, 0.0020]	0.0035 [0.0029, 0.0041]	0.0012 [0.0001, 0.0022]	-0.0057 [-0.0064, -0.0050]	-0.0017 [-0.0028, -0.0006]	-0.0060 [-0.0067, -0.0053]	-0.0118 [-0.0125, -0.0112]	-0.0029 [-0.0035, -0.0023]	0.0057 [0.0050, 0.0063]	-0.0001 [-0.0007, 0.0006]	-0.0059 [-0.0066, -0.0052]	-0.0015 [-0.0021, -0.0009]	-0.0047 [-0.0053, -0.0040]	0.0053 [0.0047, 0.0059]	0.0071 [0.0065, 0.0078]	-0.0050 [-0.0055, -0.0045]	-0.0079 [-0.0084, -0.0073]	0.0058 [0.0052, 0.0064]
F3_pro	-0.0003 [-0.0012, 0.0006]	0.0014 [0.0008, 0.0019]	-0.0023 [-0.0029, -0.0017]	-0.0065 [-0.0072, -0.0059]	0.0032 [0.0021, 0.0042]	-0.0003 [-0.0010, 0.0003]	0.0020 [0.0010, 0.0030]	-0.0043 [-0.0049, -0.0037]	-0.0015 [-0.0021, -0.0008]	0.0045 [0.0039, 0.0051]	0.0087 [0.0080, 0.0093]	0.0078 [0.0072, 0.0084]	-0.0004 [-0.0011, 0.0002]	0.0006 [-0.0000, 0.0012]	0.0011 [0.0005, 0.0017]	0.0005 [-0.0001, 0.0010]	0.0059 [0.0053, 0.0065]	-0.0011 [-0.0016, -0.0006]	0.0029 [0.0023, 0.0034]	0.0019 [0.0013, 0.0025]
KLK4_pro	-0.0002 [-0.0009, 0.0005]	0.0071 [0.0066, 0.0076]	0.0016 [0.0010, 0.0021]	-0.0022 [-0.0027, -0.0016]	-0.0000 [-0.0009, 0.0008]	0.0026 [0.0021, 0.0032]	0.0003 [-0.0005, 0.0012]	-0.0038 [-0.0043, -0.0032]	-0.0014 [-0.0020, -0.0008]	0.0020 [0.0014, 0.0025]	0.0027 [0.0022, 0.0033]	0.0071 [0.0065, 0.0077]	0.0028 [0.0022, 0.0035]	0.0059 [0.0054, 0.0065]	-0.0011 [-0.0016, -0.0006]	-0.0059 [-0.0064, -0.0054]	0.0045 [0.0040, 0.0051]	-0.0017 [-0.0021, -0.0012]	0.0005 [0.0000, 0.0010]	0.0006 [0.0001, 0.0012]
HHEX_HPA051894_pro	0.0019 [0.0011, 0.0028]	-0.0098 [-0.0105, -0.0092]	-0.0011 [-0.0018, -0.0004]	-0.0045 [-0.0051, -0.0038]	0.0008 [-0.0003, 0.0020]	0.0006 [-0.0001, 0.0013]	0.0123 [0.0112, 0.0134]	0.0014 [0.0007, 0.0020]	0.0004 [-0.0003, 0.0010]	-0.0049 [-0.0055, -0.0042]	0.0092 [0.0085, 0.0099]	-0.0020 [-0.0026, -0.0013]	0.0009 [0.0002, 0.0016]	-0.0021 [-0.0027, -0.0015]	0.0001 [-0.0006, 0.0007]	-0.0021 [-0.0027, -0.0015]	0.0015 [0.0009, 0.0021]	0.0018 [0.0012, 0.0023]	-0.0007 [-0.0013, -0.0001]	-0.0067 [-0.0073, -0.0060]
TET2_HPA051948_pro	0.0114 [0.0105, 0.0124]	0.0031 [0.0023, 0.0039]	0.0005 [-0.0002, 0.0012]	-0.0077 [-0.0085, -0.0069]	-0.0101 [-0.0112, -0.0089]	0.0038 [0.0030, 0.0045]	0.0029 [0.0015, 0.0043]	-0.0021 [-0.0028, -0.0014]	0.0032 [0.0025, 0.0039]	0.0070 [0.0063, 0.0077]	0.0046 [0.0038, 0.0054]	0.0011 [0.0004, 0.0018]	-0.0021 [-0.0029, -0.0013]	-0.0104 [-0.0112, -0.0097]	-0.0068 [-0.0076, -0.0061]	-0.0009 [-0.0017, -0.0001]	0.0054 [0.0046, 0.0061]	0.0013 [0.0007, 0.0019]	-0.0042 [-0.0048, -0.0036]	-0.0045 [-0.0052, -0.0038]
FYTTD1_HPA054474_pro	0.0058 [0.0049, 0.0067]	-0.0121 [-0.0127, -0.0114]	0.0005 [-0.0003, 0.0012]	0.0156 [0.0149, 0.0163]	0.0066 [0.0055, 0.0077]	0.0072 [0.0065, 0.0079]	-0.0092 [-0.0104, -0.0080]	-0.0011 [-0.0018, -0.0004]	-0.0113 [-0.0120, -0.0106]	0.0077 [0.0070, 0.0083]	-0.0033 [-0.0041, -0.0026]	-0.0013 [-0.0021, -0.0006]	0.0041 [0.0033, 0.0048]	0.0014 [0.0007, 0.0022]	-0.0065 [-0.0072, -0.0059]	-0.0034 [-0.0040, -0.0028]	0.0008 [0.0001, 0.0015]	-0.0029 [-0.0035, -0.0022]	-0.0083 [-0.0089, -0.0077]	-0.0024 [-0.0031, -0.0016]
SPTBN4_pro	0.0058 [0.0049, 0.0066]	-0.0083 [-0.0089, -0.0076]	0.0022 [0.0016, 0.0028]	-0.0006 [-0.0012, -0.0000]	-0.0016 [-0.0026, -0.0006]	0.0040 [0.0033, 0.0046]	0.0012 [-0.0000, 0.0024]	0.0007 [0.0000, 0.0013]	-0.0018 [-0.0025, -0.0011]	0.0107 [0.0101, 0.0113]	0.0029 [0.0023, 0.0036]	0.0044 [0.0037, 0.0050]	0.0046 [0.0040, 0.0053]	0.0009 [0.0003, 0.0015]	0.0004 [-0.0002, 0.0011]	0.0013 [0.0007, 0.0019]	0.0053 [0.0047, 0.0059]	-0.0013 [-0.0019, -0.0008]	-0.0029 [-0.0035, -0.0024]	-0.0007 [-0.0013, -0.0000]
CCDC151_HPA054626_pro	-0.0060 [-0.0069, -0.0051]	-0.0059 [-0.0066, -0.0052]	-0.0007 [-0.0014, 0.0001]	-0.0012 [-0.0019, -0.0005]	0.0012 [0.0000, 0.0024]	0.0104 [0.0096, 0.0111]	-0.0051 [-0.0065, -0.0038]	0.0043 [0.0036, 0.0051]	0.0118 [0.0109, 0.0127]	-0.0057 [-0.0064, -0.0051]	-0.0032 [-0.0041, -0.0024]	-0.0055 [-0.0062, -0.0048]	0.0012 [0.0004, 0.0019]	0.0039 [0.0032, 0.0045]	-0.0050 [-0.0057, -0.0042]	-0.0061 [-0.0067, -0.0054]	-0.0011 [-0.0019, -0.0002]	-0.0012 [-0.0018, -0.0005]	-0.0062 [-0.0069, -0.0055]	-0.0049 [-0.0056, -0.0042]
TMEM100_pro	-0.0018 [-0.0025, -0.0010]	0.0009 [0.0003, 0.0014]	-0.0064 [-0.0070, -0.0058]	0.0013 [0.0007, 0.0019]	0.0047 [0.0038, 0.0057]	-0.0011 [-0.0017, -0.0005]	-0.0058 [-0.0067, -0.0048]	-0.0016 [-0.0022, -0.0011]	0.0028 [0.0022, 0.0034]	0.0011 [0.0006, 0.0016]	-0.0007 [-0.0012, -0.0001]	0.0077 [0.0072, 0.0082]	-0.0014 [-0.0020, -0.0007]	0.0062 [0.0057, 0.0068]	-0.0009 [-0.0015, -0.0004]	-0.0074 [-0.0080, -0.0069]	-0.0005 [-0.0010, 0.0001]	-0.0009 [-0.0014, -0.0004]	0.0024 [0.0019, 0.0028]	0.0022 [0.0017, 0.0028]
KCNMB2_HPA056539_pro	-0.0004 [-0.0012, 0.0004]	-0.0089 [-0.0095, -0.0083]	-0.0012 [-0.0018, -0.0005]	0.0038 [0.0032, 0.0044]	0.0094 [0.0084, 0.0105]	-0.0022 [-0.0028, -0.0015]	-0.0057 [-0.0069, -0.0045]	-0.0139 [-0.0145, -0.0132]	-0.0099 [-0.0106, -0.0092]	0.0020 [0.0015, 0.0026]	0.0076 [0.0069, 0.0083]	0.0008 [0.0002, 0.0015]	-0.0021 [-0.0029, -0.0014]	0.0038 [0.0032, 0.0045]	0.0030 [0.0024, 0.0036]	0.0067 [0.0060, 0.0073]	-0.0038 [-0.0045, -0.0032]	0.0055 [0.0050, 0.0061]	0.0056 [0.0051, 0.0062]	0.0034 [0.0027, 0.0040]
GCKR_pro	-0.0015 [-0.0024, -0.0006]	-0.0023 [-0.0030, -0.0017]	-0.0051 [-0.0058, -0.0044]	-0.0019 [-0.0025, -0.0013]	-0.0020 [-0.0030, -0.0010]	0.0115 [0.0108, 0.0122]	0.0158 [0.0146, 0.0169]	0.0050 [0.0043, 0.0057]	0.0043 [0.0037, 0.0050]	-0.0006 [-0.0011, 0.0000]	0.0004 [-0.0002, 0.0010]	-0.0080 [-0.0087, -0.0073]	-0.0024 [-0.0031, -0.0017]	-0.0044 [-0.0051, -0.0038]	0.0040 [0.0034, 0.0046]	0.0006 [-0.0000, 0.0012]	-0.0009 [-0.0015, -0.0002]	0.0110 [0.0104, 0.0115]	0.0019 [0.0014, 0.0025]	0.0040 [0.0033, 0.0047]
TNNT1_pro	0.0029 [0.0019, 0.0038]	-0.0078 [-0.0084, -0.0071]	0.0013 [0.0006, 0.0020]	-0.0011 [-0.0017, -0.0004]	0.0014 [0.0002, 0.0026]	0.0004 [-0.0004, 0.0011]	-0.0026 [-0.0041, -0.0011]	0.0036 [0.0029, 0.0043]	-0.0070 [-0.0077, -0.0063]	0.0015 [0.0009, 0.0021]	0.0032 [0.0026, 0.0039]	-0.0039 [-0.0045, -0.0032]	-0.0029 [-0.0037, -0.0022]	-0.0001 [-0.0008, 0.0005]	0.0016 [0.0009, 0.0022]	-0.0005 [-0.0012, 0.0001]	0.0054 [0.0048, 0.0061]	0.0028 [0.0022, 0.0034]	0.0015 [0.0009, 0.0020]	0.0021 [0.0014, 0.0028]
L3MBTL3_HPA060021_pro	-0.0167 [-0.0177, -0.0157]	-0.0037 [-0.0045, -0.0029]	0.0026 [0.0019, 0.0033]	0.0060 [0.0053, 0.0067]	-0.0078 [-0.0090, -0.0066]	0.0022 [0.0015, 0.0029]	0.0161 [0.0148, 0.0174]	-0.0068 [-0.0075, -0.0061]	0.0019 [0.0012, 0.0027]	-0.0035 [-0.0042, -0.0029]	-0.0036 [-0.0043, -0.0029]	-0.0054 [-0.0061, -0.0047]	-0.0097 [-0.0104, -0.0089]	-0.0058 [-0.0064, -0.0052]	0.0016 [0.0009, 0.0022]	-0.0026 [-0.0033, -0.0020]	-0.0057 [-0.0064, -0.0050]	0.0082 [0.0076, 0.0088]	0.0045 [0.0039, 0.0051]	-0.0021 [-0.0027, -0.0014]
CCDC114_HPA062146_pro	0.0091 [0.0083, 0.0100]	0.0019 [0.0012, 0.0025]	-0.0047 [-0.0054, -0.0040]	-0.0053 [-0.0060, -0.0046]	-0.0021 [-0.0033, -0.0010]	0.0052 [0.0044, 0.0059]	-0.0027 [-0.0040, -0.0014]	0.0092 [0.0085, 0.0099]	0.0044 [0.0036, 0.0051]	-0.0004 [-0.0010, 0.0003]	-0.0083 [-0.0090, -0.0076]	-0.0065 [-0.0072, -0.0058]	-0.0009 [-0.0017, -0.0001]	-0.0029 [-0.0036, -0.0022]	0.0039 [0.0032, 0.0046]	-0.0002 [-0.0009, 0.0005]	-0.0008 [-0.0015, -0.0001]	-0.0012 [-0.0018, -0.0006]	0.0037 [0.0031, 0.0044]	0.0024 [0.0017, 0.0031]
HNF1A_HPA062244_pro	-0.0065 [-0.0071, -0.0059]	0.0039 [0.0034, 0.0043]	-0.0006 [-0.0011, -0.0001]	-0.0057 [-0.0062, -0.0053]	0.0008 [-0.0000, 0.0016]	0.0005 [-0.0000, 0.0010]	-0.0033 [-0.0042, -0.0025]	0.0013 [0.0007, 0.0018]	0.0032 [0.0026, 0.0037]	0.0024 [0.0019, 0.0028]	-0.0014 [-0.0019, -0.0009]	0.0067 [0.0062, 0.0072]	0.0022 [0.0017, 0.0027]	0.0074 [0.0070, 0.0079]	0.0025 [0.0020, 0.0029]	-0.0024 [-0.0029, -0.0019]	-0.0028 [-0.0033, -0.0023]	-0.0040 [-0.0045, -0.0036]	0.0035 [0.0031, 0.0040]	0.0019 [0.0014, 0.0024]
NOL9_HPA063926_pro	-0.0032 [-0.0042, -0.0023]	0.0014 [0.0007, 0.0020]	-0.0053 [-0.0061, -0.0046]	0.0022 [0.0015, 0.0029]	0.0101 [0.0089, 0.0114]	-0.0018 [-0.0028, -0.0009]	-0.0072 [-0.0084, -0.0059]	-0.0103 [-0.0111, -0.0095]	0.0025 [0.0018, 0.0033]	0.0034 [0.0027, 0.0040]	0.0098 [0.0091, 0.0105]	-0.0037 [-0.0044, -0.0031]	-0.0003 [-0.0011, 0.0006]	-0.0022 [-0.0028, -0.0015]	0.0013 [0.0006, 0.0020]	-0.0004 [-0.0010, 0.0003]	0.0001 [-0.0006, 0.0009]	0.0013 [0.0006, 0.0019]	-0.0001 [-0.0007, 0.0005]	0.0005 [-0.0002, 0.0011]
KCNMB2_HPA064710_pro	0.0040 [0.0029, 0.0050]	-0.0009 [-0.0015, -0.0002]	-0.0026 [-0.0034, -0.0019]	0.0006 [0.0000, 0.0013]	-0.0024 [-0.0034, -0.0014]	0.0094 [0.0087, 0.0102]	-0.0009 [-0.0021, 0.0002]	0.0019 [0.0012, 0.0026]	0.0103 [0.0096, 0.0111]	-0.0029 [-0.0036, -0.0023]	0.0034 [0.0028, 0.0041]	-0.0004 [-0.0011, 0.0003]	0.0016 [0.0008, 0.0024]	0.0006 [-0.0000, 0.0012]	0.0069 [0.0063, 0.0076]	0.0017 [0.0010, 0.0023]	0.0048 [0.0041, 0.0054]	0.0039 [0.0032, 0.0045]	0.0022 [0.0015, 0.0028]	0.0049 [0.0042, 0.0056]
GLP1R_pro	0.0046 [0.0037, 0.0055]	0.0033 [0.0026, 0.0040]	0.0001 [-0.0006, 0.0009]	0.0017 [0.0010, 0.0023]	-0.0014 [-0.0025, -0.0003]	0.0088 [0.0081, 0.0095]	0.0144 [0.0133, 0.0156]	0.0017 [0.0011, 0.0024]	0.0081 [0.0074, 0.0089]	0.0055 [0.0049, 0.0061]	0.0043 [0.0036, 0.0050]	0.0007 [0.0001, 0.0014]	0.0033 [0.0025, 0.0040]	-0.0035 [-0.0041, -0.0028]	-0.0004 [-0.0011, 0.0003]	-0.0024 [-0.0031, -0.0018]	-0.0002 [-0.0009, 0.0005]	0.0000 [-0.0006, 0.0006]	-0.0040 [-0.0046, -0.0034]	0.0002 [-0.0005, 0.0009]
C2CD4A_pro	-0.0030 [-0.0037, -0.0023]	0.0027 [0.0021, 0.0033]	-0.0034 [-0.0040, -0.0027]	-0.0005 [-0.0011, 0.0002]	-0.0028 [-0.0039, -0.0016]	0.0048 [0.0041, 0.0055]	0.0096 [0.0083, 0.0109]	-0.0050 [-0.0057, -0.0044]	0.0063 [0.0057, 0.0070]	-0.0022 [-0.0027, -0.0017]	-0.0051 [-0.0058, -0.0045]	0.0011 [0.0005, 0.0017]	0.0032 [0.0025, 0.0039]	-0.0002 [-0.0008, 0.0004]	-0.0023 [-0.0030, -0.0016]	-0.0084 [-0.0091, -0.0078]	-0.0018 [-0.0024, -0.0012]	0.0018 [0.0013, 0.0023]	-0.0039 [-0.0045, -0.0034]	0.0010 [0.0003, 0.0016]
FN3KRP_pro	-0.0035 [-0.0043, -0.0027]	0.0014 [0.0008, 0.0020]	0.0038 [0.0031, 0.0045]	-0.0016 [-0.0022, -0.0010]	0.0001 [-0.0008, 0.0011]	-0.0083 [-0.0089, -0.0077]	-0.0042 [-0.0053, -0.0032]	-0.0060 [-0.0066, -0.0053]	0.0019 [0.0013, 0.0026]	0.0036 [0.0031, 0.0042]	0.0042 [0.0035, 0.0048]	0.0050 [0.0044, 0.0057]	-0.0078 [-0.0084, -0.0071]	0.0049 [0.0042, 0.0055]	-0.0019 [-0.0026, -0.0013]	-0.0027 [-0.0034, -0.0020]	-0.0040 [-0.0047, -0.0034]	0.0007 [0.0001, 0.0012]	0.0009 [0.0003, 0.0014]	-0.0005 [-0.0012, 0.0001]
MAGEL2_HPA066645_pro	-0.0095 [-0.0103, -0.0086]	0.0098 [0.0091, 0.0104]	0.0065 [0.0058, 0.0071]	0.0037 [0.0031, 0.0044]	-0.0054 [-0.0065, -0.0044]	0.0005 [-0.0001, 0.0012]	-0.0008 [-0.0019, 0.0004]	0.0017 [0.0011, 0.0023]	0.0015 [0.0008, 0.0022]	0.0018 [0.0012, 0.0024]	0.0054 [0.0048, 0.0060]	0.0033 [0.0027, 0.0039]	-0.0041 [-0.0048, -0.0034]	0.0019 [0.0013, 0.0025]	0.0018 [0.0012, 0.0024]	-0.0059 [-0.0065, -0.0053]	-0.0028 [-0.0035, -0.0022]	-0.0008 [-0.0013, -0.0003]	-0.0013 [-0.0018, -0.0007]	0.0013 [0.0007, 0.0020]
JAZF1_HPA066967_pro	0.0104 [0.0095, 0.0114]	-0.0075 [-0.0082, -0.0068]	-0.0007 [-0.0014, -0.0000]	-0.0073 [-0.0080, -0.0066]	0.0055 [0.0044, 0.0065]	0.0058 [0.0051, 0.0064]	0.0003 [-0.0009, 0.0015]	0.0045 [0.0039, 0.0052]	0.0066 [0.0059, 0.0073]	-0.0001 [-0.0008, 0.0007]	0.0154 [0.0147, 0.0162]	0.0035 [0.0028, 0.0042]	0.0084 [0.0077, 0.0092]	0.0007 [0.0000, 0.0013]	-0.0006 [-0.0013, -0.0000]	-0.0019 [-0.0025, -0.0013]	0.0155 [0.0147, 0.0162]	0.0005 [-0.0001, 0.0011]	-0.0026 [-0.0031, -0.0020]	-0.0018 [-0.0025, -0.0011]
SRMS_pro	0.0049 [0.0041, 0.0056]	0.0013 [0.0008, 0.0019]	0.0033 [0.0028, 0.0038]	0.0022 [0.0017, 0.0027]	-0.0048 [-0.0057, -0.0039]	0.0012 [0.0007, 0.0017]	-0.0007 [-0.0016, 0.0002]	0.0004 [-0.0001, 0.0009]	0.0050 [0.0044, 0.0055]	-0.0006 [-0.0011, -0.0001]	0.0013 [0.0007, 0.0018]	-0.0022 [-0.0027, -0.0017]	-0.0033 [-0.0039, -0.0028]	-0.0022 [-0.0027, -0.0017]	-0.0083 [-0.0088, -0.0078]	-0.0060 [-0.0066, -0.0055]	0.0061 [0.0056, 0.0067]	-0.0009 [-0.0014, -0.0005]	-0.0053 [-0.0057, -0.0048]	0.0018 [0.0013, 0.0023]
CUZD1_HPA068479_pro	-0.0005 [-0.0014, 0.0005]	-0.0055 [-0.0063, -0.0046]	0.0054 [0.0047, 0.0061]	0.0064 [0.0058, 0.0071]	-0.0123 [-0.0134, -0.0111]	-0.0052 [-0.0059, -0.0044]	0.0069 [0.0054, 0.0084]	0.0011 [0.0004, 0.0018]	-0.0051 [-0.0058, -0.0043]	-0.0057 [-0.0064, -0.0050]	-0.0005 [-0.0012, 0.0002]	-0.0046 [-0.0053, -0.0039]	-0.0114 [-0.0122, -0.0106]	-0.0097 [-0.0103, -0.0090]	0.0074 [0.0066, 0.0082]	0.0057 [0.0050, 0.0064]	0.0002 [-0.0005, 0.0009]	0.0020 [0.0014, 0.0026]	0.0040 [0.0034, 0.0047]	-0.0018 [-0.0025, -0.0011]
SIX3_HPA069727_pro	-0.0167 [-0.0176, -0.0159]	-0.0035 [-0.0041, -0.0028]	-0.0006 [-0.0013, 0.0001]	0.0057 [0.0050, 0.0063]	-0.0023 [-0.0033, -0.0012]	0.0075 [0.0068, 0.0082]	-0.0045 [-0.0059, -0.0030]	0.0104 [0.0097, 0.0111]	-0.0018 [-0.0027, -0.0010]	-0.0004 [-0.0010, 0.0002]	-0.0003 [-0.0010, 0.0004]	-0.0005 [-0.0012, 0.0001]	0.0045 [0.0039, 0.0052]	0.0029 [0.0023, 0.0036]	-0.0018 [-0.0025, -0.0012]	0.0018 [0.0011, 0.0025]	0.0017 [0.0011, 0.0024]	-0.0044 [-0.0049, -0.0038]	-0.0025 [-0.0031, -0.0019]	-0.0003 [-0.0009, 0.0004]
CD40LG_HPA001371_pro	0.0159 [0.0150, 0.0168]	-0.0004 [-0.0010, 0.0003]	0.0004 [-0.0003, 0.0010]	0.0047 [0.0041, 0.0054]	0.0070 [0.0057, 0.0084]	0.0053 [0.0046, 0.0060]	-0.0041 [-0.0055, -0.0027]	-0.0017 [-0.0024, -0.0010]	-0.0069 [-0.0075, -0.0062]	0.0089 [0.0083, 0.0095]	0.0000 [-0.0006, 0.0006]	0.0016 [0.0010, 0.0022]	-0.0036 [-0.0043, -0.0029]	0.0046 [0.0040, 0.0052]	-0.0003 [-0.0009, 0.0003]	0.0013 [0.0007, 0.0019]	-0.0004 [-0.0010, 0.0002]	0.0017 [0.0012, 0.0023]	-0.0028 [-0.0033, -0.0022]	-0.0000 [-0.0006, 0.0006]
MMP9_HPA001238_pro	-0.0003 [-0.0011, 0.0004]	0.0024 [0.0018, 0.0030]	0.0010 [0.0003, 0.0016]	-0.0025 [-0.0031, -0.0019]	-0.0014 [-0.0024, -0.0003]	0.0040 [0.0033, 0.0047]	0.0084 [0.0073, 0.0094]	-0.0015 [-0.0022, -0.0009]	0.0013 [0.0007, 0.0019]	-0.0014 [-0.0020, -0.0008]	0.0070 [0.0064, 0.0075]	0.0022 [0.0015, 0.0028]	-0.0002 [-0.0010, 0.0005]	0.0006 [0.0000, 0.0013]	0.0076 [0.0070, 0.0082]	-0.0001 [-0.0007, 0.0004]	0.0032 [0.0026, 0.0038]	0.0009 [0.0003, 0.0014]	0.0072 [0.0066, 0.0077]	0.0006 [-0.0000, 0.0013]
CD14_HPA002127_pro	0.0042 [0.0033, 0.0052]	-0.0080 [-0.0086, -0.0073]	-0.0020 [-0.0026, -0.0014]	0.0029 [0.0023, 0.0036]	0.0111 [0.0100, 0.0123]	-0.0010 [-0.0016, -0.0003]	-0.0108 [-0.0120, -0.0097]	-0.0002 [-0.0009, 0.0005]	-0.0010 [-0.0017, -0.0003]	-0.0040 [-0.0046, -0.0034]	0.0026 [0.0020, 0.0032]	-0.0027 [-0.0033, -0.0020]	0.0030 [0.0023, 0.0037]	0.0000 [-0.0006, 0.0007]	0.0037 [0.0031, 0.0044]	-0.0039 [-0.0046, -0.0033]	-0.0025 [-0.0031, -0.0018]	0.0042 [0.0037, 0.0048]	-0.0005 [-0.0011, 0.0000]	0.0003 [-0.0004, 0.0009]
NRP1_pro	0.0028 [0.0019, 0.0037]	-0.0051 [-0.0058, -0.0044]	0.0028 [0.0021, 0.0036]	-0.0024 [-0.0030, -0.0017]	0.0028 [0.0017, 0.0039]	0.0084 [0.0076, 0.0092]	-0.0061 [-0.0074, -0.0048]	0.0036 [0.0029, 0.0044]	0.0072 [0.0065, 0.0079]	0.0099 [0.0092, 0.0106]	-0.0013 [-0.0021, -0.0006]	0.0025 [0.0017, 0.0032]	0.0048 [0.0040, 0.0056]	0.0018 [0.0011, 0.0025]	-0.0079 [-0.0086, -0.0072]	-0.0067 [-0.0073, -0.0060]	0.0016 [0.0010, 0.0023]	-0.0003 [-0.0010, 0.0003]	-0.0058 [-0.0064, -0.0052]	-0.0044 [-0.0052, -0.0037]
RNF213_HPA003347_pro	0.0015 [0.0008, 0.0022]	0.0075 [0.0070, 0.0081]	-0.0017 [-0.0023, -0.0010]	0.0036 [0.0030, 0.0042]	-0.0106 [-0.0117, -0.0096]	-0.0005 [-0.0012, 0.0001]	0.0047 [0.0037, 0.0057]	0.0025 [0.0019, 0.0032]	-0.0022 [-0.0029, -0.0016]	-0.0033 [-0.0038, -0.0027]	-0.0012 [-0.0018, -0.0006]	-0.0029 [-0.0036, -0.0023]	0.0051 [0.0045, 0.0058]	-0.0016 [-0.0022, -0.0010]	0.0048 [0.0042, 0.0054]	0.0028 [0.0022, 0.0034]	0.0007 [0.0001, 0.0013]	0.0034 [0.0029, 0.0039]	0.0027 [0.0022, 0.0033]	-0.0005 [-0.0011, 0.0000]
IGFBP2_pro	-0.0017 [-0.0024, -0.0010]	-0.0035 [-0.0041, -0.0029]	0.0004 [-0.0002, 0.0010]	0.0003 [-0.0003, 0.0008]	0.0039 [0.0031, 0.0047]	-0.0029 [-0.0035, -0.0023]	-0.0019 [-0.0029, -0.0010]	0.0019 [0.0013, 0.0025]	0.0009 [0.0004, 0.0014]	-0.0065 [-0.0069, -0.0060]	-0.0047 [-0.0052, -0.0042]	-0.0032 [-0.0038, -0.0027]	0.0028 [0.0022, 0.0033]	0.0013 [0.0008, 0.0018]	0.0003 [-0.0003, 0.0008]	0.0006 [0.0001, 0.0011]	-0.0048 [-0.0054, -0.0043]	0.0000 [-0.0005, 0.0005]	-0.0023 [-0.0028, -0.0018]	-0.0032 [-0.0038, -0.0027]
SHC2_HPA006375_pro	0.0014 [0.0007, 0.0021]	-0.0023 [-0.0029, -0.0018]	0.0055 [0.0049, 0.0061]	-0.0027 [-0.0033, -0.0022]	0.0039 [0.0030, 0.0048]	-0.0020 [-0.0025, -0.0014]	-0.0068 [-0.0077, -0.0059]	0.0006 [0.0001, 0.0011]	0.0068 [0.0062, 0.0073]	-0.0009 [-0.0014, -0.0004]	-0.0011 [-0.0016, -0.0005]	0.0018 [0.0012, 0.0023]	0.0000 [-0.0005, 0.0006]	0.0025 [0.0020, 0.0030]	-0.0066 [-0.0072, -0.0061]	-0.0070 [-0.0075, -0.0064]	0.0046 [0.0041, 0.0052]	-0.0015 [-0.0019, -0.0010]	-0.0045 [-0.0049, -0.0040]	-0.0027 [-0.0032, -0.0021]
ANGPTL4_HPA006666_pro	-0.0035 [-0.0043, -0.0028]	-0.0023 [-0.0029, -0.0017]	0.0051 [0.0045, 0.0058]	0.0040 [0.0034, 0.0046]	0.0030 [0.0020, 0.0041]	0.0079 [0.0073, 0.0086]	-0.0063 [-0.0073, -0.0052]	-0.0027 [-0.0033, -0.0021]	0.0087 [0.0080, 0.0093]	0.0012 [0.0007, 0.0017]	0.0047 [0.0041, 0.0053]	0.0012 [0.0006, 0.0019]	0.0041 [0.0034, 0.0047]	0.0007 [0.0000, 0.0013]	-0.0050 [-0.0056, -0.0044]	-0.0013 [-0.0019, -0.0007]	0.0086 [0.0080, 0.0092]	-0.0019 [-0.0024, -0.0014]	-0.0032 [-0.0038, -0.0027]	0.0001 [-0.0005, 0.0007]
SELE_HPA006225_pro	0.0098 [0.0089, 0.0106]	0.0098 [0.0091, 0.0104]	0.0022 [0.0015, 0.0029]	-0.0034 [-0.0041, -0.0027]	-0.0001 [-0.0013, 0.0010]	-0.0028 [-0.0035, -0.0021]	0.0013 [0.0001, 0.0024]	-0.0028 [-0.0035, -0.0020]	0.0002 [-0.0006, 0.0009]	-0.0013 [-0.0019, -0.0007]	-0.0057 [-0.0064, -0.0050]	-0.0041 [-0.0047, -0.0034]	-0.0007 [-0.0015, -0.0000]	-0.0045 [-0.0051, -0.0038]	-0.0034 [-0.0040, -0.0028]	0.0020 [0.0014, 0.0025]	0.0016 [0.0009, 0.0023]	-0.0024 [-0.0029, -0.0018]	-0.0033 [-0.0038, -0.0027]	-0.0022 [-0.0029, -0.0016]
CEL_pro	0.0065 [0.0057, 0.0073]	-0.0068 [-0.0074, -0.0062]	-0.0013 [-0.0019, -0.0007]	-0.0091 [-0.0097, -0.0085]	0.0029 [0.0018, 0.0039]	0.0049 [0.0043, 0.0056]	0.0017 [0.0004, 0.0030]	0.0053 [0.0046, 0.0060]	0.0019 [0.0012, 0.0026]	-0.0080 [-0.0086, -0.0075]	0.0081 [0.0074, 0.0088]	-0.0006 [-0.0013, 0.0000]	0.0029 [0.0022, 0.0036]	-0.0026 [-0.0032, -0.0020]	-0.0100 [-0.0106, -0.0094]	-0.0065 [-0.0072, -0.0059]	0.0048 [0.0042, 0.0055]	-0.0003 [-0.0009, 0.0002]	-0.0116 [-0.0122, -0.0110]	-0.0007 [-0.0014, -0.0000]
FLT1_pro	-0.0001 [-0.0009, 0.0007]	-0.0003 [-0.0009, 0.0003]	0.0013 [0.0006, 0.0020]	-0.0021 [-0.0028, -0.0015]	0.0019 [0.0009, 0.0030]	-0.0109 [-0.0117, -0.0102]	-0.0028 [-0.0039, -0.0016]	-0.0099 [-0.0106, -0.0092]	-0.0045 [-0.0051, -0.0038]	-0.0087 [-0.0093, -0.0081]	-0.0006 [-0.0014, 0.0001]	0.0014 [0.0007, 0.0021]	-0.0037 [-0.0045, -0.0030]	-0.0013 [-0.0020, -0.0007]	0.0031 [0.0025, 0.0038]	-0.0036 [-0.0043, -0.0029]	-0.0000 [-0.0007, 0.0007]	0.0050 [0.0045, 0.0056]	0.0032 [0.0027, 0.0038]	-0.0032 [-0.0038, -0.0026]
DUOXA2_HPA011085_pro	0.0035 [0.0027, 0.0044]	-0.0015 [-0.0021, -0.0009]	-0.0042 [-0.0049, -0.0034]	-0.0086 [-0.0092, -0.0080]	-0.0004 [-0.0015, 0.0008]	-0.0068 [-0.0075, -0.0061]	-0.0017 [-0.0028, -0.0006]	-0.0051 [-0.0057, -0.0044]	-0.0050 [-0.0057, -0.0042]	0.0070 [0.0064, 0.0077]	0.0016 [0.0009, 0.0023]	0.0016 [0.0010, 0.0022]	-0.0045 [-0.0052, -0.0038]	-0.0019 [-0.0026, -0.0013]	-0.0039 [-0.0046, -0.0033]	0.0022 [0.0016, 0.0029]	-0.0024 [-0.0031, -0.0017]	0.0036 [0.0030, 0.0042]	0.0019 [0.0013, 0.0025]	0.0038 [0.0032, 0.0045]
KCNK3_pro	0.0004 [-0.0003, 0.0011]	0.0029 [0.0023, 0.0036]	-0.0019 [-0.0025, -0.0012]	0.0059 [0.0052, 0.0066]	0.0093 [0.0081, 0.0104]	0.0097 [0.0090, 0.0105]	-0.0125 [-0.0137, -0.0112]	0.0115 [0.0108, 0.0122]	0.0005 [-0.0002, 0.0011]	-0.0009 [-0.0015, -0.0003]	0.0006 [-0.0001, 0.0013]	-0.0055 [-0.0062, -0.0049]	0.0078 [0.0070, 0.0085]	-0.0029 [-0.0036, -0.0023]	0.0035 [0.0028, 0.0041]	0.0050 [0.0044, 0.0056]	0.0049 [0.0042, 0.0056]	0.0051 [0.0045, 0.0057]	-0.0023 [-0.0028, -0.0017]	-0.0012 [-0.0019, -0.0005]
CST3_pro	0.0035 [0.0030, 0.0041]	-0.0048 [-0.0053, -0.0044]	-0.0009 [-0.0014, -0.0004]	-0.0015 [-0.0020, -0.0011]	0.0067 [0.0060, 0.0073]	-0.0002 [-0.0006, 0.0003]	-0.0028 [-0.0035, -0.0021]	-0.0021 [-0.0025, -0.0016]	-0.0044 [-0.0048, -0.0039]	-0.0023 [-0.0027, -0.0019]	0.0006 [0.0001, 0.0011]	0.0002 [-0.0003, 0.0007]	0.0027 [0.0022, 0.0032]	-0.0003 [-0.0007, 0.0002]	-0.0014 [-0.0019, -0.0010]	-0.0021 [-0.0026, -0.0017]	-0.0073 [-0.0077, -0.0068]	0.0054 [0.0050, 0.0058]	0.0013 [0.0009, 0.0017]	-0.0022 [-0.0026, -0.0017]
CEP120_HPA013885_pro	0.0010 [0.0002, 0.0018]	0.0027 [0.0021, 0.0032]	-0.0034 [-0.0040, -0.0029]	-0.0065 [-0.0070, -0.0059]	-0.0004 [-0.0012, 0.0005]	0.0015 [0.0009, 0.0022]	-0.0025 [-0.0036, -0.0014]	0.0040 [0.0034, 0.0045]	0.0006 [-0.0001, 0.0013]	0.0028 [0.0023, 0.0033]	0.0029 [0.0022, 0.0035]	0.0024 [0.0018, 0.0030]	0.0051 [0.0045, 0.0058]	0.0049 [0.0043, 0.0055]	0.0064 [0.0059, 0.0070]	-0.0024 [-0.0029, -0.0019]	-0.0022 [-0.0028, -0.0016]	-0.0030 [-0.0035, -0.0025]	0.0040 [0.0035, 0.0045]	0.0016 [0.0011, 0.0022]
GHRL_HPA014246_pro	-0.0023 [-0.0032, -0.0013]	0.0056 [0.0049, 0.0062]	0.0028 [0.0020, 0.0035]	0.0001 [-0.0006, 0.0007]	0.0035 [0.0025, 0.0046]	-0.0040 [-0.0047, -0.0033]	-0.0019 [-0.0031, -0.0008]	-0.0016 [-0.0023, -0.0008]	0.0010 [0.0003, 0.0017]	0.0096 [0.0090, 0.0102]	-0.0034 [-0.0041, -0.0027]	-0.0036 [-0.0043, -0.0028]	0.0012 [0.0005, 0.0020]	-0.0013 [-0.0020, -0.0006]	0.0082 [0.0075, 0.0089]	-0.0023 [-0.0030, -0.0017]	-0.0042 [-0.0048, -0.0035]	-0.0026 [-0.0032, -0.0019]	0.0065 [0.0059, 0.0071]	0.0004 [-0.0003, 0.0011]
EIF2AK3_HPA015137_pro	-0.0099 [-0.0109, -0.0090]	0.0033 [0.0024, 0.0041]	-0.0003 [-0.0010, 0.0005]	0.0002 [-0.0005, 0.0009]	0.0066 [0.0053, 0.0078]	-0.0000 [-0.0008, 0.0007]	-0.0123 [-0.0136, -0.0110]	0.0037 [0.0030, 0.0044]	0.0146 [0.0138, 0.0153]	-0.0017 [-0.0023, -0.0010]	-0.0086 [-0.0093, -0.0079]	0.0018 [0.0011, 0.0024]	0.0007 [-0.0001, 0.0014]	-0.0039 [-0.0046, -0.0032]	-0.0070 [-0.0077, -0.0063]	-0.0088 [-0.0095, -0.0082]	-0.0045 [-0.0052, -0.0037]	-0.0030 [-0.0036, -0.0024]	-0.0073 [-0.0079, -0.0067]	-0.0070 [-0.0077, -0.0063]
BAIAP3_HPA015627_pro	-0.0004 [-0.0013, 0.0005]	0.0061 [0.0054, 0.0068]	-0.0016 [-0.0023, -0.0008]	-0.0069 [-0.0075, -0.0062]	0.0067 [0.0056, 0.0078]	-0.0064 [-0.0070, -0.0057]	-0.0141 [-0.0152, -0.0129]	-0.0158 [-0.0165, -0.0151]	-0.0008 [-0.0015, -0.0001]	0.0020 [0.0014, 0.0026]	0.0084 [0.0077, 0.0090]	0.0027 [0.0020, 0.0034]	0.0040 [0.0033, 0.0047]	0.0031 [0.0024, 0.0037]	0.0066 [0.0059, 0.0072]	-0.0047 [-0.0053, -0.0040]	0.0011 [0.0004, 0.0018]	0.0034 [0.0028, 0.0040]	0.0018 [0.0012, 0.0024]	0.0021 [0.0014, 0.0027]
CABP7_HPA016439_pro	-0.0071 [-0.0077, -0.0065]	0.0060 [0.0054, 0.0065]	-0.0016 [-0.0022, -0.0010]	-0.0036 [-0.0041, -0.0031]	-0.0019 [-0.0028, -0.0011]	0.0049 [0.0043, 0.0054]	0.0017 [0.0008, 0.0026]	0.0081 [0.0076, 0.0087]	0.0032 [0.0026, 0.0037]	-0.0002 [-0.0007, 0.0004]	-0.0008 [-0.0014, -0.0002]	0.0027 [0.0021, 0.0033]	0.0021 [0.0015, 0.0027]	-0.0004 [-0.0009, 0.0002]	0.0033 [0.0028, 0.0039]	0.0013 [0.0007, 0.0018]	0.0013 [0.0007, 0.0018]	-0.0045 [-0.0049, -0.0040]	0.0026 [0.0021, 0.0031]	0.0003 [-0.0003, 0.0009]
SH3GL2_pro	-0.0049 [-0.0056, -0.0043]	-0.0008 [-0.0014, -0.0003]	-0.0023 [-0.0029, -0.0018]	-0.0064 [-0.0069, -0.0058]	-0.0009 [-0.0017, -0.0001]	0.0007 [0.0001, 0.0012]	0.0029 [0.0020, 0.0038]	0.0014 [0.0009, 0.0019]	0.0020 [0.0014, 0.0026]	0.0024 [0.0019, 0.0029]	0.0033 [0.0027, 0.0038]	0.0090 [0.0084, 0.0095]	-0.0005 [-0.0010, 0.0001]	0.0011 [0.0006, 0.0017]	-0.0018 [-0.0023, -0.0014]	-0.0034 [-0.0039, -0.0029]	0.0000 [-0.0005, 0.0005]	-0.0055 [-0.0059, -0.0050]	0.0024 [0.0020, 0.0028]	0.0000 [-0.0005, 0.0005]
ERO1LB_HPA028085_pro	0.0003 [-0.0005, 0.0011]	-0.0120 [-0.0127, -0.0113]	0.0040 [0.0033, 0.0047]	-0.0032 [-0.0039, -0.0025]	-0.0025 [-0.0037, -0.0013]	-0.0035 [-0.0043, -0.0028]	-0.0044 [-0.0056, -0.0031]	0.0025 [0.0018, 0.0032]	-0.0003 [-0.0010, 0.0003]	-0.0016 [-0.0022, -0.0009]	0.0007 [0.0000, 0.0014]	-0.0036 [-0.0044, -0.0029]	-0.0060 [-0.0068, -0.0052]	0.0003 [-0.0003, 0.0009]	-0.0023 [-0.0030, -0.0016]	-0.0027 [-0.0033, -0.0020]	0.0004 [-0.0003, 0.0011]	0.0039 [0.0033, 0.0046]	0.0006 [-0.0000, 0.0012]	0.0018 [0.0011, 0.0025]
ADAMTS9_HPA028601_pro	-0.0091 [-0.0099, -0.0083]	0.0022 [0.0015, 0.0029]	-0.0017 [-0.0024, -0.0011]	0.0014 [0.0007, 0.0021]	0.0049 [0.0038, 0.0060]	0.0067 [0.0060, 0.0074]	-0.0139 [-0.0151, -0.0127]	0.0039 [0.0032, 0.0047]	-0.0031 [-0.0038, -0.0023]	0.0060 [0.0054, 0.0067]	0.0016 [0.0008, 0.0024]	0.0050 [0.0044, 0.0056]	0.0063 [0.0055, 0.0070]	0.0094 [0.0087, 0.0100]	-0.0007 [-0.0013, 0.0000]	-0.0002 [-0.0008, 0.0003]	-0.0019 [-0.0026, -0.0012]	-0.0060 [-0.0066, -0.0055]	0.0021 [0.0015, 0.0026]	0.0028 [0.0021, 0.0034]
RNF213_HPA026790_pro	0.0008 [0.0000, 0.0016]	0.0000 [-0.0006, 0.0006]	0.0062 [0.0055, 0.0069]	-0.0008 [-0.0014, -0.0002]	-0.0011 [-0.0022, -0.0000]	-0.0021 [-0.0029, -0.0013]	0.0051 [0.0040, 0.0062]	-0.0071 [-0.0078, -0.0065]	-0.0004 [-0.0011, 0.0003]	-0.0007 [-0.0013, -0.0001]	0.0008 [0.0002, 0.0015]	-0.0011 [-0.0018, -0.0005]	-0.0073 [-0.0080, -0.0065]	-0.0049 [-0.0056, -0.0043]	-0.0001 [-0.0007, 0.0005]	-0.0032 [-0.0038, -0.0026]	0.0103 [0.0097, 0.0110]	-0.0051 [-0.0056, -0.0045]	0.0040 [0.0035, 0.0046]	0.0030 [0.0024, 0.0036]
CXCR1_HPA031993_pro	0.0029 [0.0020, 0.0039]	-0.0097 [-0.0104, -0.0090]	-0.0051 [-0.0059, -0.0044]	-0.0037 [-0.0044, -0.0030]	0.0027 [0.0015, 0.0040]	-0.0003 [-0.0010, 0.0004]	0.0021 [0.0007, 0.0034]	0.0096 [0.0089, 0.0103]	-0.0017 [-0.0024, -0.0010]	0.0041 [0.0034, 0.0047]	0.0014 [0.0006, 0.0021]	-0.0002 [-0.0009, 0.0005]	-0.0008 [-0.0016, -0.0001]	-0.0020 [-0.0027, -0.0014]	0.0041 [0.0034, 0.0048]	0.0042 [0.0034, 0.0049]	0.0028 [0.0021, 0.0035]	0.0013 [0.0007, 0.0019]	0.0012 [0.0005, 0.0018]	0.0010 [0.0003, 0.0017]
VCAM1_pro	0.0002 [-0.0006, 0.0011]	0.0009 [0.0003, 0.0016]	-0.0015 [-0.0022, -0.0008]	0.0019 [0.0013, 0.0025]	0.0025 [0.0014, 0.0036]	0.0010 [0.0003, 0.0017]	-0.0035 [-0.0047, -0.0023]	-0.0001 [-0.0008, 0.0006]	-0.0130 [-0.0136, -0.0123]	0.0049 [0.0043, 0.0055]	0.0029 [0.0022, 0.0036]	0.0004 [-0.0003, 0.0011]	-0.0000 [-0.0007, 0.0007]	-0.0033 [-0.0039, -0.0027]	-0.0005 [-0.0011, 0.0002]	0.0017 [0.0010, 0.0023]	-0.0043 [-0.0050, -0.0036]	-0.0009 [-0.0015, -0.0004]	0.0017 [0.0011, 0.0022]	0.0036 [0.0029, 0.0042]
TINAG_HPA035427_pro	-0.0104 [-0.0113, -0.0094]	0.0014 [0.0006, 0.0022]	0.0035 [0.0028, 0.0042]	-0.0085 [-0.0093, -0.0078]	-0.0039 [-0.0051, -0.0027]	-0.0004 [-0.0013, 0.0004]	0.0105 [0.0091, 0.0119]	0.0058 [0.0051, 0.0065]	0.0011 [0.0004, 0.0018]	0.0035 [0.0028, 0.0042]	-0.0087 [-0.0095, -0.0080]	0.0017 [0.0010, 0.0024]	-0.0018 [-0.0025, -0.0010]	0.0009 [0.0002, 0.0016]	-0.0023 [-0.0030, -0.0015]	-0.0018 [-0.0025, -0.0011]	-0.0094 [-0.0102, -0.0087]	-0.0019 [-0.0025, -0.0013]	-0.0014 [-0.0020, -0.0008]	-0.0020 [-0.0027, -0.0013]
ANG_pro	0.0077 [0.0070, 0.0085]	-0.0107 [-0.0113, -0.0101]	-0.0029 [-0.0036, -0.0023]	0.0000 [-0.0006, 0.0006]	0.0044 [0.0033, 0.0054]	0.0017 [0.0010, 0.0024]	-0.0057 [-0.0068, -0.0045]	-0.0037 [-0.0044, -0.0031]	-0.0009 [-0.0016, -0.0003]	-0.0093 [-0.0099, -0.0087]	0.0057 [0.0051, 0.0063]	0.0007 [0.0001, 0.0013]	-0.0005 [-0.0011, 0.0002]	-0.0002 [-0.0008, 0.0004]	0.0016 [0.0009, 0.0022]	0.0022 [0.0016, 0.0028]	0.0001 [-0.0005, 0.0007]	0.0086 [0.0081, 0.0091]	-0.0037 [-0.0042, -0.0031]	0.0009 [0.0003, 0.0015]
IGFALS_HPA040692_pro	0.0024 [0.0017, 0.0031]	0.0020 [0.0014, 0.0026]	-0.0068 [-0.0074, -0.0062]	-0.0105 [-0.0110, -0.0099]	0.0037 [0.0027, 0.0046]	0.0083 [0.0077, 0.0090]	0.0040 [0.0030, 0.0051]	0.0066 [0.0059, 0.0072]	-0.0042 [-0.0048, -0.0036]	-0.0013 [-0.0018, -0.0008]	0.0091 [0.0085, 0.0097]	0.0016 [0.0009, 0.0022]	0.0111 [0.0105, 0.0118]	-0.0041 [-0.0046, -0.0035]	0.0039 [0.0033, 0.0045]	0.0022 [0.0016, 0.0028]	-0.0016 [-0.0022, -0.0010]	0.0049 [0.0043, 0.0054]	0.0002 [-0.0003, 0.0007]	0.0016 [0.0010, 0.0022]
TINAG_HPA041055_pro	-0.0069 [-0.0078, -0.0061]	0.0052 [0.0046, 0.0058]	0.0050 [0.0044, 0.0057]	0.0084 [0.0078, 0.0089]	-0.0070 [-0.0079, -0.0060]	-0.0010 [-0.0017, -0.0004]	-0.0030 [-0.0040, -0.0020]	-0.0023 [-0.0029, -0.0016]	-0.0113 [-0.0119, -0.0106]	0.0024 [0.0018, 0.0030]	-0.0028 [-0.0034, -0.0022]	-0.0041 [-0.0047, -0.0034]	0.0029 [0.0022, 0.0036]	0.0016 [0.0010, 0.0022]	0.0038 [0.0032, 0.0044]	0.0015 [0.0010, 0.0021]	-0.0047 [-0.0053, -0.0041]	0.0018 [0.0013, 0.0024]	-0.0005 [-0.0010, 0.0000]	0.0007 [0.0000, 0.0013]
IGFALS_HPA040948_pro	0.0017 [0.0009, 0.0025]	0.0097 [0.0091, 0.0104]	-0.0107 [-0.0114, -0.0100]	-0.0120 [-0.0126, -0.0113]	0.0099 [0.0087, 0.0111]	0.0108 [0.0100, 0.0115]	-0.0032 [-0.0045, -0.0020]	0.0085 [0.0078, 0.0092]	-0.0056 [-0.0064, -0.0049]	-0.0053 [-0.0059, -0.0047]	-0.0013 [-0.0020, -0.0007]	0.0036 [0.0029, 0.0042]	0.0147 [0.0140, 0.0155]	0.0042 [0.0035, 0.0048]	0.0120 [0.0114, 0.0127]	0.0033 [0.0028, 0.0039]	-0.0020 [-0.0026, -0.0014]	0.0067 [0.0061, 0.0072]	0.0078 [0.0072, 0.0083]	0.0028 [0.0021, 0.0034]
IGFBP4_HPA042512_pro	0.0001 [-0.0007, 0.0009]	-0.0083 [-0.0089, -0.0077]	0.0013 [0.0006, 0.0019]	0.0029 [0.0024, 0.0035]	0.0128 [0.0118, 0.0138]	0.0022 [0.0016, 0.0028]	-0.0132 [-0.0142, -0.0123]	0.0009 [0.0003, 0.0014]	-0.0024 [-0.0029, -0.0018]	0.0017 [0.0012, 0.0022]	-0.0009 [-0.0015, -0.0003]	0.0016 [0.0010, 0.0022]	0.0011 [0.0005, 0.0018]	0.0046 [0.0041, 0.0052]	0.0072 [0.0067, 0.0078]	-0.0012 [-0.0018, -0.0007]	-0.0055 [-0.0060, -0.0049]	0.0024 [0.0019, 0.0029]	0.0053 [0.0048, 0.0058]	0.0000 [-0.0006, 0.0006]
ARL15_HPA044604_pro	0.0080 [0.0071, 0.0089]	-0.0006 [-0.0013, 0.0001]	-0.0016 [-0.0023, -0.0008]	0.0008 [0.0001, 0.0015]	-0.0016 [-0.0027, -0.0004]	-0.0058 [-0.0065, -0.0050]	-0.0059 [-0.0077, -0.0042]	0.0021 [0.0013, 0.0028]	0.0034 [0.0027, 0.0042]	-0.0002 [-0.0008, 0.0005]	-0.0055 [-0.0063, -0.0048]	0.0001 [-0.0007, 0.0008]	0.0011 [0.0003, 0.0018]	-0.0040 [-0.0047, -0.0034]	-0.0021 [-0.0028, -0.0014]	0.0023 [0.0016, 0.0030]	0.0030 [0.0023, 0.0037]	-0.0025 [-0.0031, -0.0019]	-0.0035 [-0.0041, -0.0029]	-0.0100 [-0.0107, -0.0093]
REG1B_pro	0.0031 [0.0024, 0.0037]	-0.0019 [-0.0024, -0.0013]	-0.0021 [-0.0027, -0.0015]	-0.0019 [-0.0025, -0.0013]	-0.0022 [-0.0032, -0.0012]	0.0017 [0.0011, 0.0023]	-0.0001 [-0.0012, 0.0010]	0.0018 [0.0012, 0.0024]	0.0102 [0.0096, 0.0107]	0.0036 [0.0030, 0.0041]	0.0004 [-0.0002, 0.0010]	-0.0002 [-0.0008, 0.0003]	0.0005 [-0.0002, 0.0011]	0.0043 [0.0037, 0.0048]	-0.0015 [-0.0021, -0.0010]	-0.0021 [-0.0027, -0.0016]	0.0001 [-0.0005, 0.0007]	-0.0018 [-0.0023, -0.0014]	0.0018 [0.0013, 0.0023]	0.0019 [0.0013, 0.0026]
CALCB_HPA043700_pro	-0.0031 [-0.0040, -0.0022]	0.0026 [0.0019, 0.0032]	-0.0016 [-0.0023, -0.0009]	-0.0027 [-0.0034, -0.0021]	0.0031 [0.0018, 0.0044]	-0.0028 [-0.0035, -0.0021]	-0.0037 [-0.0050, -0.0023]	-0.0031 [-0.0037, -0.0024]	0.0088 [0.0080, 0.0096]	0.0071 [0.0065, 0.0077]	-0.0135 [-0.0143, -0.0127]	0.0006 [-0.0001, 0.0013]	-0.0061 [-0.0069, -0.0053]	-0.0058 [-0.0065, -0.0050]	-0.0015 [-0.0021, -0.0008]	-0.0041 [-0.0048, -0.0034]	-0.0052 [-0.0059, -0.0045]	-0.0032 [-0.0038, -0.0026]	-0.0028 [-0.0034, -0.0022]	-0.0051 [-0.0058, -0.0043]
IL1B_HPA044649_pro	-0.0058 [-0.0067, -0.0050]	0.0032 [0.0025, 0.0039]	-0.0006 [-0.0014, 0.0001]	0.0053 [0.0046, 0.0060]	0.0138 [0.0126, 0.0150]	0.0120 [0.0112, 0.0128]	-0.0121 [-0.0134, -0.0109]	0.0130 [0.0122, 0.0138]	0.0092 [0.0084, 0.0100]	0.0072 [0.0066, 0.0079]	0.0034 [0.0027, 0.0042]	0.0015 [0.0008, 0.0022]	0.0110 [0.0102, 0.0118]	-0.0058 [-0.0065, -0.0051]	0.0028 [0.0021, 0.0035]	-0.0034 [-0.0041, -0.0027]	0.0037 [0.0030, 0.0044]	0.0040 [0.0034, 0.0045]	-0.0017 [-0.0024, -0.0011]	0.0029 [0.0021, 0.0036]
STX1A_HPA046056_pro	-0.0079 [-0.0088, -0.0069]	-0.0080 [-0.0087, -0.0073]	0.0049 [0.0042, 0.0056]	-0.0002 [-0.0010, 0.0005]	0.0004 [-0.0010, 0.0018]	0.0104 [0.0097, 0.0112]	-0.0076 [-0.0090, -0.0063]	0.0013 [0.0006, 0.0021]	-0.0009 [-0.0017, -0.0002]	-0.0014 [-0.0021, -0.0008]	0.0026 [0.0019, 0.0033]	0.0025 [0.0018, 0.0033]	0.0012 [0.0005, 0.0020]	0.0016 [0.0009, 0.0023]	-0.0057 [-0.0064, -0.0050]	0.0001 [-0.0005, 0.0008]	0.0067 [0.0060, 0.0075]	-0.0020 [-0.0026, -0.0014]	-0.0073 [-0.0079, -0.0066]	-0.0030 [-0.0037, -0.0023]
IGFBP1_HPA046972_pro	0.0091 [0.0084, 0.0099]	-0.0106 [-0.0112, -0.0100]	-0.0029 [-0.0035, -0.0022]	-0.0034 [-0.0040, -0.0029]	-0.0002 [-0.0012, 0.0008]	0.0024 [0.0018, 0.0031]	0.0064 [0.0051, 0.0076]	0.0084 [0.0078, 0.0090]	0.0115 [0.0109, 0.0121]	-0.0017 [-0.0022, -0.0011]	0.0035 [0.0029, 0.0041]	-0.0012 [-0.0019, -0.0006]	-0.0098 [-0.0104, -0.0091]	-0.0028 [-0.0033, -0.0022]	-0.0008 [-0.0014, -0.0002]	-0.0018 [-0.0024, -0.0012]	0.0030 [0.0024, 0.0036]	-0.0048 [-0.0053, -0.0043]	-0.0017 [-0.0022, -0.0011]	0.0005 [-0.0001, 0.0011]
NEK2_pro	0.0102 [0.0092, 0.0111]	-0.0072 [-0.0078, -0.0065]	-0.0116 [-0.0122, -0.0109]	0.0003 [-0.0003, 0.0010]	0.0008 [-0.0003, 0.0020]	-0.0045 [-0.0052, -0.0038]	0.0027 [0.0015, 0.0038]	-0.0073 [-0.0080, -0.0066]	-0.0078 [-0.0085, -0.0070]	0.0134 [0.0128, 0.0140]	-0.0007 [-0.0014, 0.0000]	0.0056 [0.0050, 0.0063]	-0.0021 [-0.0028, -0.0013]	0.0083 [0.0077, 0.0090]	0.0018 [0.0012, 0.0025]	0.0007 [0.0000, 0.0014]	-0.0033 [-0.0039, -0.0027]	-0.0025 [-0.0031, -0.0019]	0.0054 [0.0048, 0.0060]	-0.0005 [-0.0011, 0.0002]
IGF1_HPA048946_pro	-0.0036 [-0.0043, -0.0030]	0.0041 [0.0036, 0.0047]	-0.0073 [-0.0078, -0.0067]	-0.0111 [-0.0117, -0.0105]	0.0042 [0.0033, 0.0052]	0.0043 [0.0037, 0.0048]	-0.0031 [-0.0040, -0.0022]	0.0026 [0.0021, 0.0032]	-0.0019 [-0.0024, -0.0013]	0.0014 [0.0009, 0.0019]	-0.0009 [-0.0015, -0.0004]	0.0016 [0.0010, 0.0021]	0.0064 [0.0058, 0.0070]	0.0012 [0.0006, 0.0017]	-0.0025 [-0.0031, -0.0019]	-0.0035 [-0.0041, -0.0030]	-0.0004 [-0.0009, 0.0002]	0.0027 [0.0022, 0.0032]	-0.0007 [-0.0012, -0.0002]	-0.0016 [-0.0021, -0.0011]
AP3S1_pro	-0.0044 [-0.0052, -0.0036]	0.0048 [0.0042, 0.0055]	-0.0043 [-0.0050, -0.0036]	0.0005 [-0.0001, 0.0011]	0.0040 [0.0029, 0.0051]	-0.0069 [-0.0076, -0.0063]	-0.0089 [-0.0100, -0.0078]	-0.0039 [-0.0046, -0.0033]	-0.0084 [-0.0090, -0.0077]	0.0008 [0.0003, 0.0014]	0.0052 [0.0045, 0.0059]	0.0009 [0.0003, 0.0016]	-0.0001 [-0.0008, 0.0006]	-0.0009 [-0.0015, -0.0003]	0.0056 [0.0051, 0.0062]	0.0001 [-0.0005, 0.0006]	0.0037 [0.0030, 0.0043]	-0.0004 [-0.0009, 0.0002]	0.0036 [0.0031, 0.0042]	-0.0004 [-0.0011, 0.0002]
IFNG_HPA049525_pro	0.0041 [0.0034, 0.0048]	0.0008 [0.0002, 0.0014]	-0.0037 [-0.0043, -0.0031]	-0.0011 [-0.0017, -0.0006]	0.0080 [0.0072, 0.0089]	0.0041 [0.0034, 0.0047]	0.0014 [0.0003, 0.0025]	0.0013 [0.0007, 0.0018]	0.0040 [0.0034, 0.0045]	0.0009 [0.0004, 0.0014]	-0.0045 [-0.0050, -0.0039]	-0.0026 [-0.0032, -0.0020]	0.0035 [0.0028, 0.0041]	-0.0060 [-0.0065, -0.0054]	0.0127 [0.0121, 0.0133]	-0.0001 [-0.0006, 0.0005]	-0.0010 [-0.0016, -0.0004]	0.0011 [0.0006, 0.0016]	0.0071 [0.0066, 0.0076]	0.0041 [0.0035, 0.0046]
CCL16_HPA051577_pro	0.0027 [0.0019, 0.0035]	-0.0031 [-0.0038, -0.0025]	0.0006 [-0.0001, 0.0013]	-0.0047 [-0.0054, -0.0041]	-0.0031 [-0.0042, -0.0020]	-0.0042 [-0.0050, -0.0035]	0.0059 [0.0047, 0.0070]	-0.0033 [-0.0040, -0.0026]	-0.0109 [-0.0116, -0.0103]	-0.0033 [-0.0039, -0.0027]	0.0037 [0.0030, 0.0043]	0.0048 [0.0040, 0.0055]	-0.0125 [-0.0132, -0.0118]	0.0021 [0.0014, 0.0027]	-0.0003 [-0.0010, 0.0004]	0.0022 [0.0016, 0.0029]	-0.0032 [-0.0039, -0.0026]	0.0001 [-0.0005, 0.0007]	-0.0064 [-0.0070, -0.0058]	0.0012 [0.0006, 0.0019]
MYO3A_pro	-0.0008 [-0.0016, -0.0001]	0.0000 [-0.0005, 0.0006]	-0.0067 [-0.0072, -0.0061]	-0.0005 [-0.0010, 0.0001]	0.0031 [0.0022, 0.0039]	0.0019 [0.0014, 0.0025]	0.0035 [0.0025, 0.0046]	-0.0025 [-0.0030, -0.0019]	-0.0037 [-0.0043, -0.0031]	-0.0003 [-0.0008, 0.0002]	0.0061 [0.0055, 0.0067]	-0.0008 [-0.0014, -0.0002]	0.0018 [0.0012, 0.0024]	0.0002 [-0.0003, 0.0007]	0.0108 [0.0103, 0.0114]	0.0052 [0.0047, 0.0058]	0.0023 [0.0017, 0.0029]	0.0025 [0.0020, 0.0030]	0.0063 [0.0058, 0.0068]	0.0023 [0.0017, 0.0029]
F13B_HPA052139_pro	0.0083 [0.0073, 0.0093]	0.0034 [0.0027, 0.0042]	0.0001 [-0.0006, 0.0008]	-0.0100 [-0.0107, -0.0092]	-0.0060 [-0.0072, -0.0047]	-0.0125 [-0.0132, -0.0118]	0.0077 [0.0065, 0.0089]	-0.0006 [-0.0013, 0.0002]	0.0015 [0.0008, 0.0023]	0.0102 [0.0095, 0.0108]	-0.0088 [-0.0095, -0.0080]	-0.0033 [-0.0040, -0.0026]	-0.0051 [-0.0059, -0.0042]	-0.0021 [-0.0028, -0.0015]	-0.0004 [-0.0010, 0.0003]	0.0018 [0.0011, 0.0025]	-0.0030 [-0.0038, -0.0023]	-0.0057 [-0.0063, -0.0051]	-0.0008 [-0.0014, -0.0002]	0.0008 [0.0001, 0.0015]
RSPO3_HPA050476_pro	-0.0030 [-0.0039, -0.0021]	-0.0047 [-0.0054, -0.0039]	0.0018 [0.0011, 0.0025]	0.0066 [0.0059, 0.0072]	0.0058 [0.0048, 0.0067]	0.0009 [0.0002, 0.0017]	-0.0078 [-0.0090, -0.0065]	0.0025 [0.0018, 0.0032]	0.0028 [0.0020, 0.0036]	-0.0026 [-0.0032, -0.0020]	-0.0086 [-0.0094, -0.0078]	-0.0088 [-0.0095, -0.0081]	0.0013 [0.0005, 0.0021]	-0.0011 [-0.0018, -0.0005]	0.0069 [0.0062, 0.0076]	-0.0055 [-0.0062, -0.0049]	-0.0013 [-0.0021, -0.0006]	0.0049 [0.0043, 0.0055]	0.0051 [0.0045, 0.0057]	0.0009 [0.0001, 0.0016]
PDCD6IP_HPA051110_pro	0.0053 [0.0044, 0.0061]	0.0097 [0.0091, 0.0104]	0.0012 [0.0005, 0.0018]	0.0057 [0.0051, 0.0064]	-0.0030 [-0.0040, -0.0020]	-0.0038 [-0.0045, -0.0031]	-0.0009 [-0.0021, 0.0002]	0.0042 [0.0035, 0.0048]	-0.0027 [-0.0034, -0.0021]	-0.0012 [-0.0019, -0.0006]	0.0011 [0.0005, 0.0018]	-0.0016 [-0.0023, -0.0010]	0.0023 [0.0016, 0.0030]	-0.0003 [-0.0009, 0.0003]	0.0034 [0.0028, 0.0040]	0.0021 [0.0015, 0.0027]	0.0022 [0.0017, 0.0028]	-0.0019 [-0.0025, -0.0013]	-0.0012 [-0.0017, -0.0006]	0.0058 [0.0051, 0.0064]
IGF1_HPA052648_pro	0.0070 [0.0059, 0.0081]	-0.0075 [-0.0082, -0.0067]	0.0102 [0.0094, 0.0109]	0.0081 [0.0075, 0.0087]	0.0033 [0.0022, 0.0044]	-0.0047 [-0.0054, -0.0039]	-0.0099 [-0.0111, -0.0088]	0.0015 [0.0008, 0.0022]	-0.0067 [-0.0074, -0.0060]	0.0090 [0.0084, 0.0096]	0.0028 [0.0020, 0.0037]	-0.0001 [-0.0008, 0.0006]	-0.0081 [-0.0089, -0.0074]	-0.0015 [-0.0022, -0.0009]	0.0048 [0.0041, 0.0055]	0.0017 [0.0010, 0.0024]	0.0032 [0.0024, 0.0040]	0.0003 [-0.0002, 0.0009]	0.0041 [0.0035, 0.0047]	0.0004 [-0.0003, 0.0011]
SLC30A8_pro	0.0033 [0.0026, 0.0039]	0.0042 [0.0037, 0.0047]	-0.0000 [-0.0006, 0.0005]	-0.0069 [-0.0074, -0.0064]	-0.0077 [-0.0086, -0.0068]	-0.0029 [-0.0034, -0.0023]	0.0036 [0.0027, 0.0045]	-0.0028 [-0.0033, -0.0023]	-0.0008 [-0.0013, -0.0003]	-0.0005 [-0.0009, 0.0000]	0.0027 [0.0022, 0.0033]	0.0049 [0.0044, 0.0054]	-0.0027 [-0.0033, -0.0021]	0.0058 [0.0053, 0.0063]	-0.0042 [-0.0047, -0.0036]	-0.0033 [-0.0038, -0.0028]	0.0002 [-0.0003, 0.0007]	-0.0026 [-0.0030, -0.0022]	-0.0001 [-0.0005, 0.0003]	0.0019 [0.0014, 0.0024]
GNAI1_pro	-0.0007 [-0.0016, 0.0001]	-0.0016 [-0.0023, -0.0010]	0.0036 [0.0029, 0.0043]	0.0032 [0.0025, 0.0038]	0.0002 [-0.0010, 0.0014]	-0.0051 [-0.0058, -0.0045]	-0.0026 [-0.0038, -0.0013]	0.0014 [0.0007, 0.0021]	0.0107 [0.0099, 0.0114]	-0.0050 [-0.0057, -0.0044]	-0.0001 [-0.0009, 0.0006]	-0.0069 [-0.0076, -0.0062]	-0.0058 [-0.0066, -0.0050]	-0.0015 [-0.0021, -0.0009]	0.0059 [0.0052, 0.0065]	-0.0011 [-0.0017, -0.0004]	-0.0004 [-0.0011, 0.0003]	0.0050 [0.0044, 0.0057]	0.0053 [0.0047, 0.0059]	0.0004 [-0.0003, 0.0011]
GCGR_HPA057075_pro	-0.0014 [-0.0024, -0.0004]	0.0062 [0.0055, 0.0069]	0.0022 [0.0014, 0.0030]	0.0179 [0.0170, 0.0188]	0.0055 [0.0042, 0.0068]	0.0115 [0.0107, 0.0123]	-0.0113 [-0.0125, -0.0101]	0.0061 [0.0054, 0.0068]	0.0043 [0.0036, 0.0050]	0.0043 [0.0037, 0.0049]	-0.0034 [-0.0042, -0.0026]	-0.0002 [-0.0010, 0.0005]	0.0038 [0.0029, 0.0047]	0.0096 [0.0090, 0.0102]	0.0055 [0.0048, 0.0062]	0.0023 [0.0017, 0.0030]	0.0013 [0.0006, 0.0020]	-0.0056 [-0.0062, -0.0050]	0.0038 [0.0032, 0.0044]	0.0032 [0.0025, 0.0039]
CALCB_HPA059886_pro	-0.0074 [-0.0082, -0.0065]	0.0075 [0.0067, 0.0082]	0.0018 [0.0010, 0.0025]	0.0046 [0.0039, 0.0053]	-0.0009 [-0.0020, 0.0002]	-0.0087 [-0.0095, -0.0080]	-0.0018 [-0.0031, -0.0005]	-0.0018 [-0.0025, -0.0011]	0.0044 [0.0037, 0.0051]	0.0043 [0.0036, 0.0049]	-0.0061 [-0.0068, -0.0054]	0.0044 [0.0037, 0.0051]	-0.0034 [-0.0041, -0.0026]	-0.0032 [-0.0039, -0.0025]	-0.0010 [-0.0017, -0.0003]	-0.0045 [-0.0052, -0.0039]	-0.0046 [-0.0053, -0.0039]	-0.0008 [-0.0014, -0.0002]	0.0002 [-0.0004, 0.0008]	-0.0010 [-0.0017, -0.0003]
KDR_HPA061751_pro	0.0013 [0.0005, 0.0022]	-0.0041 [-0.0048, -0.0033]	-0.0018 [-0.0025, -0.0011]	0.0074 [0.0068, 0.0081]	0.0012 [0.0002, 0.0023]	-0.0029 [-0.0036, -0.0023]	-0.0077 [-0.0088, -0.0065]	0.0018 [0.0011, 0.0026]	-0.0014 [-0.0021, -0.0007]	-0.0035 [-0.0041, -0.0028]	-0.0020 [-0.0027, -0.0012]	-0.0046 [-0.0053, -0.0039]	-0.0063 [-0.0071, -0.0056]	-0.0096 [-0.0102, -0.0089]	-0.0027 [-0.0033, -0.0020]	0.0014 [0.0008, 0.0021]	0.0020 [0.0013, 0.0027]	-0.0012 [-0.0018, -0.0006]	-0.0028 [-0.0034, -0.0022]	-0.0008 [-0.0015, -0.0001]
UNC13A_pro	0.0042 [0.0032, 0.0051]	-0.0031 [-0.0038, -0.0024]	-0.0051 [-0.0059, -0.0044]	0.0109 [0.0101, 0.0116]	0.0013 [0.0000, 0.0026]	0.0098 [0.0090, 0.0105]	0.0087 [0.0073, 0.0101]	-0.0014 [-0.0021, -0.0006]	0.0034 [0.0027, 0.0041]	-0.0069 [-0.0075, -0.0062]	-0.0054 [-0.0061, -0.0047]	-0.0038 [-0.0045, -0.0031]	0.0033 [0.0025, 0.0040]	-0.0078 [-0.0084, -0.0071]	-0.0005 [-0.0012, 0.0002]	0.0002 [-0.0005, 0.0009]	0.0054 [0.0046, 0.0061]	0.0045 [0.0039, 0.0051]	-0.0014 [-0.0020, -0.0008]	0.0022 [0.0015, 0.0029]
ERO1LB_HPA062100_pro	0.0020 [0.0010, 0.0029]	0.0131 [0.0124, 0.0138]	0.0034 [0.0026, 0.0041]	0.0041 [0.0034, 0.0048]	-0.0094 [-0.0104, -0.0084]	0.0008 [0.0000, 0.0015]	0.0065 [0.0054, 0.0076]	-0.0000 [-0.0008, 0.0007]	0.0031 [0.0024, 0.0038]	-0.0009 [-0.0016, -0.0003]	0.0001 [-0.0006, 0.0008]	0.0012 [0.0004, 0.0019]	-0.0033 [-0.0041, -0.0026]	-0.0013 [-0.0020, -0.0006]	-0.0005 [-0.0011, 0.0002]	0.0032 [0.0025, 0.0038]	0.0047 [0.0040, 0.0055]	-0.0044 [-0.0051, -0.0037]	-0.0025 [-0.0031, -0.0019]	0.0045 [0.0038, 0.0051]
PNLIP_HPA062430_pro	-0.0001 [-0.0007, 0.0005]	0.0009 [0.0004, 0.0014]	-0.0007 [-0.0013, -0.0002]	-0.0025 [-0.0031, -0.0019]	-0.0011 [-0.0020, -0.0002]	0.0032 [0.0027, 0.0037]	0.0051 [0.0042, 0.0060]	0.0077 [0.0071, 0.0082]	0.0029 [0.0023, 0.0034]	-0.0037 [-0.0042, -0.0032]	0.0057 [0.0052, 0.0062]	0.0013 [0.0008, 0.0018]	0.0037 [0.0031, 0.0042]	-0.0008 [-0.0014, -0.0003]	-0.0037 [-0.0042, -0.0032]	0.0004 [-0.0001, 0.0009]	0.0066 [0.0061, 0.0072]	-0.0051 [-0.0056, -0.0047]	-0.0067 [-0.0071, -0.0062]	-0.0015 [-0.0021, -0.0010]
MMP9_HPA063909_pro	0.0107 [0.0098, 0.0116]	-0.0004 [-0.0011, 0.0002]	0.0014 [0.0006, 0.0021]	0.0016 [0.0009, 0.0024]	-0.0023 [-0.0036, -0.0011]	0.0023 [0.0016, 0.0031]	0.0014 [0.0000, 0.0028]	-0.0007 [-0.0014, 0.0000]	0.0013 [0.0006, 0.0020]	0.0003 [-0.0003, 0.0010]	0.0003 [-0.0004, 0.0011]	0.0014 [0.0007, 0.0021]	-0.0016 [-0.0025, -0.0008]	-0.0151 [-0.0159, -0.0142]	0.0090 [0.0083, 0.0097]	-0.0031 [-0.0038, -0.0025]	0.0051 [0.0044, 0.0059]	0.0048 [0.0042, 0.0054]	0.0103 [0.0097, 0.0109]	-0.0036 [-0.0043, -0.0029]
DOC2A_pro	0.0115 [0.0106, 0.0123]	-0.0081 [-0.0087, -0.0074]	0.0089 [0.0082, 0.0097]	-0.0010 [-0.0017, -0.0003]	0.0115 [0.0102, 0.0129]	0.0033 [0.0025, 0.0041]	-0.0033 [-0.0046, -0.0019]	0.0022 [0.0014, 0.0029]	-0.0079 [-0.0086, -0.0071]	0.0012 [0.0006, 0.0018]	0.0089 [0.0082, 0.0096]	0.0005 [-0.0001, 0.0012]	0.0016 [0.0008, 0.0024]	0.0023 [0.0016, 0.0031]	0.0020 [0.0013, 0.0026]	0.0004 [-0.0003, 0.0011]	0.0014 [0.0007, 0.0021]	0.0039 [0.0032, 0.0045]	-0.0007 [-0.0013, -0.0001]	-0.0010 [-0.0017, -0.0003]
BAIAP3_HPA064689_pro	-0.0010 [-0.0017, -0.0003]	0.0075 [0.0070, 0.0081]	-0.0039 [-0.0046, -0.0033]	-0.0021 [-0.0027, -0.0016]	0.0007 [-0.0002, 0.0017]	-0.0037 [-0.0043, -0.0030]	0.0022 [0.0012, 0.0033]	-0.0032 [-0.0038, -0.0026]	-0.0015 [-0.0021, -0.0010]	-0.0033 [-0.0038, -0.0028]	0.0030 [0.0024, 0.0036]	0.0019 [0.0013, 0.0025]	0.0031 [0.0025, 0.0038]	-0.0006 [-0.0012, -0.0000]	-0.0031 [-0.0036, -0.0025]	-0.0023 [-0.0029, -0.0017]	0.0049 [0.0043, 0.0055]	0.0019 [0.0014, 0.0025]	-0.0033 [-0.0038, -0.0028]	0.0045 [0.0039, 0.0051]
MMP3_HPA065038_pro	-0.0027 [-0.0036, -0.0019]	-0.0019 [-0.0026, -0.0012]	0.0053 [0.0047, 0.0060]	-0.0039 [-0.0045, -0.0033]	-0.0147 [-0.0158, -0.0136]	-0.0058 [-0.0065, -0.0052]	0.0149 [0.0137, 0.0161]	-0.0064 [-0.0070, -0.0057]	0.0020 [0.0014, 0.0027]	0.0046 [0.0040, 0.0052]	0.0019 [0.0012, 0.0026]	0.0018 [0.0011, 0.0024]	-0.0071 [-0.0079, -0.0063]	-0.0012 [-0.0019, -0.0006]	-0.0001 [-0.0007, 0.0005]	-0.0032 [-0.0038, -0.0027]	-0.0009 [-0.0015, -0.0002]	0.0006 [0.0001, 0.0012]	0.0038 [0.0032, 0.0043]	0.0022 [0.0016, 0.0029]
LAMA5_pro	0.0001 [-0.0008, 0.0010]	-0.0077 [-0.0084, -0.0070]	-0.0010 [-0.0017, -0.0003]	-0.0068 [-0.0075, -0.0060]	-0.0116 [-0.0128, -0.0105]	-0.0001 [-0.0007, 0.0006]	0.0083 [0.0069, 0.0096]	0.0052 [0.0045, 0.0059]	-0.0009 [-0.0016, -0.0002]	-0.0054 [-0.0060, -0.0048]	0.0021 [0.0014, 0.0028]	0.0080 [0.0073, 0.0087]	-0.0062 [-0.0069, -0.0054]	-0.0013 [-0.0019, -0.0006]	-0.0087 [-0.0094, -0.0080]	-0.0081 [-0.0088, -0.0074]	0.0004 [-0.0003, 0.0010]	-0.0053 [-0.0059, -0.0047]	-0.0043 [-0.0049, -0.0037]	-0.0021 [-0.0028, -0.0014]
CNGA3_HPA065402_pro	0.0012 [0.0003, 0.0021]	0.0025 [0.0019, 0.0032]	-0.0032 [-0.0039, -0.0026]	0.0000 [-0.0007, 0.0007]	-0.0029 [-0.0039, -0.0018]	-0.0065 [-0.0072, -0.0058]	-0.0050 [-0.0061, -0.0039]	-0.0059 [-0.0066, -0.0053]	0.0007 [0.0000, 0.0014]	0.0085 [0.0079, 0.0091]	-0.0017 [-0.0024, -0.0010]	-0.0018 [-0.0024, -0.0011]	-0.0043 [-0.0051, -0.0036]	-0.0006 [-0.0012, 0.0000]	0.0015 [0.0009, 0.0021]	-0.0020 [-0.0026, -0.0014]	-0.0016 [-0.0023, -0.0010]	0.0034 [0.0028, 0.0039]	0.0040 [0.0034, 0.0045]	0.0045 [0.0038, 0.0051]
KCNB2_HPA065970_pro	-0.0085 [-0.0092, -0.0078]	0.0055 [0.0050, 0.0061]	-0.0012 [-0.0018, -0.0007]	-0.0038 [-0.0044, -0.0033]	-0.0018 [-0.0026, -0.0009]	-0.0004 [-0.0010, 0.0002]	0.0061 [0.0053, 0.0070]	-0.0009 [-0.0016, -0.0003]	0.0066 [0.0060, 0.0072]	-0.0029 [-0.0034, -0.0025]	-0.0045 [-0.0052, -0.0039]	-0.0011 [-0.0017, -0.0005]	0.0006 [-0.0000, 0.0012]	0.0017 [0.0012, 0.0022]	0.0023 [0.0019, 0.0028]	-0.0017 [-0.0022, -0.0012]	-0.0000 [-0.0006, 0.0006]	-0.0028 [-0.0033, -0.0023]	-0.0036 [-0.0041, -0.0031]	0.0016 [0.0011, 0.0022]
SORD_HPA066135_pro	-0.0072 [-0.0081, -0.0063]	0.0056 [0.0049, 0.0063]	0.0009 [0.0002, 0.0017]	0.0043 [0.0036, 0.0050]	0.0046 [0.0034, 0.0057]	0.0087 [0.0079, 0.0095]	-0.0005 [-0.0017, 0.0008]	0.0077 [0.0069, 0.0086]	0.0029 [0.0022, 0.0037]	-0.0019 [-0.0025, -0.0013]	-0.0115 [-0.0122, -0.0107]	-0.0107 [-0.0114, -0.0100]	0.0054 [0.0046, 0.0061]	0.0002 [-0.0005, 0.0009]	0.0010 [0.0003, 0.0017]	0.0052 [0.0045, 0.0058]	-0.0033 [-0.0040, -0.0026]	-0.0072 [-0.0078, -0.0066]	0.0005 [-0.0001, 0.0011]	0.0024 [0.0018, 0.0031]
GCGR_HPA066333_pro	-0.0042 [-0.0050, -0.0034]	0.0027 [0.0021, 0.0032]	-0.0002 [-0.0009, 0.0005]	0.0014 [0.0007, 0.0020]	-0.0002 [-0.0013, 0.0009]	0.0100 [0.0093, 0.0107]	0.0061 [0.0050, 0.0072]	0.0013 [0.0006, 0.0020]	0.0011 [0.0004, 0.0017]	-0.0043 [-0.0048, -0.0038]	0.0002 [-0.0003, 0.0008]	0.0053 [0.0047, 0.0059]	-0.0002 [-0.0009, 0.0004]	-0.0017 [-0.0023, -0.0011]	0.0029 [0.0023, 0.0035]	-0.0028 [-0.0034, -0.0022]	-0.0000 [-0.0006, 0.0006]	0.0015 [0.0010, 0.0020]	-0.0000 [-0.0005, 0.0005]	-0.0004 [-0.0010, 0.0003]
HHEX_HPA028864_pro	-0.0037 [-0.0046, -0.0027]	0.0083 [0.0076, 0.0090]	-0.0006 [-0.0013, 0.0002]	-0.0068 [-0.0075, -0.0060]	-0.0073 [-0.0087, -0.0059]	-0.0020 [-0.0031, -0.0010]	0.0179 [0.0165, 0.0192]	-0.0042 [-0.0051, -0.0033]	-0.0037 [-0.0044, -0.0029]	-0.0046 [-0.0053, -0.0039]	-0.0030 [-0.0038, -0.0022]	0.0015 [0.0008, 0.0023]	0.0053 [0.0044, 0.0062]	-0.0020 [-0.0027, -0.0013]	0.0013 [0.0006, 0.0019]	-0.0027 [-0.0034, -0.0020]	-0.0031 [-0.0039, -0.0023]	-0.0003 [-0.0010, 0.0003]	-0.0011 [-0.0017, -0.0005]	0.0054 [0.0047, 0.0061]
ATP13A1_HPA031797_pro	-0.0060 [-0.0068, -0.0053]	0.0058 [0.0052, 0.0064]	-0.0046 [-0.0052, -0.0039]	-0.0081 [-0.0087, -0.0075]	-0.0054 [-0.0064, -0.0043]	0.0011 [0.0004, 0.0018]	0.0064 [0.0053, 0.0075]	0.0016 [0.0010, 0.0022]	-0.0022 [-0.0028, -0.0016]	-0.0031 [-0.0037, -0.0025]	-0.0004 [-0.0010, 0.0001]	0.0095 [0.0088, 0.0101]	-0.0034 [-0.0041, -0.0027]	0.0023 [0.0017, 0.0029]	-0.0046 [-0.0051, -0.0040]	-0.0045 [-0.0051, -0.0039]	-0.0054 [-0.0060, -0.0048]	-0.0083 [-0.0089, -0.0078]	0.0030 [0.0024, 0.0035]	-0.0018 [-0.0024, -0.0012]
ERAP2_HPA034499_pro	0.0006 [-0.0005, 0.0017]	0.0048 [0.0041, 0.0055]	-0.0112 [-0.0120, -0.0105]	0.0062 [0.0055, 0.0069]	0.0043 [0.0030, 0.0057]	0.0011 [0.0002, 0.0019]	-0.0043 [-0.0055, -0.0031]	0.0064 [0.0056, 0.0072]	0.0038 [0.0031, 0.0046]	-0.0071 [-0.0078, -0.0064]	-0.0204 [-0.0212, -0.0197]	-0.0075 [-0.0082, -0.0068]	0.0051 [0.0042, 0.0060]	-0.0028 [-0.0035, -0.0021]	0.0086 [0.0079, 0.0093]	0.0089 [0.0083, 0.0096]	-0.0107 [-0.0114, -0.0099]	-0.0036 [-0.0042, -0.0029]	0.0032 [0.0026, 0.0039]	-0.0025 [-0.0031, -0.0018]
DMXL2_HPA039375_pro	0.0103 [0.0094, 0.0112]	-0.0000 [-0.0007, 0.0006]	0.0004 [-0.0003, 0.0011]	-0.0074 [-0.0081, -0.0067]	0.0014 [0.0003, 0.0025]	0.0097 [0.0089, 0.0104]	0.0076 [0.0064, 0.0088]	0.0054 [0.0048, 0.0061]	0.0079 [0.0072, 0.0085]	-0.0067 [-0.0073, -0.0061]	-0.0014 [-0.0021, -0.0006]	0.0006 [-0.0000, 0.0013]	0.0049 [0.0042, 0.0057]	-0.0027 [-0.0033, -0.0020]	-0.0085 [-0.0092, -0.0078]	-0.0072 [-0.0078, -0.0065]	-0.0001 [-0.0008, 0.0006]	-0.0003 [-0.0009, 0.0003]	-0.0060 [-0.0066, -0.0054]	-0.0048 [-0.0055, -0.0041]
DMXL2_HPA040888_pro	-0.0051 [-0.0059, -0.0043]	0.0014 [0.0008, 0.0021]	-0.0026 [-0.0034, -0.0019]	-0.0007 [-0.0014, -0.0001]	-0.0031 [-0.0043, -0.0020]	0.0030 [0.0024, 0.0037]	0.0018 [0.0007, 0.0029]	0.0024 [0.0017, 0.0032]	0.0055 [0.0048, 0.0061]	-0.0016 [-0.0022, -0.0009]	-0.0085 [-0.0092, -0.0078]	0.0015 [0.0008, 0.0022]	0.0054 [0.0046, 0.0063]	0.0027 [0.0020, 0.0034]	0.0114 [0.0107, 0.0121]	-0.0013 [-0.0019, -0.0006]	-0.0021 [-0.0028, -0.0014]	-0.0004 [-0.0009, 0.0002]	0.0071 [0.0065, 0.0077]	0.0018 [0.0012, 0.0025]
CXCR5_pro	-0.0061 [-0.0068, -0.0054]	-0.0005 [-0.0011, 0.0001]	-0.0007 [-0.0013, 0.0000]	0.0016 [0.0009, 0.0022]	-0.0100 [-0.0109, -0.0090]	-0.0052 [-0.0059, -0.0044]	0.0140 [0.0127, 0.0153]	-0.0036 [-0.0043, -0.0029]	-0.0068 [-0.0074, -0.0062]	0.0029 [0.0023, 0.0034]	0.0074 [0.0068, 0.0080]	-0.0057 [-0.0063, -0.0051]	-0.0033 [-0.0040, -0.0025]	-0.0032 [-0.0038, -0.0026]	0.0043 [0.0037, 0.0049]	0.0016 [0.0010, 0.0022]	0.0012 [0.0006, 0.0018]	0.0045 [0.0039, 0.0050]	0.0035 [0.0030, 0.0041]	-0.0016 [-0.0022, -0.0010]
TMEM196_pro	-0.0006 [-0.0015, 0.0003]	0.0116 [0.0110, 0.0123]	-0.0015 [-0.0022, -0.0008]	-0.0003 [-0.0010, 0.0003]	-0.0089 [-0.0100, -0.0077]	-0.0059 [-0.0067, -0.0051]	0.0110 [0.0096, 0.0123]	0.0034 [0.0027, 0.0042]	-0.0074 [-0.0081, -0.0067]	-0.0021 [-0.0027, -0.0014]	-0.0008 [-0.0016, -0.0000]	-0.0066 [-0.0073, -0.0059]	0.0039 [0.0030, 0.0047]	-0.0004 [-0.0011, 0.0003]	0.0009 [0.0002, 0.0016]	0.0027 [0.0020, 0.0033]	-0.0082 [-0.0089, -0.0075]	0.0035 [0.0029, 0.0042]	-0.0014 [-0.0020, -0.0008]	0.0053 [0.0045, 0.0061]
C8orf44_pro	-0.0092 [-0.0102, -0.0083]	0.0067 [0.0059, 0.0074]	-0.0056 [-0.0063, -0.0048]	0.0040 [0.0033, 0.0047]	0.0030 [0.0017, 0.0042]	0.0011 [0.0003, 0.0018]	-0.0001 [-0.0016, 0.0014]	0.0031 [0.0023, 0.0039]	-0.0150 [-0.0157, -0.0143]	-0.0005 [-0.0012, 0.0002]	0.0048 [0.0041, 0.0055]	0.0008 [0.0001, 0.0015]	0.0098 [0.0090, 0.0107]	0.0035 [0.0028, 0.0043]	-0.0015 [-0.0023, -0.0008]	0.0006 [-0.0001, 0.0013]	-0.0066 [-0.0073, -0.0058]	-0.0020 [-0.0027, -0.0014]	-0.0024 [-0.0030, -0.0017]	-0.0044 [-0.0051, -0.0036]
LNPEP_pro	-0.0074 [-0.0081, -0.0067]	0.0105 [0.0099, 0.0111]	0.0046 [0.0040, 0.0053]	0.0003 [-0.0003, 0.0008]	-0.0061 [-0.0071, -0.0052]	-0.0073 [-0.0078, -0.0067]	0.0031 [0.0020, 0.0042]	-0.0011 [-0.0017, -0.0005]	-0.0062 [-0.0068, -0.0056]	-0.0019 [-0.0024, -0.0014]	0.0008 [0.0001, 0.0015]	0.0050 [0.0045, 0.0056]	0.0002 [-0.0003, 0.0008]	0.0038 [0.0032, 0.0044]	0.0068 [0.0063, 0.0074]	-0.0001 [-0.0007, 0.0004]	-0.0019 [-0.0025, -0.0012]	-0.0009 [-0.0013, -0.0004]	0.0005 [-0.0001, 0.0010]	0.0011 [0.0005, 0.0017]
AMER3_HPA045593_pro	-0.0028 [-0.0037, -0.0018]	-0.0042 [-0.0050, -0.0035]	0.0013 [0.0006, 0.0020]	0.0084 [0.0078, 0.0091]	-0.0043 [-0.0056, -0.0031]	0.0054 [0.0046, 0.0061]	0.0067 [0.0054, 0.0080]	0.0055 [0.0047, 0.0063]	-0.0009 [-0.0016, -0.0002]	-0.0082 [-0.0088, -0.0076]	-0.0031 [-0.0038, -0.0024]	-0.0071 [-0.0078, -0.0064]	-0.0016 [-0.0024, -0.0008]	0.0016 [0.0010, 0.0023]	0.0011 [0.0004, 0.0018]	0.0085 [0.0078, 0.0091]	-0.0043 [-0.0049, -0.0036]	-0.0017 [-0.0023, -0.0012]	-0.0007 [-0.0013, -0.0001]	-0.0015 [-0.0022, -0.0009]
MYH7B_HPA047091_pro	0.0082 [0.0074, 0.0090]	-0.0036 [-0.0043, -0.0030]	-0.0021 [-0.0027, -0.0014]	-0.0018 [-0.0024, -0.0012]	0.0004 [-0.0006, 0.0014]	0.0105 [0.0098, 0.0112]	0.0059 [0.0048, 0.0070]	0.0051 [0.0045, 0.0058]	-0.0041 [-0.0048, -0.0035]	-0.0017 [-0.0023, -0.0010]	0.0055 [0.0049, 0.0061]	0.0018 [0.0012, 0.0025]	0.0065 [0.0056, 0.0074]	-0.0034 [-0.0040, -0.0027]	0.0018 [0.0012, 0.0024]	0.0046 [0.0040, 0.0052]	0.0060 [0.0054, 0.0067]	-0.0005 [-0.0010, 0.0001]	-0.0011 [-0.0017, -0.0006]	0.0020 [0.0013, 0.0026]
LARP6_HPA049029_pro	0.0106 [0.0099, 0.0113]	0.0002 [-0.0004, 0.0008]	0.0025 [0.0018, 0.0031]	-0.0038 [-0.0043, -0.0032]	-0.0031 [-0.0040, -0.0021]	0.0067 [0.0062, 0.0073]	0.0020 [0.0009, 0.0031]	0.0012 [0.0006, 0.0018]	-0.0000 [-0.0006, 0.0006]	0.0021 [0.0015, 0.0026]	-0.0019 [-0.0025, -0.0013]	0.0034 [0.0028, 0.0040]	0.0010 [0.0003, 0.0016]	0.0023 [0.0017, 0.0028]	0.0057 [0.0052, 0.0063]	-0.0040 [-0.0046, -0.0035]	0.0008 [0.0002, 0.0013]	-0.0002 [-0.0006, 0.0003]	0.0058 [0.0053, 0.0063]	0.0037 [0.0031, 0.0042]
CNGA3_HPA049378_pro	0.0006 [-0.0003, 0.0015]	-0.0054 [-0.0060, -0.0048]	-0.0019 [-0.0025, -0.0012]	0.0075 [0.0068, 0.0081]	0.0006 [-0.0006, 0.0017]	0.0006 [-0.0001, 0.0012]	-0.0016 [-0.0029, -0.0003]	-0.0016 [-0.0023, -0.0009]	-0.0107 [-0.0115, -0.0100]	0.0090 [0.0084, 0.0096]	0.0015 [0.0008, 0.0022]	0.0010 [0.0003, 0.0017]	-0.0012 [-0.0019, -0.0005]	0.0030 [0.0024, 0.0037]	-0.0038 [-0.0045, -0.0032]	0.0022 [0.0016, 0.0029]	0.0006 [-0.0000, 0.0012]	-0.0042 [-0.0048, -0.0037]	-0.0018 [-0.0023, -0.0012]	0.0038 [0.0032, 0.0045]
NPTX2_pro	-0.0041 [-0.0052, -0.0029]	-0.0030 [-0.0037, -0.0023]	0.0005 [-0.0003, 0.0013]	0.0057 [0.0050, 0.0064]	0.0074 [0.0063, 0.0084]	0.0014 [0.0007, 0.0022]	-0.0126 [-0.0139, -0.0112]	0.0049 [0.0042, 0.0056]	0.0060 [0.0052, 0.0067]	0.0046 [0.0039, 0.0052]	-0.0019 [-0.0027, -0.0011]	0.0019 [0.0012, 0.0026]	0.0045 [0.0037, 0.0052]	-0.0096 [-0.0103, -0.0089]	0.0047 [0.0040, 0.0054]	-0.0072 [-0.0080, -0.0065]	-0.0048 [-0.0055, -0.0040]	0.0029 [0.0023, 0.0035]	0.0032 [0.0026, 0.0038]	-0.0080 [-0.0087, -0.0073]
IGFBP1_HPA050640_pro	-0.0008 [-0.0015, -0.0000]	-0.0035 [-0.0042, -0.0028]	0.0023 [0.0015, 0.0030]	-0.0088 [-0.0095, -0.0082]	0.0193 [0.0182, 0.0205]	-0.0047 [-0.0053, -0.0040]	-0.0149 [-0.0161, -0.0137]	-0.0019 [-0.0025, -0.0012]	0.0157 [0.0150, 0.0164]	0.0047 [0.0041, 0.0053]	0.0043 [0.0036, 0.0050]	-0.0013 [-0.0020, -0.0006]	-0.0035 [-0.0042, -0.0027]	-0.0062 [-0.0069, -0.0055]	0.0008 [0.0002, 0.0015]	-0.0087 [-0.0094, -0.0080]	0.0021 [0.0014, 0.0027]	0.0001 [-0.0005, 0.0007]	0.0050 [0.0043, 0.0057]	-0.0039 [-0.0046, -0.0032]
C22orf24_pro	-0.0107 [-0.0113, -0.0100]	0.0044 [0.0039, 0.0049]	0.0032 [0.0027, 0.0038]	-0.0037 [-0.0042, -0.0032]	-0.0013 [-0.0022, -0.0004]	-0.0008 [-0.0013, -0.0003]	0.0019 [0.0011, 0.0028]	-0.0004 [-0.0009, 0.0001]	-0.0018 [-0.0023, -0.0013]	-0.0012 [-0.0016, -0.0007]	0.0028 [0.0022, 0.0033]	0.0057 [0.0052, 0.0063]	-0.0005 [-0.0011, -0.0000]	0.0009 [0.0004, 0.0014]	0.0005 [-0.0000, 0.0009]	-0.0033 [-0.0038, -0.0028]	0.0004 [-0.0000, 0.0009]	0.0003 [-0.0001, 0.0008]	0.0017 [0.0013, 0.0021]	0.0024 [0.0019, 0.0030]
CXCL1_HPA052502_pro	-0.0006 [-0.0013, 0.0001]	0.0013 [0.0008, 0.0019]	-0.0000 [-0.0006, 0.0006]	-0.0030 [-0.0036, -0.0024]	0.0037 [0.0026, 0.0048]	0.0092 [0.0086, 0.0098]	-0.0011 [-0.0023, 0.0002]	0.0033 [0.0028, 0.0039]	0.0044 [0.0038, 0.0050]	0.0031 [0.0026, 0.0037]	-0.0035 [-0.0041, -0.0030]	0.0030 [0.0024, 0.0036]	0.0022 [0.0015, 0.0028]	0.0062 [0.0057, 0.0068]	0.0082 [0.0077, 0.0088]	0.0010 [0.0005, 0.0016]	-0.0034 [-0.0040, -0.0028]	-0.0006 [-0.0011, -0.0001]	0.0050 [0.0045, 0.0055]	0.0029 [0.0023, 0.0035]
KCNJ6_pro	-0.0093 [-0.0102, -0.0084]	0.0069 [0.0062, 0.0076]	-0.0036 [-0.0043, -0.0028]	0.0113 [0.0105, 0.0120]	0.0031 [0.0018, 0.0044]	0.0077 [0.0069, 0.0085]	0.0011 [-0.0005, 0.0027]	0.0050 [0.0042, 0.0058]	0.0020 [0.0013, 0.0027]	0.0002 [-0.0004, 0.0009]	-0.0058 [-0.0065, -0.0050]	0.0005 [-0.0002, 0.0013]	0.0082 [0.0075, 0.0090]	0.0010 [0.0003, 0.0017]	0.0070 [0.0063, 0.0076]	0.0004 [-0.0003, 0.0011]	-0.0046 [-0.0053, -0.0039]	0.0041 [0.0036, 0.0047]	0.0025 [0.0019, 0.0031]	0.0021 [0.0014, 0.0028]
FADS1_pro	0.0054 [0.0044, 0.0063]	-0.0039 [-0.0046, -0.0032]	0.0018 [0.0010, 0.0025]	0.0144 [0.0137, 0.0151]	0.0166 [0.0154, 0.0177]	0.0118 [0.0110, 0.0125]	-0.0068 [-0.0081, -0.0055]	-0.0016 [-0.0022, -0.0009]	0.0146 [0.0139, 0.0154]	0.0098 [0.0092, 0.0103]	-0.0017 [-0.0024, -0.0011]	-0.0044 [-0.0050, -0.0037]	0.0045 [0.0037, 0.0053]	0.0025 [0.0018, 0.0032]	0.0078 [0.0072, 0.0084]	-0.0037 [-0.0043, -0.0031]	-0.0003 [-0.0009, 0.0004]	0.0031 [0.0025, 0.0037]	0.0045 [0.0039, 0.0051]	0.0028 [0.0021, 0.0035]
CADPS_pro	-0.0004 [-0.0012, 0.0004]	0.0023 [0.0018, 0.0028]	0.0009 [0.0003, 0.0015]	0.0029 [0.0024, 0.0035]	0.0006 [-0.0004, 0.0015]	-0.0009 [-0.0015, -0.0003]	-0.0001 [-0.0011, 0.0008]	-0.0079 [-0.0085, -0.0073]	0.0012 [0.0007, 0.0017]	-0.0025 [-0.0030, -0.0020]	-0.0032 [-0.0038, -0.0027]	0.0008 [0.0003, 0.0014]	-0.0041 [-0.0047, -0.0035]	0.0031 [0.0026, 0.0037]	0.0014 [0.0009, 0.0019]	-0.0027 [-0.0033, -0.0022]	0.0030 [0.0024, 0.0035]	-0.0010 [-0.0015, -0.0006]	0.0019 [0.0014, 0.0024]	0.0011 [0.0006, 0.0017]
PHC3_HPA062031_pro	0.0041 [0.0035, 0.0048]	-0.0041 [-0.0046, -0.0036]	-0.0001 [-0.0007, 0.0005]	-0.0021 [-0.0027, -0.0016]	-0.0044 [-0.0054, -0.0035]	0.0043 [0.0037, 0.0049]	0.0104 [0.0094, 0.0113]	-0.0012 [-0.0018, -0.0006]	0.0046 [0.0040, 0.0052]	-0.0009 [-0.0014, -0.0003]	0.0082 [0.0077, 0.0088]	0.0046 [0.0040, 0.0052]	0.0019 [0.0013, 0.0025]	-0.0029 [-0.0035, -0.0023]	0.0012 [0.0006, 0.0017]	0.0008 [0.0003, 0.0014]	0.0016 [0.0011, 0.0022]	0.0025 [0.0020, 0.0030]	-0.0025 [-0.0030, -0.0020]	-0.0003 [-0.0009, 0.0003]
PNLIP_HPA062494_pro	-0.0163 [-0.0172, -0.0153]	0.0009 [0.0002, 0.0015]	-0.0022 [-0.0030, -0.0014]	0.0128 [0.0121, 0.0134]	-0.0039 [-0.0051, -0.0027]	0.0047 [0.0040, 0.0054]	0.0063 [0.0052, 0.0075]	-0.0030 [-0.0037, -0.0023]	0.0001 [-0.0006, 0.0008]	0.0007 [0.0001, 0.0013]	-0.0066 [-0.0073, -0.0059]	-0.0045 [-0.0052, -0.0039]	-0.0003 [-0.0010, 0.0004]	0.0038 [0.0032, 0.0045]	0.0039 [0.0032, 0.0046]	-0.0045 [-0.0052, -0.0039]	-0.0081 [-0.0088, -0.0074]	0.0033 [0.0027, 0.0038]	0.0017 [0.0011, 0.0023]	0.0023 [0.0016, 0.0030]
DUOXA2_HPA063548_pro	-0.0088 [-0.0098, -0.0078]	-0.0037 [-0.0043, -0.0030]	-0.0048 [-0.0056, -0.0041]	0.0041 [0.0035, 0.0048]	0.0050 [0.0039, 0.0061]	0.0029 [0.0021, 0.0037]	-0.0066 [-0.0079, -0.0052]	0.0037 [0.0029, 0.0044]	-0.0115 [-0.0122, -0.0108]	-0.0037 [-0.0044, -0.0031]	0.0052 [0.0045, 0.0059]	0.0008 [0.0001, 0.0015]	0.0020 [0.0012, 0.0028]	-0.0021 [-0.0028, -0.0014]	0.0080 [0.0073, 0.0087]	0.0067 [0.0060, 0.0074]	0.0075 [0.0068, 0.0082]	-0.0012 [-0.0018, -0.0006]	0.0009 [0.0003, 0.0016]	0.0100 [0.0093, 0.0107]
RMND5B_HPA063750_pro	-0.0041 [-0.0048, -0.0033]	-0.0053 [-0.0059, -0.0046]	0.0071 [0.0064, 0.0078]	-0.0009 [-0.0016, -0.0002]	0.0046 [0.0036, 0.0056]	0.0004 [-0.0003, 0.0010]	-0.0056 [-0.0068, -0.0044]	-0.0032 [-0.0038, -0.0025]	0.0063 [0.0055, 0.0070]	0.0098 [0.0091, 0.0104]	-0.0046 [-0.0052, -0.0040]	0.0050 [0.0044, 0.0057]	-0.0030 [-0.0037, -0.0023]	0.0096 [0.0089, 0.0103]	-0.0008 [-0.0015, -0.0002]	-0.0022 [-0.0027, -0.0016]	-0.0012 [-0.0019, -0.0006]	-0.0013 [-0.0018, -0.0007]	0.0007 [0.0001, 0.0013]	-0.0025 [-0.0031, -0.0019]
NPPB_HPA064494_pro	-0.0039 [-0.0047, -0.0032]	-0.0003 [-0.0008, 0.0003]	0.0046 [0.0040, 0.0052]	0.0005 [-0.0001, 0.0011]	-0.0019 [-0.0030, -0.0008]	-0.0116 [-0.0122, -0.0109]	-0.0104 [-0.0114, -0.0094]	-0.0039 [-0.0046, -0.0033]	-0.0047 [-0.0053, -0.0041]	0.0020 [0.0015, 0.0026]	0.0054 [0.0047, 0.0060]	0.0024 [0.0018, 0.0030]	-0.0021 [-0.0028, -0.0014]	0.0042 [0.0036, 0.0047]	-0.0001 [-0.0007, 0.0004]	-0.0026 [-0.0032, -0.0019]	0.0076 [0.0070, 0.0081]	-0.0004 [-0.0009, 0.0001]	-0.0018 [-0.0023, -0.0013]	-0.0028 [-0.0034, -0.0023]
CCR1_pro	0.0017 [0.0009, 0.0024]	0.0022 [0.0016, 0.0029]	-0.0063 [-0.0070, -0.0056]	0.0138 [0.0132, 0.0145]	-0.0032 [-0.0043, -0.0021]	0.0012 [0.0005, 0.0019]	0.0138 [0.0125, 0.0150]	0.0031 [0.0024, 0.0038]	-0.0140 [-0.0147, -0.0134]	-0.0046 [-0.0052, -0.0040]	-0.0037 [-0.0044, -0.0030]	-0.0061 [-0.0068, -0.0054]	-0.0030 [-0.0038, -0.0023]	-0.0078 [-0.0084, -0.0072]	0.0091 [0.0085, 0.0097]	0.0108 [0.0102, 0.0114]	-0.0028 [-0.0035, -0.0021]	0.0010 [0.0005, 0.0015]	0.0081 [0.0075, 0.0086]	0.0021 [0.0015, 0.0028]
CDKN2A_HPA068016_pro	0.0048 [0.0041, 0.0056]	0.0013 [0.0007, 0.0020]	-0.0008 [-0.0014, -0.0001]	-0.0033 [-0.0040, -0.0027]	0.0023 [0.0013, 0.0034]	0.0012 [0.0006, 0.0019]	-0.0078 [-0.0089, -0.0067]	-0.0100 [-0.0106, -0.0093]	0.0033 [0.0026, 0.0039]	-0.0013 [-0.0018, -0.0007]	0.0024 [0.0018, 0.0030]	0.0107 [0.0100, 0.0113]	-0.0087 [-0.0094, -0.0081]	0.0017 [0.0011, 0.0023]	-0.0052 [-0.0058, -0.0046]	-0.0038 [-0.0044, -0.0032]	0.0001 [-0.0005, 0.0008]	0.0025 [0.0020, 0.0030]	-0.0039 [-0.0044, -0.0033]	0.0033 [0.0027, 0.0040]
ADAMTS1_pro	0.0078 [0.0069, 0.0086]	-0.0026 [-0.0032, -0.0020]	-0.0021 [-0.0028, -0.0015]	-0.0000 [-0.0007, 0.0006]	0.0023 [0.0013, 0.0032]	0.0057 [0.0050, 0.0063]	0.0037 [0.0026, 0.0048]	0.0081 [0.0074, 0.0087]	0.0009 [0.0002, 0.0015]	0.0017 [0.0011, 0.0023]	0.0056 [0.0050, 0.0063]	-0.0009 [-0.0016, -0.0002]	0.0110 [0.0103, 0.0117]	-0.0002 [-0.0008, 0.0004]	0.0034 [0.0028, 0.0040]	-0.0007 [-0.0013, -0.0001]	-0.0019 [-0.0026, -0.0013]	0.0071 [0.0066, 0.0076]	-0.0010 [-0.0015, -0.0005]	0.0014 [0.0007, 0.0020]
NLRP3_MAB6789_pro	-0.0004 [-0.0012, 0.0004]	-0.0013 [-0.0020, -0.0007]	-0.0014 [-0.0021, -0.0008]	0.0013 [0.0007, 0.0019]	0.0050 [0.0040, 0.0059]	-0.0002 [-0.0008, 0.0005]	0.0090 [0.0080, 0.0100]	0.0049 [0.0042, 0.0055]	0.0011 [0.0005, 0.0017]	0.0105 [0.0099, 0.0110]	0.0006 [0.0000, 0.0013]	0.0014 [0.0008, 0.0020]	0.0032 [0.0025, 0.0038]	-0.0017 [-0.0023, -0.0011]	0.0025 [0.0020, 0.0031]	0.0086 [0.0081, 0.0092]	-0.0123 [-0.0130, -0.0117]	-0.0020 [-0.0025, -0.0014]	0.0057 [0.0052, 0.0063]	-0.0026 [-0.0032, -0.0019]
CD36_pro	-0.0036 [-0.0046, -0.0026]	-0.0026 [-0.0034, -0.0019]	0.0026 [0.0018, 0.0033]	0.0025 [0.0018, 0.0033]	-0.0014 [-0.0025, -0.0003]	-0.0066 [-0.0073, -0.0059]	0.0074 [0.0063, 0.0086]	0.0019 [0.0012, 0.0027]	0.0044 [0.0036, 0.0052]	0.0104 [0.0098, 0.0111]	0.0007 [-0.0000, 0.0013]	0.0001 [-0.0006, 0.0008]	-0.0068 [-0.0076, -0.0061]	-0.0069 [-0.0076, -0.0062]	0.0033 [0.0026, 0.0040]	0.0059 [0.0052, 0.0066]	-0.0066 [-0.0073, -0.0059]	0.0019 [0.0013, 0.0025]	0.0018 [0.0012, 0.0024]	-0.0006 [-0.0013, 0.0001]
MPO_AF3174_pro	0.0046 [0.0037, 0.0054]	0.0023 [0.0016, 0.0029]	0.0064 [0.0057, 0.0071]	0.0072 [0.0065, 0.0079]	-0.0038 [-0.0048, -0.0027]	0.0012 [0.0005, 0.0020]	0.0090 [0.0079, 0.0102]	0.0085 [0.0078, 0.0092]	-0.0016 [-0.0024, -0.0008]	-0.0047 [-0.0053, -0.0041]	-0.0064 [-0.0070, -0.0057]	-0.0019 [-0.0026, -0.0013]	-0.0068 [-0.0076, -0.0061]	-0.0057 [-0.0064, -0.0051]	0.0050 [0.0043, 0.0056]	0.0101 [0.0094, 0.0108]	-0.0047 [-0.0053, -0.0040]	-0.0031 [-0.0037, -0.0025]	0.0048 [0.0042, 0.0053]	0.0029 [0.0023, 0.0035]
IGFBP3_pro	0.0062 [0.0056, 0.0068]	-0.0024 [-0.0029, -0.0019]	-0.0005 [-0.0010, 0.0001]	-0.0018 [-0.0022, -0.0013]	0.0024 [0.0017, 0.0032]	-0.0001 [-0.0006, 0.0004]	0.0030 [0.0021, 0.0039]	-0.0019 [-0.0024, -0.0014]	0.0012 [0.0006, 0.0017]	-0.0026 [-0.0030, -0.0021]	0.0021 [0.0016, 0.0026]	0.0012 [0.0007, 0.0017]	-0.0013 [-0.0018, -0.0008]	-0.0044 [-0.0049, -0.0039]	0.0028 [0.0023, 0.0032]	-0.0000 [-0.0005, 0.0004]	-0.0062 [-0.0067, -0.0057]	0.0062 [0.0058, 0.0067]	0.0038 [0.0034, 0.0043]	-0.0004 [-0.0009, 0.0001]
MPO_DY3174_pro	0.0020 [0.0011, 0.0029]	-0.0112 [-0.0119, -0.0105]	0.0040 [0.0033, 0.0046]	0.0026 [0.0019, 0.0033]	0.0019 [0.0009, 0.0029]	-0.0075 [-0.0081, -0.0068]	-0.0009 [-0.0022, 0.0003]	0.0076 [0.0069, 0.0083]	0.0021 [0.0013, 0.0028]	0.0066 [0.0059, 0.0072]	-0.0019 [-0.0026, -0.0013]	-0.0061 [-0.0068, -0.0055]	-0.0067 [-0.0074, -0.0059]	-0.0009 [-0.0016, -0.0002]	0.0024 [0.0017, 0.0031]	0.0024 [0.0018, 0.0031]	-0.0020 [-0.0026, -0.0014]	0.0002 [-0.0004, 0.0008]	-0.0018 [-0.0024, -0.0012]	-0.0072 [-0.0079, -0.0065]
CCR5_pro	0.0016 [0.0011, 0.0022]	-0.0008 [-0.0013, -0.0004]	0.0013 [0.0008, 0.0018]	-0.0009 [-0.0013, -0.0004]	-0.0029 [-0.0036, -0.0021]	-0.0007 [-0.0012, -0.0003]	0.0026 [0.0018, 0.0034]	0.0009 [0.0004, 0.0013]	0.0000 [-0.0004, 0.0005]	0.0003 [-0.0002, 0.0007]	0.0015 [0.0010, 0.0020]	-0.0002 [-0.0007, 0.0003]	-0.0001 [-0.0006, 0.0004]	-0.0013 [-0.0018, -0.0009]	0.0003 [-0.0002, 0.0007]	0.0002 [-0.0003, 0.0006]	0.0004 [-0.0001, 0.0009]	-0.0005 [-0.0009, -0.0001]	0.0004 [-0.0000, 0.0008]	-0.0005 [-0.0010, 0.0000]

## Sheet: Proteomics P values
	Metformin	Bendroflumethiazide	Losartan	Amlodipine	Atorvastatin	Acetylsalicylic Acid	Simvastatin	Bisoprolol	Omeprazole	Levothyroxine Sodium	Hydrochlorothiazide	Enalapril	Ramipril	Atenolol	Paracetamol	Lansoprazole	Metoprolol	Salbutamol	Codeine	Lisinopril
ADAMTS1_pro	ns	ns	ns	ns	ns	ns	ns	ns	ns	ns	ns	ns	4.92529e-05	ns	ns	ns	ns	ns	ns	ns
ADAMTS9_HPA028601_pro	ns	ns	ns	ns	ns	ns	ns	ns	ns	ns	ns	ns	ns	1.74651e-06	ns	ns	ns	ns	ns	ns
ADD1_HPA035873_pro	ns	1.23294e-05	ns	ns	ns	ns	ns	ns	ns	ns	ns	ns	ns	ns	ns	ns	ns	2.15201e-05	ns	ns
ADD1_HPA035874_pro	ns	ns	ns	7.18483e-08	ns	1.81204e-06	ns	ns	ns	ns	ns	ns	ns	ns	ns	ns	ns	ns	0.000297989	ns
AMER3_HPA045593_pro	ns	ns	ns	6.41854e-05	ns	ns	ns	ns	ns	ns	ns	ns	ns	ns	ns	1.64365e-06	ns	ns	ns	ns
ANGPTL4_HPA006666_pro	ns	ns	ns	ns	ns	ns	ns	ns	ns	ns	ns	ns	ns	ns	ns	ns	0.0094328	ns	ns	ns
ANG_pro	ns	7.30656e-06	ns	ns	ns	ns	ns	ns	ns	5.03978e-07	ns	ns	ns	ns	ns	ns	ns	0.00155347	ns	ns
ANK1_pro	1.1751e-06	ns	ns	ns	ns	ns	ns	9.41986e-05	ns	ns	ns	ns	ns	ns	5.8734e-09	ns	ns	ns	ns	ns
ANKMY1_HPA048869_pro	ns	ns	ns	1.42357e-05	ns	ns	ns	ns	ns	ns	ns	ns	ns	ns	ns	ns	ns	ns	ns	ns
AP3S1_pro	ns	ns	ns	ns	ns	ns	ns	ns	5.15663e-05	ns	ns	ns	ns	ns	ns	ns	ns	ns	ns	ns
ARAP1_pro	ns	ns	ns	1.82614e-08	ns	ns	ns	ns	ns	ns	2.37816e-05	ns	ns	ns	ns	ns	ns	ns	ns	ns
ARL15_HPA044604_pro	ns	ns	ns	ns	ns	ns	ns	ns	ns	ns	ns	ns	ns	ns	ns	ns	ns	ns	ns	2.70852e-05
ATP13A1_HPA031797_pro	ns	ns	ns	1.08503e-05	ns	ns	ns	ns	ns	ns	ns	0.00150552	ns	ns	ns	ns	ns	2.90797e-07	ns	ns
BAIAP3_HPA015627_pro	ns	ns	ns	ns	ns	ns	ns	1.09412e-09	ns	ns	ns	ns	ns	ns	ns	ns	ns	ns	ns	ns
BAIAP3_HPA064689_pro	ns	2.69051e-05	ns	ns	ns	ns	ns	ns	ns	ns	ns	ns	ns	ns	ns	ns	ns	ns	ns	ns
C21orf58_pro	ns	ns	ns	ns	ns	ns	ns	ns	ns	ns	ns	ns	ns	ns	0.000108856	ns	ns	ns	ns	ns
C22orf24_pro	7.06358e-11	ns	ns	ns	ns	ns	ns	ns	ns	ns	ns	ns	ns	ns	ns	ns	ns	ns	ns	ns
C2CD4A_pro	ns	ns	ns	ns	ns	ns	ns	ns	ns	ns	ns	ns	ns	ns	ns	4.54172e-05	ns	ns	ns	ns
C8orf44_pro	ns	ns	ns	ns	ns	ns	ns	ns	3.33877e-06	ns	ns	ns	ns	ns	ns	ns	ns	ns	ns	ns
CABP7_HPA016037_pro	ns	ns	ns	ns	ns	ns	1.09663e-05	ns	ns	ns	2.39294e-05	ns	ns	ns	ns	ns	ns	ns	ns	ns
CABP7_HPA016439_pro	ns	ns	ns	ns	ns	ns	ns	5.70191e-07	ns	ns	ns	ns	ns	ns	ns	ns	ns	ns	ns	ns
CADPS_pro	ns	ns	ns	ns	ns	ns	ns	0.000158702	ns	ns	ns	ns	ns	ns	ns	ns	ns	ns	ns	ns
CALCB_HPA043700_pro	ns	ns	ns	ns	ns	ns	ns	ns	ns	ns	1.74666e-09	ns	ns	ns	ns	ns	ns	ns	ns	ns
CALCB_HPA059886_pro	ns	ns	ns	ns	ns	5.83711e-05	ns	ns	ns	ns	ns	ns	ns	ns	ns	ns	ns	ns	ns	ns
CARF_HPA034557_pro	2.68317e-06	ns	ns	ns	ns	ns	ns	ns	ns	ns	ns	ns	ns	ns	ns	ns	ns	ns	ns	ns
CARF_HPA043191_pro	ns	ns	ns	ns	ns	ns	ns	ns	ns	ns	ns	1.10636e-08	ns	ns	ns	ns	ns	ns	ns	ns
CCDC114_HPA042524_pro	ns	ns	ns	1.48621e-06	ns	ns	ns	ns	ns	ns	ns	ns	ns	ns	3.17175e-05	ns	ns	ns	ns	ns
CCDC114_HPA062146_pro	ns	ns	ns	ns	ns	ns	ns	1.26622e-05	ns	ns	ns	ns	ns	ns	ns	ns	ns	ns	ns	ns
CCDC116_HPA000823_pro	ns	ns	ns	ns	ns	2.23979e-05	1.92194e-05	ns	ns	ns	ns	ns	ns	ns	ns	ns	ns	ns	ns	ns
CCDC151_HPA044184_pro	2.11946e-08	1.34708e-08	3.23719e-05	ns	ns	1.45814e-07	ns	ns	ns	ns	ns	ns	ns	ns	ns	ns	ns	ns	ns	ns
CCDC151_HPA054626_pro	ns	ns	ns	ns	ns	1.07882e-07	ns	ns	1.14922e-05	ns	ns	ns	ns	ns	ns	ns	ns	ns	ns	ns
CCDC36_HPA045690_pro	ns	ns	ns	ns	ns	ns	ns	ns	ns	0.000205796	ns	ns	ns	ns	ns	ns	ns	ns	ns	ns
CCL16_HPA042909_pro	ns	ns	ns	ns	ns	ns	ns	ns	2.77872e-12	ns	ns	ns	3.27145e-05	ns	ns	ns	ns	ns	ns	ns
CCL16_HPA051577_pro	ns	ns	ns	ns	ns	ns	ns	ns	1.67595e-07	ns	ns	ns	2.69326e-06	ns	ns	ns	ns	ns	ns	ns
CCL17_HPA040876_pro	ns	ns	ns	ns	ns	ns	ns	ns	ns	0.000137759	2.79609e-06	ns	ns	ns	ns	ns	6.53847e-06	ns	ns	ns
CCR1_pro	ns	ns	ns	3.80111e-07	ns	ns	ns	ns	3.43428e-07	ns	ns	ns	ns	ns	ns	7.13317e-05	ns	ns	ns	ns
CCR2_HPA065041_pro	ns	ns	ns	ns	ns	ns	ns	ns	ns	ns	ns	ns	ns	ns	2.4919e-06	ns	ns	ns	ns	ns
CCR5_pro	6.37486e-08	ns	ns	ns	ns	ns	ns	ns	ns	ns	ns	ns	ns	ns	ns	ns	ns	ns	ns	ns
CD14_HPA002127_pro	ns	0.00152472	ns	ns	ns	ns	ns	ns	ns	ns	ns	ns	ns	ns	ns	ns	ns	ns	ns	ns
CD36_pro	ns	ns	ns	ns	ns	ns	ns	ns	ns	6.45499e-05	ns	ns	ns	ns	ns	ns	ns	ns	ns	ns
CD40LG_HPA001371_pro	1.27719e-08	ns	ns	ns	ns	ns	ns	ns	ns	0.000138284	ns	ns	ns	ns	ns	ns	ns	ns	ns	ns
CDC123_HPA037830_pro	ns	ns	ns	ns	ns	ns	ns	ns	0.000809611	ns	ns	ns	ns	ns	ns	ns	ns	ns	ns	ns
CDC123_HPA057540_pro	1.75189e-06	ns	ns	ns	ns	ns	ns	ns	ns	ns	1.49469e-07	ns	ns	ns	ns	ns	1.60389e-06	ns	ns	ns
CDKN2A_HPA047838_pro	ns	ns	ns	5.2518e-06	ns	ns	ns	ns	ns	ns	ns	ns	ns	ns	ns	ns	ns	ns	ns	ns
CDKN2A_HPA068016_pro	ns	ns	ns	ns	ns	ns	ns	7.32913e-06	ns	ns	ns	1.43651e-06	0.000106299	ns	ns	ns	ns	ns	ns	ns
CELSR3_HPA062866_pro	ns	0.00154836	ns	ns	ns	0.000570407	ns	1.65172e-10	ns	ns	ns	ns	ns	ns	ns	0.000614505	ns	ns	ns	ns
CEL_pro	ns	ns	ns	1.37125e-07	ns	ns	ns	ns	ns	ns	ns	ns	ns	ns	8.77232e-06	ns	ns	ns	4.2928e-07	ns
CEP120_HPA013885_pro	ns	ns	ns	3.04938e-07	ns	ns	ns	ns	ns	ns	ns	ns	ns	ns	ns	ns	ns	ns	ns	ns
CNGA3_HPA049378_pro	ns	ns	ns	ns	ns	ns	ns	ns	4.22244e-09	ns	ns	ns	ns	ns	ns	ns	ns	ns	ns	ns
CNGA3_HPA065402_pro	ns	ns	ns	ns	ns	ns	ns	ns	ns	1.89945e-06	ns	ns	ns	ns	ns	ns	ns	ns	ns	ns
CPA1_pro	ns	ns	ns	2.51613e-19	9.55767e-05	ns	ns	ns	ns	0.000225579	ns	ns	ns	0.000121802	ns	ns	ns	ns	ns	ns
CST3_pro	ns	ns	ns	ns	ns	ns	ns	ns	ns	ns	ns	ns	ns	ns	ns	ns	2.0598e-06	ns	ns	ns
CTNNAL1_pro	ns	ns	ns	ns	ns	ns	ns	0.000193962	ns	ns	ns	ns	ns	ns	ns	ns	ns	ns	ns	ns
CUZD1_HPA068479_pro	ns	ns	ns	ns	ns	ns	ns	ns	ns	ns	ns	ns	0.00155238	ns	ns	ns	ns	ns	ns	ns
CXCL1_HPA052502_pro	ns	ns	ns	ns	ns	9.86262e-06	ns	ns	ns	ns	ns	ns	ns	ns	0.000413257	ns	ns	ns	ns	ns
CXCL6_pro	ns	ns	ns	ns	ns	ns	ns	ns	3.44979e-05	ns	ns	ns	ns	ns	ns	ns	ns	ns	4.45141e-05	ns
CXCR1_HPA031993_pro	ns	3.9364e-06	ns	ns	ns	ns	ns	ns	ns	ns	ns	ns	ns	ns	ns	ns	ns	ns	ns	ns
CXCR1_HPA064353_pro	ns	ns	ns	ns	ns	1.89356e-07	ns	0.00258976	ns	ns	ns	ns	ns	1.02946e-06	ns	ns	ns	ns	ns	ns
CXCR5_pro	ns	ns	ns	ns	ns	ns	4.82618e-08	ns	ns	ns	ns	ns	ns	ns	ns	ns	ns	ns	ns	ns
DDX49_pro	ns	ns	4.25029e-09	ns	ns	ns	ns	ns	ns	ns	ns	ns	ns	ns	ns	ns	ns	ns	ns	ns
DMXL2_HPA039375_pro	6.48354e-06	ns	ns	ns	ns	7.38739e-05	ns	ns	ns	ns	ns	ns	ns	ns	ns	ns	ns	ns	ns	ns
DMXL2_HPA040888_pro	ns	ns	ns	ns	ns	ns	ns	ns	ns	ns	ns	ns	ns	ns	2.50733e-06	ns	ns	ns	ns	ns
DNAJC17_HPA040914_pro	ns	1.52277e-05	ns	1.53147e-06	ns	ns	ns	ns	ns	ns	ns	ns	ns	ns	ns	ns	ns	ns	ns	ns
DNAJC17_HPA041187_pro	ns	ns	ns	8.47607e-09	ns	ns	ns	ns	ns	ns	4.39457e-05	ns	ns	ns	ns	ns	ns	ns	ns	ns
DOC2A_pro	0.000722309	ns	ns	ns	ns	ns	ns	ns	ns	ns	ns	ns	ns	ns	ns	ns	ns	ns	ns	ns
DSCAML1_pro	1.58229e-08	ns	ns	ns	ns	ns	ns	ns	ns	ns	8.16309e-05	ns	ns	ns	ns	ns	ns	ns	ns	ns
DUOXA2_HPA011085_pro	ns	ns	ns	1.3777e-06	ns	ns	ns	ns	ns	ns	ns	ns	ns	ns	ns	ns	ns	ns	ns	ns
DUOXA2_HPA063548_pro	ns	ns	ns	ns	ns	ns	ns	ns	2.2346e-07	ns	ns	ns	ns	ns	ns	ns	ns	ns	ns	3.56913e-06
EFCAB3_HPA046862_pro	ns	ns	ns	ns	ns	ns	ns	ns	1.96786e-05	ns	ns	ns	ns	ns	ns	ns	ns	ns	ns	ns
EFCAB5_HPA022852_pro	ns	ns	ns	ns	ns	ns	ns	ns	ns	ns	ns	8.84529e-05	ns	ns	ns	ns	ns	ns	ns	ns
EFCAB5_HPA028608_pro	1.60325e-08	ns	ns	0.000189418	ns	3.17702e-06	0.000285071	ns	ns	ns	ns	ns	ns	ns	ns	ns	ns	ns	ns	ns
EFHC1_HPA035307_pro	ns	1.3885e-08	ns	ns	ns	ns	ns	ns	ns	ns	ns	ns	ns	ns	ns	ns	ns	ns	ns	ns
EFHC1_HPA043442_pro	ns	ns	ns	1.69735e-06	ns	ns	ns	ns	ns	ns	ns	ns	ns	ns	3.88907e-07	ns	ns	ns	ns	ns
EFS_pro	ns	ns	ns	ns	ns	ns	ns	ns	ns	ns	ns	ns	ns	ns	3.88431e-05	ns	ns	ns	2.43321e-05	ns
EIF2AK3_HPA015137_pro	ns	ns	ns	ns	ns	ns	ns	ns	2.99441e-08	ns	ns	ns	ns	ns	ns	ns	ns	ns	ns	ns
EIF2AK3_HPA015737_pro	ns	ns	ns	ns	2.31078e-05	0.000186319	ns	ns	ns	ns	ns	ns	ns	ns	ns	ns	ns	ns	ns	ns
ERAP2_HPA034499_pro	ns	ns	1.94942e-06	ns	ns	ns	ns	ns	ns	ns	1.61101e-13	ns	ns	ns	ns	ns	0.000182711	ns	ns	ns
ERAP2_HPA064360_pro	1.13617e-07	4.10816e-08	ns	ns	ns	ns	ns	ns	ns	ns	ns	ns	ns	ns	ns	ns	ns	ns	ns	ns
ERO1LB_HPA028085_pro	ns	0.000122725	ns	ns	ns	ns	ns	ns	ns	ns	ns	ns	ns	ns	ns	ns	ns	ns	ns	ns
ERO1LB_HPA062100_pro	ns	3.34409e-07	ns	ns	ns	ns	ns	ns	ns	ns	ns	ns	ns	ns	ns	ns	ns	ns	ns	ns
F13B_HPA052139_pro	ns	ns	ns	1.45042e-05	ns	0.000495484	ns	ns	ns	0.000140229	ns	ns	ns	ns	ns	ns	ns	ns	ns	ns
F3_pro	ns	ns	ns	1.58062e-06	ns	ns	ns	ns	ns	ns	1.69768e-08	ns	ns	ns	ns	ns	ns	ns	ns	ns
FADS1_pro	ns	ns	ns	6.61029e-08	0.000318108	2.00309e-08	ns	ns	1.64841e-07	8.00167e-07	ns	ns	ns	ns	ns	ns	ns	ns	ns	ns
FAM111B_HPA038636_pro	1.39677e-06	ns	ns	ns	ns	ns	ns	ns	ns	ns	ns	ns	ns	ns	ns	ns	ns	ns	ns	ns
FAM135B_pro	ns	ns	ns	ns	ns	ns	ns	ns	ns	ns	ns	ns	3.03061e-06	ns	ns	ns	ns	ns	ns	ns
FAM13A_pro	ns	ns	ns	ns	ns	ns	ns	ns	ns	7.77043e-07	ns	ns	ns	ns	2.07391e-10	ns	ns	ns	6.42109e-06	ns
FEN1_pro	ns	ns	ns	ns	ns	0.000219033	4.58735e-07	ns	ns	ns	ns	ns	ns	ns	ns	ns	ns	ns	ns	ns
FLT1_pro	ns	ns	ns	ns	ns	0.000105486	ns	0.000343465	ns	7.51948e-05	ns	ns	ns	ns	ns	ns	ns	ns	ns	ns
FN3KRP_pro	ns	ns	ns	ns	ns	1.18233e-06	ns	ns	ns	ns	ns	ns	ns	ns	ns	ns	ns	ns	ns	ns
FST_pro	2.71249e-06	ns	ns	ns	ns	ns	ns	ns	ns	ns	ns	ns	ns	ns	ns	ns	ns	ns	ns	ns
FTL_pro	1.06361e-07	ns	ns	ns	ns	ns	ns	2.52598e-05	ns	ns	ns	ns	ns	ns	ns	ns	ns	ns	ns	ns
FUZ_pro	ns	ns	ns	ns	ns	0.000103875	ns	ns	ns	ns	ns	ns	ns	ns	ns	ns	ns	ns	ns	ns
FYTTD1_HPA054474_pro	ns	5.51266e-07	ns	8.52349e-12	ns	ns	ns	ns	3.06785e-09	ns	ns	ns	ns	ns	ns	ns	ns	ns	ns	ns
GAB1_pro	1.10178e-06	ns	ns	ns	ns	ns	ns	ns	ns	ns	ns	ns	ns	ns	ns	ns	ns	ns	ns	ns
GCGR_HPA057075_pro	ns	ns	ns	5.01458e-14	ns	0.000246158	ns	ns	ns	ns	ns	ns	ns	0.000201339	ns	ns	ns	ns	ns	ns
GCGR_HPA066333_pro	ns	ns	ns	ns	ns	5.29927e-06	ns	ns	ns	ns	ns	ns	ns	ns	ns	ns	ns	ns	ns	ns
GCKR_pro	ns	ns	ns	ns	ns	5.79746e-07	7.03197e-05	ns	ns	ns	ns	ns	ns	ns	ns	ns	ns	6.18387e-07	ns	ns
GHRL_HPA014246_pro	ns	ns	ns	ns	ns	ns	ns	ns	ns	1.85092e-07	ns	ns	ns	ns	ns	ns	ns	ns	ns	ns
GLP1R_pro	ns	ns	ns	ns	ns	7.99787e-05	ns	ns	3.6347e-05	ns	ns	ns	ns	ns	ns	ns	ns	ns	ns	ns
GNAI1_pro	ns	ns	ns	ns	ns	ns	ns	ns	2.25668e-06	ns	ns	ns	ns	ns	ns	ns	ns	ns	ns	ns
GP9_pro	ns	ns	ns	ns	ns	ns	ns	0.000197938	ns	ns	ns	ns	ns	ns	ns	ns	ns	ns	ns	ns
GPR119_pro	ns	ns	ns	ns	ns	9.73186e-05	ns	ns	ns	ns	ns	ns	ns	ns	ns	ns	ns	ns	ns	ns
GPR148_HPA031413_pro	ns	7.36293e-07	ns	ns	ns	ns	ns	ns	ns	ns	ns	ns	ns	ns	ns	ns	ns	0.000372666	ns	ns
HAL_pro	9.41845e-09	ns	ns	ns	ns	ns	ns	0.000265768	ns	ns	ns	ns	ns	ns	ns	ns	ns	ns	ns	ns
HAS1_pro	ns	ns	ns	ns	ns	ns	ns	ns	ns	ns	2.72592e-06	ns	ns	ns	ns	ns	ns	ns	ns	ns
HHEX_HPA028864_pro	ns	ns	ns	ns	ns	ns	3.22725e-05	ns	ns	ns	ns	ns	ns	ns	ns	ns	ns	ns	ns	ns
HHEX_HPA051894_pro	ns	ns	ns	ns	ns	ns	0.0005897	ns	ns	ns	ns	ns	ns	ns	ns	ns	ns	ns	ns	ns
HNF1A_HPA062244_pro	ns	ns	ns	ns	ns	ns	ns	ns	ns	ns	ns	ns	ns	0.000361066	ns	ns	ns	ns	ns	ns
IFNG_HPA049525_pro	ns	ns	ns	ns	ns	ns	ns	ns	ns	ns	ns	ns	ns	ns	2.22265e-08	ns	ns	ns	ns	ns
IGF1_HPA048946_pro	ns	ns	ns	1.69683e-10	ns	ns	ns	ns	ns	ns	ns	ns	ns	ns	ns	ns	ns	ns	ns	ns
IGF1_HPA052648_pro	ns	ns	0.000726527	ns	ns	ns	ns	ns	ns	9.94663e-06	ns	ns	ns	ns	ns	ns	ns	ns	ns	ns
IGFALS_HPA040692_pro	ns	ns	ns	7.7803e-07	ns	0.000104983	ns	ns	ns	ns	1.50634e-06	ns	0.000198282	ns	ns	ns	ns	ns	ns	ns
IGFALS_HPA040948_pro	ns	3.62461e-07	2.91291e-06	1.90862e-07	ns	1.08785e-05	ns	ns	ns	ns	ns	ns	8.21621e-10	ns	4.87209e-07	ns	ns	ns	1.33849e-07	ns
IGFBP1_HPA046972_pro	ns	8.27351e-06	ns	ns	ns	ns	ns	0.000261109	2.27558e-07	ns	ns	ns	4.83485e-07	ns	ns	ns	ns	ns	ns	ns
IGFBP1_HPA050640_pro	ns	ns	ns	ns	2.71466e-05	ns	ns	ns	1.48394e-08	ns	ns	ns	ns	ns	ns	ns	ns	ns	ns	ns
IGFBP2_pro	ns	ns	ns	ns	ns	ns	ns	ns	ns	0.000794253	ns	ns	ns	ns	ns	ns	ns	ns	ns	ns
IGFBP3_pro	ns	ns	ns	ns	ns	ns	ns	ns	ns	ns	ns	ns	ns	ns	ns	ns	ns	2.22733e-05	ns	ns
IGFBP4_HPA042512_pro	ns	6.3624e-05	ns	ns	0.000393566	ns	0.0010094	ns	ns	ns	ns	ns	ns	ns	4.08023e-08	ns	ns	ns	ns	ns
IL1B_HPA001410_pro	ns	ns	ns	ns	ns	ns	ns	ns	ns	ns	ns	ns	2.42748e-05	ns	ns	ns	ns	ns	ns	ns
IL1B_HPA044649_pro	ns	ns	ns	ns	ns	2.10038e-09	ns	4.36498e-05	3.21122e-08	ns	ns	ns	4.30834e-08	ns	ns	ns	ns	ns	ns	ns
IRX2_pro	1.03978e-09	ns	ns	ns	ns	ns	ns	ns	ns	ns	ns	ns	ns	ns	ns	ns	ns	ns	ns	ns
JAZF1_HPA066967_pro	0.000412525	ns	ns	ns	ns	ns	ns	ns	ns	ns	1.55905e-09	ns	ns	ns	ns	ns	2.68635e-09	ns	ns	ns
JPH2_HPA065027_pro	ns	ns	ns	ns	ns	ns	ns	ns	ns	ns	ns	ns	2.75929e-05	ns	ns	ns	ns	ns	ns	ns
KCNB2_HPA065970_pro	ns	ns	ns	ns	ns	ns	ns	ns	0.000181894	ns	ns	ns	ns	ns	ns	ns	ns	ns	ns	ns
KCNJ6_pro	ns	ns	ns	0.00018947	ns	ns	ns	ns	ns	ns	ns	ns	ns	ns	ns	ns	ns	ns	ns	ns
KCNK16_HPA016567_pro	ns	ns	ns	6.88468e-07	ns	ns	ns	ns	ns	ns	ns	ns	ns	ns	ns	ns	ns	ns	ns	ns
KCNK3_pro	ns	ns	ns	ns	ns	7.56762e-07	ns	4.6368e-07	ns	ns	ns	ns	ns	ns	ns	ns	ns	ns	ns	ns
KCNMB2_HPA056539_pro	ns	ns	ns	ns	ns	ns	ns	1.66252e-06	1.31922e-05	ns	ns	ns	ns	ns	ns	ns	ns	ns	ns	ns
KCNMB2_HPA064710_pro	ns	ns	ns	ns	ns	2.26176e-05	ns	ns	ns	ns	ns	ns	ns	ns	ns	ns	ns	ns	ns	ns
KDR_HPA008024_pro	ns	ns	ns	ns	ns	ns	ns	ns	1.93144e-05	ns	5.49457e-09	ns	4.71839e-09	ns	ns	ns	ns	ns	ns	ns
KDR_HPA061751_pro	ns	ns	ns	ns	ns	ns	ns	ns	ns	ns	ns	ns	ns	6.87997e-06	ns	ns	ns	ns	ns	ns
KIAA1244_HPA036350_pro	ns	ns	ns	ns	ns	ns	ns	ns	ns	ns	ns	ns	ns	ns	ns	ns	ns	4.54308e-06	ns	ns
KLK4_pro	ns	3.67229e-05	ns	ns	ns	ns	ns	ns	ns	ns	ns	ns	ns	ns	ns	ns	ns	ns	ns	ns
L3MBTL3_HPA023166_pro	ns	0.000291036	ns	ns	ns	ns	ns	ns	ns	ns	ns	ns	ns	ns	ns	ns	ns	ns	ns	ns
L3MBTL3_HPA060021_pro	1.61807e-09	ns	ns	ns	ns	ns	6.48034e-06	ns	ns	ns	ns	ns	ns	ns	ns	ns	ns	6.99598e-05	ns	ns
LAMA5_pro	ns	ns	ns	ns	ns	ns	ns	ns	ns	ns	ns	ns	ns	ns	2.98992e-05	ns	ns	ns	ns	ns
LARP6_HPA018292_pro	ns	0.000124448	ns	ns	ns	ns	ns	ns	ns	ns	ns	ns	ns	ns	ns	ns	ns	ns	ns	ns
LARP6_HPA049029_pro	7.63318e-09	ns	ns	ns	ns	ns	ns	ns	ns	ns	ns	ns	ns	ns	ns	ns	ns	ns	ns	ns
LNPEP_pro	ns	5.71338e-06	ns	ns	ns	ns	ns	ns	ns	ns	ns	ns	ns	ns	0.000107465	ns	ns	ns	ns	ns
LRWD1_pro	0.000365955	ns	ns	ns	ns	ns	ns	ns	ns	ns	ns	ns	ns	ns	ns	ns	ns	ns	ns	ns
MAGEL2_HPA066645_pro	1.7402e-08	1.93482e-06	ns	ns	ns	ns	ns	ns	ns	ns	ns	ns	ns	ns	ns	ns	ns	ns	ns	ns
MMP3_HPA065038_pro	ns	ns	ns	ns	1.5205e-05	ns	ns	ns	ns	ns	ns	ns	ns	ns	ns	ns	ns	ns	ns	ns
MMP9_HPA001238_pro	ns	ns	ns	ns	ns	ns	ns	ns	ns	ns	ns	ns	ns	ns	1.03687e-05	ns	ns	ns	0.00234246	ns
MMP9_HPA063909_pro	0.00017687	ns	ns	ns	ns	ns	ns	ns	ns	ns	ns	ns	ns	1.99854e-06	ns	ns	ns	ns	1.70103e-05	ns
MPO_AF3174_pro	ns	ns	ns	ns	ns	ns	ns	ns	ns	ns	ns	ns	ns	ns	ns	3.24759e-06	ns	ns	ns	ns
MPO_DY3174_pro	ns	0.000280597	ns	ns	ns	ns	ns	ns	ns	ns	ns	ns	ns	ns	ns	ns	ns	ns	ns	ns
MYH7B_HPA047091_pro	ns	ns	ns	ns	ns	1.30633e-05	ns	ns	ns	ns	ns	ns	ns	ns	ns	ns	ns	ns	ns	ns
MYO3A_pro	ns	ns	ns	ns	ns	ns	ns	ns	ns	ns	ns	ns	ns	ns	1.04426e-07	ns	ns	ns	ns	ns
NEK2_pro	6.51436e-05	ns	6.63493e-06	ns	ns	ns	ns	ns	ns	1.80285e-06	ns	ns	ns	ns	ns	ns	ns	ns	ns	ns
NID2_HPA039313_pro	ns	0.000211655	ns	ns	ns	ns	ns	ns	1.85503e-05	ns	ns	ns	ns	ns	ns	6.77143e-06	ns	ns	ns	ns
NLRP3_MAB6789_pro	ns	ns	ns	ns	ns	ns	ns	ns	ns	3.03264e-08	ns	ns	ns	ns	ns	ns	1.48896e-05	ns	ns	ns
NOL9_HPA054986_pro	ns	ns	ns	1.97293e-09	ns	ns	ns	ns	ns	ns	ns	ns	ns	ns	1.26026e-07	ns	ns	9.52393e-05	ns	ns
NOL9_HPA063926_pro	ns	ns	ns	ns	ns	ns	ns	0.000108596	ns	ns	5.51019e-05	ns	ns	ns	ns	ns	ns	ns	ns	ns
NOXRED1_pro	ns	ns	ns	ns	ns	1.75728e-05	ns	ns	ns	ns	ns	ns	ns	ns	ns	ns	ns	ns	ns	ns
NPPB_HPA064494_pro	ns	ns	ns	ns	ns	3.33849e-07	ns	ns	ns	ns	ns	ns	ns	ns	ns	ns	ns	ns	ns	ns
NPTX2_pro	ns	ns	ns	ns	ns	ns	ns	ns	ns	ns	ns	ns	ns	0.000119337	ns	ns	ns	ns	ns	ns
NR1H3_HPA063631_pro	ns	ns	ns	ns	ns	ns	ns	ns	ns	ns	ns	ns	ns	ns	ns	ns	ns	5.50276e-08	ns	ns
NRP1_pro	ns	ns	ns	ns	ns	ns	ns	ns	ns	0.000661897	ns	ns	ns	ns	ns	ns	ns	ns	ns	ns
OAS3_HPA041372_pro	ns	ns	ns	ns	ns	ns	ns	1.13185e-05	ns	ns	3.60862e-05	ns	ns	ns	ns	ns	ns	ns	ns	ns
PDCD6IP_HPA051110_pro	ns	2.3646e-07	ns	ns	ns	ns	ns	ns	ns	ns	ns	ns	ns	ns	ns	ns	ns	ns	ns	ns
PGF_HPA041624_pro	2.28188e-07	ns	ns	ns	ns	ns	ns	ns	ns	ns	ns	ns	2.04548e-05	ns	ns	ns	ns	ns	0.000167428	ns
PHC3_HPA062031_pro	ns	ns	ns	ns	ns	ns	ns	ns	ns	ns	6.56735e-05	ns	ns	ns	ns	ns	ns	ns	ns	ns
PLA2G7_pro	ns	ns	ns	ns	ns	ns	ns	ns	2.44961e-05	ns	ns	ns	ns	ns	ns	ns	ns	ns	ns	ns
PNLIP_HPA062430_pro	ns	ns	ns	ns	ns	ns	ns	0.00026943	ns	ns	ns	ns	ns	ns	ns	ns	ns	ns	4.79066e-06	ns
PNLIP_HPA062494_pro	5.3828e-08	ns	ns	3.82944e-08	ns	ns	ns	ns	ns	ns	ns	ns	ns	ns	ns	ns	ns	ns	ns	ns
POLDIP3_HPA018411_pro	9.30493e-06	ns	ns	ns	ns	ns	ns	ns	ns	ns	ns	ns	ns	ns	ns	ns	ns	ns	ns	ns
PPIP5K1_HPA039380_pro	ns	ns	ns	ns	ns	4.85812e-07	ns	ns	ns	ns	ns	ns	ns	ns	ns	ns	ns	ns	ns	ns
PPP1R10_pro	ns	ns	ns	ns	ns	ns	ns	ns	ns	ns	ns	ns	ns	3.18514e-06	ns	ns	ns	ns	ns	ns
REG1B_pro	ns	ns	ns	ns	ns	ns	ns	ns	8.19274e-05	ns	ns	ns	ns	ns	ns	ns	ns	ns	ns	ns
RMND5B_HPA047778_pro	ns	ns	ns	ns	ns	ns	ns	ns	ns	ns	ns	ns	ns	ns	2.50493e-13	ns	ns	ns	ns	ns
RMND5B_HPA063750_pro	ns	ns	ns	ns	ns	ns	ns	ns	ns	1.08915e-05	ns	ns	ns	1.8547e-10	ns	ns	ns	ns	ns	ns
RNF213_HPA003347_pro	ns	ns	ns	ns	0.0029392	ns	ns	ns	ns	ns	ns	ns	ns	ns	ns	ns	ns	ns	ns	ns
RNF213_HPA026790_pro	ns	ns	ns	ns	ns	ns	ns	ns	ns	ns	ns	ns	ns	ns	ns	ns	0.000306902	ns	ns	ns
RSPO3_HPA050476_pro	ns	ns	ns	ns	ns	ns	ns	ns	ns	ns	1.76438e-07	ns	ns	ns	ns	ns	ns	ns	ns	ns
SCG3_pro	ns	ns	ns	ns	ns	ns	ns	ns	ns	6.72132e-06	ns	ns	ns	ns	ns	ns	ns	ns	ns	ns
SEC24C_HPA040196_pro	ns	ns	ns	ns	ns	3.73986e-06	ns	ns	ns	ns	ns	ns	ns	ns	ns	ns	ns	ns	ns	ns
SELE_HPA006225_pro	1.32974e-05	2.07301e-05	ns	ns	ns	ns	ns	ns	ns	ns	ns	ns	ns	ns	ns	ns	ns	ns	ns	ns
SETD5_pro	1.09513e-06	ns	ns	8.87489e-12	ns	ns	ns	ns	ns	ns	8.79533e-06	ns	ns	ns	ns	ns	ns	ns	ns	ns
SH3GL2_pro	ns	ns	ns	6.01468e-06	ns	ns	ns	ns	ns	ns	ns	0.000153349	ns	ns	ns	ns	ns	ns	ns	ns
SHC2_HPA006375_pro	ns	ns	ns	ns	ns	ns	ns	ns	ns	ns	ns	ns	ns	ns	ns	0.000242209	ns	ns	ns	ns
SIX3_HPA069727_pro	1.52853e-07	ns	ns	ns	ns	ns	ns	ns	ns	ns	ns	ns	ns	ns	ns	ns	ns	ns	ns	ns
SLC30A8_pro	ns	ns	ns	1.44723e-07	ns	ns	ns	ns	ns	ns	ns	ns	ns	ns	ns	ns	ns	ns	ns	ns
SLC39A13_pro	3.3824e-08	ns	ns	ns	ns	ns	ns	ns	ns	ns	ns	ns	ns	ns	ns	ns	ns	ns	ns	ns
SLU7_pro	ns	ns	ns	1.65638e-07	0.00175468	1.75881e-05	ns	ns	ns	ns	ns	ns	ns	ns	ns	ns	ns	ns	ns	ns
SORD_HPA066135_pro	ns	ns	ns	ns	ns	ns	ns	ns	ns	ns	2.00455e-06	ns	ns	ns	ns	ns	ns	ns	ns	ns
SPTBN4_pro	ns	ns	ns	ns	ns	ns	ns	ns	ns	1.67775e-07	ns	ns	ns	ns	ns	ns	ns	ns	ns	ns
SRMS_pro	ns	ns	ns	ns	ns	ns	ns	ns	ns	ns	ns	ns	ns	ns	7.91863e-06	ns	ns	ns	ns	ns
SSTR3_HPA042435_pro	6.32388e-07	ns	ns	ns	ns	ns	ns	ns	ns	ns	ns	ns	ns	ns	ns	ns	ns	ns	ns	ns
STX1A_HPA046056_pro	ns	ns	ns	ns	ns	3.68377e-05	ns	ns	ns	ns	ns	ns	ns	ns	ns	ns	ns	ns	ns	ns
STXBP5_HPA039991_pro	ns	ns	ns	ns	ns	ns	ns	ns	ns	ns	ns	ns	ns	ns	1.82442e-05	ns	ns	ns	1.18882e-06	ns
STXBP5_HPA049727_pro	ns	ns	ns	ns	ns	1.04754e-05	ns	2.05046e-05	ns	ns	ns	ns	ns	ns	ns	ns	ns	ns	ns	ns
STXBP6_pro	ns	ns	ns	3.55973e-06	ns	ns	ns	ns	ns	ns	ns	ns	ns	ns	ns	ns	ns	ns	ns	ns
SUPV3L1_pro	ns	ns	1.26721e-05	ns	ns	2.02711e-05	ns	ns	ns	ns	ns	ns	ns	ns	ns	ns	ns	ns	ns	ns
SYNE4_pro	ns	ns	ns	4.19028e-10	ns	ns	ns	ns	ns	ns	ns	ns	ns	ns	0.000123478	ns	ns	ns	ns	ns
SYTL4_HPA001589_pro	ns	ns	ns	ns	ns	ns	ns	ns	0.00176741	1.00178e-05	ns	ns	ns	ns	ns	ns	ns	ns	ns	ns
TCEANC2_pro	ns	ns	ns	6.14243e-06	ns	1.28411e-06	ns	ns	3.28116e-05	ns	ns	ns	ns	ns	ns	ns	ns	ns	ns	ns
TET2_HPA051948_pro	0.000115705	ns	ns	ns	ns	ns	ns	ns	ns	ns	ns	ns	ns	ns	ns	ns	ns	ns	ns	ns
TFF3_pro	9.66985e-11	ns	ns	ns	ns	ns	ns	ns	4.58788e-09	ns	ns	ns	ns	ns	ns	ns	ns	ns	ns	ns
THBS2_HPA044304_pro	3.37138e-08	ns	ns	ns	ns	ns	ns	ns	ns	ns	6.92038e-06	ns	ns	ns	ns	ns	6.42034e-07	ns	ns	ns
TINAG_HPA035427_pro	3.06892e-05	ns	ns	ns	ns	ns	ns	ns	ns	ns	0.00190921	ns	ns	ns	ns	ns	ns	ns	ns	ns
TINAG_HPA041055_pro	ns	ns	ns	ns	ns	ns	ns	ns	1.54538e-05	ns	ns	ns	ns	ns	ns	ns	ns	ns	ns	ns
TMEM100_pro	ns	ns	ns	ns	ns	ns	ns	ns	ns	ns	ns	ns	ns	ns	ns	0.000751007	ns	ns	ns	ns
TMEM196_pro	ns	1.88803e-06	ns	ns	ns	ns	ns	ns	ns	ns	ns	ns	ns	ns	ns	ns	ns	ns	ns	ns
TNFRSF8_pro	ns	ns	ns	ns	ns	ns	ns	ns	ns	ns	2.28802e-07	ns	ns	ns	1.75881e-06	0.000138514	ns	ns	ns	ns
TNNT1_pro	ns	3.84046e-06	ns	ns	ns	ns	ns	ns	ns	ns	ns	ns	ns	ns	ns	ns	ns	ns	ns	ns
TSKS_pro	0.000164064	ns	ns	ns	ns	ns	ns	ns	ns	ns	ns	ns	ns	ns	4.16496e-05	ns	ns	ns	ns	ns
TTC22_pro	8.69227e-08	ns	ns	ns	ns	ns	ns	ns	ns	ns	ns	ns	ns	ns	ns	2.59877e-05	ns	ns	ns	ns
TXLNB_pro	ns	2.14983e-06	ns	ns	ns	ns	ns	ns	ns	ns	ns	ns	ns	ns	ns	ns	ns	ns	ns	ns
TXNIP_pro	ns	ns	ns	ns	ns	ns	ns	ns	ns	ns	ns	ns	ns	ns	2.06553e-05	ns	ns	ns	ns	ns
UNC13A_pro	ns	ns	ns	7.1607e-05	ns	0.00094468	ns	ns	ns	ns	ns	ns	ns	ns	ns	ns	ns	ns	ns	ns
VCAM1_pro	ns	ns	ns	ns	ns	ns	ns	ns	7.72132e-06	ns	ns	ns	ns	ns	ns	ns	ns	ns	ns	ns
VEGFA_HPA063302_pro	ns	ns	ns	ns	ns	ns	ns	ns	1.48418e-06	ns	ns	ns	ns	ns	ns	ns	ns	ns	ns	ns
VWDE_pro	ns	ns	ns	ns	ns	ns	ns	ns	ns	1.51938e-05	ns	ns	ns	ns	ns	ns	ns	ns	ns	ns
XIAP_HPA042129_pro	ns	ns	ns	ns	ns	ns	ns	ns	ns	ns	ns	ns	ns	ns	ns	ns	0.00321337	ns	ns	ns
ZBTB25_HPA047518_pro	ns	ns	ns	ns	ns	ns	ns	ns	ns	ns	ns	ns	ns	ns	1.37153e-05	ns	ns	ns	2.46763e-12	ns
ZBTB25_HPA054699_pro	1.97869e-09	ns	ns	ns	ns	ns	ns	ns	ns	ns	ns	ns	ns	ns	ns	ns	ns	ns	ns	ns
ZMAT1_HPA012557_pro	ns	ns	ns	ns	ns	0.000518617	ns	ns	ns	ns	ns	ns	ns	ns	ns	ns	ns	ns	ns	ns
ZMAT1_HPA051549_pro	ns	ns	ns	ns	ns	3.11839e-05	ns	ns	ns	ns	0.000133553	ns	ns	ns	ns	ns	ns	ns	ns	ns
ZNF330_HPA015705_pro	ns	ns	ns	ns	ns	ns	ns	3.85884e-05	ns	ns	ns	ns	ns	ns	ns	ns	ns	ns	ns	ns
ZSWIM5_HPA018211_pro	ns	ns	ns	ns	ns	ns	ns	ns	ns	ns	ns	ns	ns	ns	ns	ns	ns	ns	5.64951e-07	ns

## Sheet: Targeted metabolomics CI values
	Metformin	Bendroflumethiazide	Losartan	Amlodipine	Atorvastatin	Acetylsalicylic Acid	Simvastatin	Bisoprolol	Omeprazole	Levothyroxine Sodium	Hydrochlorothiazide	Enalapril	Ramipril	Atenolol	Paracetamol	Lansoprazole	Metoprolol	Salbutamol	Codeine	Lisinopril
C0	-0.0145 [-0.0152, -0.0138]	0.0057 [0.0051, 0.0062]	0.0051 [0.0046, 0.0057]	-0.0041 [-0.0046, -0.0035]	0.0057 [0.0047, 0.0068]	0.0115 [0.0110, 0.0121]	-0.0021 [-0.0033, -0.0010]	0.0122 [0.0117, 0.0128]	0.0001 [-0.0005, 0.0007]	0.0047 [0.0041, 0.0052]	0.0093 [0.0088, 0.0099]	0.0055 [0.0049, 0.0060]	0.0050 [0.0044, 0.0056]	0.0084 [0.0078, 0.0089]	-0.0009 [-0.0014, -0.0004]	-0.0013 [-0.0018, -0.0008]	0.0011 [0.0005, 0.0017]	-0.0104 [-0.0109, -0.0099]	-0.0009 [-0.0014, -0.0005]	-0.0016 [-0.0022, -0.0011]
C10	0.0075 [0.0068, 0.0081]	-0.0080 [-0.0085, -0.0075]	0.0035 [0.0030, 0.0041]	0.0010 [0.0005, 0.0015]	0.0030 [0.0022, 0.0039]	0.0061 [0.0056, 0.0066]	0.0009 [0.0000, 0.0018]	0.0046 [0.0040, 0.0051]	-0.0048 [-0.0054, -0.0043]	0.0010 [0.0005, 0.0015]	0.0055 [0.0050, 0.0060]	0.0015 [0.0010, 0.0020]	-0.0005 [-0.0010, 0.0000]	0.0052 [0.0047, 0.0057]	-0.0128 [-0.0133, -0.0123]	-0.0134 [-0.0139, -0.0129]	-0.0001 [-0.0007, 0.0004]	0.0001 [-0.0004, 0.0006]	-0.0019 [-0.0023, -0.0015]	-0.0057 [-0.0063, -0.0052]
C10.1	-0.0036 [-0.0042, -0.0029]	-0.0017 [-0.0022, -0.0012]	-0.0000 [-0.0006, 0.0005]	-0.0001 [-0.0006, 0.0004]	-0.0004 [-0.0012, 0.0004]	0.0096 [0.0091, 0.0101]	0.0044 [0.0035, 0.0053]	0.0103 [0.0098, 0.0109]	-0.0052 [-0.0057, -0.0046]	0.0034 [0.0029, 0.0039]	-0.0042 [-0.0048, -0.0037]	-0.0017 [-0.0022, -0.0011]	0.0089 [0.0083, 0.0094]	0.0114 [0.0109, 0.0119]	-0.0060 [-0.0065, -0.0056]	-0.0050 [-0.0055, -0.0045]	-0.0065 [-0.0071, -0.0060]	-0.0016 [-0.0020, -0.0012]	0.0012 [0.0008, 0.0016]	-0.0042 [-0.0048, -0.0037]
C10.2	-0.0080 [-0.0088, -0.0072]	-0.0026 [-0.0032, -0.0020]	-0.0049 [-0.0056, -0.0043]	0.0007 [0.0001, 0.0013]	0.0058 [0.0048, 0.0067]	0.0024 [0.0018, 0.0030]	-0.0040 [-0.0051, -0.0029]	0.0109 [0.0104, 0.0115]	-0.0016 [-0.0022, -0.0010]	0.0050 [0.0044, 0.0056]	0.0029 [0.0023, 0.0036]	0.0033 [0.0027, 0.0039]	0.0081 [0.0075, 0.0087]	0.0102 [0.0096, 0.0108]	-0.0049 [-0.0054, -0.0043]	-0.0071 [-0.0076, -0.0065]	-0.0064 [-0.0070, -0.0058]	-0.0015 [-0.0020, -0.0010]	0.0024 [0.0019, 0.0029]	-0.0059 [-0.0065, -0.0053]
C12	-0.0037 [-0.0043, -0.0031]	-0.0045 [-0.0051, -0.0040]	0.0037 [0.0032, 0.0042]	0.0007 [0.0002, 0.0012]	-0.0001 [-0.0009, 0.0007]	0.0025 [0.0020, 0.0030]	-0.0011 [-0.0018, -0.0003]	0.0089 [0.0084, 0.0095]	-0.0065 [-0.0071, -0.0060]	-0.0027 [-0.0032, -0.0022]	0.0024 [0.0019, 0.0029]	0.0025 [0.0019, 0.0030]	-0.0042 [-0.0047, -0.0037]	0.0053 [0.0048, 0.0059]	-0.0085 [-0.0090, -0.0080]	-0.0069 [-0.0074, -0.0064]	-0.0069 [-0.0074, -0.0063]	0.0019 [0.0014, 0.0024]	0.0008 [0.0003, 0.0012]	-0.0057 [-0.0062, -0.0052]
C14.2	-0.0073 [-0.0079, -0.0068]	-0.0004 [-0.0009, 0.0001]	-0.0013 [-0.0018, -0.0008]	-0.0025 [-0.0030, -0.0021]	-0.0043 [-0.0051, -0.0036]	0.0034 [0.0030, 0.0039]	0.0001 [-0.0007, 0.0010]	0.0102 [0.0096, 0.0107]	-0.0072 [-0.0077, -0.0067]	-0.0018 [-0.0023, -0.0014]	-0.0015 [-0.0020, -0.0010]	0.0007 [0.0002, 0.0012]	0.0009 [0.0003, 0.0014]	0.0066 [0.0061, 0.0071]	-0.0045 [-0.0050, -0.0041]	-0.0003 [-0.0008, 0.0002]	-0.0080 [-0.0086, -0.0075]	0.0009 [0.0005, 0.0014]	0.0014 [0.0010, 0.0018]	-0.0012 [-0.0017, -0.0007]
C16	-0.0011 [-0.0018, -0.0005]	0.0073 [0.0068, 0.0078]	0.0036 [0.0031, 0.0041]	0.0060 [0.0055, 0.0065]	0.0050 [0.0042, 0.0057]	0.0025 [0.0020, 0.0030]	-0.0051 [-0.0059, -0.0043]	0.0122 [0.0117, 0.0127]	-0.0056 [-0.0061, -0.0051]	-0.0015 [-0.0020, -0.0010]	0.0004 [-0.0001, 0.0010]	0.0024 [0.0019, 0.0029]	-0.0016 [-0.0021, -0.0010]	0.0035 [0.0030, 0.0040]	0.0035 [0.0030, 0.0040]	0.0030 [0.0025, 0.0035]	-0.0058 [-0.0063, -0.0052]	-0.0013 [-0.0017, -0.0008]	0.0054 [0.0049, 0.0059]	-0.0026 [-0.0031, -0.0021]
C16.1	0.0033 [0.0027, 0.0039]	-0.0043 [-0.0048, -0.0038]	0.0012 [0.0007, 0.0017]	-0.0025 [-0.0030, -0.0020]	-0.0021 [-0.0029, -0.0014]	0.0005 [-0.0000, 0.0011]	-0.0026 [-0.0034, -0.0017]	0.0033 [0.0027, 0.0039]	-0.0090 [-0.0096, -0.0085]	0.0026 [0.0021, 0.0031]	0.0076 [0.0071, 0.0082]	0.0066 [0.0060, 0.0071]	-0.0106 [-0.0112, -0.0101]	0.0032 [0.0027, 0.0037]	-0.0046 [-0.0052, -0.0041]	-0.0049 [-0.0055, -0.0044]	-0.0021 [-0.0026, -0.0015]	0.0004 [-0.0000, 0.0009]	0.0033 [0.0028, 0.0037]	0.0003 [-0.0002, 0.0009]
C18	-0.0040 [-0.0048, -0.0032]	0.0103 [0.0098, 0.0109]	-0.0025 [-0.0031, -0.0019]	0.0031 [0.0025, 0.0036]	0.0158 [0.0148, 0.0167]	0.0061 [0.0055, 0.0067]	-0.0146 [-0.0157, -0.0135]	0.0106 [0.0100, 0.0111]	-0.0088 [-0.0094, -0.0082]	-0.0025 [-0.0030, -0.0020]	-0.0105 [-0.0111, -0.0099]	0.0011 [0.0005, 0.0016]	0.0090 [0.0084, 0.0096]	0.0045 [0.0039, 0.0050]	0.0008 [0.0002, 0.0014]	0.0038 [0.0032, 0.0043]	-0.0091 [-0.0096, -0.0085]	-0.0030 [-0.0035, -0.0025]	0.0027 [0.0022, 0.0032]	-0.0078 [-0.0084, -0.0072]
C2	0.0022 [0.0016, 0.0029]	-0.0009 [-0.0014, -0.0003]	0.0023 [0.0018, 0.0028]	-0.0032 [-0.0037, -0.0027]	-0.0037 [-0.0045, -0.0029]	0.0007 [0.0002, 0.0012]	-0.0024 [-0.0033, -0.0014]	0.0092 [0.0087, 0.0097]	0.0034 [0.0029, 0.0040]	0.0020 [0.0016, 0.0025]	0.0060 [0.0054, 0.0066]	0.0048 [0.0042, 0.0053]	0.0029 [0.0023, 0.0035]	0.0031 [0.0026, 0.0036]	-0.0010 [-0.0015, -0.0005]	0.0002 [-0.0003, 0.0007]	-0.0022 [-0.0027, -0.0017]	-0.0005 [-0.0009, -0.0000]	0.0057 [0.0053, 0.0062]	-0.0017 [-0.0022, -0.0011]
C3	-0.0040 [-0.0047, -0.0034]	0.0039 [0.0033, 0.0044]	0.0029 [0.0024, 0.0035]	-0.0013 [-0.0019, -0.0007]	-0.0027 [-0.0038, -0.0016]	0.0098 [0.0091, 0.0104]	-0.0024 [-0.0037, -0.0011]	0.0086 [0.0080, 0.0092]	-0.0009 [-0.0015, -0.0003]	0.0011 [0.0005, 0.0016]	0.0058 [0.0052, 0.0064]	0.0041 [0.0036, 0.0047]	0.0025 [0.0019, 0.0031]	0.0073 [0.0067, 0.0079]	-0.0077 [-0.0082, -0.0071]	-0.0013 [-0.0019, -0.0008]	-0.0050 [-0.0056, -0.0044]	-0.0041 [-0.0046, -0.0036]	0.0007 [0.0001, 0.0012]	0.0021 [0.0016, 0.0027]
C4	0.0006 [-0.0001, 0.0013]	-0.0060 [-0.0066, -0.0055]	0.0012 [0.0005, 0.0019]	0.0002 [-0.0004, 0.0007]	0.0024 [0.0015, 0.0033]	0.0123 [0.0117, 0.0129]	-0.0007 [-0.0018, 0.0003]	0.0135 [0.0128, 0.0141]	-0.0015 [-0.0021, -0.0009]	-0.0065 [-0.0071, -0.0060]	0.0072 [0.0064, 0.0079]	0.0039 [0.0033, 0.0045]	0.0011 [0.0004, 0.0017]	-0.0017 [-0.0023, -0.0011]	-0.0072 [-0.0077, -0.0066]	0.0014 [0.0009, 0.0020]	-0.0018 [-0.0024, -0.0012]	0.0052 [0.0047, 0.0057]	0.0034 [0.0028, 0.0039]	-0.0023 [-0.0029, -0.0017]
C6..C4.1.DC.	0.0099 [0.0092, 0.0107]	-0.0088 [-0.0094, -0.0082]	0.0022 [0.0016, 0.0028]	-0.0073 [-0.0079, -0.0068]	-0.0182 [-0.0192, -0.0172]	0.0049 [0.0043, 0.0054]	0.0392 [0.0381, 0.0402]	-0.0021 [-0.0027, -0.0016]	-0.0069 [-0.0075, -0.0063]	0.0003 [-0.0002, 0.0009]	0.0055 [0.0049, 0.0061]	0.0061 [0.0055, 0.0067]	-0.0071 [-0.0077, -0.0065]	0.0053 [0.0048, 0.0059]	-0.0126 [-0.0131, -0.0121]	-0.0091 [-0.0097, -0.0086]	-0.0016 [-0.0023, -0.0010]	-0.0028 [-0.0032, -0.0023]	0.0036 [0.0031, 0.0041]	-0.0044 [-0.0050, -0.0038]
C7.DC	0.0016 [0.0008, 0.0023]	0.0014 [0.0009, 0.0020]	0.0026 [0.0021, 0.0032]	0.0003 [-0.0003, 0.0008]	-0.0023 [-0.0033, -0.0013]	-0.0030 [-0.0036, -0.0024]	-0.0067 [-0.0078, -0.0056]	0.0092 [0.0086, 0.0099]	-0.0006 [-0.0012, 0.0000]	-0.0024 [-0.0029, -0.0019]	0.0019 [0.0013, 0.0024]	-0.0006 [-0.0012, -0.0000]	0.0035 [0.0029, 0.0042]	0.0020 [0.0015, 0.0026]	-0.0017 [-0.0022, -0.0011]	-0.0014 [-0.0020, -0.0008]	-0.0097 [-0.0103, -0.0091]	-0.0044 [-0.0049, -0.0039]	0.0036 [0.0031, 0.0041]	-0.0057 [-0.0062, -0.0051]
C8	0.0119 [0.0113, 0.0125]	-0.0098 [-0.0103, -0.0093]	0.0064 [0.0059, 0.0070]	0.0011 [0.0006, 0.0016]	0.0021 [0.0012, 0.0029]	0.0038 [0.0033, 0.0043]	-0.0004 [-0.0013, 0.0006]	0.0014 [0.0009, 0.0019]	-0.0048 [-0.0053, -0.0042]	0.0033 [0.0028, 0.0038]	0.0073 [0.0068, 0.0078]	0.0018 [0.0013, 0.0023]	-0.0024 [-0.0030, -0.0019]	0.0050 [0.0045, 0.0055]	-0.0134 [-0.0139, -0.0129]	-0.0133 [-0.0138, -0.0128]	0.0013 [0.0008, 0.0019]	-0.0000 [-0.0005, 0.0004]	-0.0013 [-0.0017, -0.0008]	-0.0069 [-0.0075, -0.0064]
C8.1	-0.0015 [-0.0021, -0.0008]	0.0055 [0.0049, 0.0061]	-0.0027 [-0.0033, -0.0022]	-0.0048 [-0.0054, -0.0043]	-0.0091 [-0.0101, -0.0082]	0.0006 [0.0000, 0.0013]	0.0051 [0.0041, 0.0062]	0.0068 [0.0063, 0.0074]	-0.0016 [-0.0022, -0.0010]	0.0042 [0.0037, 0.0047]	-0.0040 [-0.0045, -0.0034]	0.0012 [0.0006, 0.0018]	0.0013 [0.0007, 0.0020]	0.0003 [-0.0003, 0.0008]	0.0009 [0.0004, 0.0014]	-0.0022 [-0.0028, -0.0017]	-0.0106 [-0.0112, -0.0100]	0.0013 [0.0009, 0.0018]	0.0013 [0.0008, 0.0018]	0.0021 [0.0015, 0.0027]
Arg	-0.0149 [-0.0156, -0.0142]	0.0052 [0.0046, 0.0058]	-0.0021 [-0.0027, -0.0015]	-0.0095 [-0.0100, -0.0090]	0.0034 [0.0025, 0.0043]	-0.0022 [-0.0028, -0.0016]	-0.0021 [-0.0032, -0.0011]	0.0013 [0.0007, 0.0019]	-0.0096 [-0.0102, -0.0090]	0.0023 [0.0018, 0.0028]	0.0026 [0.0020, 0.0032]	-0.0023 [-0.0029, -0.0018]	0.0001 [-0.0006, 0.0007]	-0.0044 [-0.0049, -0.0038]	0.0020 [0.0014, 0.0026]	0.0082 [0.0077, 0.0087]	-0.0017 [-0.0023, -0.0012]	-0.0030 [-0.0035, -0.0026]	-0.0005 [-0.0010, -0.0000]	0.0067 [0.0061, 0.0073]
Gln	-0.0068 [-0.0074, -0.0061]	-0.0045 [-0.0050, -0.0039]	-0.0021 [-0.0026, -0.0016]	-0.0089 [-0.0094, -0.0084]	-0.0009 [-0.0018, -0.0001]	0.0037 [0.0032, 0.0043]	0.0077 [0.0068, 0.0086]	0.0088 [0.0083, 0.0093]	0.0003 [-0.0002, 0.0008]	0.0023 [0.0019, 0.0028]	0.0021 [0.0016, 0.0026]	-0.0034 [-0.0040, -0.0029]	0.0005 [-0.0001, 0.0010]	0.0006 [0.0001, 0.0011]	0.0066 [0.0061, 0.0070]	-0.0009 [-0.0014, -0.0004]	0.0039 [0.0034, 0.0044]	0.0003 [-0.0001, 0.0008]	0.0007 [0.0002, 0.0011]	0.0028 [0.0023, 0.0033]
Gly	0.0107 [0.0099, 0.0115]	-0.0031 [-0.0037, -0.0026]	0.0051 [0.0045, 0.0057]	-0.0071 [-0.0077, -0.0065]	-0.0083 [-0.0094, -0.0073]	-0.0126 [-0.0132, -0.0120]	0.0162 [0.0151, 0.0172]	-0.0109 [-0.0116, -0.0103]	-0.0123 [-0.0129, -0.0117]	-0.0047 [-0.0053, -0.0041]	-0.0025 [-0.0031, -0.0019]	-0.0020 [-0.0026, -0.0015]	-0.0069 [-0.0075, -0.0062]	0.0023 [0.0017, 0.0029]	-0.0034 [-0.0040, -0.0028]	0.0029 [0.0023, 0.0035]	0.0028 [0.0022, 0.0034]	0.0015 [0.0010, 0.0020]	-0.0046 [-0.0051, -0.0041]	0.0018 [0.0011, 0.0024]
His	-0.0092 [-0.0099, -0.0084]	-0.0034 [-0.0039, -0.0029]	0.0018 [0.0013, 0.0024]	-0.0089 [-0.0094, -0.0083]	-0.0008 [-0.0016, 0.0000]	0.0038 [0.0033, 0.0044]	0.0028 [0.0019, 0.0038]	0.0111 [0.0106, 0.0117]	-0.0026 [-0.0031, -0.0020]	0.0020 [0.0014, 0.0025]	-0.0000 [-0.0005, 0.0005]	-0.0007 [-0.0012, -0.0001]	-0.0029 [-0.0035, -0.0023]	-0.0036 [-0.0041, -0.0031]	0.0059 [0.0053, 0.0064]	-0.0008 [-0.0014, -0.0003]	0.0005 [-0.0001, 0.0010]	0.0011 [0.0006, 0.0015]	0.0019 [0.0015, 0.0024]	0.0025 [0.0020, 0.0030]
Met	-0.0060 [-0.0066, -0.0054]	0.0034 [0.0029, 0.0039]	-0.0025 [-0.0030, -0.0020]	-0.0069 [-0.0074, -0.0063]	0.0007 [-0.0002, 0.0015]	0.0147 [0.0141, 0.0152]	0.0057 [0.0047, 0.0066]	0.0119 [0.0114, 0.0125]	-0.0073 [-0.0079, -0.0068]	-0.0008 [-0.0012, -0.0003]	-0.0017 [-0.0023, -0.0012]	-0.0019 [-0.0025, -0.0014]	0.0074 [0.0069, 0.0080]	-0.0032 [-0.0038, -0.0027]	-0.0010 [-0.0014, -0.0005]	0.0050 [0.0045, 0.0055]	0.0010 [0.0004, 0.0015]	-0.0006 [-0.0010, -0.0001]	-0.0018 [-0.0022, -0.0013]	0.0005 [-0.0000, 0.0010]
Orn	-0.0019 [-0.0026, -0.0011]	-0.0056 [-0.0062, -0.0050]	-0.0010 [-0.0017, -0.0004]	-0.0089 [-0.0095, -0.0083]	0.0026 [0.0016, 0.0036]	-0.0004 [-0.0010, 0.0002]	-0.0058 [-0.0069, -0.0046]	0.0036 [0.0030, 0.0042]	0.0019 [0.0013, 0.0025]	-0.0011 [-0.0016, -0.0005]	-0.0053 [-0.0060, -0.0046]	-0.0047 [-0.0053, -0.0041]	-0.0040 [-0.0046, -0.0033]	-0.0025 [-0.0031, -0.0019]	0.0079 [0.0073, 0.0084]	0.0059 [0.0053, 0.0064]	-0.0003 [-0.0010, 0.0003]	-0.0035 [-0.0040, -0.0030]	0.0065 [0.0060, 0.0070]	-0.0018 [-0.0025, -0.0012]
Pro	0.0168 [0.0160, 0.0175]	-0.0035 [-0.0041, -0.0029]	0.0035 [0.0029, 0.0041]	0.0008 [0.0003, 0.0014]	0.0060 [0.0049, 0.0070]	0.0028 [0.0022, 0.0035]	0.0032 [0.0022, 0.0041]	-0.0010 [-0.0016, -0.0003]	-0.0085 [-0.0091, -0.0078]	-0.0035 [-0.0041, -0.0030]	-0.0077 [-0.0083, -0.0071]	-0.0081 [-0.0088, -0.0075]	0.0013 [0.0007, 0.0019]	0.0040 [0.0034, 0.0046]	0.0062 [0.0056, 0.0068]	0.0006 [-0.0000, 0.0012]	-0.0016 [-0.0022, -0.0011]	0.0003 [-0.0002, 0.0008]	0.0034 [0.0029, 0.0039]	-0.0064 [-0.0070, -0.0059]
Ser	-0.0017 [-0.0024, -0.0010]	-0.0010 [-0.0015, -0.0004]	-0.0032 [-0.0038, -0.0026]	-0.0063 [-0.0068, -0.0058]	-0.0101 [-0.0109, -0.0093]	0.0020 [0.0014, 0.0026]	0.0192 [0.0183, 0.0200]	0.0031 [0.0025, 0.0036]	-0.0056 [-0.0061, -0.0050]	-0.0036 [-0.0041, -0.0031]	-0.0103 [-0.0109, -0.0098]	-0.0059 [-0.0065, -0.0053]	-0.0009 [-0.0015, -0.0003]	-0.0020 [-0.0025, -0.0015]	-0.0004 [-0.0010, 0.0001]	0.0067 [0.0061, 0.0072]	-0.0041 [-0.0047, -0.0035]	-0.0023 [-0.0028, -0.0018]	0.0007 [0.0002, 0.0011]	0.0016 [0.0011, 0.0022]
Thr	0.0037 [0.0029, 0.0044]	-0.0053 [-0.0058, -0.0047]	-0.0023 [-0.0029, -0.0017]	-0.0074 [-0.0079, -0.0069]	-0.0038 [-0.0046, -0.0029]	0.0012 [0.0005, 0.0019]	0.0192 [0.0181, 0.0203]	-0.0009 [-0.0015, -0.0002]	0.0005 [-0.0001, 0.0011]	-0.0028 [-0.0033, -0.0023]	-0.0055 [-0.0061, -0.0049]	-0.0063 [-0.0069, -0.0058]	-0.0073 [-0.0080, -0.0067]	-0.0067 [-0.0073, -0.0061]	0.0058 [0.0052, 0.0063]	0.0061 [0.0055, 0.0066]	-0.0057 [-0.0063, -0.0051]	-0.0007 [-0.0012, -0.0003]	0.0043 [0.0038, 0.0048]	-0.0006 [-0.0012, -0.0001]
Trp	-0.0142 [-0.0147, -0.0136]	0.0064 [0.0059, 0.0069]	-0.0034 [-0.0039, -0.0028]	-0.0109 [-0.0114, -0.0103]	-0.0085 [-0.0094, -0.0077]	0.0021 [0.0016, 0.0026]	0.0099 [0.0090, 0.0108]	0.0046 [0.0040, 0.0051]	-0.0038 [-0.0044, -0.0033]	0.0006 [0.0002, 0.0011]	-0.0040 [-0.0045, -0.0035]	-0.0016 [-0.0022, -0.0011]	0.0071 [0.0066, 0.0077]	0.0050 [0.0045, 0.0056]	-0.0021 [-0.0026, -0.0016]	0.0016 [0.0011, 0.0021]	-0.0014 [-0.0019, -0.0009]	-0.0065 [-0.0069, -0.0060]	-0.0028 [-0.0033, -0.0024]	-0.0002 [-0.0007, 0.0002]
Tyr	-0.0148 [-0.0154, -0.0141]	0.0035 [0.0030, 0.0040]	-0.0023 [-0.0029, -0.0018]	-0.0129 [-0.0134, -0.0124]	-0.0157 [-0.0165, -0.0149]	0.0024 [0.0019, 0.0029]	0.0099 [0.0091, 0.0108]	0.0064 [0.0059, 0.0070]	-0.0049 [-0.0054, -0.0043]	-0.0047 [-0.0051, -0.0042]	-0.0020 [-0.0026, -0.0015]	0.0004 [-0.0002, 0.0009]	0.0047 [0.0042, 0.0053]	-0.0006 [-0.0011, -0.0001]	-0.0087 [-0.0092, -0.0081]	0.0068 [0.0063, 0.0073]	-0.0027 [-0.0032, -0.0022]	0.0016 [0.0011, 0.0020]	-0.0039 [-0.0044, -0.0035]	-0.0003 [-0.0008, 0.0003]
Val	0.0055 [0.0048, 0.0061]	-0.0005 [-0.0010, 0.0000]	0.0024 [0.0019, 0.0030]	0.0051 [0.0046, 0.0056]	0.0046 [0.0038, 0.0055]	0.0095 [0.0090, 0.0100]	-0.0066 [-0.0075, -0.0057]	0.0098 [0.0093, 0.0104]	-0.0024 [-0.0030, -0.0018]	0.0118 [0.0113, 0.0123]	0.0002 [-0.0004, 0.0007]	0.0042 [0.0036, 0.0047]	0.0046 [0.0041, 0.0052]	0.0019 [0.0014, 0.0025]	0.0032 [0.0027, 0.0037]	0.0033 [0.0028, 0.0038]	-0.0054 [-0.0060, -0.0049]	-0.0006 [-0.0010, -0.0001]	0.0063 [0.0058, 0.0067]	-0.0027 [-0.0032, -0.0022]
xLeu	0.0048 [0.0042, 0.0054]	0.0009 [0.0004, 0.0014]	-0.0015 [-0.0020, -0.0010]	0.0005 [-0.0000, 0.0011]	0.0050 [0.0041, 0.0060]	0.0079 [0.0074, 0.0084]	-0.0051 [-0.0060, -0.0041]	0.0111 [0.0105, 0.0116]	0.0001 [-0.0005, 0.0006]	0.0098 [0.0093, 0.0103]	-0.0046 [-0.0051, -0.0040]	0.0016 [0.0011, 0.0021]	0.0033 [0.0028, 0.0039]	0.0022 [0.0017, 0.0027]	0.0057 [0.0052, 0.0062]	0.0039 [0.0033, 0.0044]	-0.0067 [-0.0073, -0.0062]	-0.0008 [-0.0013, -0.0003]	0.0069 [0.0064, 0.0074]	-0.0028 [-0.0033, -0.0023]
lysoPC.a.C16.0	-0.0029 [-0.0035, -0.0023]	0.0008 [0.0003, 0.0014]	0.0060 [0.0055, 0.0065]	-0.0012 [-0.0016, -0.0007]	0.0022 [0.0014, 0.0030]	-0.0044 [-0.0050, -0.0039]	0.0005 [-0.0004, 0.0013]	-0.0063 [-0.0068, -0.0058]	0.0072 [0.0068, 0.0077]	0.0016 [0.0011, 0.0020]	-0.0021 [-0.0026, -0.0017]	-0.0026 [-0.0031, -0.0021]	0.0016 [0.0010, 0.0021]	0.0006 [0.0001, 0.0011]	0.0107 [0.0103, 0.0112]	0.0021 [0.0016, 0.0026]	-0.0039 [-0.0044, -0.0034]	-0.0017 [-0.0022, -0.0013]	0.0094 [0.0090, 0.0098]	-0.0019 [-0.0024, -0.0014]
lysoPC.a.C18.0	-0.0024 [-0.0030, -0.0017]	0.0007 [0.0002, 0.0013]	0.0022 [0.0017, 0.0027]	-0.0035 [-0.0040, -0.0031]	0.0140 [0.0131, 0.0148]	-0.0077 [-0.0082, -0.0071]	-0.0112 [-0.0120, -0.0104]	-0.0070 [-0.0076, -0.0065]	0.0066 [0.0061, 0.0071]	0.0025 [0.0021, 0.0030]	-0.0037 [-0.0042, -0.0032]	-0.0048 [-0.0054, -0.0043]	0.0053 [0.0048, 0.0059]	0.0008 [0.0004, 0.0013]	0.0080 [0.0075, 0.0084]	0.0025 [0.0020, 0.0030]	-0.0058 [-0.0063, -0.0053]	-0.0015 [-0.0019, -0.0011]	0.0068 [0.0063, 0.0072]	-0.0049 [-0.0054, -0.0044]
lysoPC.a.C18.1	0.0068 [0.0061, 0.0075]	-0.0017 [-0.0022, -0.0011]	-0.0002 [-0.0007, 0.0003]	-0.0011 [-0.0017, -0.0006]	0.0153 [0.0145, 0.0162]	-0.0032 [-0.0038, -0.0027]	0.0023 [0.0015, 0.0031]	-0.0102 [-0.0107, -0.0097]	0.0056 [0.0051, 0.0061]	-0.0005 [-0.0009, -0.0000]	-0.0052 [-0.0057, -0.0046]	-0.0017 [-0.0022, -0.0012]	0.0023 [0.0018, 0.0029]	-0.0030 [-0.0035, -0.0025]	0.0085 [0.0080, 0.0089]	0.0021 [0.0016, 0.0026]	-0.0052 [-0.0057, -0.0048]	0.0013 [0.0009, 0.0018]	0.0095 [0.0091, 0.0100]	-0.0021 [-0.0026, -0.0015]
lysoPC.a.C18.2	-0.0100 [-0.0106, -0.0094]	0.0032 [0.0027, 0.0037]	-0.0005 [-0.0011, 0.0000]	-0.0029 [-0.0034, -0.0024]	0.0087 [0.0078, 0.0095]	-0.0037 [-0.0042, -0.0031]	0.0008 [0.0000, 0.0017]	-0.0070 [-0.0075, -0.0064]	0.0028 [0.0023, 0.0033]	0.0005 [-0.0000, 0.0010]	-0.0028 [-0.0033, -0.0024]	0.0021 [0.0016, 0.0027]	0.0075 [0.0069, 0.0080]	0.0012 [0.0007, 0.0017]	0.0114 [0.0109, 0.0119]	0.0062 [0.0057, 0.0067]	-0.0071 [-0.0076, -0.0066]	0.0025 [0.0020, 0.0030]	0.0112 [0.0107, 0.0116]	-0.0038 [-0.0043, -0.0032]
lysoPC.a.C20.4	0.0054 [0.0048, 0.0060]	-0.0016 [-0.0021, -0.0011]	-0.0068 [-0.0073, -0.0062]	0.0030 [0.0025, 0.0035]	0.0096 [0.0088, 0.0104]	0.0043 [0.0038, 0.0048]	0.0274 [0.0265, 0.0284]	-0.0101 [-0.0107, -0.0096]	0.0011 [0.0006, 0.0016]	-0.0037 [-0.0042, -0.0032]	-0.0115 [-0.0120, -0.0111]	-0.0070 [-0.0075, -0.0065]	0.0004 [-0.0002, 0.0009]	-0.0039 [-0.0044, -0.0033]	0.0041 [0.0036, 0.0046]	-0.0057 [-0.0062, -0.0052]	-0.0119 [-0.0125, -0.0114]	0.0032 [0.0028, 0.0037]	0.0054 [0.0050, 0.0059]	-0.0026 [-0.0032, -0.0021]
PC.aa.C30.0	-0.0058 [-0.0065, -0.0052]	0.0015 [0.0011, 0.0020]	0.0046 [0.0041, 0.0050]	0.0010 [0.0005, 0.0015]	-0.0005 [-0.0013, 0.0002]	0.0024 [0.0018, 0.0029]	-0.0100 [-0.0107, -0.0092]	0.0036 [0.0030, 0.0041]	0.0088 [0.0083, 0.0092]	0.0002 [-0.0002, 0.0007]	0.0034 [0.0029, 0.0039]	0.0076 [0.0072, 0.0081]	-0.0028 [-0.0034, -0.0022]	0.0042 [0.0037, 0.0046]	0.0045 [0.0040, 0.0050]	0.0016 [0.0012, 0.0021]	-0.0013 [-0.0018, -0.0008]	0.0025 [0.0021, 0.0029]	0.0041 [0.0037, 0.0045]	-0.0020 [-0.0025, -0.0015]
PC.aa.C32.0	-0.0034 [-0.0039, -0.0030]	-0.0001 [-0.0005, 0.0004]	0.0039 [0.0034, 0.0044]	-0.0010 [-0.0015, -0.0006]	-0.0106 [-0.0114, -0.0097]	-0.0014 [-0.0019, -0.0008]	-0.0106 [-0.0113, -0.0098]	0.0053 [0.0048, 0.0058]	0.0097 [0.0092, 0.0101]	0.0035 [0.0031, 0.0039]	0.0010 [0.0005, 0.0014]	0.0013 [0.0008, 0.0017]	-0.0024 [-0.0030, -0.0019]	0.0040 [0.0036, 0.0044]	0.0029 [0.0025, 0.0033]	0.0021 [0.0017, 0.0025]	-0.0034 [-0.0039, -0.0030]	-0.0010 [-0.0014, -0.0006]	0.0017 [0.0013, 0.0021]	-0.0018 [-0.0023, -0.0014]
PC.aa.C32.2	-0.0041 [-0.0048, -0.0034]	0.0002 [-0.0003, 0.0007]	0.0032 [0.0027, 0.0037]	-0.0030 [-0.0035, -0.0026]	-0.0010 [-0.0017, -0.0003]	0.0068 [0.0063, 0.0073]	-0.0130 [-0.0138, -0.0122]	0.0017 [0.0012, 0.0022]	-0.0010 [-0.0014, -0.0005]	-0.0009 [-0.0013, -0.0005]	0.0057 [0.0052, 0.0062]	0.0103 [0.0098, 0.0108]	0.0011 [0.0006, 0.0016]	0.0059 [0.0054, 0.0063]	-0.0002 [-0.0006, 0.0002]	-0.0009 [-0.0013, -0.0004]	0.0060 [0.0055, 0.0065]	0.0009 [0.0005, 0.0013]	-0.0003 [-0.0007, 0.0001]	-0.0009 [-0.0013, -0.0004]
PC.aa.C32.3	-0.0024 [-0.0031, -0.0018]	0.0027 [0.0022, 0.0032]	-0.0026 [-0.0030, -0.0021]	-0.0033 [-0.0037, -0.0028]	-0.0048 [-0.0055, -0.0041]	-0.0009 [-0.0014, -0.0005]	-0.0021 [-0.0028, -0.0013]	-0.0003 [-0.0008, 0.0001]	0.0038 [0.0033, 0.0042]	-0.0012 [-0.0016, -0.0009]	0.0058 [0.0053, 0.0062]	0.0077 [0.0072, 0.0081]	-0.0010 [-0.0014, -0.0005]	0.0056 [0.0052, 0.0061]	-0.0016 [-0.0020, -0.0011]	-0.0040 [-0.0044, -0.0035]	0.0014 [0.0009, 0.0019]	0.0015 [0.0011, 0.0019]	0.0020 [0.0016, 0.0024]	0.0001 [-0.0004, 0.0006]
PC.aa.C34.1	0.0085 [0.0080, 0.0090]	-0.0012 [-0.0017, -0.0008]	0.0021 [0.0017, 0.0025]	-0.0037 [-0.0041, -0.0033]	-0.0027 [-0.0033, -0.0020]	0.0015 [0.0011, 0.0020]	-0.0034 [-0.0041, -0.0027]	0.0008 [0.0004, 0.0013]	0.0068 [0.0063, 0.0072]	0.0033 [0.0029, 0.0037]	0.0001 [-0.0003, 0.0005]	0.0018 [0.0013, 0.0022]	-0.0048 [-0.0052, -0.0044]	-0.0001 [-0.0005, 0.0003]	0.0049 [0.0045, 0.0053]	0.0008 [0.0003, 0.0012]	0.0007 [0.0003, 0.0011]	-0.0041 [-0.0045, -0.0038]	0.0048 [0.0044, 0.0052]	0.0005 [0.0001, 0.0010]
PC.aa.C34.2	-0.0099 [-0.0104, -0.0093]	0.0049 [0.0045, 0.0054]	0.0046 [0.0041, 0.0051]	-0.0063 [-0.0067, -0.0059]	-0.0175 [-0.0182, -0.0168]	-0.0016 [-0.0021, -0.0012]	-0.0101 [-0.0108, -0.0094]	0.0025 [0.0020, 0.0029]	0.0002 [-0.0002, 0.0007]	0.0023 [0.0019, 0.0028]	0.0032 [0.0027, 0.0036]	0.0059 [0.0054, 0.0063]	-0.0017 [-0.0022, -0.0012]	0.0055 [0.0050, 0.0059]	0.0053 [0.0049, 0.0058]	0.0028 [0.0023, 0.0032]	0.0019 [0.0015, 0.0024]	-0.0042 [-0.0046, -0.0039]	0.0039 [0.0035, 0.0043]	0.0002 [-0.0003, 0.0006]
PC.aa.C34.3	-0.0002 [-0.0007, 0.0004]	-0.0007 [-0.0011, -0.0003]	0.0022 [0.0018, 0.0027]	-0.0036 [-0.0041, -0.0031]	-0.0012 [-0.0019, -0.0005]	0.0012 [0.0007, 0.0016]	-0.0136 [-0.0143, -0.0129]	0.0014 [0.0009, 0.0018]	0.0051 [0.0047, 0.0056]	0.0044 [0.0040, 0.0048]	0.0005 [0.0000, 0.0009]	0.0079 [0.0074, 0.0084]	-0.0030 [-0.0035, -0.0025]	0.0040 [0.0035, 0.0045]	0.0057 [0.0053, 0.0062]	0.0015 [0.0011, 0.0020]	-0.0001 [-0.0006, 0.0003]	0.0014 [0.0010, 0.0018]	0.0028 [0.0024, 0.0032]	0.0018 [0.0013, 0.0023]
PC.aa.C34.4	-0.0027 [-0.0034, -0.0021]	-0.0021 [-0.0026, -0.0016]	-0.0042 [-0.0047, -0.0037]	0.0010 [0.0005, 0.0014]	0.0076 [0.0069, 0.0083]	0.0119 [0.0114, 0.0124]	0.0018 [0.0011, 0.0025]	0.0002 [-0.0003, 0.0006]	0.0012 [0.0007, 0.0017]	-0.0038 [-0.0043, -0.0034]	-0.0043 [-0.0049, -0.0038]	0.0048 [0.0043, 0.0053]	0.0012 [0.0007, 0.0018]	0.0015 [0.0010, 0.0020]	-0.0022 [-0.0027, -0.0018]	-0.0064 [-0.0068, -0.0059]	-0.0045 [-0.0050, -0.0039]	0.0037 [0.0033, 0.0041]	-0.0022 [-0.0026, -0.0018]	-0.0026 [-0.0030, -0.0021]
PC.aa.C36.0	-0.0126 [-0.0132, -0.0121]	0.0021 [0.0017, 0.0026]	-0.0012 [-0.0016, -0.0007]	0.0028 [0.0024, 0.0032]	0.0023 [0.0016, 0.0029]	0.0055 [0.0051, 0.0059]	-0.0130 [-0.0137, -0.0122]	0.0022 [0.0018, 0.0027]	0.0085 [0.0080, 0.0090]	0.0004 [-0.0000, 0.0008]	0.0039 [0.0034, 0.0044]	0.0028 [0.0024, 0.0033]	0.0002 [-0.0002, 0.0007]	0.0042 [0.0038, 0.0047]	0.0030 [0.0026, 0.0035]	0.0041 [0.0037, 0.0046]	-0.0029 [-0.0034, -0.0025]	-0.0071 [-0.0075, -0.0067]	0.0045 [0.0041, 0.0049]	-0.0029 [-0.0033, -0.0024]
PC.aa.C36.1	0.0062 [0.0057, 0.0068]	-0.0029 [-0.0034, -0.0025]	0.0002 [-0.0003, 0.0007]	-0.0056 [-0.0061, -0.0052]	0.0077 [0.0069, 0.0085]	-0.0014 [-0.0020, -0.0009]	-0.0160 [-0.0169, -0.0152]	0.0008 [0.0004, 0.0013]	0.0096 [0.0091, 0.0100]	0.0054 [0.0049, 0.0058]	0.0005 [0.0000, 0.0009]	0.0003 [-0.0002, 0.0008]	-0.0015 [-0.0020, -0.0010]	-0.0014 [-0.0018, -0.0010]	0.0036 [0.0032, 0.0041]	0.0039 [0.0035, 0.0044]	-0.0016 [-0.0021, -0.0012]	-0.0023 [-0.0027, -0.0019]	0.0030 [0.0026, 0.0034]	-0.0025 [-0.0029, -0.0020]
PC.aa.C36.2	-0.0087 [-0.0092, -0.0081]	0.0031 [0.0026, 0.0036]	0.0019 [0.0015, 0.0024]	-0.0083 [-0.0087, -0.0078]	-0.0035 [-0.0042, -0.0028]	-0.0031 [-0.0036, -0.0027]	-0.0189 [-0.0197, -0.0181]	0.0006 [0.0002, 0.0011]	0.0004 [-0.0000, 0.0009]	0.0041 [0.0036, 0.0045]	0.0025 [0.0021, 0.0030]	0.0038 [0.0033, 0.0043]	0.0014 [0.0009, 0.0019]	0.0052 [0.0047, 0.0056]	0.0038 [0.0034, 0.0043]	0.0020 [0.0016, 0.0025]	0.0006 [0.0002, 0.0011]	-0.0044 [-0.0048, -0.0041]	0.0026 [0.0022, 0.0030]	-0.0016 [-0.0021, -0.0012]
PC.aa.C36.3	-0.0078 [-0.0083, -0.0073]	-0.0004 [-0.0008, 0.0001]	0.0008 [0.0004, 0.0012]	-0.0103 [-0.0107, -0.0098]	-0.0086 [-0.0094, -0.0079]	0.0025 [0.0020, 0.0029]	-0.0032 [-0.0038, -0.0027]	0.0042 [0.0037, 0.0046]	0.0053 [0.0048, 0.0058]	0.0047 [0.0043, 0.0051]	-0.0002 [-0.0007, 0.0003]	0.0044 [0.0039, 0.0048]	-0.0049 [-0.0054, -0.0044]	-0.0001 [-0.0006, 0.0003]	0.0037 [0.0033, 0.0041]	-0.0008 [-0.0012, -0.0004]	0.0008 [0.0004, 0.0013]	-0.0024 [-0.0028, -0.0020]	0.0025 [0.0021, 0.0029]	0.0011 [0.0007, 0.0016]
PC.aa.C36.4	0.0018 [0.0012, 0.0024]	0.0001 [-0.0004, 0.0006]	-0.0068 [-0.0073, -0.0063]	-0.0045 [-0.0050, -0.0041]	-0.0102 [-0.0109, -0.0095]	0.0092 [0.0088, 0.0097]	0.0245 [0.0237, 0.0253]	-0.0012 [-0.0017, -0.0007]	-0.0007 [-0.0012, -0.0002]	-0.0042 [-0.0046, -0.0038]	-0.0094 [-0.0099, -0.0090]	-0.0035 [-0.0040, -0.0030]	-0.0053 [-0.0059, -0.0048]	-0.0009 [-0.0014, -0.0005]	-0.0022 [-0.0026, -0.0017]	-0.0097 [-0.0102, -0.0092]	-0.0081 [-0.0086, -0.0076]	-0.0007 [-0.0011, -0.0003]	-0.0005 [-0.0009, -0.0001]	-0.0005 [-0.0010, -0.0000]
PC.aa.C36.5	0.0045 [0.0039, 0.0051]	-0.0054 [-0.0059, -0.0049]	-0.0034 [-0.0039, -0.0029]	0.0050 [0.0045, 0.0055]	0.0019 [0.0010, 0.0027]	0.0047 [0.0042, 0.0052]	0.0121 [0.0112, 0.0129]	-0.0039 [-0.0044, -0.0034]	0.0046 [0.0040, 0.0051]	0.0011 [0.0006, 0.0015]	0.0030 [0.0025, 0.0035]	0.0034 [0.0029, 0.0039]	-0.0018 [-0.0023, -0.0012]	0.0046 [0.0041, 0.0051]	-0.0027 [-0.0032, -0.0023]	-0.0008 [-0.0013, -0.0003]	-0.0007 [-0.0012, -0.0002]	-0.0043 [-0.0047, -0.0038]	-0.0006 [-0.0010, -0.0002]	-0.0008 [-0.0013, -0.0003]
PC.aa.C36.6	0.0014 [0.0009, 0.0019]	-0.0048 [-0.0052, -0.0043]	-0.0019 [-0.0024, -0.0014]	0.0054 [0.0050, 0.0059]	0.0097 [0.0090, 0.0104]	0.0107 [0.0102, 0.0111]	0.0004 [-0.0003, 0.0011]	-0.0001 [-0.0006, 0.0003]	0.0022 [0.0018, 0.0027]	-0.0043 [-0.0047, -0.0039]	0.0045 [0.0040, 0.0049]	0.0058 [0.0053, 0.0062]	0.0025 [0.0020, 0.0029]	0.0056 [0.0051, 0.0061]	-0.0035 [-0.0039, -0.0031]	-0.0020 [-0.0024, -0.0015]	0.0022 [0.0017, 0.0026]	-0.0044 [-0.0048, -0.0040]	-0.0030 [-0.0034, -0.0026]	-0.0006 [-0.0011, -0.0001]
PC.aa.C38.0	-0.0148 [-0.0153, -0.0143]	-0.0013 [-0.0018, -0.0009]	0.0018 [0.0014, 0.0023]	0.0070 [0.0066, 0.0074]	0.0024 [0.0017, 0.0030]	0.0058 [0.0054, 0.0063]	-0.0052 [-0.0060, -0.0045]	-0.0000 [-0.0004, 0.0004]	-0.0035 [-0.0040, -0.0030]	-0.0049 [-0.0052, -0.0045]	0.0043 [0.0039, 0.0048]	-0.0014 [-0.0019, -0.0009]	0.0021 [0.0016, 0.0025]	0.0048 [0.0043, 0.0052]	0.0002 [-0.0003, 0.0006]	0.0046 [0.0042, 0.0050]	-0.0009 [-0.0014, -0.0004]	-0.0062 [-0.0066, -0.0058]	-0.0008 [-0.0012, -0.0004]	-0.0007 [-0.0011, -0.0002]
PC.aa.C38.3	-0.0087 [-0.0093, -0.0081]	-0.0050 [-0.0055, -0.0045]	0.0009 [0.0004, 0.0013]	-0.0071 [-0.0076, -0.0067]	0.0006 [-0.0002, 0.0013]	0.0037 [0.0033, 0.0042]	-0.0041 [-0.0048, -0.0033]	0.0038 [0.0034, 0.0043]	0.0116 [0.0111, 0.0121]	0.0088 [0.0084, 0.0093]	0.0005 [0.0000, 0.0010]	-0.0020 [-0.0025, -0.0015]	-0.0055 [-0.0060, -0.0050]	-0.0020 [-0.0024, -0.0016]	0.0030 [0.0026, 0.0035]	-0.0003 [-0.0008, 0.0001]	-0.0009 [-0.0014, -0.0005]	-0.0017 [-0.0021, -0.0013]	0.0008 [0.0005, 0.0012]	0.0005 [-0.0000, 0.0010]
PC.aa.C38.4	0.0011 [0.0005, 0.0017]	-0.0026 [-0.0031, -0.0022]	-0.0095 [-0.0101, -0.0090]	-0.0071 [-0.0076, -0.0067]	-0.0006 [-0.0014, 0.0001]	0.0078 [0.0073, 0.0083]	0.0218 [0.0210, 0.0226]	-0.0033 [-0.0038, -0.0028]	0.0006 [0.0001, 0.0011]	-0.0023 [-0.0028, -0.0019]	-0.0096 [-0.0101, -0.0091]	-0.0070 [-0.0074, -0.0065]	-0.0039 [-0.0044, -0.0034]	-0.0018 [-0.0023, -0.0013]	-0.0040 [-0.0045, -0.0036]	-0.0104 [-0.0109, -0.0099]	-0.0090 [-0.0095, -0.0085]	-0.0010 [-0.0014, -0.0006]	-0.0018 [-0.0022, -0.0014]	-0.0013 [-0.0018, -0.0009]
PC.aa.C38.5	0.0083 [0.0078, 0.0088]	-0.0048 [-0.0052, -0.0043]	-0.0061 [-0.0065, -0.0056]	-0.0007 [-0.0012, -0.0003]	0.0035 [0.0028, 0.0042]	0.0050 [0.0045, 0.0055]	0.0090 [0.0082, 0.0098]	-0.0027 [-0.0031, -0.0022]	0.0085 [0.0081, 0.0089]	0.0004 [0.0000, 0.0008]	-0.0016 [-0.0021, -0.0012]	-0.0011 [-0.0015, -0.0006]	-0.0030 [-0.0034, -0.0025]	0.0028 [0.0023, 0.0032]	-0.0048 [-0.0052, -0.0044]	-0.0062 [-0.0066, -0.0058]	-0.0043 [-0.0047, -0.0038]	-0.0041 [-0.0045, -0.0037]	-0.0021 [-0.0025, -0.0017]	-0.0006 [-0.0011, -0.0002]
PC.aa.C38.6	0.0040 [0.0035, 0.0045]	-0.0011 [-0.0015, -0.0006]	0.0043 [0.0039, 0.0047]	0.0041 [0.0037, 0.0045]	-0.0055 [-0.0062, -0.0048]	0.0088 [0.0084, 0.0093]	0.0098 [0.0090, 0.0105]	-0.0002 [-0.0006, 0.0003]	0.0018 [0.0013, 0.0023]	-0.0057 [-0.0061, -0.0053]	0.0066 [0.0062, 0.0071]	0.0007 [0.0003, 0.0012]	-0.0008 [-0.0013, -0.0003]	0.0069 [0.0064, 0.0073]	-0.0001 [-0.0005, 0.0003]	-0.0006 [-0.0010, -0.0001]	0.0036 [0.0032, 0.0041]	-0.0099 [-0.0103, -0.0095]	0.0004 [-0.0000, 0.0007]	0.0012 [0.0008, 0.0017]
PC.aa.C40.1	-0.0046 [-0.0052, -0.0040]	-0.0007 [-0.0012, -0.0003]	0.0059 [0.0054, 0.0064]	0.0065 [0.0060, 0.0070]	-0.0012 [-0.0020, -0.0005]	0.0042 [0.0038, 0.0047]	-0.0002 [-0.0010, 0.0007]	-0.0078 [-0.0083, -0.0073]	0.0022 [0.0017, 0.0027]	-0.0034 [-0.0039, -0.0030]	-0.0007 [-0.0012, -0.0003]	-0.0048 [-0.0053, -0.0043]	0.0034 [0.0029, 0.0039]	0.0083 [0.0078, 0.0087]	-0.0055 [-0.0060, -0.0051]	0.0022 [0.0017, 0.0027]	-0.0036 [-0.0041, -0.0031]	-0.0038 [-0.0043, -0.0034]	-0.0042 [-0.0046, -0.0038]	-0.0017 [-0.0022, -0.0012]
PC.aa.C40.2	-0.0062 [-0.0068, -0.0056]	0.0001 [-0.0004, 0.0006]	0.0035 [0.0030, 0.0040]	-0.0005 [-0.0010, -0.0000]	0.0009 [0.0001, 0.0017]	0.0001 [-0.0005, 0.0006]	-0.0080 [-0.0089, -0.0070]	-0.0092 [-0.0099, -0.0086]	0.0029 [0.0024, 0.0034]	-0.0008 [-0.0013, -0.0003]	-0.0041 [-0.0047, -0.0035]	-0.0033 [-0.0038, -0.0028]	0.0018 [0.0013, 0.0024]	0.0068 [0.0063, 0.0073]	-0.0031 [-0.0036, -0.0026]	-0.0011 [-0.0016, -0.0006]	-0.0036 [-0.0041, -0.0030]	-0.0053 [-0.0057, -0.0048]	-0.0015 [-0.0020, -0.0011]	-0.0036 [-0.0041, -0.0031]
PC.aa.C40.3	-0.0084 [-0.0089, -0.0078]	-0.0067 [-0.0072, -0.0063]	0.0018 [0.0013, 0.0023]	-0.0016 [-0.0020, -0.0012]	0.0012 [0.0005, 0.0019]	-0.0008 [-0.0012, -0.0003]	-0.0045 [-0.0053, -0.0037]	-0.0026 [-0.0031, -0.0021]	0.0119 [0.0115, 0.0124]	0.0001 [-0.0003, 0.0006]	0.0003 [-0.0002, 0.0008]	-0.0025 [-0.0030, -0.0020]	0.0002 [-0.0003, 0.0007]	0.0007 [0.0003, 0.0012]	-0.0044 [-0.0048, -0.0039]	0.0005 [0.0001, 0.0009]	-0.0030 [-0.0035, -0.0026]	-0.0029 [-0.0034, -0.0025]	-0.0020 [-0.0024, -0.0016]	-0.0026 [-0.0031, -0.0021]
PC.aa.C40.4	-0.0040 [-0.0046, -0.0035]	-0.0058 [-0.0063, -0.0053]	0.0005 [0.0001, 0.0010]	-0.0037 [-0.0041, -0.0032]	0.0071 [0.0064, 0.0078]	0.0044 [0.0039, 0.0048]	-0.0110 [-0.0119, -0.0102]	0.0034 [0.0030, 0.0039]	0.0144 [0.0139, 0.0149]	0.0043 [0.0039, 0.0047]	-0.0050 [-0.0055, -0.0045]	-0.0050 [-0.0055, -0.0046]	-0.0059 [-0.0064, -0.0054]	-0.0042 [-0.0047, -0.0037]	-0.0024 [-0.0028, -0.0019]	-0.0042 [-0.0046, -0.0037]	-0.0091 [-0.0096, -0.0087]	0.0013 [0.0009, 0.0017]	-0.0021 [-0.0025, -0.0017]	-0.0008 [-0.0013, -0.0003]
PC.aa.C40.5	0.0052 [0.0046, 0.0058]	-0.0040 [-0.0045, -0.0035]	0.0016 [0.0011, 0.0021]	-0.0019 [-0.0024, -0.0015]	0.0085 [0.0077, 0.0092]	0.0047 [0.0042, 0.0052]	-0.0103 [-0.0112, -0.0094]	0.0027 [0.0022, 0.0032]	0.0210 [0.0204, 0.0215]	0.0074 [0.0070, 0.0079]	0.0005 [0.0001, 0.0010]	-0.0032 [-0.0037, -0.0027]	-0.0026 [-0.0031, -0.0021]	0.0012 [0.0007, 0.0017]	-0.0015 [-0.0020, -0.0011]	-0.0036 [-0.0041, -0.0031]	-0.0054 [-0.0059, -0.0049]	-0.0035 [-0.0039, -0.0031]	-0.0009 [-0.0014, -0.0005]	0.0003 [-0.0002, 0.0008]
PC.aa.C40.6	0.0010 [0.0005, 0.0016]	-0.0007 [-0.0012, -0.0002]	0.0039 [0.0034, 0.0044]	0.0017 [0.0012, 0.0022]	0.0048 [0.0041, 0.0056]	0.0096 [0.0091, 0.0101]	0.0030 [0.0021, 0.0039]	0.0003 [-0.0002, 0.0007]	0.0054 [0.0049, 0.0059]	-0.0020 [-0.0024, -0.0016]	0.0062 [0.0057, 0.0067]	-0.0026 [-0.0032, -0.0021]	0.0011 [0.0006, 0.0016]	0.0073 [0.0068, 0.0077]	0.0005 [0.0001, 0.0010]	0.0006 [0.0001, 0.0010]	0.0023 [0.0018, 0.0028]	-0.0096 [-0.0100, -0.0091]	0.0008 [0.0004, 0.0012]	0.0008 [0.0003, 0.0013]
PC.aa.C42.0	0.0002 [-0.0003, 0.0007]	-0.0049 [-0.0054, -0.0044]	0.0048 [0.0043, 0.0052]	0.0091 [0.0086, 0.0095]	-0.0025 [-0.0032, -0.0018]	0.0055 [0.0050, 0.0060]	0.0030 [0.0022, 0.0038]	-0.0009 [-0.0014, -0.0004]	0.0002 [-0.0003, 0.0006]	-0.0021 [-0.0025, -0.0017]	0.0023 [0.0018, 0.0027]	-0.0063 [-0.0067, -0.0059]	0.0035 [0.0030, 0.0040]	0.0018 [0.0014, 0.0023]	-0.0060 [-0.0065, -0.0056]	0.0009 [0.0005, 0.0014]	-0.0008 [-0.0012, -0.0003]	0.0005 [0.0001, 0.0009]	-0.0082 [-0.0086, -0.0078]	0.0016 [0.0011, 0.0020]
PC.aa.C42.1	-0.0038 [-0.0043, -0.0032]	-0.0038 [-0.0043, -0.0033]	0.0044 [0.0040, 0.0049]	0.0073 [0.0068, 0.0078]	-0.0041 [-0.0048, -0.0034]	0.0076 [0.0071, 0.0081]	0.0029 [0.0021, 0.0037]	-0.0016 [-0.0020, -0.0011]	0.0013 [0.0008, 0.0018]	-0.0006 [-0.0010, -0.0002]	-0.0006 [-0.0011, -0.0001]	-0.0067 [-0.0072, -0.0063]	0.0031 [0.0027, 0.0036]	0.0041 [0.0036, 0.0045]	-0.0078 [-0.0082, -0.0074]	-0.0018 [-0.0022, -0.0014]	-0.0014 [-0.0019, -0.0009]	-0.0005 [-0.0009, -0.0001]	-0.0075 [-0.0079, -0.0071]	0.0003 [-0.0001, 0.0008]
PC.aa.C42.4	-0.0064 [-0.0070, -0.0058]	-0.0027 [-0.0032, -0.0022]	0.0050 [0.0045, 0.0056]	-0.0064 [-0.0069, -0.0059]	-0.0029 [-0.0038, -0.0020]	-0.0001 [-0.0007, 0.0004]	-0.0083 [-0.0091, -0.0074]	-0.0036 [-0.0041, -0.0030]	0.0080 [0.0075, 0.0085]	-0.0006 [-0.0011, -0.0001]	-0.0094 [-0.0099, -0.0089]	-0.0039 [-0.0044, -0.0034]	-0.0003 [-0.0009, 0.0002]	0.0044 [0.0039, 0.0049]	-0.0048 [-0.0053, -0.0043]	0.0005 [-0.0000, 0.0009]	-0.0083 [-0.0088, -0.0078]	-0.0021 [-0.0025, -0.0017]	-0.0022 [-0.0027, -0.0018]	-0.0035 [-0.0040, -0.0030]
PC.aa.C42.5	-0.0035 [-0.0041, -0.0029]	-0.0059 [-0.0064, -0.0053]	0.0035 [0.0030, 0.0040]	-0.0011 [-0.0016, -0.0006]	0.0035 [0.0027, 0.0043]	0.0003 [-0.0002, 0.0008]	-0.0063 [-0.0071, -0.0055]	-0.0052 [-0.0057, -0.0046]	0.0134 [0.0129, 0.0139]	-0.0017 [-0.0021, -0.0012]	-0.0002 [-0.0009, 0.0004]	-0.0051 [-0.0056, -0.0045]	-0.0005 [-0.0011, 0.0001]	0.0047 [0.0042, 0.0052]	-0.0053 [-0.0057, -0.0048]	-0.0041 [-0.0046, -0.0036]	-0.0002 [-0.0007, 0.0004]	-0.0061 [-0.0066, -0.0057]	-0.0051 [-0.0055, -0.0047]	-0.0003 [-0.0009, 0.0002]
PC.aa.C42.6	-0.0065 [-0.0071, -0.0059]	-0.0080 [-0.0085, -0.0074]	-0.0003 [-0.0007, 0.0002]	-0.0020 [-0.0025, -0.0015]	0.0140 [0.0132, 0.0149]	0.0076 [0.0072, 0.0081]	-0.0026 [-0.0034, -0.0018]	-0.0003 [-0.0007, 0.0002]	0.0097 [0.0092, 0.0102]	-0.0045 [-0.0049, -0.0041]	-0.0004 [-0.0009, 0.0001]	-0.0037 [-0.0042, -0.0032]	-0.0005 [-0.0011, -0.0000]	-0.0001 [-0.0006, 0.0004]	-0.0104 [-0.0109, -0.0099]	-0.0064 [-0.0068, -0.0059]	-0.0013 [-0.0018, -0.0009]	-0.0061 [-0.0065, -0.0057]	-0.0049 [-0.0053, -0.0045]	-0.0022 [-0.0027, -0.0017]
PC.ae.C30.0	-0.0118 [-0.0123, -0.0112]	0.0068 [0.0063, 0.0073]	0.0023 [0.0018, 0.0028]	0.0026 [0.0021, 0.0030]	-0.0013 [-0.0020, -0.0005]	-0.0019 [-0.0024, -0.0014]	-0.0040 [-0.0048, -0.0032]	0.0040 [0.0035, 0.0045]	-0.0027 [-0.0032, -0.0022]	0.0001 [-0.0003, 0.0005]	0.0060 [0.0056, 0.0065]	0.0088 [0.0083, 0.0093]	-0.0006 [-0.0012, -0.0001]	0.0037 [0.0032, 0.0042]	0.0009 [0.0004, 0.0014]	0.0027 [0.0022, 0.0031]	-0.0018 [-0.0023, -0.0013]	0.0023 [0.0018, 0.0027]	-0.0006 [-0.0011, -0.0002]	0.0004 [-0.0002, 0.0009]
PC.ae.C32.1	-0.0113 [-0.0118, -0.0107]	-0.0010 [-0.0014, -0.0005]	0.0032 [0.0027, 0.0036]	0.0001 [-0.0003, 0.0005]	-0.0100 [-0.0107, -0.0093]	-0.0014 [-0.0018, -0.0009]	-0.0108 [-0.0116, -0.0100]	0.0067 [0.0062, 0.0071]	0.0020 [0.0016, 0.0025]	0.0080 [0.0076, 0.0084]	0.0045 [0.0040, 0.0049]	0.0026 [0.0022, 0.0031]	-0.0017 [-0.0022, -0.0012]	0.0018 [0.0013, 0.0022]	0.0028 [0.0024, 0.0032]	0.0030 [0.0026, 0.0034]	-0.0052 [-0.0057, -0.0047]	0.0015 [0.0011, 0.0019]	0.0000 [-0.0004, 0.0004]	-0.0001 [-0.0006, 0.0004]
PC.ae.C32.2	-0.0119 [-0.0125, -0.0113]	-0.0002 [-0.0007, 0.0002]	-0.0018 [-0.0023, -0.0013]	-0.0024 [-0.0028, -0.0020]	-0.0071 [-0.0077, -0.0064]	0.0001 [-0.0004, 0.0006]	0.0002 [-0.0005, 0.0009]	0.0022 [0.0017, 0.0027]	-0.0008 [-0.0012, -0.0003]	-0.0001 [-0.0005, 0.0003]	0.0059 [0.0055, 0.0064]	0.0033 [0.0028, 0.0038]	0.0011 [0.0007, 0.0016]	0.0030 [0.0026, 0.0035]	-0.0007 [-0.0011, -0.0003]	-0.0034 [-0.0038, -0.0030]	-0.0014 [-0.0019, -0.0010]	-0.0012 [-0.0016, -0.0008]	0.0014 [0.0010, 0.0017]	-0.0017 [-0.0021, -0.0012]
PC.ae.C34.0	0.0017 [0.0012, 0.0023]	0.0053 [0.0049, 0.0058]	-0.0035 [-0.0040, -0.0031]	0.0034 [0.0030, 0.0038]	0.0028 [0.0021, 0.0035]	0.0032 [0.0027, 0.0036]	-0.0025 [-0.0031, -0.0018]	0.0081 [0.0077, 0.0086]	0.0005 [0.0000, 0.0009]	-0.0053 [-0.0057, -0.0049]	-0.0003 [-0.0008, 0.0001]	0.0035 [0.0030, 0.0039]	0.0050 [0.0045, 0.0054]	0.0025 [0.0020, 0.0029]	0.0015 [0.0010, 0.0019]	-0.0028 [-0.0033, -0.0024]	-0.0026 [-0.0031, -0.0022]	0.0038 [0.0034, 0.0042]	0.0002 [-0.0002, 0.0006]	-0.0018 [-0.0023, -0.0014]
PC.ae.C34.2	-0.0182 [-0.0188, -0.0175]	0.0040 [0.0036, 0.0045]	-0.0044 [-0.0048, -0.0039]	-0.0032 [-0.0036, -0.0028]	-0.0082 [-0.0088, -0.0075]	-0.0014 [-0.0019, -0.0010]	-0.0091 [-0.0098, -0.0084]	0.0018 [0.0014, 0.0023]	-0.0037 [-0.0042, -0.0033]	0.0012 [0.0008, 0.0016]	0.0028 [0.0024, 0.0033]	0.0064 [0.0060, 0.0069]	0.0009 [0.0004, 0.0014]	0.0022 [0.0017, 0.0026]	0.0018 [0.0014, 0.0022]	0.0029 [0.0024, 0.0033]	-0.0031 [-0.0036, -0.0027]	0.0002 [-0.0002, 0.0006]	0.0006 [0.0002, 0.0009]	0.0016 [0.0011, 0.0020]
PC.ae.C34.3	-0.0075 [-0.0081, -0.0069]	0.0026 [0.0021, 0.0031]	-0.0071 [-0.0076, -0.0066]	-0.0055 [-0.0060, -0.0050]	-0.0048 [-0.0055, -0.0040]	-0.0014 [-0.0019, -0.0009]	-0.0146 [-0.0155, -0.0138]	0.0044 [0.0039, 0.0050]	0.0109 [0.0104, 0.0115]	0.0093 [0.0088, 0.0097]	0.0034 [0.0029, 0.0038]	0.0072 [0.0067, 0.0077]	-0.0052 [-0.0057, -0.0047]	-0.0034 [-0.0039, -0.0029]	0.0083 [0.0078, 0.0087]	0.0062 [0.0058, 0.0067]	-0.0048 [-0.0053, -0.0043]	-0.0005 [-0.0009, -0.0001]	0.0087 [0.0083, 0.0092]	-0.0010 [-0.0015, -0.0005]
PC.ae.C36.1	0.0082 [0.0076, 0.0087]	0.0036 [0.0032, 0.0041]	-0.0059 [-0.0064, -0.0055]	-0.0034 [-0.0038, -0.0030]	0.0038 [0.0032, 0.0044]	0.0034 [0.0029, 0.0038]	0.0037 [0.0030, 0.0043]	0.0033 [0.0029, 0.0038]	-0.0031 [-0.0035, -0.0026]	-0.0048 [-0.0052, -0.0044]	-0.0007 [-0.0012, -0.0003]	0.0030 [0.0026, 0.0035]	0.0013 [0.0008, 0.0017]	-0.0006 [-0.0010, -0.0001]	-0.0002 [-0.0006, 0.0002]	-0.0048 [-0.0052, -0.0044]	0.0006 [0.0002, 0.0011]	0.0013 [0.0009, 0.0016]	0.0001 [-0.0002, 0.0005]	0.0011 [0.0007, 0.0016]
PC.ae.C36.2	-0.0042 [-0.0047, -0.0037]	0.0063 [0.0058, 0.0067]	-0.0046 [-0.0050, -0.0041]	-0.0038 [-0.0042, -0.0034]	-0.0018 [-0.0024, -0.0011]	0.0022 [0.0017, 0.0026]	-0.0027 [-0.0034, -0.0020]	0.0044 [0.0039, 0.0048]	-0.0092 [-0.0097, -0.0087]	-0.0033 [-0.0037, -0.0029]	0.0012 [0.0007, 0.0016]	0.0077 [0.0072, 0.0082]	0.0053 [0.0047, 0.0058]	0.0048 [0.0044, 0.0053]	-0.0008 [-0.0012, -0.0004]	-0.0052 [-0.0056, -0.0047]	0.0020 [0.0015, 0.0024]	0.0001 [-0.0003, 0.0005]	-0.0005 [-0.0009, -0.0002]	0.0022 [0.0017, 0.0026]
PC.ae.C36.3	-0.0189 [-0.0194, -0.0183]	0.0004 [-0.0000, 0.0009]	-0.0047 [-0.0052, -0.0042]	-0.0030 [-0.0035, -0.0026]	-0.0054 [-0.0060, -0.0048]	-0.0014 [-0.0018, -0.0009]	-0.0102 [-0.0109, -0.0096]	0.0028 [0.0023, 0.0033]	0.0014 [0.0009, 0.0019]	0.0029 [0.0025, 0.0033]	0.0030 [0.0026, 0.0035]	0.0063 [0.0059, 0.0068]	-0.0027 [-0.0032, -0.0021]	-0.0022 [-0.0026, -0.0018]	0.0051 [0.0046, 0.0055]	0.0038 [0.0034, 0.0043]	-0.0032 [-0.0036, -0.0027]	0.0008 [0.0004, 0.0012]	0.0021 [0.0017, 0.0025]	0.0006 [0.0002, 0.0011]
PC.ae.C36.4	-0.0268 [-0.0274, -0.0262]	-0.0007 [-0.0012, -0.0003]	-0.0059 [-0.0064, -0.0055]	0.0005 [0.0001, 0.0009]	-0.0079 [-0.0085, -0.0072]	0.0013 [0.0007, 0.0018]	-0.0014 [-0.0021, -0.0007]	0.0018 [0.0013, 0.0023]	-0.0031 [-0.0036, -0.0026]	0.0012 [0.0007, 0.0016]	-0.0058 [-0.0063, -0.0053]	-0.0001 [-0.0006, 0.0004]	-0.0060 [-0.0065, -0.0054]	-0.0023 [-0.0028, -0.0018]	0.0007 [0.0003, 0.0012]	-0.0023 [-0.0028, -0.0018]	-0.0139 [-0.0144, -0.0134]	0.0010 [0.0005, 0.0014]	-0.0025 [-0.0029, -0.0021]	-0.0006 [-0.0011, -0.0002]
PC.ae.C36.5	-0.0134 [-0.0139, -0.0129]	-0.0035 [-0.0039, -0.0030]	-0.0081 [-0.0086, -0.0076]	-0.0010 [-0.0014, -0.0005]	-0.0050 [-0.0057, -0.0044]	0.0033 [0.0029, 0.0038]	-0.0046 [-0.0054, -0.0038]	0.0030 [0.0026, 0.0035]	0.0119 [0.0114, 0.0124]	0.0056 [0.0052, 0.0060]	-0.0029 [-0.0034, -0.0023]	0.0022 [0.0018, 0.0027]	-0.0083 [-0.0089, -0.0078]	-0.0035 [-0.0039, -0.0030]	0.0029 [0.0024, 0.0034]	-0.0018 [-0.0023, -0.0014]	-0.0128 [-0.0133, -0.0123]	-0.0013 [-0.0017, -0.0009]	0.0035 [0.0031, 0.0039]	-0.0027 [-0.0032, -0.0022]
PC.ae.C38.0	0.0011 [0.0006, 0.0016]	-0.0042 [-0.0047, -0.0038]	-0.0027 [-0.0032, -0.0023]	0.0019 [0.0015, 0.0023]	0.0020 [0.0013, 0.0027]	0.0050 [0.0046, 0.0054]	0.0014 [0.0008, 0.0021]	-0.0008 [-0.0013, -0.0004]	-0.0003 [-0.0007, 0.0002]	-0.0034 [-0.0038, -0.0030]	0.0046 [0.0042, 0.0051]	0.0042 [0.0038, 0.0046]	0.0026 [0.0022, 0.0031]	0.0040 [0.0035, 0.0044]	-0.0027 [-0.0031, -0.0023]	-0.0005 [-0.0009, -0.0001]	0.0017 [0.0012, 0.0021]	-0.0059 [-0.0063, -0.0055]	-0.0018 [-0.0022, -0.0015]	-0.0002 [-0.0007, 0.0002]
PC.ae.C38.1	0.0023 [0.0013, 0.0034]	0.0040 [0.0034, 0.0046]	0.0029 [0.0022, 0.0036]	-0.0010 [-0.0016, -0.0004]	0.0164 [0.0153, 0.0175]	0.0046 [0.0040, 0.0053]	-0.0111 [-0.0124, -0.0098]	0.0001 [-0.0006, 0.0008]	-0.0050 [-0.0056, -0.0043]	-0.0030 [-0.0036, -0.0023]	-0.0082 [-0.0088, -0.0075]	-0.0009 [-0.0016, -0.0003]	0.0062 [0.0055, 0.0069]	0.0008 [0.0002, 0.0014]	0.0050 [0.0044, 0.0056]	0.0062 [0.0056, 0.0068]	-0.0067 [-0.0074, -0.0061]	-0.0016 [-0.0022, -0.0011]	0.0016 [0.0010, 0.0022]	-0.0021 [-0.0027, -0.0014]
PC.ae.C38.2	0.0015 [0.0011, 0.0020]	0.0009 [0.0005, 0.0014]	0.0005 [0.0001, 0.0010]	-0.0045 [-0.0049, -0.0041]	-0.0031 [-0.0037, -0.0025]	-0.0026 [-0.0030, -0.0022]	-0.0106 [-0.0113, -0.0099]	0.0010 [0.0006, 0.0015]	0.0025 [0.0020, 0.0029]	-0.0000 [-0.0004, 0.0004]	0.0016 [0.0011, 0.0020]	0.0035 [0.0031, 0.0040]	0.0012 [0.0008, 0.0017]	0.0019 [0.0015, 0.0023]	-0.0006 [-0.0011, -0.0002]	-0.0025 [-0.0029, -0.0021]	0.0009 [0.0005, 0.0014]	0.0023 [0.0020, 0.0027]	-0.0009 [-0.0013, -0.0006]	-0.0022 [-0.0026, -0.0018]
PC.ae.C38.4	-0.0020 [-0.0025, -0.0014]	0.0003 [-0.0002, 0.0007]	-0.0093 [-0.0098, -0.0088]	0.0008 [0.0004, 0.0012]	-0.0036 [-0.0043, -0.0030]	0.0067 [0.0062, 0.0072]	0.0167 [0.0160, 0.0174]	0.0024 [0.0020, 0.0028]	-0.0093 [-0.0097, -0.0088]	-0.0051 [-0.0055, -0.0046]	-0.0093 [-0.0098, -0.0088]	-0.0026 [-0.0031, -0.0022]	-0.0024 [-0.0028, -0.0019]	-0.0034 [-0.0039, -0.0030]	-0.0051 [-0.0055, -0.0046]	-0.0101 [-0.0105, -0.0096]	-0.0089 [-0.0094, -0.0084]	0.0057 [0.0053, 0.0061]	-0.0061 [-0.0065, -0.0057]	0.0006 [0.0002, 0.0011]
PC.ae.C38.5	-0.0165 [-0.0171, -0.0160]	-0.0022 [-0.0026, -0.0017]	-0.0045 [-0.0050, -0.0041]	0.0030 [0.0026, 0.0034]	-0.0048 [-0.0054, -0.0042]	0.0021 [0.0016, 0.0026]	-0.0033 [-0.0040, -0.0027]	0.0007 [0.0002, 0.0011]	-0.0019 [-0.0024, -0.0015]	0.0006 [0.0002, 0.0010]	-0.0064 [-0.0068, -0.0059]	-0.0018 [-0.0023, -0.0014]	-0.0020 [-0.0025, -0.0015]	0.0002 [-0.0002, 0.0006]	-0.0021 [-0.0025, -0.0016]	-0.0036 [-0.0041, -0.0032]	-0.0119 [-0.0124, -0.0115]	0.0014 [0.0010, 0.0018]	-0.0040 [-0.0044, -0.0036]	-0.0007 [-0.0011, -0.0003]
PC.ae.C38.6	-0.0156 [-0.0161, -0.0151]	-0.0032 [-0.0036, -0.0027]	-0.0029 [-0.0033, -0.0025]	0.0053 [0.0049, 0.0057]	-0.0014 [-0.0020, -0.0008]	0.0039 [0.0034, 0.0043]	-0.0049 [-0.0056, -0.0042]	0.0012 [0.0007, 0.0016]	0.0015 [0.0011, 0.0020]	-0.0010 [-0.0013, -0.0006]	0.0050 [0.0046, 0.0054]	0.0011 [0.0007, 0.0015]	-0.0021 [-0.0026, -0.0016]	0.0029 [0.0025, 0.0033]	0.0012 [0.0008, 0.0016]	0.0014 [0.0010, 0.0018]	-0.0050 [-0.0055, -0.0046]	-0.0032 [-0.0036, -0.0029]	-0.0000 [-0.0004, 0.0004]	-0.0002 [-0.0006, 0.0002]
PC.ae.C40.0	0.0025 [0.0019, 0.0031]	-0.0053 [-0.0058, -0.0048]	-0.0026 [-0.0031, -0.0021]	-0.0047 [-0.0051, -0.0042]	0.0070 [0.0062, 0.0077]	0.0096 [0.0091, 0.0101]	0.0050 [0.0042, 0.0058]	0.0002 [-0.0004, 0.0007]	-0.0015 [-0.0020, -0.0009]	-0.0070 [-0.0075, -0.0066]	0.0053 [0.0048, 0.0058]	0.0004 [-0.0001, 0.0008]	0.0011 [0.0006, 0.0016]	0.0034 [0.0029, 0.0038]	-0.0046 [-0.0051, -0.0042]	-0.0044 [-0.0049, -0.0040]	0.0044 [0.0040, 0.0049]	-0.0091 [-0.0095, -0.0087]	-0.0023 [-0.0027, -0.0019]	0.0019 [0.0014, 0.0023]
PC.ae.C40.1	0.0015 [0.0010, 0.0020]	0.0028 [0.0023, 0.0032]	-0.0024 [-0.0028, -0.0019]	-0.0027 [-0.0031, -0.0023]	0.0011 [0.0004, 0.0017]	0.0027 [0.0022, 0.0031]	0.0021 [0.0014, 0.0028]	-0.0043 [-0.0048, -0.0038]	-0.0040 [-0.0044, -0.0035]	-0.0071 [-0.0075, -0.0067]	-0.0014 [-0.0018, -0.0010]	-0.0034 [-0.0038, -0.0029]	0.0062 [0.0057, 0.0066]	0.0013 [0.0009, 0.0018]	-0.0012 [-0.0017, -0.0008]	0.0009 [0.0005, 0.0013]	-0.0018 [-0.0023, -0.0014]	-0.0031 [-0.0035, -0.0027]	-0.0007 [-0.0011, -0.0003]	-0.0019 [-0.0023, -0.0014]
PC.ae.C40.2	-0.0093 [-0.0098, -0.0088]	0.0010 [0.0005, 0.0015]	-0.0045 [-0.0049, -0.0040]	0.0017 [0.0013, 0.0022]	-0.0070 [-0.0078, -0.0062]	0.0010 [0.0005, 0.0015]	0.0086 [0.0078, 0.0094]	0.0004 [-0.0001, 0.0009]	-0.0004 [-0.0008, 0.0001]	-0.0088 [-0.0092, -0.0084]	0.0031 [0.0026, 0.0036]	0.0013 [0.0008, 0.0018]	-0.0013 [-0.0018, -0.0009]	-0.0031 [-0.0035, -0.0026]	-0.0066 [-0.0070, -0.0062]	-0.0087 [-0.0092, -0.0083]	0.0012 [0.0007, 0.0016]	0.0062 [0.0058, 0.0066]	-0.0028 [-0.0032, -0.0024]	0.0007 [0.0003, 0.0012]
PC.ae.C40.3	-0.0056 [-0.0061, -0.0052]	0.0009 [0.0004, 0.0013]	-0.0018 [-0.0023, -0.0014]	0.0008 [0.0004, 0.0012]	-0.0043 [-0.0049, -0.0037]	-0.0006 [-0.0010, -0.0001]	0.0026 [0.0019, 0.0033]	-0.0010 [-0.0015, -0.0006]	-0.0021 [-0.0026, -0.0017]	-0.0050 [-0.0054, -0.0046]	0.0022 [0.0017, 0.0026]	-0.0016 [-0.0021, -0.0011]	-0.0017 [-0.0022, -0.0012]	-0.0027 [-0.0032, -0.0023]	-0.0033 [-0.0037, -0.0028]	-0.0041 [-0.0045, -0.0037]	-0.0011 [-0.0016, -0.0007]	0.0065 [0.0062, 0.0069]	-0.0035 [-0.0039, -0.0032]	0.0010 [0.0006, 0.0015]
PC.ae.C40.4	0.0033 [0.0028, 0.0038]	-0.0014 [-0.0018, -0.0010]	-0.0015 [-0.0019, -0.0010]	0.0023 [0.0018, 0.0027]	-0.0073 [-0.0079, -0.0068]	0.0032 [0.0028, 0.0036]	0.0089 [0.0082, 0.0096]	-0.0003 [-0.0008, 0.0001]	-0.0061 [-0.0065, -0.0057]	-0.0035 [-0.0039, -0.0032]	-0.0061 [-0.0065, -0.0057]	-0.0065 [-0.0069, -0.0061]	-0.0013 [-0.0017, -0.0008]	-0.0035 [-0.0039, -0.0031]	-0.0061 [-0.0065, -0.0057]	-0.0056 [-0.0060, -0.0052]	-0.0079 [-0.0084, -0.0075]	0.0089 [0.0085, 0.0092]	-0.0081 [-0.0084, -0.0077]	-0.0006 [-0.0011, -0.0002]
PC.ae.C40.5	0.0032 [0.0027, 0.0036]	-0.0026 [-0.0030, -0.0022]	-0.0000 [-0.0004, 0.0004]	0.0079 [0.0075, 0.0083]	-0.0024 [-0.0030, -0.0018]	0.0034 [0.0029, 0.0038]	0.0017 [0.0011, 0.0024]	0.0008 [0.0004, 0.0012]	-0.0003 [-0.0007, 0.0001]	-0.0019 [-0.0023, -0.0016]	-0.0018 [-0.0022, -0.0014]	-0.0059 [-0.0063, -0.0055]	0.0024 [0.0020, 0.0028]	-0.0002 [-0.0006, 0.0002]	-0.0053 [-0.0057, -0.0049]	-0.0040 [-0.0044, -0.0036]	-0.0072 [-0.0076, -0.0067]	0.0051 [0.0047, 0.0054]	-0.0074 [-0.0078, -0.0071]	0.0012 [0.0007, 0.0016]
PC.ae.C40.6	0.0001 [-0.0004, 0.0006]	-0.0007 [-0.0012, -0.0003]	0.0002 [-0.0002, 0.0006]	0.0096 [0.0091, 0.0100]	0.0038 [0.0032, 0.0044]	0.0097 [0.0093, 0.0101]	0.0044 [0.0037, 0.0050]	0.0022 [0.0018, 0.0026]	-0.0045 [-0.0050, -0.0040]	-0.0053 [-0.0056, -0.0049]	0.0025 [0.0021, 0.0029]	-0.0002 [-0.0006, 0.0002]	0.0035 [0.0031, 0.0039]	0.0048 [0.0043, 0.0052]	-0.0038 [-0.0042, -0.0034]	-0.0033 [-0.0037, -0.0029]	0.0002 [-0.0002, 0.0007]	-0.0022 [-0.0025, -0.0018]	-0.0052 [-0.0055, -0.0048]	0.0023 [0.0019, 0.0027]
PC.ae.C42.0	-0.0081 [-0.0088, -0.0074]	-0.0042 [-0.0047, -0.0037]	0.0002 [-0.0004, 0.0007]	-0.0019 [-0.0024, -0.0014]	0.0109 [0.0101, 0.0118]	0.0113 [0.0108, 0.0118]	0.0083 [0.0072, 0.0094]	-0.0054 [-0.0060, -0.0049]	0.0023 [0.0017, 0.0028]	-0.0069 [-0.0073, -0.0064]	-0.0001 [-0.0007, 0.0004]	-0.0037 [-0.0043, -0.0031]	-0.0037 [-0.0043, -0.0031]	0.0028 [0.0023, 0.0033]	-0.0050 [-0.0056, -0.0045]	-0.0056 [-0.0061, -0.0051]	0.0033 [0.0028, 0.0039]	-0.0106 [-0.0110, -0.0101]	-0.0045 [-0.0049, -0.0040]	0.0047 [0.0041, 0.0052]
PC.ae.C42.1	-0.0028 [-0.0034, -0.0022]	0.0000 [-0.0005, 0.0005]	-0.0001 [-0.0006, 0.0005]	-0.0046 [-0.0051, -0.0041]	-0.0004 [-0.0013, 0.0005]	0.0041 [0.0036, 0.0046]	-0.0006 [-0.0015, 0.0003]	-0.0008 [-0.0014, -0.0003]	-0.0016 [-0.0021, -0.0010]	-0.0042 [-0.0047, -0.0037]	-0.0082 [-0.0087, -0.0077]	-0.0064 [-0.0070, -0.0059]	0.0016 [0.0011, 0.0021]	-0.0010 [-0.0015, -0.0005]	-0.0050 [-0.0055, -0.0045]	-0.0048 [-0.0053, -0.0043]	-0.0067 [-0.0072, -0.0062]	-0.0042 [-0.0047, -0.0038]	-0.0022 [-0.0027, -0.0017]	-0.0024 [-0.0029, -0.0019]
PC.ae.C42.2	0.0028 [0.0023, 0.0033]	-0.0005 [-0.0009, -0.0001]	0.0032 [0.0027, 0.0036]	0.0041 [0.0037, 0.0045]	0.0054 [0.0048, 0.0060]	0.0007 [0.0002, 0.0011]	-0.0193 [-0.0200, -0.0185]	-0.0009 [-0.0014, -0.0005]	0.0035 [0.0031, 0.0040]	-0.0026 [-0.0029, -0.0022]	0.0037 [0.0033, 0.0041]	-0.0022 [-0.0027, -0.0018]	0.0015 [0.0011, 0.0020]	0.0009 [0.0005, 0.0013]	-0.0046 [-0.0050, -0.0042]	-0.0006 [-0.0010, -0.0002]	0.0000 [-0.0004, 0.0004]	-0.0002 [-0.0006, 0.0001]	-0.0031 [-0.0035, -0.0028]	0.0001 [-0.0004, 0.0005]
PC.ae.C42.3	0.0041 [0.0036, 0.0046]	0.0001 [-0.0003, 0.0005]	0.0049 [0.0044, 0.0053]	0.0065 [0.0061, 0.0069]	-0.0031 [-0.0036, -0.0025]	0.0020 [0.0016, 0.0024]	-0.0036 [-0.0042, -0.0029]	-0.0027 [-0.0031, -0.0022]	-0.0029 [-0.0034, -0.0025]	-0.0024 [-0.0028, -0.0020]	0.0068 [0.0064, 0.0073]	-0.0005 [-0.0009, -0.0000]	0.0054 [0.0049, 0.0058]	0.0022 [0.0017, 0.0026]	-0.0040 [-0.0044, -0.0036]	0.0029 [0.0025, 0.0033]	0.0021 [0.0017, 0.0025]	-0.0024 [-0.0028, -0.0021]	-0.0035 [-0.0039, -0.0031]	-0.0004 [-0.0008, 0.0001]
PC.ae.C42.4	0.0086 [0.0081, 0.0090]	-0.0007 [-0.0012, -0.0003]	0.0040 [0.0035, 0.0045]	0.0033 [0.0029, 0.0038]	-0.0111 [-0.0117, -0.0105]	-0.0019 [-0.0023, -0.0014]	0.0042 [0.0036, 0.0049]	-0.0047 [-0.0052, -0.0043]	-0.0069 [-0.0074, -0.0065]	0.0034 [0.0030, 0.0038]	0.0031 [0.0026, 0.0035]	-0.0018 [-0.0022, -0.0013]	0.0024 [0.0019, 0.0029]	-0.0011 [-0.0016, -0.0007]	-0.0050 [-0.0054, -0.0045]	0.0010 [0.0006, 0.0015]	-0.0030 [-0.0034, -0.0025]	0.0064 [0.0061, 0.0068]	-0.0075 [-0.0079, -0.0071]	-0.0019 [-0.0023, -0.0014]
PC.ae.C42.5	0.0033 [0.0028, 0.0038]	-0.0019 [-0.0023, -0.0014]	0.0028 [0.0024, 0.0033]	0.0090 [0.0086, 0.0095]	-0.0078 [-0.0085, -0.0071]	0.0014 [0.0010, 0.0019]	0.0035 [0.0028, 0.0042]	-0.0023 [-0.0027, -0.0018]	-0.0016 [-0.0021, -0.0011]	0.0005 [0.0001, 0.0009]	-0.0017 [-0.0022, -0.0013]	-0.0074 [-0.0078, -0.0070]	0.0032 [0.0027, 0.0037]	-0.0015 [-0.0019, -0.0010]	-0.0074 [-0.0078, -0.0069]	-0.0032 [-0.0037, -0.0028]	-0.0060 [-0.0065, -0.0055]	0.0060 [0.0057, 0.0064]	-0.0114 [-0.0118, -0.0110]	0.0012 [0.0008, 0.0017]
PC.ae.C44.3	-0.0051 [-0.0057, -0.0045]	0.0013 [0.0008, 0.0019]	0.0065 [0.0059, 0.0071]	0.0058 [0.0053, 0.0064]	0.0066 [0.0057, 0.0075]	-0.0042 [-0.0047, -0.0036]	-0.0123 [-0.0133, -0.0114]	-0.0026 [-0.0032, -0.0020]	-0.0026 [-0.0031, -0.0020]	-0.0021 [-0.0026, -0.0017]	-0.0016 [-0.0021, -0.0011]	0.0005 [-0.0000, 0.0011]	-0.0024 [-0.0029, -0.0018]	0.0042 [0.0037, 0.0047]	-0.0064 [-0.0070, -0.0059]	-0.0003 [-0.0008, 0.0002]	-0.0081 [-0.0086, -0.0076]	-0.0021 [-0.0026, -0.0017]	-0.0045 [-0.0050, -0.0040]	0.0011 [0.0005, 0.0016]
PC.ae.C44.4	0.0112 [0.0106, 0.0119]	0.0004 [-0.0001, 0.0009]	0.0048 [0.0042, 0.0053]	0.0090 [0.0085, 0.0095]	-0.0047 [-0.0055, -0.0040]	-0.0027 [-0.0032, -0.0021]	0.0028 [0.0020, 0.0036]	-0.0057 [-0.0062, -0.0052]	-0.0019 [-0.0024, -0.0013]	0.0044 [0.0039, 0.0049]	0.0054 [0.0048, 0.0059]	-0.0033 [-0.0038, -0.0028]	-0.0012 [-0.0017, -0.0006]	-0.0052 [-0.0057, -0.0047]	-0.0027 [-0.0032, -0.0023]	0.0013 [0.0008, 0.0018]	-0.0013 [-0.0018, -0.0008]	0.0040 [0.0036, 0.0045]	-0.0061 [-0.0065, -0.0057]	0.0013 [0.0007, 0.0018]
PC.ae.C44.5	0.0074 [0.0069, 0.0080]	-0.0019 [-0.0023, -0.0014]	0.0057 [0.0052, 0.0062]	0.0092 [0.0087, 0.0097]	-0.0100 [-0.0106, -0.0093]	-0.0013 [-0.0018, -0.0008]	0.0062 [0.0053, 0.0070]	-0.0051 [-0.0056, -0.0046]	-0.0018 [-0.0023, -0.0013]	0.0014 [0.0010, 0.0019]	0.0013 [0.0008, 0.0019]	-0.0075 [-0.0080, -0.0070]	0.0005 [-0.0001, 0.0010]	-0.0033 [-0.0038, -0.0029]	-0.0064 [-0.0069, -0.0060]	-0.0036 [-0.0041, -0.0031]	-0.0050 [-0.0056, -0.0045]	0.0077 [0.0073, 0.0081]	-0.0108 [-0.0112, -0.0104]	0.0010 [0.0005, 0.0015]
PC.ae.C44.6	0.0036 [0.0030, 0.0041]	-0.0029 [-0.0034, -0.0024]	0.0039 [0.0034, 0.0044]	0.0076 [0.0072, 0.0081]	-0.0079 [-0.0085, -0.0072]	0.0021 [0.0016, 0.0027]	0.0023 [0.0015, 0.0031]	-0.0035 [-0.0040, -0.0030]	0.0006 [0.0001, 0.0011]	0.0045 [0.0041, 0.0050]	0.0014 [0.0009, 0.0019]	-0.0065 [-0.0069, -0.0060]	0.0022 [0.0017, 0.0028]	0.0017 [0.0013, 0.0022]	-0.0058 [-0.0063, -0.0054]	-0.0017 [-0.0022, -0.0013]	-0.0040 [-0.0044, -0.0035]	0.0049 [0.0045, 0.0053]	-0.0085 [-0.0089, -0.0081]	0.0001 [-0.0003, 0.0006]
SM..OH..C14.1	0.0001 [-0.0004, 0.0007]	0.0051 [0.0046, 0.0056]	-0.0009 [-0.0014, -0.0004]	0.0002 [-0.0003, 0.0007]	-0.0075 [-0.0082, -0.0068]	-0.0030 [-0.0034, -0.0025]	-0.0026 [-0.0034, -0.0019]	0.0020 [0.0015, 0.0025]	-0.0020 [-0.0024, -0.0015]	-0.0062 [-0.0066, -0.0058]	0.0037 [0.0033, 0.0042]	0.0039 [0.0035, 0.0044]	-0.0006 [-0.0011, -0.0001]	0.0037 [0.0032, 0.0041]	-0.0015 [-0.0019, -0.0010]	-0.0002 [-0.0006, 0.0003]	0.0015 [0.0010, 0.0020]	0.0020 [0.0016, 0.0024]	-0.0011 [-0.0015, -0.0007]	0.0024 [0.0019, 0.0028]
SM..OH..C16.1	0.0058 [0.0053, 0.0064]	0.0052 [0.0048, 0.0057]	-0.0039 [-0.0044, -0.0035]	-0.0005 [-0.0009, -0.0000]	-0.0107 [-0.0114, -0.0100]	-0.0006 [-0.0010, -0.0001]	0.0115 [0.0107, 0.0122]	0.0015 [0.0010, 0.0019]	-0.0041 [-0.0045, -0.0036]	-0.0079 [-0.0084, -0.0075]	0.0046 [0.0041, 0.0050]	0.0017 [0.0012, 0.0022]	0.0021 [0.0016, 0.0025]	0.0026 [0.0021, 0.0030]	-0.0066 [-0.0070, -0.0062]	-0.0064 [-0.0068, -0.0059]	0.0031 [0.0026, 0.0035]	0.0020 [0.0016, 0.0024]	-0.0015 [-0.0019, -0.0011]	0.0006 [0.0001, 0.0011]
SM..OH..C22.1	0.0041 [0.0034, 0.0048]	0.0008 [0.0003, 0.0012]	-0.0016 [-0.0020, -0.0011]	-0.0011 [-0.0016, -0.0005]	-0.0212 [-0.0219, -0.0204]	-0.0063 [-0.0068, -0.0058]	0.0048 [0.0040, 0.0056]	-0.0015 [-0.0020, -0.0010]	0.0033 [0.0029, 0.0038]	-0.0048 [-0.0052, -0.0044]	0.0078 [0.0073, 0.0083]	0.0039 [0.0034, 0.0044]	-0.0080 [-0.0085, -0.0075]	-0.0053 [-0.0058, -0.0049]	-0.0012 [-0.0017, -0.0008]	-0.0035 [-0.0039, -0.0030]	0.0052 [0.0047, 0.0057]	0.0078 [0.0074, 0.0083]	0.0021 [0.0016, 0.0025]	-0.0025 [-0.0030, -0.0020]
SM..OH..C22.2	0.0016 [0.0011, 0.0022]	0.0026 [0.0022, 0.0031]	-0.0021 [-0.0025, -0.0016]	0.0056 [0.0051, 0.0061]	-0.0052 [-0.0058, -0.0045]	-0.0066 [-0.0070, -0.0061]	-0.0014 [-0.0022, -0.0006]	-0.0038 [-0.0042, -0.0033]	0.0008 [0.0003, 0.0012]	-0.0070 [-0.0075, -0.0066]	0.0078 [0.0073, 0.0082]	0.0003 [-0.0002, 0.0007]	-0.0051 [-0.0056, -0.0047]	-0.0017 [-0.0022, -0.0013]	-0.0016 [-0.0020, -0.0012]	-0.0036 [-0.0040, -0.0032]	0.0060 [0.0055, 0.0065]	0.0028 [0.0024, 0.0032]	0.0001 [-0.0003, 0.0005]	0.0033 [0.0028, 0.0038]
SM..OH..C24.1	0.0030 [0.0022, 0.0039]	-0.0011 [-0.0016, -0.0006]	-0.0037 [-0.0043, -0.0032]	-0.0008 [-0.0014, -0.0003]	-0.0148 [-0.0156, -0.0140]	-0.0063 [-0.0068, -0.0058]	0.0107 [0.0098, 0.0116]	-0.0039 [-0.0044, -0.0034]	0.0033 [0.0028, 0.0039]	-0.0068 [-0.0073, -0.0064]	0.0025 [0.0020, 0.0030]	0.0020 [0.0014, 0.0025]	-0.0048 [-0.0053, -0.0042]	-0.0061 [-0.0065, -0.0056]	-0.0026 [-0.0031, -0.0021]	-0.0064 [-0.0069, -0.0060]	0.0007 [0.0002, 0.0012]	0.0054 [0.0050, 0.0059]	0.0050 [0.0046, 0.0055]	-0.0036 [-0.0042, -0.0031]
SM.C16.0	0.0021 [0.0016, 0.0026]	0.0015 [0.0011, 0.0019]	0.0041 [0.0036, 0.0045]	0.0016 [0.0011, 0.0020]	-0.0126 [-0.0132, -0.0119]	-0.0065 [-0.0069, -0.0061]	-0.0125 [-0.0133, -0.0118]	-0.0012 [-0.0016, -0.0008]	0.0053 [0.0049, 0.0057]	-0.0001 [-0.0005, 0.0002]	0.0054 [0.0050, 0.0059]	0.0013 [0.0009, 0.0017]	-0.0050 [-0.0054, -0.0045]	0.0028 [0.0024, 0.0032]	-0.0005 [-0.0009, -0.0001]	0.0020 [0.0017, 0.0024]	0.0007 [0.0003, 0.0011]	0.0012 [0.0008, 0.0016]	-0.0004 [-0.0008, -0.0001]	-0.0016 [-0.0020, -0.0011]
SM.C16.1	-0.0023 [-0.0030, -0.0017]	0.0028 [0.0023, 0.0032]	0.0029 [0.0024, 0.0033]	0.0012 [0.0007, 0.0016]	-0.0061 [-0.0068, -0.0054]	-0.0048 [-0.0053, -0.0044]	-0.0135 [-0.0143, -0.0127]	-0.0021 [-0.0025, -0.0016]	0.0000 [-0.0004, 0.0005]	0.0003 [-0.0001, 0.0007]	0.0068 [0.0063, 0.0073]	0.0028 [0.0023, 0.0032]	-0.0051 [-0.0056, -0.0046]	0.0085 [0.0081, 0.0090]	0.0019 [0.0015, 0.0024]	0.0004 [-0.0000, 0.0008]	0.0021 [0.0016, 0.0026]	-0.0018 [-0.0022, -0.0014]	0.0029 [0.0025, 0.0033]	0.0019 [0.0014, 0.0024]
SM.C18.0	0.0081 [0.0075, 0.0088]	-0.0003 [-0.0008, 0.0002]	0.0004 [-0.0000, 0.0009]	-0.0021 [-0.0026, -0.0016]	-0.0140 [-0.0148, -0.0133]	-0.0029 [-0.0034, -0.0024]	0.0126 [0.0117, 0.0135]	-0.0027 [-0.0032, -0.0022]	0.0061 [0.0055, 0.0066]	-0.0001 [-0.0006, 0.0003]	0.0078 [0.0073, 0.0083]	-0.0006 [-0.0011, -0.0001]	-0.0059 [-0.0065, -0.0054]	0.0017 [0.0012, 0.0022]	-0.0031 [-0.0036, -0.0027]	-0.0028 [-0.0033, -0.0024]	0.0048 [0.0044, 0.0053]	-0.0021 [-0.0026, -0.0017]	0.0037 [0.0033, 0.0041]	-0.0014 [-0.0018, -0.0009]
SM.C18.1	0.0055 [0.0049, 0.0061]	0.0039 [0.0034, 0.0044]	-0.0011 [-0.0016, -0.0006]	0.0002 [-0.0003, 0.0007]	-0.0107 [-0.0116, -0.0099]	-0.0037 [-0.0042, -0.0032]	0.0118 [0.0108, 0.0127]	-0.0042 [-0.0047, -0.0037]	-0.0036 [-0.0041, -0.0030]	-0.0026 [-0.0030, -0.0021]	0.0080 [0.0075, 0.0086]	-0.0009 [-0.0014, -0.0004]	-0.0020 [-0.0026, -0.0015]	0.0058 [0.0054, 0.0063]	-0.0042 [-0.0047, -0.0037]	-0.0028 [-0.0034, -0.0023]	0.0047 [0.0041, 0.0052]	-0.0045 [-0.0050, -0.0041]	0.0022 [0.0017, 0.0026]	0.0012 [0.0007, 0.0018]
SM.C24.0	0.0032 [0.0025, 0.0039]	-0.0012 [-0.0017, -0.0007]	-0.0002 [-0.0007, 0.0004]	-0.0055 [-0.0061, -0.0050]	-0.0198 [-0.0206, -0.0190]	-0.0071 [-0.0076, -0.0066]	-0.0018 [-0.0026, -0.0009]	-0.0030 [-0.0035, -0.0025]	0.0097 [0.0092, 0.0102]	-0.0005 [-0.0010, -0.0001]	0.0053 [0.0048, 0.0058]	0.0044 [0.0039, 0.0049]	-0.0101 [-0.0107, -0.0096]	-0.0053 [-0.0058, -0.0048]	0.0019 [0.0014, 0.0023]	-0.0004 [-0.0008, 0.0001]	0.0003 [-0.0002, 0.0008]	0.0056 [0.0052, 0.0061]	0.0051 [0.0046, 0.0055]	-0.0046 [-0.0051, -0.0041]
SM.C24.1	-0.0038 [-0.0044, -0.0033]	0.0002 [-0.0003, 0.0006]	0.0047 [0.0043, 0.0052]	0.0054 [0.0049, 0.0058]	-0.0192 [-0.0199, -0.0185]	-0.0082 [-0.0087, -0.0077]	-0.0029 [-0.0037, -0.0022]	-0.0044 [-0.0048, -0.0039]	0.0105 [0.0100, 0.0110]	-0.0029 [-0.0033, -0.0025]	0.0066 [0.0061, 0.0071]	-0.0018 [-0.0023, -0.0013]	-0.0080 [-0.0085, -0.0075]	-0.0025 [-0.0030, -0.0021]	-0.0003 [-0.0007, 0.0001]	-0.0027 [-0.0032, -0.0023]	0.0020 [0.0015, 0.0025]	0.0033 [0.0029, 0.0037]	0.0009 [0.0005, 0.0013]	-0.0009 [-0.0014, -0.0005]
SM.C26.1	-0.0011 [-0.0018, -0.0004]	-0.0015 [-0.0021, -0.0009]	0.0020 [0.0015, 0.0025]	0.0029 [0.0024, 0.0034]	-0.0084 [-0.0093, -0.0076]	-0.0084 [-0.0089, -0.0078]	0.0020 [0.0011, 0.0030]	-0.0069 [-0.0075, -0.0064]	0.0125 [0.0119, 0.0130]	-0.0036 [-0.0041, -0.0031]	0.0069 [0.0063, 0.0075]	-0.0020 [-0.0025, -0.0014]	-0.0031 [-0.0037, -0.0026]	0.0001 [-0.0004, 0.0006]	-0.0010 [-0.0015, -0.0005]	-0.0053 [-0.0058, -0.0048]	0.0021 [0.0015, 0.0027]	0.0006 [0.0002, 0.0011]	0.0045 [0.0040, 0.0050]	-0.0031 [-0.0036, -0.0026]
H1	-0.0036 [-0.0041, -0.0031]	-0.0004 [-0.0009, 0.0000]	-0.0018 [-0.0023, -0.0013]	0.0002 [-0.0002, 0.0006]	-0.0003 [-0.0010, 0.0005]	0.0013 [0.0009, 0.0018]	-0.0016 [-0.0023, -0.0009]	0.0020 [0.0015, 0.0025]	0.0001 [-0.0003, 0.0006]	-0.0004 [-0.0008, 0.0000]	-0.0001 [-0.0005, 0.0004]	0.0006 [0.0001, 0.0011]	0.0011 [0.0006, 0.0016]	-0.0005 [-0.0010, -0.0000]	-0.0000 [-0.0004, 0.0004]	0.0006 [0.0001, 0.0010]	-0.0011 [-0.0015, -0.0006]	-0.0003 [-0.0007, 0.0001]	0.0003 [-0.0002, 0.0007]	0.0000 [-0.0005, 0.0005]

## Sheet: Targeted metabolomics P values
	Metformin	Bendroflumethiazide	Losartan	Amlodipine	Atorvastatin	Acetylsalicylic Acid	Simvastatin	Bisoprolol	Omeprazole	Levothyroxine Sodium	Hydrochlorothiazide	Enalapril	Ramipril	Atenolol	Paracetamol	Lansoprazole	Metoprolol	Salbutamol	Codeine	Lisinopril
Arg	1.71373e-07	ns	ns	1.59105e-05	ns	ns	ns	ns	0.000158123	ns	ns	ns	ns	ns	ns	3.1416e-07	ns	ns	ns	ns
C0	1.92587e-08	ns	ns	ns	ns	7.56662e-10	ns	6.96048e-07	ns	ns	ns	ns	ns	8.58686e-06	ns	ns	ns	2.30984e-07	ns	ns
C10	5.46695e-06	ns	ns	ns	ns	ns	ns	ns	ns	ns	ns	ns	ns	ns	9.89829e-09	5.73848e-12	ns	ns	ns	ns
C10.1	ns	ns	ns	ns	ns	1.41996e-05	ns	2.37374e-07	ns	ns	ns	ns	9.24987e-05	6.70081e-08	ns	ns	ns	ns	ns	ns
C10.2	ns	ns	ns	ns	ns	ns	ns	6.69141e-08	ns	ns	ns	ns	ns	3.56169e-05	ns	ns	ns	ns	ns	ns
C12	ns	ns	ns	ns	ns	ns	ns	1.5924e-08	0.000324665	ns	ns	ns	ns	ns	3.5213e-05	8.36307e-05	ns	ns	ns	ns
C14.2	6.1829e-05	ns	ns	ns	ns	ns	ns	3.92347e-05	ns	ns	ns	ns	ns	ns	ns	ns	3.82179e-05	ns	ns	ns
C16	ns	ns	ns	ns	ns	ns	ns	2.80915e-07	ns	ns	ns	ns	ns	ns	ns	ns	ns	ns	ns	ns
C16.1	ns	ns	ns	ns	ns	ns	ns	ns	8.98504e-06	ns	ns	ns	1.64867e-07	ns	ns	ns	ns	ns	ns	ns
C18	ns	7.02444e-05	ns	ns	1.26079e-07	ns	0.000209513	7.32169e-05	0.000290408	ns	1.08229e-08	ns	6.88824e-06	ns	ns	ns	0.00264829	ns	ns	ns
C2	ns	ns	ns	ns	ns	ns	ns	9.05067e-05	ns	ns	ns	ns	ns	ns	ns	ns	ns	ns	ns	ns
C3	ns	ns	ns	ns	ns	7.49132e-10	ns	2.57361e-06	ns	ns	ns	ns	ns	ns	ns	ns	ns	ns	ns	ns
C4	ns	ns	ns	ns	ns	3.82067e-08	ns	1.73669e-06	ns	ns	ns	ns	ns	ns	0.000193102	ns	ns	ns	ns	ns
C6..C4.1.DC.	1.64613e-07	1.99393e-06	ns	ns	1.03575e-07	ns	2.25047e-33	ns	ns	ns	ns	ns	ns	ns	1.76766e-09	0.000587024	ns	ns	ns	ns
C7.DC	ns	ns	ns	ns	ns	ns	ns	2.18839e-07	ns	ns	ns	ns	ns	ns	ns	ns	1.52053e-06	ns	ns	ns
C8	2.69876e-08	4.55266e-08	ns	ns	ns	ns	ns	ns	ns	ns	ns	ns	ns	ns	1.17313e-12	3.00885e-08	ns	ns	ns	ns
C8.1	ns	ns	ns	ns	ns	ns	ns	ns	ns	ns	ns	ns	ns	ns	ns	ns	9.66693e-05	ns	ns	ns
Gln	ns	ns	ns	2.7578e-07	ns	ns	ns	7.40843e-05	ns	ns	ns	ns	ns	ns	ns	ns	ns	ns	ns	ns
Gly	1.39979e-07	ns	ns	ns	ns	3.67298e-08	2.92926e-07	1.76742e-08	3.52272e-05	ns	ns	ns	ns	ns	ns	ns	ns	ns	ns	ns
H1	7.07186e-12	ns	ns	ns	ns	ns	ns	ns	ns	ns	ns	ns	ns	ns	ns	ns	ns	ns	ns	ns
His	6.06714e-07	ns	ns	5.69362e-05	ns	ns	ns	1.24985e-08	ns	ns	ns	ns	ns	ns	ns	ns	ns	ns	ns	ns
Met	ns	ns	ns	ns	ns	1.81927e-14	ns	1.61484e-07	5.61482e-05	ns	ns	ns	ns	ns	ns	ns	ns	ns	ns	ns
Orn	ns	ns	ns	ns	ns	ns	ns	ns	ns	ns	ns	ns	ns	ns	ns	ns	ns	ns	9.32744e-05	ns
PC.aa.C30.0	ns	ns	ns	ns	ns	ns	3.61915e-05	ns	2.12277e-05	ns	ns	1.79904e-05	ns	ns	ns	ns	ns	ns	ns	ns
PC.aa.C32.0	ns	ns	ns	ns	0.000105753	ns	6.76913e-05	ns	2.79136e-07	ns	ns	ns	ns	ns	ns	ns	ns	ns	ns	ns
PC.aa.C32.2	ns	ns	ns	ns	ns	1.58786e-05	1.27282e-07	ns	ns	ns	ns	4.13995e-06	ns	ns	ns	ns	ns	ns	ns	ns
PC.aa.C32.3	ns	ns	ns	ns	ns	ns	ns	ns	ns	ns	0.000197825	0.000353264	ns	2.24022e-06	ns	ns	ns	ns	ns	ns
PC.aa.C34.1	4.31214e-07	ns	ns	ns	ns	ns	ns	ns	0.00305786	ns	ns	ns	ns	ns	ns	ns	ns	ns	ns	ns
PC.aa.C34.2	5.34374e-06	ns	ns	7.9108e-05	1.02123e-12	ns	2.03882e-06	ns	ns	ns	ns	ns	ns	ns	ns	ns	ns	ns	ns	ns
PC.aa.C34.3	ns	ns	ns	ns	ns	ns	6.4639e-06	ns	ns	ns	ns	4.60088e-05	ns	ns	ns	ns	ns	ns	ns	ns
PC.aa.C34.4	ns	ns	ns	ns	ns	2.93772e-09	ns	ns	ns	ns	ns	ns	ns	ns	ns	ns	ns	ns	ns	ns
PC.aa.C36.0	7.49036e-13	ns	ns	ns	ns	ns	1.61263e-05	ns	5.83493e-08	ns	ns	ns	ns	ns	ns	ns	ns	0.000262389	ns	ns
PC.aa.C36.1	ns	ns	ns	ns	ns	ns	2.57629e-07	ns	1.40777e-07	ns	ns	ns	ns	ns	ns	ns	ns	ns	ns	ns
PC.aa.C36.2	7.9248e-05	ns	ns	1.0459e-06	ns	ns	3.02812e-09	ns	ns	ns	ns	ns	ns	ns	ns	ns	ns	ns	ns	ns
PC.aa.C36.3	3.22417e-05	ns	ns	7.55512e-08	ns	ns	ns	ns	ns	ns	ns	ns	ns	ns	ns	ns	ns	ns	ns	ns
PC.aa.C36.4	ns	ns	0.00393468	ns	ns	3.47531e-06	1.75574e-21	ns	ns	ns	1.02901e-07	ns	ns	ns	ns	4.57817e-05	0.00010482	ns	ns	ns
PC.aa.C36.5	ns	ns	ns	ns	ns	ns	0.000224854	ns	ns	ns	ns	ns	ns	ns	ns	ns	ns	ns	ns	ns
PC.aa.C36.6	ns	ns	ns	ns	ns	4.00526e-09	ns	ns	ns	ns	ns	ns	ns	ns	ns	ns	ns	ns	ns	ns
PC.aa.C38.0	1.54989e-15	ns	ns	6.73839e-05	ns	ns	ns	ns	ns	ns	ns	ns	ns	ns	ns	ns	ns	0.00102446	ns	ns
PC.aa.C38.3	6.70451e-05	ns	ns	0.000101485	ns	ns	ns	ns	4.75402e-10	8.55919e-08	ns	ns	ns	ns	ns	ns	ns	ns	ns	ns
PC.aa.C38.4	ns	ns	8.56956e-07	1.08445e-05	ns	0.000198364	1.50135e-15	ns	ns	ns	2.46108e-08	1.35973e-05	ns	ns	ns	3.17976e-07	2.74824e-05	ns	ns	ns
PC.aa.C38.5	9.98241e-05	ns	ns	ns	ns	ns	ns	ns	1.54059e-06	ns	ns	ns	ns	ns	ns	ns	ns	ns	ns	ns
PC.aa.C38.6	ns	ns	ns	ns	ns	8.43317e-07	ns	ns	ns	ns	6.22965e-07	ns	ns	1.37318e-05	ns	ns	ns	2.00392e-07	ns	ns
PC.aa.C40.1	ns	ns	ns	1.45953e-05	ns	ns	ns	5.55014e-05	ns	ns	ns	ns	ns	2.49361e-05	0.00120543	ns	ns	ns	ns	ns
PC.aa.C40.2	1.33619e-06	ns	ns	ns	ns	ns	ns	1.22088e-06	ns	ns	ns	ns	ns	0.000115525	ns	ns	ns	ns	ns	ns
PC.aa.C40.3	1.63446e-05	0.00133035	ns	ns	ns	ns	ns	ns	2.36151e-10	ns	ns	ns	ns	ns	ns	ns	ns	ns	ns	ns
PC.aa.C40.4	ns	ns	ns	ns	ns	ns	2.67001e-05	ns	8.44806e-13	ns	ns	ns	ns	ns	ns	ns	0.000483051	ns	ns	ns
PC.aa.C40.5	ns	ns	ns	ns	ns	ns	ns	ns	7.54736e-36	6.52023e-07	ns	ns	ns	ns	ns	ns	ns	ns	ns	ns
PC.aa.C40.6	ns	ns	ns	ns	ns	8.64353e-08	ns	ns	ns	ns	ns	ns	ns	4.51643e-06	ns	ns	ns	8.13853e-07	ns	ns
PC.aa.C42.0	ns	ns	ns	3.26145e-08	ns	ns	ns	ns	ns	ns	ns	ns	ns	ns	ns	ns	ns	ns	1.71397e-07	ns
PC.aa.C42.1	ns	ns	ns	3.28506e-05	ns	9.68881e-06	ns	ns	ns	ns	ns	1.50274e-06	ns	ns	0.000140774	ns	ns	ns	0.000251107	ns
PC.aa.C42.4	ns	ns	ns	ns	ns	ns	ns	ns	ns	ns	2.28603e-09	ns	ns	ns	ns	ns	6.5041e-06	ns	ns	ns
PC.aa.C42.5	ns	ns	ns	ns	ns	ns	ns	ns	1.36181e-12	ns	ns	ns	ns	ns	ns	ns	ns	8.52893e-06	ns	ns
PC.aa.C42.6	ns	2.46564e-06	ns	ns	6.84687e-07	2.6581e-08	ns	ns	9.76271e-07	ns	ns	ns	ns	ns	9.68777e-07	ns	ns	0.0025175	ns	ns
PC.ae.C30.0	6.48583e-07	0.00269882	ns	ns	ns	ns	ns	ns	ns	ns	ns	3.22196e-05	ns	ns	ns	ns	ns	ns	ns	ns
PC.ae.C32.1	1.27415e-08	ns	ns	ns	0.000117193	ns	1.97488e-05	1.99849e-05	ns	2.66877e-05	ns	ns	ns	ns	ns	ns	ns	ns	ns	ns
PC.ae.C32.2	8.52649e-08	ns	ns	ns	ns	ns	ns	ns	ns	ns	ns	ns	ns	ns	ns	ns	ns	ns	ns	ns
PC.ae.C34.0	ns	ns	ns	ns	ns	ns	ns	4.34833e-05	ns	ns	ns	ns	ns	ns	ns	ns	ns	ns	ns	ns
PC.ae.C34.2	2.291e-18	ns	ns	ns	ns	ns	1.46324e-07	ns	ns	ns	ns	ns	ns	ns	ns	ns	ns	ns	ns	ns
PC.ae.C34.3	ns	ns	ns	ns	ns	ns	4.89592e-06	ns	2.50434e-10	2.48662e-07	ns	ns	ns	ns	5.47824e-07	ns	ns	ns	3.75893e-05	ns
PC.ae.C36.1	5.33818e-05	ns	ns	ns	ns	ns	ns	ns	ns	ns	ns	ns	ns	ns	ns	ns	ns	ns	ns	ns
PC.ae.C36.2	ns	ns	ns	ns	ns	ns	ns	ns	5.85274e-08	ns	ns	6.04096e-05	ns	ns	ns	ns	ns	ns	ns	ns
PC.ae.C36.3	6.94251e-23	ns	ns	ns	ns	ns	0.000109709	ns	ns	ns	ns	ns	ns	ns	ns	ns	ns	ns	ns	ns
PC.ae.C36.4	7.26222e-44	ns	ns	ns	ns	ns	ns	ns	ns	ns	ns	ns	ns	ns	ns	ns	6.42445e-11	ns	ns	ns
PC.ae.C36.5	5.50035e-09	ns	5.19782e-06	ns	ns	ns	ns	ns	3.14932e-12	ns	ns	ns	0.000429443	ns	ns	ns	8.56421e-10	ns	ns	ns
PC.ae.C38.0	ns	ns	ns	ns	ns	ns	ns	ns	ns	ns	ns	ns	ns	ns	ns	ns	ns	3.11047e-06	ns	ns
PC.ae.C38.1	ns	ns	ns	ns	1.09945e-06	ns	ns	ns	ns	ns	ns	ns	ns	ns	ns	ns	ns	ns	ns	ns
PC.ae.C38.2	ns	ns	ns	ns	ns	ns	0.000159488	ns	ns	ns	ns	ns	ns	ns	ns	ns	ns	ns	ns	ns
PC.ae.C38.4	ns	ns	0.000344054	ns	ns	0.000136277	1.22067e-11	ns	8.22672e-08	ns	2.63557e-07	ns	ns	ns	ns	7.01565e-08	2.07638e-05	ns	ns	ns
PC.ae.C38.5	2.94251e-18	ns	ns	ns	ns	ns	ns	ns	ns	ns	ns	ns	ns	ns	ns	ns	2.76484e-10	ns	ns	ns
PC.ae.C38.6	1.36519e-22	ns	ns	ns	ns	ns	ns	ns	ns	ns	ns	ns	ns	ns	ns	ns	ns	ns	ns	ns
PC.ae.C40.0	ns	ns	ns	ns	ns	2.12228e-08	ns	ns	ns	ns	ns	ns	ns	ns	ns	ns	ns	6.69159e-07	ns	ns
PC.ae.C40.1	ns	ns	ns	ns	ns	ns	ns	ns	ns	0.000109676	ns	ns	3.1813e-05	ns	ns	ns	ns	ns	ns	ns
PC.ae.C40.2	2.5453e-05	ns	ns	ns	ns	ns	ns	ns	ns	7.5045e-06	ns	ns	ns	ns	0.00250757	1.64316e-05	ns	1.8264e-09	ns	ns
PC.ae.C40.3	ns	ns	ns	ns	ns	ns	ns	ns	ns	ns	ns	ns	ns	ns	ns	ns	ns	0.000965977	ns	ns
PC.ae.C40.4	ns	ns	ns	ns	ns	ns	7.81324e-05	ns	ns	ns	ns	3.49802e-06	ns	ns	0.000161301	ns	0.000245604	1.38448e-09	1.95987e-06	ns
PC.ae.C40.5	ns	ns	ns	0.000182199	ns	ns	ns	ns	ns	ns	ns	ns	ns	ns	0.00119287	ns	0.000690846	7.31273e-05	1.12527e-07	ns
PC.ae.C40.6	ns	ns	ns	1.91118e-08	ns	1.07961e-06	ns	ns	ns	ns	ns	ns	ns	ns	ns	ns	ns	ns	ns	ns
PC.ae.C42.0	4.52209e-06	ns	ns	ns	0.00179591	4.16687e-08	ns	ns	ns	ns	ns	ns	ns	ns	ns	ns	ns	2.64119e-07	ns	ns
PC.ae.C42.1	ns	ns	ns	ns	ns	ns	ns	ns	ns	ns	5.63186e-05	ns	ns	ns	ns	ns	0.000363862	ns	ns	ns
PC.ae.C42.2	ns	ns	ns	ns	ns	ns	6.30656e-15	ns	ns	ns	ns	ns	ns	ns	ns	ns	ns	ns	ns	ns
PC.ae.C42.3	ns	ns	ns	8.85768e-08	ns	ns	ns	ns	ns	ns	2.05967e-05	ns	ns	ns	ns	ns	ns	ns	ns	ns
PC.ae.C42.4	3.33998e-06	ns	ns	ns	2.52238e-06	ns	ns	ns	0.00020099	ns	ns	ns	ns	ns	ns	ns	ns	3.8695e-06	2.36684e-05	ns
PC.ae.C42.5	ns	ns	ns	7.06317e-06	ns	ns	ns	ns	ns	ns	ns	ns	ns	ns	1.68923e-05	ns	ns	0.000108073	1.15874e-13	ns
PC.ae.C44.3	ns	ns	ns	ns	ns	ns	0.000102112	ns	ns	ns	ns	ns	ns	ns	ns	ns	8.75541e-07	ns	ns	ns
PC.ae.C44.4	2.45589e-10	ns	ns	6.52336e-05	ns	ns	ns	ns	ns	ns	ns	ns	ns	ns	ns	ns	ns	ns	ns	ns
PC.ae.C44.5	4.46438e-06	ns	ns	1.81706e-05	ns	ns	ns	ns	ns	ns	ns	ns	ns	ns	ns	ns	ns	0.0018032	2.94716e-10	ns
PC.ae.C44.6	ns	ns	ns	1.83512e-06	ns	ns	ns	ns	ns	ns	ns	ns	ns	ns	8.45445e-07	ns	ns	ns	1.14266e-05	ns
Pro	2.85627e-15	ns	ns	ns	ns	ns	ns	ns	ns	ns	ns	ns	ns	ns	ns	ns	ns	ns	ns	ns
SM..OH..C14.1	ns	ns	ns	ns	ns	ns	ns	ns	ns	0.000178079	ns	ns	ns	ns	ns	ns	ns	ns	ns	ns
SM..OH..C16.1	ns	ns	ns	ns	6.24574e-06	ns	ns	ns	ns	1.15943e-06	ns	ns	ns	ns	0.000190643	ns	ns	ns	ns	ns
SM..OH..C22.1	ns	ns	ns	ns	2.86146e-15	3.87111e-06	ns	ns	ns	ns	3.87618e-05	ns	7.14458e-07	ns	ns	ns	ns	4.17619e-07	ns	ns
SM..OH..C22.2	ns	ns	ns	ns	ns	0.000197886	ns	ns	ns	0.000284358	8.50368e-05	ns	ns	ns	ns	ns	ns	ns	ns	ns
SM..OH..C24.1	ns	ns	ns	ns	2.31708e-05	ns	0.000292713	ns	ns	3.81013e-05	ns	ns	ns	ns	ns	0.00116208	ns	3.39998e-05	ns	ns
SM.C16.0	ns	ns	ns	ns	1.88322e-05	9.04225e-05	7.15252e-06	ns	ns	ns	7.0302e-05	ns	ns	ns	ns	ns	ns	ns	ns	ns
SM.C16.1	ns	ns	ns	ns	ns	ns	8.1294e-05	ns	ns	ns	8.73939e-05	ns	ns	7.27824e-05	ns	ns	ns	ns	ns	ns
SM.C18.0	1.54981e-05	ns	ns	ns	1.98233e-05	ns	7.99041e-08	ns	ns	ns	1.73096e-06	ns	ns	ns	ns	ns	ns	ns	ns	ns
SM.C18.1	ns	ns	ns	ns	ns	ns	ns	ns	ns	ns	1.6425e-05	ns	ns	ns	ns	ns	ns	ns	ns	ns
SM.C24.0	ns	ns	ns	ns	2.32617e-11	ns	ns	ns	1.17074e-09	ns	ns	ns	0.000738996	ns	ns	ns	ns	ns	ns	ns
SM.C24.1	ns	ns	ns	ns	6.43252e-12	2.77517e-06	ns	ns	2.56379e-09	ns	ns	ns	1.40901e-06	ns	ns	ns	ns	ns	ns	ns
SM.C26.1	ns	ns	ns	ns	ns	6.11799e-08	ns	ns	2.15248e-08	ns	ns	ns	ns	ns	ns	ns	ns	ns	ns	ns
Ser	ns	ns	ns	ns	ns	ns	6.62558e-10	ns	ns	ns	1.62355e-05	ns	ns	ns	ns	ns	ns	ns	ns	ns
Thr	ns	ns	ns	8.90579e-05	ns	ns	2.18057e-08	ns	ns	ns	ns	ns	ns	ns	ns	ns	ns	ns	ns	ns
Trp	4.62015e-10	ns	ns	1.81534e-06	ns	ns	ns	ns	ns	ns	ns	ns	ns	ns	ns	ns	ns	0.000169344	ns	ns
Tyr	1.44912e-11	ns	ns	8.59709e-11	4.65353e-06	ns	ns	ns	ns	ns	ns	ns	ns	ns	2.78829e-07	ns	ns	ns	ns	ns
Val	ns	ns	ns	ns	ns	3.47091e-06	ns	1.17436e-06	ns	2.91226e-08	ns	ns	ns	ns	ns	ns	ns	ns	2.90887e-07	ns
lysoPC.a.C16.0	ns	ns	ns	ns	ns	ns	ns	ns	ns	ns	ns	ns	ns	ns	3.20794e-08	ns	ns	ns	1.91589e-05	ns
lysoPC.a.C18.0	ns	ns	ns	ns	1.4801e-06	6.4337e-10	0.000488833	ns	ns	ns	ns	ns	ns	ns	0.00128106	ns	ns	ns	3.58366e-06	ns
lysoPC.a.C18.1	ns	ns	ns	ns	2.63999e-07	ns	ns	2.88818e-07	ns	ns	ns	ns	ns	ns	6.56169e-06	ns	ns	ns	1.03044e-07	ns
lysoPC.a.C18.2	0.000286616	ns	ns	ns	ns	ns	ns	ns	ns	ns	ns	ns	ns	ns	1.72739e-06	ns	8.87882e-07	ns	1.29883e-08	ns
lysoPC.a.C20.4	ns	ns	ns	ns	ns	ns	2.57156e-17	1.13249e-05	ns	ns	4.86948e-07	ns	ns	ns	ns	ns	1.21965e-07	ns	ns	ns
xLeu	ns	ns	ns	ns	ns	7.73057e-06	ns	1.00618e-06	ns	6.39526e-06	ns	ns	ns	ns	ns	ns	ns	ns	ns	ns

## Sheet: Untargeted metabolomics CI valu
	Metformin	Bendroflumethiazide	Losartan	Amlodipine	Atorvastatin	Acetylsalicylic Acid	Simvastatin	Bisoprolol	Omeprazole	Levothyroxine Sodium	Hydrochlorothiazide	Enalapril	Ramipril	Atenolol	Paracetamol	Lansoprazole	Metoprolol	Salbutamol	Codeine	Lisinopril
20675	0.0125 [0.0117, 0.0133]	0.0061 [0.0054, 0.0067]	0.0067 [0.0061, 0.0074]	0.0034 [0.0028, 0.0041]	-0.0043 [-0.0053, -0.0034]	-0.0019 [-0.0026, -0.0012]	0.0074 [0.0063, 0.0085]	-0.0134 [-0.0142, -0.0127]	0.0055 [0.0048, 0.0062]	0.0075 [0.0069, 0.0081]	0.0028 [0.0021, 0.0034]	-0.0016 [-0.0023, -0.0010]	0.0026 [0.0019, 0.0034]	0.0139 [0.0133, 0.0145]	0.0102 [0.0096, 0.0109]	-0.0036 [-0.0043, -0.0029]	0.0035 [0.0029, 0.0042]	0.0022 [0.0017, 0.0028]	0.0035 [0.0029, 0.0040]	-0.0058 [-0.0065, -0.0051]
39270	-0.0093 [-0.0101, -0.0084]	0.0123 [0.0116, 0.0129]	0.0007 [0.0000, 0.0013]	0.0046 [0.0040, 0.0052]	-0.0090 [-0.0099, -0.0080]	-0.0072 [-0.0079, -0.0065]	0.0095 [0.0083, 0.0106]	-0.0082 [-0.0089, -0.0075]	0.0017 [0.0010, 0.0024]	-0.0014 [-0.0020, -0.0008]	0.0025 [0.0018, 0.0032]	0.0017 [0.0011, 0.0024]	-0.0013 [-0.0020, -0.0006]	0.0007 [0.0000, 0.0013]	0.0034 [0.0028, 0.0041]	0.0069 [0.0062, 0.0076]	-0.0004 [-0.0011, 0.0002]	-0.0020 [-0.0025, -0.0014]	-0.0020 [-0.0026, -0.0015]	0.0031 [0.0025, 0.0038]
35186	0.0007 [0.0000, 0.0014]	-0.0003 [-0.0008, 0.0003]	-0.0056 [-0.0062, -0.0050]	-0.0029 [-0.0035, -0.0023]	0.0015 [0.0005, 0.0024]	-0.0003 [-0.0009, 0.0002]	0.0254 [0.0242, 0.0265]	-0.0102 [-0.0108, -0.0097]	0.0007 [0.0001, 0.0013]	-0.0004 [-0.0010, 0.0001]	-0.0093 [-0.0098, -0.0087]	-0.0024 [-0.0030, -0.0019]	-0.0055 [-0.0062, -0.0048]	-0.0046 [-0.0052, -0.0040]	0.0051 [0.0046, 0.0057]	-0.0012 [-0.0018, -0.0007]	-0.0049 [-0.0054, -0.0043]	0.0042 [0.0037, 0.0047]	0.0039 [0.0034, 0.0044]	-0.0001 [-0.0007, 0.0005]
34214	0.0019 [0.0011, 0.0027]	0.0023 [0.0016, 0.0029]	-0.0038 [-0.0045, -0.0032]	0.0069 [0.0063, 0.0075]	0.0037 [0.0028, 0.0047]	0.0118 [0.0111, 0.0125]	0.0124 [0.0113, 0.0136]	0.0013 [0.0006, 0.0019]	0.0152 [0.0146, 0.0158]	0.0016 [0.0010, 0.0022]	-0.0030 [-0.0036, -0.0023]	-0.0058 [-0.0065, -0.0052]	-0.0007 [-0.0014, 0.0001]	-0.0020 [-0.0026, -0.0014]	0.0037 [0.0031, 0.0043]	-0.0071 [-0.0077, -0.0065]	-0.0020 [-0.0027, -0.0013]	0.0104 [0.0098, 0.0109]	-0.0001 [-0.0006, 0.0004]	0.0019 [0.0012, 0.0025]
32635	-0.0095 [-0.0101, -0.0088]	0.0030 [0.0025, 0.0036]	0.0051 [0.0045, 0.0057]	-0.0060 [-0.0066, -0.0055]	-0.0001 [-0.0010, 0.0008]	-0.0047 [-0.0053, -0.0041]	-0.0072 [-0.0082, -0.0061]	-0.0075 [-0.0081, -0.0068]	0.0043 [0.0037, 0.0049]	0.0025 [0.0020, 0.0030]	-0.0015 [-0.0020, -0.0009]	0.0018 [0.0012, 0.0024]	0.0016 [0.0009, 0.0022]	0.0017 [0.0011, 0.0023]	0.0115 [0.0109, 0.0120]	0.0097 [0.0091, 0.0103]	0.0014 [0.0009, 0.0020]	0.0038 [0.0033, 0.0043]	0.0077 [0.0072, 0.0082]	0.0009 [0.0003, 0.0015]
33955	0.0034 [0.0026, 0.0042]	0.0028 [0.0021, 0.0035]	-0.0053 [-0.0060, -0.0047]	0.0005 [-0.0002, 0.0012]	-0.0014 [-0.0025, -0.0003]	-0.0166 [-0.0173, -0.0159]	0.0105 [0.0094, 0.0116]	-0.0076 [-0.0082, -0.0069]	-0.0081 [-0.0088, -0.0074]	-0.0045 [-0.0051, -0.0039]	0.0002 [-0.0005, 0.0009]	-0.0028 [-0.0035, -0.0021]	0.0029 [0.0021, 0.0037]	-0.0093 [-0.0099, -0.0086]	0.0121 [0.0114, 0.0128]	0.0060 [0.0054, 0.0066]	0.0004 [-0.0003, 0.0011]	0.0059 [0.0054, 0.0065]	0.0052 [0.0045, 0.0058]	-0.0002 [-0.0009, 0.0004]
34416	-0.0013 [-0.0021, -0.0005]	0.0060 [0.0054, 0.0066]	0.0011 [0.0005, 0.0017]	0.0007 [0.0000, 0.0013]	0.0110 [0.0101, 0.0119]	-0.0040 [-0.0046, -0.0034]	-0.0071 [-0.0081, -0.0060]	-0.0056 [-0.0061, -0.0050]	0.0041 [0.0034, 0.0047]	0.0011 [0.0006, 0.0017]	-0.0033 [-0.0040, -0.0027]	-0.0032 [-0.0039, -0.0026]	0.0042 [0.0035, 0.0049]	0.0035 [0.0029, 0.0041]	0.0144 [0.0138, 0.0150]	0.0040 [0.0034, 0.0046]	0.0042 [0.0036, 0.0048]	0.0021 [0.0015, 0.0026]	0.0068 [0.0062, 0.0074]	-0.0005 [-0.0011, 0.0001]
19324	0.0008 [-0.0001, 0.0017]	0.0039 [0.0032, 0.0046]	-0.0064 [-0.0070, -0.0058]	-0.0117 [-0.0124, -0.0110]	-0.0071 [-0.0083, -0.0058]	-0.0076 [-0.0084, -0.0069]	-0.0018 [-0.0030, -0.0006]	-0.0085 [-0.0092, -0.0078]	-0.0051 [-0.0058, -0.0043]	0.0033 [0.0027, 0.0039]	0.0083 [0.0075, 0.0091]	0.0044 [0.0037, 0.0050]	-0.0045 [-0.0052, -0.0037]	-0.0005 [-0.0012, 0.0001]	-0.0010 [-0.0016, -0.0004]	-0.0028 [-0.0035, -0.0021]	0.0070 [0.0063, 0.0077]	0.0039 [0.0033, 0.0045]	-0.0024 [-0.0031, -0.0018]	0.0003 [-0.0004, 0.0010]
33971	0.0028 [0.0022, 0.0034]	0.0005 [-0.0000, 0.0010]	-0.0016 [-0.0021, -0.0011]	0.0041 [0.0036, 0.0046]	0.0111 [0.0103, 0.0119]	-0.0014 [-0.0019, -0.0008]	0.0006 [-0.0002, 0.0013]	-0.0044 [-0.0050, -0.0039]	-0.0034 [-0.0038, -0.0029]	0.0008 [0.0003, 0.0012]	0.0006 [0.0001, 0.0010]	0.0023 [0.0018, 0.0028]	-0.0062 [-0.0067, -0.0056]	-0.0093 [-0.0098, -0.0088]	0.0064 [0.0059, 0.0069]	-0.0015 [-0.0020, -0.0010]	0.0007 [0.0002, 0.0012]	0.0085 [0.0081, 0.0090]	0.0004 [-0.0000, 0.0008]	0.0071 [0.0066, 0.0075]
33972	0.0053 [0.0048, 0.0059]	0.0055 [0.0051, 0.0060]	-0.0009 [-0.0014, -0.0004]	0.0083 [0.0079, 0.0088]	0.0106 [0.0098, 0.0114]	-0.0055 [-0.0059, -0.0050]	-0.0013 [-0.0021, -0.0006]	-0.0070 [-0.0075, -0.0065]	-0.0072 [-0.0077, -0.0068]	-0.0028 [-0.0033, -0.0024]	0.0006 [0.0001, 0.0011]	0.0045 [0.0040, 0.0050]	-0.0028 [-0.0033, -0.0023]	-0.0076 [-0.0081, -0.0071]	0.0053 [0.0048, 0.0057]	0.0012 [0.0007, 0.0016]	-0.0004 [-0.0008, 0.0001]	0.0071 [0.0067, 0.0075]	0.0003 [-0.0001, 0.0007]	0.0068 [0.0063, 0.0073]
32497	-0.0164 [-0.0172, -0.0155]	0.0043 [0.0037, 0.0049]	-0.0079 [-0.0085, -0.0073]	0.0047 [0.0041, 0.0052]	0.0014 [0.0005, 0.0022]	0.0037 [0.0031, 0.0043]	0.0118 [0.0109, 0.0128]	0.0076 [0.0071, 0.0082]	0.0014 [0.0009, 0.0020]	-0.0116 [-0.0122, -0.0110]	-0.0046 [-0.0053, -0.0040]	0.0048 [0.0042, 0.0055]	-0.0048 [-0.0054, -0.0042]	-0.0046 [-0.0051, -0.0041]	-0.0000 [-0.0006, 0.0005]	-0.0083 [-0.0089, -0.0078]	-0.0061 [-0.0067, -0.0055]	0.0032 [0.0026, 0.0037]	-0.0038 [-0.0043, -0.0033]	0.0025 [0.0019, 0.0031]
37752	-0.0055 [-0.0063, -0.0048]	-0.0007 [-0.0014, -0.0001]	-0.0008 [-0.0014, -0.0001]	-0.0051 [-0.0057, -0.0045]	0.0036 [0.0026, 0.0045]	-0.0105 [-0.0112, -0.0099]	-0.0027 [-0.0038, -0.0016]	-0.0025 [-0.0031, -0.0019]	0.0070 [0.0063, 0.0076]	-0.0029 [-0.0035, -0.0023]	-0.0047 [-0.0054, -0.0041]	-0.0063 [-0.0069, -0.0057]	-0.0004 [-0.0011, 0.0003]	-0.0085 [-0.0091, -0.0079]	-0.0076 [-0.0082, -0.0071]	0.0044 [0.0038, 0.0050]	-0.0035 [-0.0042, -0.0028]	0.0009 [0.0003, 0.0015]	-0.0071 [-0.0077, -0.0066]	-0.0020 [-0.0027, -0.0013]
38768	0.0000 [-0.0007, 0.0007]	0.0109 [0.0103, 0.0114]	-0.0030 [-0.0036, -0.0024]	0.0086 [0.0081, 0.0092]	0.0163 [0.0154, 0.0171]	-0.0044 [-0.0050, -0.0039]	-0.0038 [-0.0049, -0.0027]	-0.0038 [-0.0043, -0.0032]	-0.0075 [-0.0081, -0.0069]	-0.0053 [-0.0058, -0.0048]	-0.0002 [-0.0007, 0.0004]	0.0046 [0.0040, 0.0052]	0.0017 [0.0011, 0.0023]	-0.0068 [-0.0074, -0.0062]	0.0089 [0.0083, 0.0095]	-0.0014 [-0.0020, -0.0009]	0.0006 [0.0000, 0.0011]	0.0083 [0.0077, 0.0088]	0.0025 [0.0020, 0.0029]	0.0052 [0.0047, 0.0058]
39609	0.0088 [0.0080, 0.0095]	-0.0026 [-0.0032, -0.0020]	0.0030 [0.0024, 0.0036]	0.0021 [0.0015, 0.0026]	0.0026 [0.0015, 0.0037]	-0.0065 [-0.0072, -0.0058]	-0.0040 [-0.0052, -0.0029]	-0.0055 [-0.0061, -0.0049]	0.0100 [0.0093, 0.0106]	0.0055 [0.0050, 0.0061]	0.0029 [0.0023, 0.0035]	-0.0010 [-0.0016, -0.0004]	-0.0051 [-0.0059, -0.0044]	-0.0086 [-0.0091, -0.0080]	-0.0087 [-0.0093, -0.0082]	-0.0020 [-0.0026, -0.0015]	0.0034 [0.0027, 0.0040]	0.0003 [-0.0002, 0.0008]	-0.0092 [-0.0097, -0.0087]	-0.0015 [-0.0021, -0.0009]
38296	0.0005 [-0.0003, 0.0014]	0.0065 [0.0060, 0.0071]	-0.0026 [-0.0031, -0.0020]	0.0060 [0.0054, 0.0066]	0.0087 [0.0077, 0.0096]	-0.0073 [-0.0078, -0.0067]	0.0016 [0.0006, 0.0027]	-0.0035 [-0.0041, -0.0029]	-0.0107 [-0.0113, -0.0101]	-0.0064 [-0.0069, -0.0058]	-0.0011 [-0.0017, -0.0005]	0.0044 [0.0038, 0.0050]	-0.0004 [-0.0010, 0.0003]	-0.0055 [-0.0061, -0.0050]	0.0060 [0.0055, 0.0065]	0.0001 [-0.0004, 0.0007]	-0.0024 [-0.0030, -0.0018]	0.0036 [0.0030, 0.0041]	0.0013 [0.0008, 0.0018]	0.0020 [0.0014, 0.0026]
43343	-0.0077 [-0.0085, -0.0069]	0.0077 [0.0070, 0.0084]	-0.0103 [-0.0110, -0.0095]	-0.0026 [-0.0032, -0.0020]	-0.0057 [-0.0068, -0.0046]	0.0035 [0.0028, 0.0041]	0.0090 [0.0077, 0.0102]	0.0073 [0.0066, 0.0080]	0.0046 [0.0039, 0.0053]	0.0018 [0.0012, 0.0025]	-0.0162 [-0.0169, -0.0154]	0.0022 [0.0015, 0.0030]	0.0028 [0.0021, 0.0036]	-0.0001 [-0.0007, 0.0006]	0.0066 [0.0059, 0.0072]	-0.0014 [-0.0021, -0.0008]	-0.0033 [-0.0040, -0.0026]	-0.0029 [-0.0035, -0.0023]	0.0000 [-0.0006, 0.0006]	-0.0002 [-0.0009, 0.0005]
35675	-0.0035 [-0.0043, -0.0027]	0.0028 [0.0023, 0.0034]	0.0013 [0.0008, 0.0019]	-0.0002 [-0.0007, 0.0004]	0.0085 [0.0077, 0.0093]	-0.0047 [-0.0053, -0.0040]	-0.0177 [-0.0187, -0.0167]	-0.0055 [-0.0062, -0.0049]	0.0014 [0.0009, 0.0020]	0.0063 [0.0058, 0.0069]	0.0145 [0.0139, 0.0152]	-0.0030 [-0.0037, -0.0024]	-0.0049 [-0.0055, -0.0043]	0.0045 [0.0040, 0.0051]	0.0018 [0.0013, 0.0024]	-0.0026 [-0.0032, -0.0021]	0.0106 [0.0100, 0.0112]	-0.0019 [-0.0025, -0.0014]	-0.0003 [-0.0008, 0.0002]	0.0053 [0.0047, 0.0059]
17945	0.0163 [0.0154, 0.0171]	0.0045 [0.0039, 0.0050]	-0.0042 [-0.0048, -0.0036]	0.0061 [0.0055, 0.0067]	0.0145 [0.0136, 0.0154]	0.0003 [-0.0003, 0.0008]	-0.0113 [-0.0122, -0.0103]	-0.0058 [-0.0064, -0.0052]	-0.0050 [-0.0056, -0.0043]	-0.0006 [-0.0012, -0.0001]	0.0080 [0.0073, 0.0087]	-0.0061 [-0.0068, -0.0054]	0.0004 [-0.0003, 0.0010]	0.0016 [0.0010, 0.0021]	0.0068 [0.0062, 0.0074]	-0.0012 [-0.0018, -0.0006]	0.0108 [0.0101, 0.0115]	0.0004 [-0.0001, 0.0009]	-0.0005 [-0.0010, 0.0000]	0.0038 [0.0032, 0.0045]
35431	0.0032 [0.0024, 0.0039]	0.0022 [0.0016, 0.0028]	-0.0001 [-0.0007, 0.0005]	0.0018 [0.0013, 0.0024]	-0.0046 [-0.0055, -0.0037]	0.0065 [0.0059, 0.0070]	0.0087 [0.0077, 0.0098]	0.0112 [0.0107, 0.0118]	0.0033 [0.0026, 0.0039]	0.0013 [0.0008, 0.0018]	0.0048 [0.0043, 0.0054]	0.0062 [0.0057, 0.0068]	0.0009 [0.0002, 0.0016]	-0.0029 [-0.0035, -0.0024]	0.0036 [0.0030, 0.0042]	0.0012 [0.0007, 0.0018]	-0.0069 [-0.0075, -0.0063]	0.0044 [0.0039, 0.0049]	0.0049 [0.0044, 0.0055]	-0.0039 [-0.0044, -0.0033]
43400	0.0039 [0.0030, 0.0049]	0.0040 [0.0032, 0.0047]	-0.0026 [-0.0034, -0.0019]	-0.0215 [-0.0222, -0.0207]	-0.0100 [-0.0114, -0.0087]	-0.0143 [-0.0150, -0.0135]	-0.0018 [-0.0031, -0.0005]	-0.0027 [-0.0035, -0.0020]	0.0114 [0.0107, 0.0121]	0.0117 [0.0111, 0.0124]	0.0086 [0.0078, 0.0094]	0.0083 [0.0075, 0.0090]	-0.0232 [-0.0239, -0.0224]	-0.0077 [-0.0084, -0.0070]	0.0079 [0.0072, 0.0087]	0.0023 [0.0016, 0.0030]	0.0004 [-0.0003, 0.0012]	-0.0072 [-0.0078, -0.0065]	0.0080 [0.0074, 0.0087]	-0.0075 [-0.0082, -0.0068]
35635	-0.0091 [-0.0098, -0.0085]	0.0041 [0.0035, 0.0047]	-0.0005 [-0.0011, 0.0001]	-0.0022 [-0.0028, -0.0016]	0.0042 [0.0032, 0.0053]	0.0089 [0.0083, 0.0096]	0.0014 [0.0005, 0.0024]	0.0058 [0.0052, 0.0064]	0.0065 [0.0059, 0.0071]	-0.0021 [-0.0026, -0.0015]	-0.0032 [-0.0038, -0.0026]	-0.0018 [-0.0024, -0.0012]	0.0008 [0.0001, 0.0014]	0.0042 [0.0037, 0.0048]	0.0001 [-0.0004, 0.0007]	0.0009 [0.0004, 0.0015]	0.0048 [0.0043, 0.0054]	0.0043 [0.0038, 0.0048]	-0.0001 [-0.0006, 0.0004]	0.0006 [0.0000, 0.0012]
32197	-0.0069 [-0.0077, -0.0062]	0.0002 [-0.0004, 0.0008]	0.0072 [0.0066, 0.0079]	-0.0028 [-0.0034, -0.0022]	-0.0050 [-0.0059, -0.0040]	0.0038 [0.0032, 0.0044]	-0.0029 [-0.0039, -0.0018]	0.0010 [0.0004, 0.0017]	0.0000 [-0.0006, 0.0007]	0.0008 [0.0003, 0.0014]	0.0029 [0.0023, 0.0035]	-0.0026 [-0.0033, -0.0019]	0.0018 [0.0012, 0.0024]	0.0076 [0.0070, 0.0082]	-0.0169 [-0.0175, -0.0163]	-0.0009 [-0.0015, -0.0003]	-0.0005 [-0.0011, 0.0001]	0.0015 [0.0010, 0.0020]	-0.0121 [-0.0127, -0.0116]	-0.0068 [-0.0075, -0.0062]
31787	-0.0104 [-0.0111, -0.0096]	0.0036 [0.0031, 0.0042]	0.0062 [0.0056, 0.0068]	0.0091 [0.0085, 0.0097]	0.0029 [0.0020, 0.0038]	0.0044 [0.0038, 0.0050]	0.0069 [0.0059, 0.0078]	-0.0015 [-0.0021, -0.0009]	-0.0007 [-0.0013, -0.0001]	-0.0037 [-0.0042, -0.0031]	0.0040 [0.0035, 0.0046]	-0.0041 [-0.0047, -0.0035]	0.0022 [0.0016, 0.0028]	0.0054 [0.0048, 0.0060]	0.0087 [0.0081, 0.0093]	0.0102 [0.0096, 0.0108]	0.0012 [0.0006, 0.0018]	-0.0070 [-0.0075, -0.0064]	0.0056 [0.0051, 0.0061]	-0.0011 [-0.0017, -0.0005]
542	0.0097 [0.0090, 0.0105]	-0.0062 [-0.0068, -0.0057]	-0.0110 [-0.0117, -0.0104]	-0.0099 [-0.0105, -0.0093]	-0.0119 [-0.0128, -0.0109]	-0.0197 [-0.0203, -0.0190]	0.0090 [0.0079, 0.0102]	-0.0072 [-0.0078, -0.0066]	0.0033 [0.0028, 0.0039]	0.0074 [0.0069, 0.0079]	-0.0053 [-0.0059, -0.0047]	0.0035 [0.0029, 0.0041]	-0.0118 [-0.0125, -0.0112]	-0.0101 [-0.0107, -0.0095]	0.0023 [0.0017, 0.0029]	0.0026 [0.0020, 0.0032]	-0.0094 [-0.0100, -0.0088]	0.0080 [0.0076, 0.0085]	0.0100 [0.0095, 0.0105]	-0.0001 [-0.0007, 0.0005]
43264	0.0109 [0.0100, 0.0118]	0.0021 [0.0015, 0.0027]	0.0007 [0.0001, 0.0013]	-0.0014 [-0.0020, -0.0008]	0.0005 [-0.0005, 0.0015]	-0.0043 [-0.0049, -0.0036]	-0.0041 [-0.0052, -0.0030]	0.0069 [0.0063, 0.0075]	0.0045 [0.0039, 0.0052]	0.0015 [0.0010, 0.0021]	-0.0047 [-0.0054, -0.0041]	-0.0006 [-0.0013, 0.0001]	0.0035 [0.0028, 0.0042]	0.0011 [0.0005, 0.0018]	0.0018 [0.0012, 0.0025]	0.0012 [0.0006, 0.0018]	-0.0064 [-0.0071, -0.0058]	0.0044 [0.0039, 0.0049]	0.0051 [0.0046, 0.0057]	-0.0017 [-0.0023, -0.0010]
1549	0.0092 [0.0085, 0.0099]	0.0006 [-0.0000, 0.0011]	-0.0088 [-0.0095, -0.0082]	-0.0031 [-0.0037, -0.0026]	-0.0091 [-0.0099, -0.0082]	-0.0122 [-0.0128, -0.0115]	0.0023 [0.0013, 0.0033]	-0.0008 [-0.0014, -0.0002]	0.0004 [-0.0002, 0.0009]	0.0075 [0.0070, 0.0081]	-0.0055 [-0.0061, -0.0050]	0.0055 [0.0049, 0.0061]	-0.0059 [-0.0066, -0.0053]	-0.0080 [-0.0085, -0.0074]	0.0036 [0.0030, 0.0042]	0.0064 [0.0058, 0.0069]	-0.0140 [-0.0146, -0.0135]	0.0069 [0.0064, 0.0074]	0.0098 [0.0093, 0.0104]	-0.0019 [-0.0025, -0.0013]
27672	0.0133 [0.0123, 0.0143]	0.0047 [0.0040, 0.0054]	-0.0024 [-0.0030, -0.0017]	-0.0065 [-0.0071, -0.0058]	-0.0094 [-0.0105, -0.0084]	0.0069 [0.0061, 0.0078]	0.0155 [0.0142, 0.0169]	-0.0067 [-0.0074, -0.0060]	0.0118 [0.0110, 0.0125]	0.0032 [0.0026, 0.0038]	-0.0070 [-0.0076, -0.0063]	-0.0021 [-0.0027, -0.0014]	-0.0074 [-0.0081, -0.0068]	0.0012 [0.0006, 0.0018]	0.0068 [0.0061, 0.0075]	0.0075 [0.0069, 0.0082]	-0.0043 [-0.0049, -0.0036]	0.0005 [-0.0001, 0.0010]	0.0036 [0.0031, 0.0042]	0.0028 [0.0022, 0.0035]
21047	0.0036 [0.0029, 0.0043]	0.0038 [0.0033, 0.0044]	0.0043 [0.0037, 0.0048]	0.0063 [0.0058, 0.0068]	0.0072 [0.0063, 0.0080]	0.0143 [0.0137, 0.0148]	-0.0018 [-0.0027, -0.0010]	0.0041 [0.0035, 0.0046]	0.0028 [0.0023, 0.0033]	0.0048 [0.0043, 0.0053]	-0.0009 [-0.0015, -0.0004]	0.0034 [0.0029, 0.0040]	0.0089 [0.0082, 0.0095]	0.0051 [0.0046, 0.0056]	-0.0037 [-0.0042, -0.0032]	-0.0027 [-0.0033, -0.0022]	0.0012 [0.0007, 0.0017]	0.0026 [0.0021, 0.0030]	-0.0024 [-0.0029, -0.0019]	-0.0034 [-0.0039, -0.0028]
15676	0.0008 [0.0001, 0.0015]	0.0042 [0.0036, 0.0047]	0.0006 [0.0001, 0.0011]	-0.0028 [-0.0033, -0.0022]	0.0065 [0.0057, 0.0073]	0.0102 [0.0096, 0.0107]	-0.0016 [-0.0025, -0.0007]	0.0045 [0.0039, 0.0050]	0.0069 [0.0063, 0.0074]	0.0047 [0.0041, 0.0053]	-0.0048 [-0.0054, -0.0043]	0.0004 [-0.0001, 0.0010]	0.0079 [0.0073, 0.0085]	0.0064 [0.0059, 0.0069]	-0.0028 [-0.0033, -0.0023]	-0.0001 [-0.0006, 0.0005]	-0.0021 [-0.0027, -0.0016]	0.0008 [0.0004, 0.0013]	-0.0004 [-0.0009, 0.0001]	-0.0025 [-0.0031, -0.0019]
15677	-0.0131 [-0.0141, -0.0122]	-0.0053 [-0.0060, -0.0046]	0.0047 [0.0040, 0.0055]	0.0008 [0.0000, 0.0015]	-0.0027 [-0.0038, -0.0016]	0.0005 [-0.0002, 0.0013]	-0.0025 [-0.0037, -0.0012]	0.0017 [0.0010, 0.0024]	0.0006 [-0.0002, 0.0013]	-0.0016 [-0.0024, -0.0009]	0.0025 [0.0018, 0.0033]	0.0034 [0.0027, 0.0041]	-0.0089 [-0.0097, -0.0081]	-0.0071 [-0.0078, -0.0063]	-0.0015 [-0.0022, -0.0008]	0.0058 [0.0051, 0.0065]	-0.0028 [-0.0036, -0.0021]	-0.0055 [-0.0062, -0.0049]	0.0020 [0.0014, 0.0027]	0.0051 [0.0044, 0.0058]
1558	0.0107 [0.0099, 0.0115]	0.0050 [0.0044, 0.0057]	0.0003 [-0.0003, 0.0010]	0.0051 [0.0045, 0.0058]	0.0062 [0.0050, 0.0073]	-0.0040 [-0.0047, -0.0032]	-0.0090 [-0.0101, -0.0079]	-0.0053 [-0.0060, -0.0047]	-0.0042 [-0.0049, -0.0036]	0.0012 [0.0006, 0.0018]	0.0077 [0.0070, 0.0085]	0.0022 [0.0016, 0.0029]	-0.0018 [-0.0025, -0.0011]	-0.0002 [-0.0009, 0.0004]	0.0077 [0.0071, 0.0083]	0.0052 [0.0046, 0.0058]	0.0079 [0.0072, 0.0086]	-0.0017 [-0.0023, -0.0012]	0.0016 [0.0010, 0.0022]	0.0028 [0.0022, 0.0035]
37202	-0.0030 [-0.0037, -0.0024]	0.0120 [0.0114, 0.0126]	0.0005 [-0.0001, 0.0011]	0.0000 [-0.0005, 0.0006]	-0.0061 [-0.0072, -0.0051]	0.0055 [0.0049, 0.0061]	0.0045 [0.0036, 0.0054]	0.0005 [-0.0001, 0.0011]	-0.0051 [-0.0058, -0.0045]	0.0083 [0.0077, 0.0088]	-0.0054 [-0.0060, -0.0048]	-0.0052 [-0.0058, -0.0045]	0.0015 [0.0008, 0.0022]	0.0037 [0.0032, 0.0043]	-0.0041 [-0.0046, -0.0035]	-0.0013 [-0.0019, -0.0007]	-0.0078 [-0.0085, -0.0072]	-0.0047 [-0.0052, -0.0042]	-0.0032 [-0.0037, -0.0027]	-0.0011 [-0.0017, -0.0005]
37203	0.0056 [0.0049, 0.0062]	0.0083 [0.0077, 0.0089]	0.0044 [0.0038, 0.0050]	-0.0022 [-0.0028, -0.0016]	-0.0029 [-0.0039, -0.0019]	0.0036 [0.0030, 0.0043]	0.0027 [0.0016, 0.0037]	0.0004 [-0.0002, 0.0010]	-0.0129 [-0.0136, -0.0123]	-0.0006 [-0.0012, -0.0001]	-0.0048 [-0.0055, -0.0042]	-0.0050 [-0.0056, -0.0044]	0.0037 [0.0031, 0.0043]	0.0106 [0.0101, 0.0112]	-0.0194 [-0.0201, -0.0188]	-0.0080 [-0.0086, -0.0074]	-0.0016 [-0.0022, -0.0010]	-0.0103 [-0.0108, -0.0098]	-0.0128 [-0.0134, -0.0122]	0.0014 [0.0008, 0.0020]
22116	-0.0006 [-0.0013, 0.0002]	0.0052 [0.0047, 0.0058]	0.0006 [0.0001, 0.0011]	-0.0029 [-0.0034, -0.0023]	0.0047 [0.0038, 0.0056]	0.0093 [0.0088, 0.0099]	0.0011 [0.0001, 0.0020]	0.0028 [0.0022, 0.0033]	0.0049 [0.0044, 0.0055]	0.0054 [0.0048, 0.0060]	-0.0021 [-0.0027, -0.0015]	0.0007 [0.0001, 0.0013]	0.0063 [0.0057, 0.0069]	0.0049 [0.0044, 0.0054]	-0.0038 [-0.0043, -0.0033]	-0.0030 [-0.0036, -0.0025]	0.0010 [0.0004, 0.0016]	0.0010 [0.0005, 0.0015]	-0.0015 [-0.0020, -0.0010]	-0.0042 [-0.0047, -0.0036]
42493	-0.0068 [-0.0079, -0.0058]	0.0030 [0.0023, 0.0037]	0.0041 [0.0034, 0.0048]	0.0092 [0.0085, 0.0099]	0.0013 [0.0001, 0.0024]	0.0091 [0.0084, 0.0099]	0.0007 [-0.0006, 0.0020]	-0.0029 [-0.0036, -0.0021]	-0.0056 [-0.0064, -0.0049]	0.0001 [-0.0005, 0.0007]	-0.0026 [-0.0033, -0.0019]	-0.0051 [-0.0058, -0.0044]	0.0087 [0.0080, 0.0095]	0.0003 [-0.0004, 0.0009]	0.0096 [0.0089, 0.0102]	0.0031 [0.0025, 0.0038]	-0.0018 [-0.0026, -0.0011]	0.0070 [0.0064, 0.0076]	0.0098 [0.0092, 0.0104]	0.0019 [0.0012, 0.0026]
36098	-0.0113 [-0.0122, -0.0103]	0.0058 [0.0051, 0.0065]	-0.0056 [-0.0064, -0.0049]	-0.0047 [-0.0054, -0.0040]	0.0026 [0.0013, 0.0038]	0.0043 [0.0035, 0.0051]	0.0041 [0.0027, 0.0054]	-0.0022 [-0.0029, -0.0015]	0.0016 [0.0009, 0.0023]	-0.0080 [-0.0087, -0.0074]	-0.0126 [-0.0133, -0.0119]	-0.0062 [-0.0069, -0.0055]	0.0046 [0.0038, 0.0054]	-0.0018 [-0.0025, -0.0010]	0.0078 [0.0072, 0.0085]	0.0056 [0.0049, 0.0063]	-0.0097 [-0.0105, -0.0089]	0.0019 [0.0012, 0.0025]	0.0070 [0.0064, 0.0076]	-0.0026 [-0.0033, -0.0018]
33968	-0.0124 [-0.0130, -0.0118]	-0.0092 [-0.0097, -0.0087]	0.0021 [0.0016, 0.0027]	0.0022 [0.0017, 0.0027]	0.0057 [0.0048, 0.0066]	-0.0021 [-0.0027, -0.0016]	0.0005 [-0.0004, 0.0015]	-0.0008 [-0.0014, -0.0003]	-0.0008 [-0.0014, -0.0003]	-0.0044 [-0.0049, -0.0038]	-0.0001 [-0.0007, 0.0004]	-0.0015 [-0.0021, -0.0009]	-0.0027 [-0.0032, -0.0021]	-0.0069 [-0.0074, -0.0063]	-0.0055 [-0.0060, -0.0050]	-0.0003 [-0.0008, 0.0003]	0.0011 [0.0006, 0.0016]	0.0043 [0.0038, 0.0048]	-0.0024 [-0.0029, -0.0020]	0.0023 [0.0017, 0.0028]
1494	-0.0037 [-0.0045, -0.0029]	-0.0060 [-0.0066, -0.0054]	0.0034 [0.0028, 0.0040]	-0.0038 [-0.0043, -0.0033]	0.0049 [0.0039, 0.0059]	0.0036 [0.0029, 0.0043]	-0.0025 [-0.0035, -0.0016]	0.0025 [0.0019, 0.0031]	0.0075 [0.0069, 0.0081]	-0.0013 [-0.0018, -0.0008]	0.0049 [0.0043, 0.0055]	-0.0050 [-0.0056, -0.0045]	-0.0012 [-0.0019, -0.0006]	0.0035 [0.0029, 0.0041]	0.0019 [0.0013, 0.0024]	-0.0021 [-0.0027, -0.0015]	0.0104 [0.0098, 0.0110]	-0.0013 [-0.0018, -0.0007]	-0.0001 [-0.0007, 0.0004]	-0.0023 [-0.0029, -0.0016]
37190	0.0069 [0.0062, 0.0076]	0.0054 [0.0048, 0.0060]	0.0058 [0.0051, 0.0064]	0.0034 [0.0028, 0.0040]	0.0077 [0.0066, 0.0088]	0.0014 [0.0008, 0.0020]	-0.0052 [-0.0063, -0.0042]	0.0009 [0.0003, 0.0015]	0.0003 [-0.0003, 0.0009]	0.0120 [0.0114, 0.0126]	0.0012 [0.0006, 0.0018]	-0.0048 [-0.0054, -0.0041]	0.0014 [0.0007, 0.0021]	0.0043 [0.0037, 0.0049]	-0.0062 [-0.0068, -0.0056]	-0.0023 [-0.0029, -0.0017]	-0.0040 [-0.0046, -0.0033]	-0.0019 [-0.0024, -0.0013]	-0.0058 [-0.0064, -0.0053]	-0.0077 [-0.0083, -0.0070]
36776	-0.0100 [-0.0108, -0.0091]	0.0025 [0.0019, 0.0031]	-0.0003 [-0.0010, 0.0004]	-0.0078 [-0.0084, -0.0071]	-0.0043 [-0.0054, -0.0033]	0.0060 [0.0054, 0.0066]	-0.0039 [-0.0051, -0.0027]	0.0030 [0.0023, 0.0037]	0.0006 [-0.0001, 0.0013]	-0.0056 [-0.0062, -0.0051]	-0.0065 [-0.0072, -0.0059]	-0.0087 [-0.0094, -0.0080]	0.0006 [-0.0000, 0.0013]	0.0047 [0.0041, 0.0053]	-0.0086 [-0.0092, -0.0080]	-0.0015 [-0.0022, -0.0008]	0.0039 [0.0033, 0.0046]	0.0003 [-0.0003, 0.0008]	-0.0108 [-0.0114, -0.0103]	-0.0046 [-0.0052, -0.0040]
32198	0.0033 [0.0027, 0.0039]	-0.0035 [-0.0040, -0.0029]	-0.0025 [-0.0031, -0.0020]	-0.0067 [-0.0072, -0.0062]	0.0016 [0.0007, 0.0025]	-0.0103 [-0.0109, -0.0098]	-0.0048 [-0.0059, -0.0037]	0.0063 [0.0057, 0.0068]	0.0086 [0.0080, 0.0091]	-0.0005 [-0.0010, -0.0000]	0.0014 [0.0008, 0.0019]	0.0029 [0.0023, 0.0034]	-0.0010 [-0.0016, -0.0004]	-0.0025 [-0.0031, -0.0020]	0.0042 [0.0037, 0.0047]	0.0043 [0.0037, 0.0048]	-0.0047 [-0.0052, -0.0041]	0.0022 [0.0017, 0.0026]	0.0061 [0.0056, 0.0066]	-0.0035 [-0.0041, -0.0030]
43258	0.0271 [0.0263, 0.0280]	0.0104 [0.0098, 0.0110]	-0.0024 [-0.0031, -0.0017]	0.0001 [-0.0005, 0.0008]	0.0004 [-0.0007, 0.0016]	-0.0006 [-0.0013, 0.0000]	-0.0071 [-0.0083, -0.0060]	-0.0012 [-0.0019, -0.0006]	-0.0130 [-0.0137, -0.0123]	0.0010 [0.0004, 0.0016]	-0.0039 [-0.0045, -0.0033]	0.0017 [0.0009, 0.0024]	0.0028 [0.0021, 0.0036]	0.0023 [0.0017, 0.0030]	0.0021 [0.0014, 0.0027]	-0.0008 [-0.0015, -0.0002]	0.0018 [0.0012, 0.0024]	0.0035 [0.0029, 0.0041]	-0.0082 [-0.0087, -0.0076]	0.0054 [0.0048, 0.0061]
32342	0.0121 [0.0112, 0.0129]	0.0037 [0.0030, 0.0043]	-0.0037 [-0.0044, -0.0030]	0.0017 [0.0011, 0.0024]	0.0018 [0.0008, 0.0029]	-0.0064 [-0.0071, -0.0056]	-0.0130 [-0.0141, -0.0119]	-0.0021 [-0.0029, -0.0014]	0.0058 [0.0050, 0.0065]	-0.0104 [-0.0110, -0.0098]	0.0042 [0.0035, 0.0050]	-0.0003 [-0.0010, 0.0004]	0.0040 [0.0032, 0.0047]	0.0035 [0.0028, 0.0041]	-0.0079 [-0.0085, -0.0072]	-0.0009 [-0.0016, -0.0002]	0.0055 [0.0048, 0.0062]	-0.0062 [-0.0068, -0.0056]	-0.0026 [-0.0032, -0.0020]	-0.0051 [-0.0058, -0.0045]
32980	0.0072 [0.0066, 0.0077]	0.0017 [0.0011, 0.0023]	0.0014 [0.0009, 0.0020]	0.0035 [0.0030, 0.0040]	0.0040 [0.0032, 0.0048]	-0.0044 [-0.0049, -0.0039]	-0.0042 [-0.0052, -0.0033]	-0.0106 [-0.0112, -0.0101]	-0.0034 [-0.0039, -0.0029]	0.0029 [0.0024, 0.0034]	-0.0006 [-0.0011, -0.0001]	-0.0017 [-0.0023, -0.0012]	-0.0056 [-0.0062, -0.0050]	-0.0017 [-0.0022, -0.0012]	-0.0013 [-0.0018, -0.0008]	-0.0019 [-0.0024, -0.0014]	-0.0012 [-0.0018, -0.0007]	0.0013 [0.0009, 0.0018]	-0.0038 [-0.0043, -0.0034]	0.0061 [0.0056, 0.0067]
1126	-0.0078 [-0.0087, -0.0070]	-0.0021 [-0.0027, -0.0015]	0.0058 [0.0052, 0.0064]	0.0008 [0.0002, 0.0014]	0.0060 [0.0050, 0.0070]	0.0167 [0.0160, 0.0174]	0.0001 [-0.0011, 0.0012]	0.0147 [0.0141, 0.0154]	-0.0083 [-0.0090, -0.0077]	-0.0005 [-0.0011, 0.0001]	-0.0034 [-0.0040, -0.0028]	0.0024 [0.0018, 0.0031]	0.0115 [0.0107, 0.0122]	0.0066 [0.0060, 0.0073]	-0.0062 [-0.0069, -0.0056]	-0.0057 [-0.0064, -0.0051]	-0.0003 [-0.0009, 0.0003]	0.0008 [0.0002, 0.0013]	-0.0085 [-0.0091, -0.0080]	-0.0047 [-0.0053, -0.0041]
33937	0.0090 [0.0083, 0.0097]	0.0011 [0.0006, 0.0017]	0.0071 [0.0064, 0.0078]	0.0089 [0.0083, 0.0095]	0.0085 [0.0075, 0.0095]	0.0094 [0.0087, 0.0100]	-0.0139 [-0.0149, -0.0129]	0.0025 [0.0019, 0.0031]	0.0039 [0.0033, 0.0045]	0.0075 [0.0069, 0.0080]	-0.0030 [-0.0037, -0.0024]	-0.0037 [-0.0043, -0.0030]	0.0019 [0.0012, 0.0026]	0.0029 [0.0024, 0.0035]	0.0031 [0.0025, 0.0037]	-0.0017 [-0.0023, -0.0011]	-0.0022 [-0.0028, -0.0016]	0.0047 [0.0042, 0.0053]	0.0017 [0.0011, 0.0022]	-0.0032 [-0.0038, -0.0026]
32792	0.0091 [0.0082, 0.0101]	0.0049 [0.0042, 0.0055]	-0.0046 [-0.0053, -0.0039]	-0.0072 [-0.0079, -0.0066]	-0.0158 [-0.0169, -0.0148]	-0.0015 [-0.0022, -0.0008]	0.0049 [0.0037, 0.0061]	-0.0064 [-0.0070, -0.0057]	-0.0168 [-0.0175, -0.0161]	-0.0009 [-0.0015, -0.0003]	-0.0090 [-0.0097, -0.0083]	-0.0022 [-0.0029, -0.0016]	-0.0005 [-0.0012, 0.0002]	0.0080 [0.0073, 0.0086]	-0.0157 [-0.0164, -0.0150]	-0.0043 [-0.0049, -0.0037]	-0.0037 [-0.0044, -0.0030]	-0.0137 [-0.0143, -0.0131]	-0.0075 [-0.0082, -0.0069]	0.0045 [0.0038, 0.0052]
31591	-0.0025 [-0.0033, -0.0017]	0.0073 [0.0066, 0.0079]	0.0066 [0.0060, 0.0073]	0.0106 [0.0099, 0.0113]	0.0202 [0.0191, 0.0213]	0.0074 [0.0067, 0.0081]	-0.0114 [-0.0126, -0.0102]	0.0065 [0.0059, 0.0072]	-0.0052 [-0.0059, -0.0046]	0.0058 [0.0052, 0.0064]	0.0002 [-0.0004, 0.0009]	-0.0074 [-0.0080, -0.0067]	0.0101 [0.0094, 0.0108]	0.0055 [0.0049, 0.0061]	-0.0075 [-0.0082, -0.0069]	-0.0037 [-0.0044, -0.0031]	-0.0036 [-0.0043, -0.0030]	-0.0009 [-0.0014, -0.0003]	-0.0088 [-0.0094, -0.0083]	0.0016 [0.0010, 0.0023]
44679	0.0074 [0.0067, 0.0082]	0.0039 [0.0032, 0.0045]	-0.0064 [-0.0070, -0.0058]	-0.0088 [-0.0094, -0.0082]	0.0017 [0.0007, 0.0028]	-0.0125 [-0.0131, -0.0118]	-0.0003 [-0.0014, 0.0009]	-0.0128 [-0.0134, -0.0121]	0.0012 [0.0006, 0.0018]	0.0002 [-0.0004, 0.0007]	-0.0012 [-0.0018, -0.0006]	0.0019 [0.0013, 0.0026]	-0.0015 [-0.0022, -0.0009]	-0.0057 [-0.0063, -0.0051]	0.0051 [0.0045, 0.0057]	0.0030 [0.0024, 0.0036]	0.0002 [-0.0005, 0.0008]	0.0046 [0.0040, 0.0051]	0.0035 [0.0030, 0.0041]	-0.0016 [-0.0022, -0.0010]
1110	0.0058 [0.0052, 0.0064]	0.0035 [0.0029, 0.0040]	-0.0047 [-0.0053, -0.0042]	0.0023 [0.0018, 0.0028]	0.0022 [0.0014, 0.0030]	-0.0001 [-0.0006, 0.0004]	0.0072 [0.0063, 0.0081]	-0.0066 [-0.0072, -0.0061]	-0.0002 [-0.0007, 0.0004]	0.0005 [0.0001, 0.0010]	-0.0018 [-0.0024, -0.0013]	-0.0042 [-0.0047, -0.0036]	-0.0002 [-0.0008, 0.0004]	-0.0047 [-0.0052, -0.0042]	-0.0066 [-0.0071, -0.0060]	-0.0066 [-0.0071, -0.0061]	-0.0011 [-0.0017, -0.0006]	0.0016 [0.0011, 0.0021]	-0.0067 [-0.0072, -0.0063]	0.0021 [0.0015, 0.0027]
1638	-0.0041 [-0.0049, -0.0034]	-0.0046 [-0.0053, -0.0040]	-0.0034 [-0.0041, -0.0026]	-0.0079 [-0.0085, -0.0072]	0.0038 [0.0026, 0.0050]	-0.0017 [-0.0025, -0.0008]	-0.0055 [-0.0068, -0.0042]	-0.0062 [-0.0069, -0.0054]	-0.0070 [-0.0076, -0.0063]	0.0057 [0.0051, 0.0063]	0.0036 [0.0030, 0.0043]	-0.0011 [-0.0017, -0.0005]	-0.0015 [-0.0023, -0.0008]	-0.0008 [-0.0014, -0.0001]	-0.0035 [-0.0042, -0.0029]	0.0075 [0.0069, 0.0082]	0.0027 [0.0021, 0.0034]	0.0039 [0.0034, 0.0044]	-0.0030 [-0.0036, -0.0025]	0.0013 [0.0007, 0.0020]
12129	0.0048 [0.0040, 0.0056]	0.0009 [0.0003, 0.0016]	-0.0018 [-0.0025, -0.0012]	0.0052 [0.0047, 0.0058]	0.0017 [0.0007, 0.0027]	0.0133 [0.0127, 0.0139]	0.0025 [0.0014, 0.0036]	0.0074 [0.0068, 0.0080]	0.0093 [0.0087, 0.0100]	0.0111 [0.0105, 0.0116]	0.0012 [0.0005, 0.0018]	0.0058 [0.0051, 0.0064]	-0.0034 [-0.0041, -0.0027]	-0.0064 [-0.0070, -0.0059]	-0.0026 [-0.0032, -0.0019]	-0.0045 [-0.0051, -0.0039]	-0.0050 [-0.0056, -0.0044]	0.0009 [0.0004, 0.0015]	-0.0011 [-0.0017, -0.0006]	-0.0034 [-0.0040, -0.0028]
3141	-0.0084 [-0.0092, -0.0076]	0.0022 [0.0016, 0.0028]	-0.0095 [-0.0102, -0.0089]	-0.0180 [-0.0186, -0.0174]	-0.0058 [-0.0069, -0.0047]	0.0080 [0.0074, 0.0087]	0.0169 [0.0157, 0.0180]	0.0074 [0.0067, 0.0081]	-0.0032 [-0.0038, -0.0026]	0.0008 [0.0002, 0.0014]	-0.0011 [-0.0018, -0.0004]	0.0016 [0.0009, 0.0022]	-0.0016 [-0.0023, -0.0009]	-0.0002 [-0.0008, 0.0005]	-0.0068 [-0.0074, -0.0062]	-0.0002 [-0.0008, 0.0005]	-0.0019 [-0.0026, -0.0013]	-0.0028 [-0.0034, -0.0023]	-0.0042 [-0.0048, -0.0037]	-0.0013 [-0.0019, -0.0006]
2137	-0.0097 [-0.0104, -0.0090]	0.0021 [0.0015, 0.0027]	0.0047 [0.0040, 0.0053]	0.0012 [0.0006, 0.0018]	0.0052 [0.0043, 0.0061]	-0.0007 [-0.0014, 0.0000]	-0.0098 [-0.0109, -0.0087]	0.0008 [0.0002, 0.0014]	0.0030 [0.0024, 0.0037]	0.0069 [0.0064, 0.0074]	0.0084 [0.0078, 0.0091]	-0.0053 [-0.0059, -0.0047]	0.0043 [0.0036, 0.0049]	0.0033 [0.0027, 0.0039]	-0.0035 [-0.0042, -0.0028]	-0.0041 [-0.0047, -0.0035]	0.0068 [0.0062, 0.0074]	-0.0051 [-0.0057, -0.0046]	-0.0003 [-0.0008, 0.0003]	-0.0003 [-0.0010, 0.0003]
32412	0.0017 [0.0007, 0.0026]	-0.0053 [-0.0059, -0.0046]	0.0017 [0.0010, 0.0024]	-0.0055 [-0.0061, -0.0049]	-0.0002 [-0.0011, 0.0007]	-0.0072 [-0.0078, -0.0065]	-0.0019 [-0.0029, -0.0009]	0.0039 [0.0033, 0.0046]	0.0024 [0.0018, 0.0031]	-0.0029 [-0.0034, -0.0023]	0.0031 [0.0023, 0.0040]	0.0049 [0.0042, 0.0056]	-0.0033 [-0.0041, -0.0026]	-0.0016 [-0.0022, -0.0010]	0.0024 [0.0018, 0.0031]	0.0053 [0.0047, 0.0059]	0.0009 [0.0002, 0.0016]	0.0057 [0.0051, 0.0062]	0.0061 [0.0056, 0.0067]	-0.0044 [-0.0050, -0.0037]
48782	0.0068 [0.0061, 0.0076]	0.0015 [0.0009, 0.0020]	0.0007 [0.0001, 0.0013]	0.0123 [0.0118, 0.0128]	0.0014 [0.0005, 0.0023]	-0.0106 [-0.0112, -0.0101]	-0.0114 [-0.0124, -0.0104]	0.0021 [0.0016, 0.0027]	-0.0056 [-0.0062, -0.0051]	-0.0005 [-0.0011, -0.0000]	-0.0007 [-0.0012, -0.0001]	0.0012 [0.0006, 0.0017]	-0.0035 [-0.0041, -0.0029]	0.0000 [-0.0006, 0.0006]	0.0032 [0.0026, 0.0037]	-0.0003 [-0.0008, 0.0002]	-0.0028 [-0.0033, -0.0022]	-0.0004 [-0.0008, 0.0001]	-0.0045 [-0.0049, -0.0040]	-0.0025 [-0.0031, -0.0020]
569	-0.0241 [-0.0249, -0.0233]	0.0109 [0.0102, 0.0116]	0.0033 [0.0027, 0.0040]	-0.0017 [-0.0024, -0.0010]	0.0014 [0.0004, 0.0025]	0.0009 [0.0002, 0.0015]	-0.0087 [-0.0098, -0.0075]	0.0039 [0.0031, 0.0046]	-0.0168 [-0.0176, -0.0161]	-0.0039 [-0.0045, -0.0033]	-0.0040 [-0.0047, -0.0034]	-0.0061 [-0.0068, -0.0054]	0.0048 [0.0041, 0.0056]	0.0012 [0.0006, 0.0019]	0.0011 [0.0004, 0.0017]	0.0042 [0.0035, 0.0048]	-0.0065 [-0.0072, -0.0059]	0.0019 [0.0013, 0.0024]	0.0046 [0.0040, 0.0052]	0.0026 [0.0020, 0.0033]
1642	-0.0156 [-0.0163, -0.0148]	0.0030 [0.0025, 0.0036]	0.0006 [-0.0000, 0.0012]	0.0019 [0.0013, 0.0025]	0.0125 [0.0116, 0.0134]	-0.0043 [-0.0049, -0.0036]	0.0009 [-0.0000, 0.0018]	-0.0030 [-0.0036, -0.0024]	-0.0012 [-0.0018, -0.0006]	-0.0102 [-0.0107, -0.0096]	-0.0063 [-0.0069, -0.0058]	0.0031 [0.0025, 0.0037]	0.0062 [0.0055, 0.0068]	-0.0018 [-0.0024, -0.0012]	-0.0087 [-0.0093, -0.0081]	-0.0034 [-0.0039, -0.0028]	-0.0042 [-0.0048, -0.0036]	0.0066 [0.0061, 0.0071]	-0.0040 [-0.0045, -0.0035]	-0.0040 [-0.0046, -0.0034]
32489	0.0145 [0.0136, 0.0153]	-0.0065 [-0.0072, -0.0058]	-0.0025 [-0.0034, -0.0017]	-0.0072 [-0.0080, -0.0065]	-0.0020 [-0.0033, -0.0007]	-0.0011 [-0.0020, -0.0003]	0.0051 [0.0039, 0.0063]	-0.0035 [-0.0042, -0.0028]	0.0035 [0.0028, 0.0043]	-0.0033 [-0.0040, -0.0026]	0.0008 [0.0000, 0.0015]	-0.0006 [-0.0014, 0.0002]	0.0003 [-0.0005, 0.0012]	0.0056 [0.0049, 0.0063]	-0.0125 [-0.0132, -0.0118]	-0.0055 [-0.0062, -0.0049]	0.0047 [0.0041, 0.0054]	0.0034 [0.0028, 0.0040]	-0.0043 [-0.0049, -0.0037]	-0.0041 [-0.0048, -0.0033]
32492	-0.0063 [-0.0071, -0.0055]	-0.0029 [-0.0036, -0.0023]	-0.0014 [-0.0021, -0.0007]	-0.0087 [-0.0094, -0.0081]	0.0115 [0.0104, 0.0126]	0.0035 [0.0028, 0.0042]	0.0044 [0.0033, 0.0054]	-0.0036 [-0.0042, -0.0029]	0.0054 [0.0047, 0.0061]	-0.0079 [-0.0086, -0.0073]	-0.0088 [-0.0095, -0.0082]	0.0020 [0.0013, 0.0027]	0.0040 [0.0033, 0.0047]	0.0004 [-0.0003, 0.0010]	-0.0155 [-0.0161, -0.0149]	-0.0090 [-0.0096, -0.0083]	-0.0020 [-0.0026, -0.0014]	0.0051 [0.0045, 0.0057]	-0.0055 [-0.0060, -0.0049]	-0.0101 [-0.0107, -0.0094]
15500	-0.0098 [-0.0105, -0.0091]	0.0030 [0.0023, 0.0036]	0.0007 [0.0001, 0.0014]	-0.0021 [-0.0027, -0.0015]	0.0153 [0.0141, 0.0165]	-0.0020 [-0.0026, -0.0013]	-0.0154 [-0.0167, -0.0141]	0.0049 [0.0043, 0.0055]	0.0022 [0.0015, 0.0029]	0.0045 [0.0039, 0.0052]	0.0008 [0.0002, 0.0014]	0.0043 [0.0037, 0.0049]	0.0005 [-0.0002, 0.0012]	0.0084 [0.0078, 0.0090]	0.0035 [0.0030, 0.0041]	0.0052 [0.0046, 0.0059]	-0.0026 [-0.0033, -0.0020]	-0.0040 [-0.0046, -0.0035]	0.0024 [0.0019, 0.0030]	-0.0050 [-0.0056, -0.0043]
15506	0.0124 [0.0115, 0.0133]	-0.0047 [-0.0054, -0.0041]	-0.0022 [-0.0030, -0.0015]	-0.0058 [-0.0065, -0.0051]	-0.0095 [-0.0106, -0.0084]	0.0006 [-0.0001, 0.0014]	0.0104 [0.0093, 0.0116]	-0.0009 [-0.0017, -0.0002]	0.0002 [-0.0004, 0.0009]	0.0030 [0.0023, 0.0036]	0.0044 [0.0037, 0.0051]	0.0037 [0.0030, 0.0044]	-0.0113 [-0.0120, -0.0106]	0.0033 [0.0027, 0.0040]	-0.0047 [-0.0054, -0.0040]	-0.0017 [-0.0024, -0.0010]	-0.0032 [-0.0040, -0.0025]	-0.0072 [-0.0078, -0.0066]	-0.0058 [-0.0064, -0.0053]	-0.0048 [-0.0055, -0.0041]
38178	-0.0035 [-0.0042, -0.0029]	-0.0014 [-0.0019, -0.0009]	-0.0064 [-0.0069, -0.0058]	0.0017 [0.0012, 0.0022]	0.0057 [0.0048, 0.0066]	0.0086 [0.0080, 0.0091]	0.0042 [0.0033, 0.0051]	0.0113 [0.0107, 0.0119]	0.0008 [0.0002, 0.0014]	-0.0007 [-0.0012, -0.0002]	-0.0126 [-0.0132, -0.0121]	-0.0054 [-0.0059, -0.0048]	0.0114 [0.0107, 0.0120]	0.0057 [0.0052, 0.0063]	-0.0007 [-0.0012, -0.0002]	-0.0008 [-0.0013, -0.0003]	-0.0107 [-0.0113, -0.0102]	0.0044 [0.0040, 0.0049]	0.0012 [0.0008, 0.0016]	-0.0030 [-0.0035, -0.0024]
1564	0.0034 [0.0027, 0.0041]	0.0009 [0.0003, 0.0015]	0.0037 [0.0030, 0.0043]	-0.0070 [-0.0076, -0.0064]	-0.0025 [-0.0033, -0.0016]	0.0096 [0.0090, 0.0103]	-0.0067 [-0.0076, -0.0058]	0.0142 [0.0135, 0.0148]	0.0080 [0.0073, 0.0086]	-0.0016 [-0.0021, -0.0010]	0.0034 [0.0028, 0.0041]	-0.0035 [-0.0041, -0.0028]	0.0141 [0.0133, 0.0148]	0.0023 [0.0017, 0.0029]	-0.0009 [-0.0015, -0.0004]	-0.0023 [-0.0029, -0.0017]	0.0051 [0.0045, 0.0057]	0.0001 [-0.0004, 0.0006]	-0.0030 [-0.0036, -0.0025]	-0.0041 [-0.0047, -0.0035]
2132	0.0029 [0.0020, 0.0038]	0.0007 [0.0000, 0.0014]	-0.0034 [-0.0041, -0.0027]	-0.0057 [-0.0064, -0.0051]	0.0065 [0.0053, 0.0077]	-0.0186 [-0.0193, -0.0178]	-0.0087 [-0.0102, -0.0072]	-0.0127 [-0.0134, -0.0120]	-0.0088 [-0.0095, -0.0080]	0.0040 [0.0034, 0.0046]	0.0039 [0.0032, 0.0046]	0.0045 [0.0038, 0.0052]	-0.0077 [-0.0084, -0.0069]	-0.0005 [-0.0012, 0.0001]	0.0059 [0.0053, 0.0066]	0.0043 [0.0036, 0.0050]	-0.0001 [-0.0008, 0.0006]	0.0033 [0.0027, 0.0039]	0.0050 [0.0044, 0.0056]	0.0034 [0.0027, 0.0041]
1769	-0.0129 [-0.0138, -0.0121]	0.0003 [-0.0003, 0.0010]	-0.0102 [-0.0109, -0.0095]	-0.0020 [-0.0027, -0.0013]	0.0075 [0.0064, 0.0086]	0.0051 [0.0044, 0.0058]	-0.0021 [-0.0033, -0.0008]	0.0159 [0.0152, 0.0166]	0.0033 [0.0025, 0.0041]	-0.0031 [-0.0037, -0.0025]	0.0027 [0.0021, 0.0033]	0.0010 [0.0003, 0.0016]	0.0016 [0.0009, 0.0023]	-0.0022 [-0.0028, -0.0015]	-0.0070 [-0.0076, -0.0063]	0.0019 [0.0013, 0.0026]	0.0047 [0.0041, 0.0054]	-0.0001 [-0.0007, 0.0006]	-0.0061 [-0.0067, -0.0055]	-0.0015 [-0.0022, -0.0008]
27718	0.0045 [0.0038, 0.0053]	0.0068 [0.0061, 0.0074]	0.0006 [-0.0001, 0.0013]	0.0135 [0.0128, 0.0142]	-0.0030 [-0.0042, -0.0018]	-0.0018 [-0.0026, -0.0011]	-0.0004 [-0.0016, 0.0009]	-0.0104 [-0.0111, -0.0096]	-0.0102 [-0.0108, -0.0095]	-0.0062 [-0.0068, -0.0056]	-0.0070 [-0.0077, -0.0063]	0.0033 [0.0026, 0.0039]	0.0056 [0.0048, 0.0064]	-0.0024 [-0.0030, -0.0018]	-0.0002 [-0.0008, 0.0005]	0.0068 [0.0061, 0.0074]	-0.0035 [-0.0042, -0.0028]	0.0054 [0.0048, 0.0060]	-0.0032 [-0.0038, -0.0026]	0.0012 [0.0005, 0.0019]
513	0.0100 [0.0091, 0.0108]	-0.0014 [-0.0020, -0.0008]	0.0002 [-0.0005, 0.0008]	0.0031 [0.0025, 0.0036]	0.0045 [0.0036, 0.0055]	-0.0128 [-0.0133, -0.0122]	-0.0121 [-0.0131, -0.0111]	-0.0079 [-0.0085, -0.0072]	-0.0050 [-0.0056, -0.0043]	0.0048 [0.0043, 0.0054]	0.0029 [0.0023, 0.0035]	-0.0053 [-0.0059, -0.0047]	-0.0053 [-0.0059, -0.0046]	-0.0034 [-0.0040, -0.0028]	-0.0006 [-0.0012, -0.0000]	-0.0034 [-0.0040, -0.0028]	0.0010 [0.0004, 0.0016]	-0.0024 [-0.0029, -0.0019]	-0.0030 [-0.0035, -0.0024]	0.0033 [0.0027, 0.0039]
33941	0.0087 [0.0082, 0.0093]	-0.0036 [-0.0041, -0.0031]	-0.0034 [-0.0039, -0.0029]	-0.0001 [-0.0006, 0.0004]	0.0076 [0.0068, 0.0085]	0.0027 [0.0021, 0.0033]	0.0028 [0.0019, 0.0038]	0.0052 [0.0047, 0.0058]	-0.0052 [-0.0058, -0.0046]	-0.0004 [-0.0009, 0.0001]	-0.0009 [-0.0015, -0.0004]	0.0003 [-0.0002, 0.0008]	0.0033 [0.0027, 0.0039]	0.0038 [0.0033, 0.0043]	-0.0045 [-0.0050, -0.0040]	-0.0053 [-0.0058, -0.0048]	-0.0032 [-0.0038, -0.0027]	0.0042 [0.0038, 0.0047]	0.0001 [-0.0003, 0.0006]	-0.0022 [-0.0027, -0.0017]
32425	-0.0035 [-0.0042, -0.0027]	0.0121 [0.0115, 0.0127]	-0.0002 [-0.0009, 0.0004]	-0.0043 [-0.0049, -0.0037]	-0.0027 [-0.0038, -0.0017]	0.0098 [0.0091, 0.0105]	0.0054 [0.0044, 0.0064]	0.0015 [0.0009, 0.0021]	-0.0105 [-0.0112, -0.0098]	0.0013 [0.0007, 0.0019]	-0.0050 [-0.0057, -0.0044]	-0.0039 [-0.0045, -0.0032]	0.0063 [0.0056, 0.0070]	0.0025 [0.0019, 0.0031]	-0.0086 [-0.0092, -0.0079]	-0.0056 [-0.0062, -0.0050]	-0.0019 [-0.0026, -0.0013]	-0.0064 [-0.0069, -0.0058]	-0.0063 [-0.0069, -0.0058]	0.0080 [0.0073, 0.0087]
36747	-0.0055 [-0.0064, -0.0047]	-0.0037 [-0.0044, -0.0030]	-0.0050 [-0.0057, -0.0043]	-0.0111 [-0.0118, -0.0104]	0.0036 [0.0026, 0.0046]	0.0006 [-0.0001, 0.0013]	-0.0111 [-0.0123, -0.0098]	0.0111 [0.0104, 0.0118]	0.0007 [-0.0000, 0.0014]	-0.0037 [-0.0044, -0.0031]	0.0055 [0.0048, 0.0062]	0.0019 [0.0012, 0.0026]	0.0136 [0.0129, 0.0144]	-0.0003 [-0.0010, 0.0003]	-0.0030 [-0.0038, -0.0023]	0.0017 [0.0010, 0.0023]	-0.0034 [-0.0041, -0.0027]	-0.0096 [-0.0102, -0.0090]	0.0014 [0.0009, 0.0020]	-0.0069 [-0.0076, -0.0063]
17805	0.0045 [0.0040, 0.0051]	-0.0002 [-0.0007, 0.0003]	0.0010 [0.0005, 0.0014]	0.0061 [0.0057, 0.0066]	0.0035 [0.0027, 0.0042]	-0.0013 [-0.0018, -0.0008]	-0.0030 [-0.0038, -0.0022]	-0.0074 [-0.0079, -0.0069]	-0.0051 [-0.0055, -0.0046]	0.0022 [0.0017, 0.0026]	0.0009 [0.0005, 0.0014]	0.0012 [0.0007, 0.0017]	-0.0036 [-0.0041, -0.0030]	-0.0049 [-0.0053, -0.0044]	0.0011 [0.0006, 0.0015]	0.0040 [0.0035, 0.0045]	0.0007 [0.0002, 0.0012]	0.0027 [0.0023, 0.0031]	-0.0016 [-0.0021, -0.0012]	0.0072 [0.0067, 0.0077]
32415	0.0019 [0.0012, 0.0026]	-0.0003 [-0.0008, 0.0003]	0.0009 [0.0003, 0.0015]	0.0086 [0.0080, 0.0091]	0.0025 [0.0016, 0.0034]	-0.0017 [-0.0023, -0.0011]	-0.0021 [-0.0030, -0.0011]	-0.0046 [-0.0052, -0.0040]	-0.0030 [-0.0035, -0.0025]	0.0028 [0.0023, 0.0033]	0.0003 [-0.0002, 0.0009]	-0.0017 [-0.0022, -0.0011]	-0.0033 [-0.0039, -0.0027]	-0.0053 [-0.0058, -0.0048]	-0.0016 [-0.0021, -0.0011]	0.0028 [0.0022, 0.0033]	-0.0015 [-0.0020, -0.0009]	-0.0001 [-0.0006, 0.0004]	-0.0033 [-0.0038, -0.0028]	0.0028 [0.0023, 0.0033]
19323	-0.0001 [-0.0007, 0.0005]	-0.0041 [-0.0046, -0.0037]	0.0009 [0.0004, 0.0014]	0.0053 [0.0048, 0.0058]	0.0049 [0.0041, 0.0056]	0.0061 [0.0056, 0.0065]	0.0023 [0.0015, 0.0030]	-0.0044 [-0.0049, -0.0039]	-0.0063 [-0.0068, -0.0058]	-0.0069 [-0.0074, -0.0065]	0.0096 [0.0091, 0.0101]	0.0001 [-0.0004, 0.0006]	0.0037 [0.0032, 0.0043]	0.0020 [0.0015, 0.0025]	-0.0064 [-0.0069, -0.0059]	0.0055 [0.0050, 0.0060]	0.0084 [0.0078, 0.0089]	-0.0058 [-0.0063, -0.0053]	-0.0060 [-0.0065, -0.0056]	0.0003 [-0.0002, 0.0008]
32504	0.0093 [0.0087, 0.0099]	-0.0018 [-0.0022, -0.0013]	-0.0037 [-0.0041, -0.0032]	0.0048 [0.0044, 0.0053]	0.0067 [0.0059, 0.0074]	0.0011 [0.0006, 0.0015]	-0.0019 [-0.0027, -0.0011]	-0.0038 [-0.0043, -0.0033]	-0.0025 [-0.0030, -0.0020]	0.0017 [0.0012, 0.0021]	0.0032 [0.0027, 0.0037]	-0.0003 [-0.0008, 0.0002]	0.0012 [0.0007, 0.0018]	-0.0037 [-0.0042, -0.0032]	-0.0030 [-0.0034, -0.0025]	0.0034 [0.0029, 0.0039]	0.0012 [0.0007, 0.0017]	0.0012 [0.0007, 0.0016]	-0.0042 [-0.0046, -0.0037]	0.0059 [0.0054, 0.0064]
32511	-0.0018 [-0.0025, -0.0011]	0.0066 [0.0059, 0.0072]	0.0060 [0.0054, 0.0066]	0.0019 [0.0013, 0.0025]	0.0031 [0.0021, 0.0041]	0.0019 [0.0013, 0.0025]	0.0041 [0.0031, 0.0050]	-0.0038 [-0.0044, -0.0032]	-0.0058 [-0.0065, -0.0051]	-0.0070 [-0.0076, -0.0065]	0.0032 [0.0026, 0.0038]	-0.0057 [-0.0063, -0.0051]	0.0006 [-0.0000, 0.0013]	0.0004 [-0.0002, 0.0010]	0.0007 [0.0001, 0.0013]	0.0022 [0.0017, 0.0028]	0.0098 [0.0092, 0.0104]	-0.0018 [-0.0024, -0.0013]	-0.0041 [-0.0046, -0.0036]	0.0046 [0.0040, 0.0052]
18467	0.0061 [0.0054, 0.0067]	-0.0033 [-0.0038, -0.0028]	-0.0026 [-0.0031, -0.0022]	0.0070 [0.0065, 0.0076]	0.0047 [0.0039, 0.0055]	0.0011 [0.0006, 0.0015]	0.0027 [0.0018, 0.0036]	-0.0046 [-0.0051, -0.0041]	-0.0009 [-0.0014, -0.0004]	0.0021 [0.0017, 0.0026]	0.0047 [0.0042, 0.0053]	0.0012 [0.0007, 0.0017]	0.0022 [0.0016, 0.0028]	-0.0015 [-0.0020, -0.0010]	-0.0027 [-0.0033, -0.0022]	0.0051 [0.0045, 0.0056]	0.0026 [0.0020, 0.0031]	-0.0026 [-0.0031, -0.0022]	-0.0036 [-0.0040, -0.0031]	0.0009 [0.0004, 0.0014]
33587	0.0059 [0.0053, 0.0065]	0.0021 [0.0016, 0.0026]	-0.0021 [-0.0026, -0.0016]	0.0062 [0.0057, 0.0066]	0.0024 [0.0016, 0.0033]	-0.0068 [-0.0073, -0.0063]	0.0022 [0.0014, 0.0030]	-0.0083 [-0.0088, -0.0077]	-0.0028 [-0.0033, -0.0023]	0.0020 [0.0016, 0.0025]	-0.0004 [-0.0009, 0.0001]	0.0017 [0.0012, 0.0022]	-0.0045 [-0.0050, -0.0039]	-0.0083 [-0.0088, -0.0078]	0.0053 [0.0049, 0.0058]	0.0059 [0.0054, 0.0065]	-0.0013 [-0.0019, -0.0008]	0.0011 [0.0007, 0.0015]	0.0019 [0.0015, 0.0023]	0.0061 [0.0055, 0.0066]
33973	0.0010 [0.0003, 0.0018]	0.0053 [0.0047, 0.0059]	0.0055 [0.0048, 0.0062]	0.0106 [0.0100, 0.0113]	0.0234 [0.0223, 0.0244]	0.0092 [0.0085, 0.0099]	-0.0112 [-0.0123, -0.0101]	0.0046 [0.0039, 0.0052]	-0.0027 [-0.0034, -0.0021]	0.0037 [0.0030, 0.0043]	0.0010 [0.0004, 0.0017]	-0.0078 [-0.0084, -0.0071]	0.0088 [0.0081, 0.0096]	0.0029 [0.0023, 0.0035]	-0.0054 [-0.0061, -0.0048]	-0.0013 [-0.0019, -0.0007]	-0.0036 [-0.0042, -0.0029]	0.0013 [0.0008, 0.0019]	-0.0067 [-0.0073, -0.0062]	0.0011 [0.0004, 0.0017]
1552	-0.0049 [-0.0056, -0.0041]	-0.0019 [-0.0025, -0.0013]	0.0009 [0.0002, 0.0015]	0.0088 [0.0082, 0.0094]	0.0013 [0.0002, 0.0024]	-0.0100 [-0.0106, -0.0093]	0.0051 [0.0041, 0.0062]	-0.0108 [-0.0114, -0.0102]	0.0056 [0.0049, 0.0063]	-0.0025 [-0.0031, -0.0020]	-0.0035 [-0.0042, -0.0029]	-0.0036 [-0.0042, -0.0030]	-0.0063 [-0.0071, -0.0056]	-0.0076 [-0.0082, -0.0070]	0.0072 [0.0067, 0.0078]	0.0082 [0.0076, 0.0088]	-0.0007 [-0.0014, -0.0001]	0.0017 [0.0011, 0.0022]	0.0029 [0.0023, 0.0034]	0.0014 [0.0009, 0.0020]
18369	0.0108 [0.0102, 0.0114]	0.0018 [0.0012, 0.0024]	-0.0010 [-0.0015, -0.0004]	0.0024 [0.0018, 0.0029]	0.0028 [0.0018, 0.0037]	-0.0075 [-0.0080, -0.0070]	-0.0078 [-0.0087, -0.0069]	0.0048 [0.0043, 0.0054]	0.0008 [0.0003, 0.0013]	0.0045 [0.0040, 0.0050]	-0.0015 [-0.0020, -0.0010]	0.0014 [0.0008, 0.0019]	-0.0036 [-0.0042, -0.0031]	-0.0010 [-0.0015, -0.0005]	0.0078 [0.0073, 0.0083]	0.0092 [0.0087, 0.0097]	-0.0065 [-0.0071, -0.0059]	-0.0009 [-0.0014, -0.0004]	0.0035 [0.0031, 0.0039]	-0.0069 [-0.0074, -0.0064]
37539	0.0000 [-0.0007, 0.0008]	-0.0003 [-0.0009, 0.0004]	-0.0086 [-0.0093, -0.0080]	-0.0073 [-0.0079, -0.0066]	-0.0059 [-0.0069, -0.0049]	-0.0014 [-0.0021, -0.0008]	0.0020 [0.0009, 0.0032]	0.0035 [0.0029, 0.0041]	-0.0068 [-0.0074, -0.0061]	-0.0010 [-0.0016, -0.0005]	0.0003 [-0.0003, 0.0009]	-0.0018 [-0.0025, -0.0012]	0.0003 [-0.0004, 0.0009]	-0.0015 [-0.0022, -0.0009]	-0.0009 [-0.0014, -0.0003]	0.0100 [0.0094, 0.0106]	-0.0019 [-0.0025, -0.0012]	-0.0038 [-0.0044, -0.0033]	-0.0030 [-0.0035, -0.0024]	-0.0061 [-0.0067, -0.0055]
33422	0.0028 [0.0020, 0.0035]	-0.0023 [-0.0028, -0.0017]	0.0002 [-0.0004, 0.0008]	-0.0017 [-0.0022, -0.0012]	0.0015 [0.0006, 0.0025]	-0.0050 [-0.0056, -0.0044]	-0.0027 [-0.0037, -0.0017]	0.0047 [0.0041, 0.0052]	-0.0055 [-0.0061, -0.0049]	-0.0015 [-0.0020, -0.0009]	0.0022 [0.0016, 0.0028]	-0.0010 [-0.0015, -0.0004]	-0.0039 [-0.0046, -0.0033]	-0.0019 [-0.0025, -0.0013]	0.0035 [0.0029, 0.0040]	0.0075 [0.0069, 0.0080]	-0.0009 [-0.0015, -0.0003]	0.0011 [0.0006, 0.0016]	0.0021 [0.0016, 0.0026]	-0.0028 [-0.0034, -0.0022]
2734	0.0002 [-0.0005, 0.0010]	-0.0012 [-0.0018, -0.0007]	-0.0065 [-0.0071, -0.0059]	-0.0091 [-0.0097, -0.0085]	-0.0102 [-0.0112, -0.0091]	0.0016 [0.0010, 0.0021]	0.0027 [0.0017, 0.0037]	0.0078 [0.0072, 0.0084]	0.0015 [0.0009, 0.0021]	-0.0067 [-0.0073, -0.0062]	-0.0007 [-0.0013, -0.0001]	0.0032 [0.0027, 0.0038]	-0.0010 [-0.0016, -0.0004]	-0.0035 [-0.0041, -0.0029]	-0.0051 [-0.0056, -0.0045]	0.0096 [0.0091, 0.0102]	0.0015 [0.0009, 0.0021]	0.0052 [0.0047, 0.0057]	-0.0057 [-0.0062, -0.0052]	0.0004 [-0.0002, 0.0010]
32393	0.0139 [0.0132, 0.0146]	0.0023 [0.0017, 0.0029]	0.0019 [0.0013, 0.0025]	0.0012 [0.0007, 0.0017]	-0.0027 [-0.0037, -0.0018]	-0.0019 [-0.0025, -0.0014]	-0.0014 [-0.0022, -0.0005]	0.0077 [0.0071, 0.0082]	-0.0080 [-0.0086, -0.0073]	0.0020 [0.0015, 0.0026]	0.0020 [0.0015, 0.0026]	0.0050 [0.0045, 0.0056]	-0.0010 [-0.0017, -0.0004]	-0.0007 [-0.0012, -0.0001]	0.0002 [-0.0003, 0.0008]	0.0064 [0.0059, 0.0070]	-0.0064 [-0.0070, -0.0058]	-0.0011 [-0.0016, -0.0006]	-0.0021 [-0.0026, -0.0016]	-0.0073 [-0.0079, -0.0067]
57	-0.0024 [-0.0032, -0.0016]	0.0002 [-0.0005, 0.0008]	0.0012 [0.0005, 0.0018]	0.0002 [-0.0004, 0.0009]	0.0036 [0.0027, 0.0046]	-0.0016 [-0.0023, -0.0009]	0.0033 [0.0023, 0.0043]	0.0042 [0.0036, 0.0049]	-0.0055 [-0.0062, -0.0047]	0.0001 [-0.0006, 0.0007]	-0.0105 [-0.0112, -0.0098]	0.0009 [0.0002, 0.0016]	0.0022 [0.0015, 0.0029]	0.0037 [0.0030, 0.0044]	-0.0024 [-0.0030, -0.0017]	0.0020 [0.0014, 0.0026]	-0.0045 [-0.0052, -0.0039]	0.0032 [0.0027, 0.0038]	-0.0044 [-0.0049, -0.0038]	-0.0039 [-0.0046, -0.0033]
53	-0.0122 [-0.0131, -0.0112]	-0.0163 [-0.0170, -0.0156]	-0.0038 [-0.0046, -0.0031]	-0.0048 [-0.0055, -0.0042]	0.0025 [0.0014, 0.0037]	-0.0001 [-0.0008, 0.0007]	0.0040 [0.0028, 0.0052]	0.0072 [0.0065, 0.0079]	0.0087 [0.0079, 0.0095]	0.0030 [0.0023, 0.0036]	0.0014 [0.0008, 0.0021]	0.0011 [0.0004, 0.0018]	-0.0029 [-0.0038, -0.0021]	0.0033 [0.0026, 0.0040]	0.0053 [0.0046, 0.0060]	-0.0064 [-0.0071, -0.0057]	0.0055 [0.0047, 0.0063]	0.0090 [0.0083, 0.0096]	0.0008 [0.0002, 0.0014]	-0.0025 [-0.0032, -0.0018]
32346	0.0074 [0.0066, 0.0082]	-0.0062 [-0.0070, -0.0055]	-0.0017 [-0.0024, -0.0010]	-0.0128 [-0.0134, -0.0121]	-0.0064 [-0.0075, -0.0053]	-0.0202 [-0.0209, -0.0195]	-0.0019 [-0.0030, -0.0008]	-0.0029 [-0.0036, -0.0022]	0.0055 [0.0048, 0.0062]	-0.0068 [-0.0075, -0.0062]	-0.0008 [-0.0015, -0.0001]	-0.0024 [-0.0031, -0.0017]	-0.0053 [-0.0060, -0.0045]	-0.0048 [-0.0054, -0.0042]	0.0007 [0.0001, 0.0014]	0.0005 [-0.0001, 0.0012]	0.0017 [0.0010, 0.0024]	-0.0085 [-0.0091, -0.0079]	0.0021 [0.0015, 0.0026]	-0.0041 [-0.0047, -0.0034]
32620	0.0153 [0.0144, 0.0161]	-0.0012 [-0.0019, -0.0005]	0.0020 [0.0013, 0.0028]	-0.0118 [-0.0125, -0.0111]	-0.0240 [-0.0253, -0.0228]	-0.0114 [-0.0122, -0.0107]	0.0028 [0.0014, 0.0043]	-0.0135 [-0.0142, -0.0128]	-0.0094 [-0.0101, -0.0086]	-0.0024 [-0.0031, -0.0018]	0.0008 [0.0002, 0.0015]	-0.0077 [-0.0084, -0.0070]	-0.0022 [-0.0030, -0.0015]	0.0079 [0.0072, 0.0086]	-0.0070 [-0.0077, -0.0064]	0.0015 [0.0008, 0.0022]	0.0037 [0.0030, 0.0044]	-0.0074 [-0.0080, -0.0068]	-0.0067 [-0.0073, -0.0061]	-0.0016 [-0.0023, -0.0009]
41754	0.0144 [0.0135, 0.0153]	0.0012 [0.0005, 0.0019]	0.0069 [0.0061, 0.0076]	0.0067 [0.0061, 0.0073]	0.0044 [0.0033, 0.0055]	0.0005 [-0.0003, 0.0012]	-0.0101 [-0.0112, -0.0090]	-0.0076 [-0.0083, -0.0069]	0.0014 [0.0006, 0.0021]	-0.0087 [-0.0093, -0.0080]	0.0026 [0.0019, 0.0033]	-0.0004 [-0.0010, 0.0003]	0.0016 [0.0008, 0.0023]	0.0078 [0.0070, 0.0085]	-0.0053 [-0.0060, -0.0047]	-0.0030 [-0.0036, -0.0023]	0.0095 [0.0087, 0.0102]	-0.0090 [-0.0096, -0.0084]	0.0016 [0.0010, 0.0022]	-0.0034 [-0.0041, -0.0028]
32328	0.0043 [0.0037, 0.0050]	-0.0059 [-0.0064, -0.0053]	-0.0006 [-0.0012, -0.0000]	0.0021 [0.0016, 0.0026]	0.0057 [0.0048, 0.0066]	0.0022 [0.0016, 0.0028]	0.0003 [-0.0005, 0.0011]	0.0073 [0.0067, 0.0079]	-0.0014 [-0.0020, -0.0008]	0.0038 [0.0033, 0.0043]	-0.0049 [-0.0054, -0.0043]	0.0015 [0.0010, 0.0021]	0.0052 [0.0046, 0.0058]	-0.0034 [-0.0040, -0.0029]	-0.0038 [-0.0043, -0.0033]	-0.0029 [-0.0034, -0.0024]	-0.0078 [-0.0083, -0.0072]	0.0070 [0.0065, 0.0074]	0.0021 [0.0016, 0.0025]	-0.0033 [-0.0038, -0.0027]
15753	-0.0054 [-0.0062, -0.0046]	0.0042 [0.0035, 0.0049]	0.0047 [0.0039, 0.0054]	0.0063 [0.0056, 0.0069]	0.0087 [0.0076, 0.0097]	0.0099 [0.0092, 0.0106]	0.0008 [-0.0003, 0.0018]	0.0008 [0.0001, 0.0015]	0.0094 [0.0087, 0.0101]	0.0044 [0.0038, 0.0050]	-0.0031 [-0.0038, -0.0025]	-0.0071 [-0.0079, -0.0064]	0.0018 [0.0010, 0.0025]	-0.0015 [-0.0022, -0.0009]	-0.0042 [-0.0049, -0.0035]	-0.0034 [-0.0041, -0.0027]	0.0030 [0.0023, 0.0037]	0.0027 [0.0021, 0.0033]	-0.0018 [-0.0023, -0.0012]	0.0047 [0.0040, 0.0054]
59	-0.0077 [-0.0085, -0.0068]	-0.0112 [-0.0118, -0.0106]	-0.0012 [-0.0018, -0.0005]	-0.0127 [-0.0133, -0.0120]	0.0096 [0.0086, 0.0105]	0.0046 [0.0040, 0.0052]	-0.0033 [-0.0042, -0.0023]	0.0077 [0.0071, 0.0083]	0.0115 [0.0109, 0.0121]	-0.0006 [-0.0011, -0.0000]	-0.0004 [-0.0010, 0.0002]	-0.0005 [-0.0011, 0.0001]	-0.0078 [-0.0085, -0.0072]	-0.0021 [-0.0026, -0.0015]	0.0042 [0.0036, 0.0047]	-0.0008 [-0.0013, -0.0002]	0.0064 [0.0058, 0.0070]	0.0049 [0.0044, 0.0055]	-0.0013 [-0.0018, -0.0007]	0.0006 [0.0000, 0.0012]
27513	-0.0038 [-0.0047, -0.0028]	0.0043 [0.0036, 0.0050]	-0.0048 [-0.0055, -0.0041]	0.0046 [0.0040, 0.0052]	0.0076 [0.0064, 0.0087]	-0.0046 [-0.0054, -0.0039]	-0.0075 [-0.0085, -0.0064]	0.0074 [0.0066, 0.0081]	-0.0008 [-0.0016, -0.0001]	0.0039 [0.0032, 0.0045]	-0.0052 [-0.0059, -0.0045]	-0.0007 [-0.0014, -0.0000]	0.0066 [0.0059, 0.0074]	-0.0056 [-0.0063, -0.0049]	0.0052 [0.0045, 0.0059]	0.0063 [0.0056, 0.0069]	-0.0092 [-0.0099, -0.0085]	0.0037 [0.0031, 0.0044]	0.0094 [0.0088, 0.0101]	-0.0033 [-0.0040, -0.0026]
32405	-0.0106 [-0.0115, -0.0096]	-0.0060 [-0.0067, -0.0052]	-0.0062 [-0.0069, -0.0055]	-0.0099 [-0.0106, -0.0092]	-0.0071 [-0.0084, -0.0057]	0.0014 [0.0006, 0.0021]	0.0107 [0.0093, 0.0121]	0.0020 [0.0013, 0.0028]	0.0004 [-0.0004, 0.0013]	-0.0013 [-0.0019, -0.0006]	0.0029 [0.0022, 0.0036]	0.0026 [0.0019, 0.0033]	-0.0039 [-0.0046, -0.0031]	-0.0000 [-0.0007, 0.0007]	-0.0100 [-0.0107, -0.0092]	-0.0042 [-0.0049, -0.0035]	0.0044 [0.0037, 0.0051]	-0.0023 [-0.0030, -0.0016]	-0.0010 [-0.0016, -0.0004]	0.0012 [0.0005, 0.0018]
32999	0.0089 [0.0082, 0.0096]	-0.0079 [-0.0085, -0.0074]	0.0037 [0.0032, 0.0042]	0.0058 [0.0052, 0.0063]	0.0085 [0.0077, 0.0094]	0.0118 [0.0112, 0.0123]	0.0030 [0.0022, 0.0039]	0.0072 [0.0067, 0.0077]	-0.0009 [-0.0014, -0.0004]	-0.0032 [-0.0037, -0.0027]	-0.0009 [-0.0015, -0.0004]	0.0035 [0.0030, 0.0040]	-0.0010 [-0.0016, -0.0004]	0.0016 [0.0011, 0.0021]	-0.0057 [-0.0062, -0.0053]	-0.0010 [-0.0015, -0.0005]	0.0053 [0.0048, 0.0058]	-0.0008 [-0.0012, -0.0003]	-0.0057 [-0.0062, -0.0053]	0.0007 [0.0002, 0.0012]
33441	0.0085 [0.0078, 0.0092]	-0.0039 [-0.0045, -0.0033]	-0.0033 [-0.0039, -0.0026]	0.0011 [0.0005, 0.0016]	0.0077 [0.0068, 0.0086]	0.0133 [0.0127, 0.0138]	-0.0017 [-0.0028, -0.0006]	0.0115 [0.0109, 0.0122]	-0.0037 [-0.0043, -0.0031]	-0.0030 [-0.0035, -0.0024]	0.0063 [0.0057, 0.0069]	0.0040 [0.0034, 0.0046]	0.0051 [0.0045, 0.0057]	-0.0068 [-0.0073, -0.0062]	-0.0054 [-0.0060, -0.0049]	0.0041 [0.0035, 0.0046]	0.0008 [0.0002, 0.0014]	0.0065 [0.0060, 0.0070]	-0.0010 [-0.0015, -0.0005]	-0.0014 [-0.0020, -0.0009]
1125	0.0082 [0.0076, 0.0088]	-0.0037 [-0.0042, -0.0032]	-0.0033 [-0.0038, -0.0028]	0.0008 [0.0003, 0.0013]	0.0067 [0.0060, 0.0075]	-0.0009 [-0.0014, -0.0004]	-0.0077 [-0.0085, -0.0068]	0.0076 [0.0072, 0.0081]	0.0015 [0.0010, 0.0020]	0.0049 [0.0044, 0.0054]	-0.0069 [-0.0074, -0.0064]	0.0023 [0.0018, 0.0029]	0.0011 [0.0005, 0.0016]	-0.0009 [-0.0013, -0.0004]	0.0018 [0.0013, 0.0023]	0.0083 [0.0078, 0.0088]	-0.0090 [-0.0095, -0.0085]	0.0038 [0.0034, 0.0043]	0.0031 [0.0027, 0.0036]	-0.0075 [-0.0081, -0.0070]
15140	-0.0065 [-0.0073, -0.0058]	0.0014 [0.0008, 0.0019]	-0.0022 [-0.0028, -0.0017]	0.0019 [0.0014, 0.0024]	-0.0065 [-0.0074, -0.0057]	-0.0088 [-0.0094, -0.0083]	-0.0015 [-0.0026, -0.0004]	0.0043 [0.0037, 0.0048]	-0.0120 [-0.0126, -0.0114]	-0.0044 [-0.0050, -0.0039]	0.0005 [-0.0001, 0.0011]	0.0039 [0.0033, 0.0045]	-0.0030 [-0.0036, -0.0024]	-0.0023 [-0.0028, -0.0017]	-0.0007 [-0.0012, -0.0001]	0.0032 [0.0027, 0.0037]	-0.0001 [-0.0006, 0.0005]	-0.0006 [-0.0011, -0.0001]	-0.0039 [-0.0044, -0.0034]	-0.0006 [-0.0012, -0.0001]
33830	0.0107 [0.0099, 0.0114]	0.0017 [0.0011, 0.0023]	0.0124 [0.0117, 0.0130]	0.0065 [0.0058, 0.0072]	0.0134 [0.0124, 0.0145]	0.0194 [0.0187, 0.0200]	-0.0078 [-0.0089, -0.0066]	0.0028 [0.0022, 0.0034]	-0.0027 [-0.0034, -0.0021]	0.0046 [0.0040, 0.0052]	-0.0001 [-0.0007, 0.0005]	0.0034 [0.0029, 0.0040]	0.0119 [0.0112, 0.0125]	0.0126 [0.0120, 0.0132]	-0.0113 [-0.0119, -0.0107]	-0.0053 [-0.0059, -0.0047]	0.0051 [0.0044, 0.0057]	0.0000 [-0.0005, 0.0005]	-0.0080 [-0.0086, -0.0075]	-0.0036 [-0.0042, -0.0030]
60	0.0077 [0.0071, 0.0083]	-0.0007 [-0.0011, -0.0002]	-0.0034 [-0.0039, -0.0029]	0.0009 [0.0004, 0.0014]	0.0047 [0.0039, 0.0055]	-0.0035 [-0.0040, -0.0030]	-0.0070 [-0.0079, -0.0062]	0.0053 [0.0048, 0.0058]	-0.0051 [-0.0056, -0.0046]	0.0053 [0.0048, 0.0058]	-0.0044 [-0.0049, -0.0039]	0.0032 [0.0027, 0.0038]	-0.0001 [-0.0007, 0.0005]	-0.0016 [-0.0021, -0.0011]	0.0002 [-0.0003, 0.0007]	0.0059 [0.0055, 0.0064]	-0.0078 [-0.0083, -0.0073]	0.0040 [0.0035, 0.0044]	0.0011 [0.0006, 0.0015]	-0.0075 [-0.0080, -0.0070]
34035	-0.0010 [-0.0016, -0.0004]	0.0024 [0.0018, 0.0029]	0.0000 [-0.0005, 0.0006]	0.0037 [0.0032, 0.0043]	0.0047 [0.0039, 0.0054]	-0.0077 [-0.0083, -0.0072]	-0.0024 [-0.0033, -0.0016]	-0.0054 [-0.0060, -0.0049]	0.0023 [0.0018, 0.0028]	0.0045 [0.0040, 0.0050]	-0.0061 [-0.0066, -0.0056]	-0.0016 [-0.0021, -0.0010]	-0.0024 [-0.0030, -0.0019]	-0.0047 [-0.0052, -0.0042]	0.0018 [0.0013, 0.0023]	0.0014 [0.0009, 0.0019]	-0.0050 [-0.0055, -0.0045]	0.0029 [0.0025, 0.0034]	-0.0030 [-0.0035, -0.0026]	0.0059 [0.0054, 0.0065]
1301	0.0036 [0.0028, 0.0044]	-0.0093 [-0.0099, -0.0086]	-0.0037 [-0.0044, -0.0030]	-0.0067 [-0.0073, -0.0060]	-0.0070 [-0.0081, -0.0060]	-0.0082 [-0.0089, -0.0075]	0.0002 [-0.0009, 0.0014]	0.0004 [-0.0003, 0.0011]	-0.0083 [-0.0090, -0.0076]	0.0077 [0.0071, 0.0084]	0.0003 [-0.0004, 0.0010]	0.0034 [0.0028, 0.0041]	-0.0114 [-0.0121, -0.0108]	-0.0032 [-0.0039, -0.0026]	-0.0034 [-0.0040, -0.0028]	0.0044 [0.0038, 0.0050]	-0.0034 [-0.0041, -0.0027]	0.0021 [0.0015, 0.0027]	-0.0015 [-0.0021, -0.0009]	-0.0059 [-0.0066, -0.0053]
1121	0.0114 [0.0108, 0.0120]	0.0075 [0.0070, 0.0080]	-0.0024 [-0.0029, -0.0019]	0.0052 [0.0048, 0.0057]	0.0089 [0.0082, 0.0097]	-0.0061 [-0.0066, -0.0056]	0.0045 [0.0037, 0.0054]	-0.0098 [-0.0103, -0.0093]	-0.0084 [-0.0089, -0.0080]	0.0014 [0.0009, 0.0019]	-0.0027 [-0.0032, -0.0022]	0.0033 [0.0028, 0.0038]	-0.0049 [-0.0055, -0.0044]	-0.0066 [-0.0070, -0.0061]	0.0051 [0.0046, 0.0056]	-0.0001 [-0.0006, 0.0004]	-0.0002 [-0.0007, 0.0003]	0.0062 [0.0058, 0.0067]	0.0003 [-0.0001, 0.0008]	0.0073 [0.0068, 0.0078]
1302	0.0007 [0.0000, 0.0014]	-0.0027 [-0.0032, -0.0022]	-0.0074 [-0.0080, -0.0069]	-0.0039 [-0.0045, -0.0034]	0.0034 [0.0026, 0.0041]	-0.0006 [-0.0011, -0.0001]	-0.0004 [-0.0012, 0.0004]	0.0053 [0.0047, 0.0058]	-0.0046 [-0.0051, -0.0041]	-0.0001 [-0.0006, 0.0004]	-0.0028 [-0.0034, -0.0023]	0.0009 [0.0003, 0.0014]	-0.0018 [-0.0024, -0.0012]	-0.0057 [-0.0062, -0.0052]	-0.0000 [-0.0005, 0.0004]	0.0097 [0.0092, 0.0102]	-0.0016 [-0.0021, -0.0010]	0.0047 [0.0043, 0.0052]	-0.0018 [-0.0022, -0.0014]	-0.0040 [-0.0045, -0.0035]
1365	-0.0011 [-0.0017, -0.0005]	0.0036 [0.0031, 0.0041]	0.0013 [0.0008, 0.0019]	0.0022 [0.0017, 0.0027]	0.0060 [0.0053, 0.0067]	-0.0076 [-0.0081, -0.0071]	0.0017 [0.0008, 0.0026]	-0.0038 [-0.0043, -0.0033]	-0.0015 [-0.0019, -0.0010]	0.0017 [0.0013, 0.0021]	-0.0003 [-0.0008, 0.0002]	0.0054 [0.0049, 0.0059]	-0.0059 [-0.0065, -0.0053]	-0.0085 [-0.0090, -0.0081]	0.0055 [0.0050, 0.0060]	0.0031 [0.0026, 0.0036]	-0.0005 [-0.0010, -0.0000]	0.0035 [0.0031, 0.0040]	0.0005 [0.0001, 0.0010]	0.0057 [0.0051, 0.0062]
37432	0.0073 [0.0064, 0.0081]	0.0024 [0.0016, 0.0031]	-0.0044 [-0.0051, -0.0036]	-0.0167 [-0.0174, -0.0160]	-0.0129 [-0.0140, -0.0117]	-0.0103 [-0.0111, -0.0095]	0.0086 [0.0075, 0.0097]	-0.0008 [-0.0015, -0.0000]	0.0092 [0.0086, 0.0099]	0.0041 [0.0034, 0.0047]	-0.0006 [-0.0012, 0.0001]	0.0045 [0.0038, 0.0052]	-0.0224 [-0.0231, -0.0216]	-0.0110 [-0.0116, -0.0103]	0.0036 [0.0029, 0.0042]	0.0028 [0.0022, 0.0035]	-0.0083 [-0.0090, -0.0076]	0.0002 [-0.0004, 0.0008]	0.0019 [0.0013, 0.0024]	-0.0049 [-0.0056, -0.0042]
1585	0.0054 [0.0047, 0.0060]	0.0011 [0.0005, 0.0016]	0.0056 [0.0050, 0.0062]	0.0089 [0.0083, 0.0094]	-0.0006 [-0.0015, 0.0003]	0.0013 [0.0007, 0.0018]	-0.0041 [-0.0051, -0.0032]	-0.0019 [-0.0025, -0.0014]	0.0048 [0.0042, 0.0054]	-0.0006 [-0.0012, -0.0001]	0.0063 [0.0058, 0.0069]	-0.0031 [-0.0037, -0.0025]	-0.0048 [-0.0054, -0.0042]	0.0063 [0.0057, 0.0068]	0.0062 [0.0057, 0.0067]	-0.0013 [-0.0018, -0.0008]	0.0074 [0.0069, 0.0080]	0.0020 [0.0015, 0.0025]	0.0004 [-0.0001, 0.0008]	0.0011 [0.0005, 0.0016]
33939	0.0007 [-0.0000, 0.0014]	-0.0052 [-0.0058, -0.0046]	0.0044 [0.0037, 0.0050]	0.0017 [0.0011, 0.0024]	-0.0008 [-0.0018, 0.0002]	0.0008 [0.0002, 0.0015]	0.0060 [0.0050, 0.0070]	-0.0008 [-0.0014, -0.0001]	0.0091 [0.0084, 0.0097]	-0.0037 [-0.0043, -0.0031]	-0.0019 [-0.0026, -0.0013]	-0.0049 [-0.0055, -0.0043]	-0.0099 [-0.0106, -0.0092]	0.0059 [0.0052, 0.0065]	0.0080 [0.0074, 0.0087]	0.0001 [-0.0005, 0.0007]	0.0028 [0.0022, 0.0035]	-0.0026 [-0.0032, -0.0020]	-0.0006 [-0.0012, -0.0001]	-0.0009 [-0.0016, -0.0003]
40469	-0.0058 [-0.0066, -0.0051]	0.0022 [0.0015, 0.0028]	-0.0019 [-0.0026, -0.0012]	-0.0001 [-0.0007, 0.0006]	-0.0093 [-0.0105, -0.0082]	-0.0073 [-0.0079, -0.0066]	-0.0003 [-0.0016, 0.0010]	0.0014 [0.0008, 0.0020]	-0.0026 [-0.0032, -0.0019]	0.0013 [0.0007, 0.0019]	0.0102 [0.0096, 0.0109]	0.0079 [0.0073, 0.0086]	-0.0079 [-0.0085, -0.0072]	-0.0096 [-0.0102, -0.0089]	0.0045 [0.0039, 0.0051]	0.0024 [0.0018, 0.0029]	0.0002 [-0.0005, 0.0008]	0.0003 [-0.0003, 0.0009]	0.0023 [0.0018, 0.0029]	0.0026 [0.0019, 0.0033]
15650	0.0149 [0.0141, 0.0157]	0.0089 [0.0082, 0.0095]	0.0012 [0.0006, 0.0019]	0.0056 [0.0050, 0.0063]	-0.0005 [-0.0016, 0.0006]	-0.0050 [-0.0058, -0.0042]	0.0022 [0.0011, 0.0033]	0.0005 [-0.0001, 0.0012]	-0.0039 [-0.0045, -0.0033]	-0.0070 [-0.0075, -0.0064]	-0.0068 [-0.0075, -0.0061]	-0.0031 [-0.0037, -0.0024]	0.0001 [-0.0006, 0.0008]	-0.0032 [-0.0039, -0.0026]	0.0023 [0.0017, 0.0030]	0.0017 [0.0010, 0.0023]	0.0007 [0.0001, 0.0013]	0.0045 [0.0039, 0.0050]	-0.0029 [-0.0035, -0.0024]	0.0043 [0.0037, 0.0049]
35137	0.0005 [-0.0005, 0.0014]	0.0041 [0.0034, 0.0048]	-0.0035 [-0.0042, -0.0028]	0.0042 [0.0035, 0.0048]	0.0022 [0.0010, 0.0035]	-0.0040 [-0.0048, -0.0031]	0.0003 [-0.0012, 0.0018]	0.0023 [0.0015, 0.0031]	-0.0190 [-0.0197, -0.0183]	0.0075 [0.0069, 0.0082]	-0.0009 [-0.0016, -0.0002]	0.0006 [-0.0001, 0.0013]	0.0099 [0.0090, 0.0108]	0.0010 [0.0003, 0.0017]	-0.0001 [-0.0008, 0.0006]	0.0079 [0.0072, 0.0086]	-0.0039 [-0.0046, -0.0032]	0.0018 [0.0012, 0.0024]	-0.0006 [-0.0012, -0.0001]	-0.0044 [-0.0051, -0.0037]
1356	0.0093 [0.0085, 0.0101]	0.0073 [0.0067, 0.0079]	-0.0044 [-0.0050, -0.0038]	0.0023 [0.0017, 0.0029]	0.0074 [0.0065, 0.0083]	-0.0103 [-0.0109, -0.0096]	-0.0023 [-0.0034, -0.0013]	-0.0100 [-0.0106, -0.0093]	-0.0024 [-0.0030, -0.0019]	0.0003 [-0.0002, 0.0008]	0.0001 [-0.0005, 0.0008]	0.0063 [0.0057, 0.0068]	-0.0023 [-0.0030, -0.0017]	-0.0068 [-0.0073, -0.0062]	0.0030 [0.0025, 0.0036]	-0.0003 [-0.0009, 0.0002]	0.0002 [-0.0004, 0.0008]	0.0045 [0.0040, 0.0050]	0.0006 [0.0001, 0.0011]	0.0058 [0.0052, 0.0063]
45413	0.0135 [0.0127, 0.0144]	0.0012 [0.0005, 0.0018]	0.0005 [-0.0001, 0.0011]	-0.0028 [-0.0034, -0.0022]	-0.0014 [-0.0023, -0.0004]	0.0009 [0.0002, 0.0015]	0.0045 [0.0032, 0.0057]	-0.0071 [-0.0077, -0.0065]	0.0004 [-0.0002, 0.0010]	-0.0045 [-0.0051, -0.0039]	-0.0008 [-0.0015, -0.0001]	-0.0045 [-0.0052, -0.0038]	0.0042 [0.0034, 0.0049]	0.0064 [0.0058, 0.0070]	-0.0008 [-0.0014, -0.0001]	-0.0049 [-0.0056, -0.0043]	0.0036 [0.0029, 0.0043]	-0.0001 [-0.0007, 0.0005]	-0.0042 [-0.0047, -0.0036]	-0.0028 [-0.0034, -0.0022]
36754	0.0109 [0.0097, 0.0121]	0.0021 [0.0014, 0.0029]	-0.0040 [-0.0047, -0.0033]	0.0043 [0.0036, 0.0049]	0.0173 [0.0160, 0.0185]	0.0038 [0.0031, 0.0045]	-0.0189 [-0.0202, -0.0176]	0.0052 [0.0045, 0.0060]	-0.0075 [-0.0082, -0.0068]	0.0038 [0.0031, 0.0044]	0.0027 [0.0020, 0.0034]	-0.0021 [-0.0028, -0.0014]	0.0071 [0.0063, 0.0078]	-0.0014 [-0.0021, -0.0006]	-0.0056 [-0.0063, -0.0050]	-0.0008 [-0.0015, -0.0002]	0.0052 [0.0045, 0.0059]	-0.0003 [-0.0008, 0.0003]	-0.0014 [-0.0021, -0.0008]	-0.0036 [-0.0042, -0.0029]
33936	0.0104 [0.0098, 0.0110]	-0.0076 [-0.0081, -0.0070]	-0.0013 [-0.0018, -0.0008]	0.0025 [0.0020, 0.0030]	0.0092 [0.0083, 0.0100]	0.0051 [0.0045, 0.0056]	0.0006 [-0.0003, 0.0015]	0.0052 [0.0046, 0.0058]	-0.0035 [-0.0040, -0.0029]	0.0006 [0.0001, 0.0011]	-0.0020 [-0.0025, -0.0015]	-0.0002 [-0.0007, 0.0004]	0.0044 [0.0038, 0.0049]	0.0041 [0.0035, 0.0046]	-0.0054 [-0.0060, -0.0049]	-0.0063 [-0.0068, -0.0058]	-0.0038 [-0.0043, -0.0032]	0.0037 [0.0033, 0.0042]	-0.0002 [-0.0007, 0.0002]	-0.0037 [-0.0043, -0.0032]
35160	0.0072 [0.0065, 0.0079]	0.0062 [0.0056, 0.0068]	-0.0118 [-0.0124, -0.0112]	0.0039 [0.0033, 0.0045]	0.0082 [0.0073, 0.0091]	-0.0082 [-0.0088, -0.0076]	0.0043 [0.0033, 0.0054]	0.0018 [0.0012, 0.0024]	-0.0123 [-0.0130, -0.0117]	-0.0016 [-0.0021, -0.0010]	-0.0042 [-0.0048, -0.0036]	-0.0010 [-0.0016, -0.0004]	0.0027 [0.0021, 0.0034]	-0.0064 [-0.0070, -0.0059]	0.0096 [0.0090, 0.0101]	0.0091 [0.0085, 0.0097]	-0.0049 [-0.0055, -0.0043]	0.0069 [0.0064, 0.0074]	0.0085 [0.0080, 0.0090]	0.0040 [0.0034, 0.0046]
36103	-0.0113 [-0.0122, -0.0105]	0.0080 [0.0073, 0.0087]	-0.0032 [-0.0039, -0.0026]	0.0085 [0.0079, 0.0091]	0.0062 [0.0052, 0.0073]	0.0193 [0.0185, 0.0200]	-0.0019 [-0.0031, -0.0008]	0.0086 [0.0080, 0.0093]	0.0000 [-0.0007, 0.0007]	-0.0019 [-0.0025, -0.0013]	-0.0064 [-0.0070, -0.0057]	-0.0071 [-0.0077, -0.0064]	0.0160 [0.0153, 0.0168]	0.0002 [-0.0004, 0.0008]	0.0095 [0.0088, 0.0101]	-0.0004 [-0.0011, 0.0002]	0.0011 [0.0004, 0.0017]	0.0090 [0.0084, 0.0096]	0.0083 [0.0078, 0.0089]	0.0061 [0.0054, 0.0068]
1336	0.0081 [0.0075, 0.0087]	0.0006 [0.0001, 0.0011]	0.0050 [0.0045, 0.0055]	0.0057 [0.0052, 0.0062]	0.0047 [0.0040, 0.0055]	-0.0075 [-0.0080, -0.0070]	-0.0026 [-0.0035, -0.0018]	-0.0094 [-0.0099, -0.0089]	0.0003 [-0.0002, 0.0008]	0.0075 [0.0070, 0.0079]	0.0046 [0.0041, 0.0050]	0.0033 [0.0028, 0.0038]	-0.0105 [-0.0111, -0.0100]	-0.0069 [-0.0074, -0.0065]	0.0053 [0.0048, 0.0058]	0.0032 [0.0028, 0.0037]	0.0012 [0.0007, 0.0017]	0.0055 [0.0051, 0.0059]	0.0005 [0.0001, 0.0009]	0.0068 [0.0063, 0.0072]
33447	0.0004 [-0.0002, 0.0010]	-0.0060 [-0.0065, -0.0054]	0.0013 [0.0008, 0.0019]	0.0033 [0.0028, 0.0038]	0.0045 [0.0037, 0.0054]	-0.0026 [-0.0032, -0.0020]	-0.0029 [-0.0038, -0.0020]	-0.0046 [-0.0052, -0.0040]	-0.0021 [-0.0026, -0.0016]	0.0045 [0.0040, 0.0050]	0.0015 [0.0010, 0.0020]	-0.0000 [-0.0006, 0.0005]	-0.0075 [-0.0081, -0.0069]	-0.0079 [-0.0084, -0.0073]	0.0043 [0.0038, 0.0048]	0.0020 [0.0015, 0.0025]	-0.0002 [-0.0007, 0.0003]	0.0055 [0.0050, 0.0060]	0.0012 [0.0008, 0.0017]	0.0059 [0.0054, 0.0064]
1508	0.0035 [0.0027, 0.0044]	0.0029 [0.0023, 0.0035]	0.0041 [0.0034, 0.0048]	0.0029 [0.0023, 0.0035]	-0.0025 [-0.0036, -0.0014]	-0.0075 [-0.0081, -0.0068]	-0.0067 [-0.0079, -0.0054]	-0.0059 [-0.0066, -0.0052]	-0.0113 [-0.0120, -0.0105]	0.0062 [0.0056, 0.0068]	0.0026 [0.0020, 0.0033]	0.0076 [0.0070, 0.0083]	-0.0122 [-0.0130, -0.0114]	0.0025 [0.0018, 0.0031]	-0.0066 [-0.0073, -0.0060]	-0.0019 [-0.0026, -0.0013]	0.0003 [-0.0004, 0.0010]	0.0030 [0.0024, 0.0036]	-0.0064 [-0.0069, -0.0058]	0.0020 [0.0013, 0.0027]
48425	0.0009 [0.0000, 0.0018]	0.0019 [0.0012, 0.0025]	-0.0073 [-0.0079, -0.0066]	-0.0029 [-0.0035, -0.0023]	0.0011 [0.0001, 0.0022]	0.0158 [0.0151, 0.0165]	0.0072 [0.0060, 0.0083]	0.0075 [0.0067, 0.0082]	-0.0031 [-0.0037, -0.0024]	0.0059 [0.0053, 0.0065]	-0.0014 [-0.0021, -0.0008]	0.0064 [0.0058, 0.0071]	0.0094 [0.0086, 0.0102]	-0.0087 [-0.0094, -0.0081]	-0.0048 [-0.0054, -0.0042]	0.0034 [0.0028, 0.0040]	-0.0009 [-0.0015, -0.0002]	0.0094 [0.0088, 0.0099]	0.0009 [0.0003, 0.0014]	0.0009 [0.0003, 0.0015]
35126	0.0099 [0.0091, 0.0107]	0.0076 [0.0070, 0.0083]	-0.0077 [-0.0084, -0.0070]	0.0041 [0.0036, 0.0047]	0.0040 [0.0031, 0.0050]	0.0114 [0.0107, 0.0121]	-0.0028 [-0.0040, -0.0017]	0.0033 [0.0026, 0.0039]	0.0038 [0.0031, 0.0045]	0.0062 [0.0056, 0.0067]	-0.0081 [-0.0087, -0.0075]	-0.0005 [-0.0011, 0.0002]	0.0045 [0.0038, 0.0052]	-0.0034 [-0.0040, -0.0028]	0.0084 [0.0078, 0.0090]	0.0044 [0.0037, 0.0050]	-0.0012 [-0.0018, -0.0006]	0.0069 [0.0064, 0.0075]	0.0075 [0.0070, 0.0081]	0.0058 [0.0051, 0.0064]
64	0.0013 [0.0007, 0.0020]	-0.0026 [-0.0031, -0.0021]	-0.0008 [-0.0013, -0.0003]	-0.0002 [-0.0006, 0.0003]	-0.0012 [-0.0020, -0.0004]	-0.0045 [-0.0050, -0.0040]	-0.0027 [-0.0035, -0.0018]	0.0016 [0.0011, 0.0021]	-0.0040 [-0.0045, -0.0034]	0.0006 [0.0001, 0.0010]	0.0005 [-0.0000, 0.0009]	0.0020 [0.0014, 0.0025]	-0.0024 [-0.0029, -0.0018]	-0.0013 [-0.0017, -0.0008]	-0.0032 [-0.0036, -0.0027]	0.0060 [0.0055, 0.0064]	-0.0013 [-0.0018, -0.0008]	0.0068 [0.0064, 0.0072]	-0.0031 [-0.0035, -0.0027]	-0.0064 [-0.0068, -0.0059]
34425	0.0122 [0.0112, 0.0131]	-0.0059 [-0.0066, -0.0052]	-0.0049 [-0.0057, -0.0042]	-0.0042 [-0.0049, -0.0035]	0.0092 [0.0079, 0.0104]	0.0005 [-0.0002, 0.0013]	-0.0183 [-0.0195, -0.0171]	0.0009 [0.0001, 0.0017]	0.0149 [0.0141, 0.0156]	0.0081 [0.0074, 0.0088]	-0.0059 [-0.0066, -0.0051]	0.0075 [0.0067, 0.0082]	0.0007 [-0.0001, 0.0015]	-0.0001 [-0.0008, 0.0006]	-0.0003 [-0.0010, 0.0004]	0.0011 [0.0004, 0.0018]	-0.0092 [-0.0099, -0.0084]	0.0108 [0.0102, 0.0114]	0.0075 [0.0069, 0.0081]	-0.0065 [-0.0072, -0.0057]
1444	0.0053 [0.0046, 0.0061]	-0.0001 [-0.0007, 0.0006]	0.0011 [0.0004, 0.0018]	-0.0093 [-0.0099, -0.0086]	-0.0032 [-0.0042, -0.0022]	-0.0177 [-0.0184, -0.0170]	-0.0100 [-0.0110, -0.0091]	-0.0061 [-0.0068, -0.0054]	-0.0084 [-0.0093, -0.0076]	0.0049 [0.0043, 0.0056]	0.0052 [0.0046, 0.0059]	-0.0027 [-0.0034, -0.0021]	-0.0091 [-0.0099, -0.0084]	-0.0018 [-0.0024, -0.0011]	-0.0011 [-0.0018, -0.0005]	0.0057 [0.0051, 0.0063]	-0.0019 [-0.0026, -0.0013]	0.0016 [0.0010, 0.0021]	-0.0002 [-0.0008, 0.0004]	-0.0032 [-0.0039, -0.0025]
33935	-0.0109 [-0.0117, -0.0100]	0.0081 [0.0074, 0.0088]	-0.0037 [-0.0044, -0.0030]	-0.0018 [-0.0024, -0.0011]	0.0006 [-0.0004, 0.0016]	-0.0137 [-0.0144, -0.0129]	-0.0094 [-0.0106, -0.0081]	0.0058 [0.0051, 0.0066]	-0.0094 [-0.0101, -0.0086]	-0.0021 [-0.0027, -0.0014]	-0.0067 [-0.0076, -0.0059]	0.0039 [0.0032, 0.0047]	0.0033 [0.0025, 0.0041]	-0.0100 [-0.0106, -0.0094]	0.0088 [0.0081, 0.0094]	0.0023 [0.0016, 0.0030]	-0.0090 [-0.0099, -0.0082]	0.0039 [0.0033, 0.0045]	0.0051 [0.0045, 0.0057]	-0.0020 [-0.0027, -0.0013]
32619	-0.0047 [-0.0054, -0.0040]	0.0129 [0.0123, 0.0135]	-0.0037 [-0.0043, -0.0031]	-0.0073 [-0.0079, -0.0067]	-0.0066 [-0.0075, -0.0057]	0.0012 [0.0006, 0.0018]	0.0038 [0.0029, 0.0047]	-0.0028 [-0.0034, -0.0022]	-0.0093 [-0.0099, -0.0086]	-0.0009 [-0.0014, -0.0003]	-0.0048 [-0.0054, -0.0042]	-0.0032 [-0.0039, -0.0026]	0.0044 [0.0037, 0.0051]	0.0026 [0.0020, 0.0032]	-0.0018 [-0.0024, -0.0012]	-0.0034 [-0.0040, -0.0028]	-0.0009 [-0.0016, -0.0003]	-0.0078 [-0.0084, -0.0073]	-0.0017 [-0.0022, -0.0012]	0.0063 [0.0057, 0.0070]
32562	0.0017 [0.0009, 0.0024]	0.0081 [0.0075, 0.0088]	0.0016 [0.0010, 0.0023]	-0.0010 [-0.0016, -0.0004]	-0.0104 [-0.0115, -0.0093]	-0.0054 [-0.0061, -0.0048]	-0.0010 [-0.0019, 0.0000]	-0.0047 [-0.0054, -0.0041]	-0.0067 [-0.0074, -0.0060]	0.0054 [0.0048, 0.0059]	-0.0056 [-0.0062, -0.0050]	-0.0070 [-0.0076, -0.0064]	0.0015 [0.0008, 0.0022]	0.0059 [0.0053, 0.0064]	-0.0065 [-0.0071, -0.0060]	-0.0026 [-0.0032, -0.0020]	-0.0062 [-0.0068, -0.0056]	-0.0079 [-0.0085, -0.0074]	-0.0045 [-0.0050, -0.0040]	0.0012 [0.0006, 0.0018]
38170	-0.0059 [-0.0067, -0.0051]	0.0075 [0.0069, 0.0081]	-0.0030 [-0.0036, -0.0024]	-0.0074 [-0.0080, -0.0068]	-0.0039 [-0.0049, -0.0029]	0.0027 [0.0021, 0.0034]	0.0063 [0.0054, 0.0073]	-0.0048 [-0.0055, -0.0042]	-0.0045 [-0.0052, -0.0038]	0.0020 [0.0014, 0.0025]	-0.0034 [-0.0040, -0.0027]	-0.0037 [-0.0043, -0.0030]	0.0000 [-0.0007, 0.0007]	0.0054 [0.0047, 0.0060]	-0.0041 [-0.0048, -0.0035]	-0.0015 [-0.0021, -0.0009]	-0.0032 [-0.0038, -0.0025]	-0.0093 [-0.0098, -0.0087]	-0.0035 [-0.0040, -0.0029]	0.0033 [0.0026, 0.0039]
35127	-0.0115 [-0.0124, -0.0107]	-0.0056 [-0.0062, -0.0050]	-0.0068 [-0.0075, -0.0061]	0.0074 [0.0067, 0.0082]	0.0019 [0.0006, 0.0032]	-0.0033 [-0.0040, -0.0026]	-0.0091 [-0.0103, -0.0079]	0.0014 [0.0007, 0.0021]	0.0120 [0.0113, 0.0127]	0.0073 [0.0068, 0.0079]	-0.0167 [-0.0174, -0.0160]	0.0029 [0.0022, 0.0036]	-0.0042 [-0.0049, -0.0035]	0.0023 [0.0017, 0.0030]	0.0025 [0.0019, 0.0032]	0.0040 [0.0033, 0.0046]	-0.0163 [-0.0170, -0.0156]	-0.0058 [-0.0063, -0.0052]	0.0044 [0.0038, 0.0050]	-0.0039 [-0.0045, -0.0032]
1898	0.0151 [0.0144, 0.0158]	-0.0016 [-0.0022, -0.0011]	0.0007 [0.0001, 0.0013]	0.0025 [0.0020, 0.0031]	0.0058 [0.0048, 0.0067]	-0.0028 [-0.0034, -0.0022]	0.0008 [-0.0001, 0.0017]	-0.0011 [-0.0017, -0.0005]	-0.0085 [-0.0092, -0.0079]	-0.0057 [-0.0063, -0.0051]	-0.0100 [-0.0106, -0.0094]	-0.0045 [-0.0051, -0.0038]	0.0009 [0.0003, 0.0015]	0.0007 [0.0002, 0.0013]	0.0034 [0.0028, 0.0039]	0.0031 [0.0026, 0.0037]	-0.0047 [-0.0053, -0.0041]	0.0028 [0.0023, 0.0033]	-0.0008 [-0.0013, -0.0003]	-0.0072 [-0.0078, -0.0066]
33442	0.0124 [0.0117, 0.0130]	-0.0004 [-0.0009, 0.0001]	0.0082 [0.0076, 0.0087]	0.0075 [0.0070, 0.0080]	0.0015 [0.0007, 0.0023]	-0.0017 [-0.0022, -0.0011]	-0.0075 [-0.0084, -0.0066]	-0.0001 [-0.0007, 0.0004]	-0.0014 [-0.0020, -0.0008]	-0.0023 [-0.0028, -0.0018]	0.0040 [0.0035, 0.0046]	-0.0057 [-0.0063, -0.0052]	-0.0037 [-0.0043, -0.0031]	0.0062 [0.0057, 0.0067]	0.0079 [0.0074, 0.0085]	-0.0020 [-0.0025, -0.0015]	0.0067 [0.0061, 0.0073]	0.0015 [0.0011, 0.0020]	-0.0029 [-0.0034, -0.0025]	0.0035 [0.0029, 0.0040]
32672	-0.0009 [-0.0017, -0.0000]	0.0020 [0.0013, 0.0026]	0.0001 [-0.0006, 0.0008]	-0.0093 [-0.0100, -0.0087]	0.0057 [0.0045, 0.0070]	-0.0049 [-0.0056, -0.0041]	-0.0034 [-0.0046, -0.0022]	0.0133 [0.0126, 0.0141]	0.0044 [0.0037, 0.0051]	0.0053 [0.0048, 0.0059]	0.0067 [0.0060, 0.0074]	0.0047 [0.0041, 0.0054]	0.0067 [0.0060, 0.0075]	0.0097 [0.0091, 0.0104]	0.0016 [0.0009, 0.0022]	-0.0065 [-0.0071, -0.0058]	-0.0008 [-0.0016, 0.0000]	-0.0048 [-0.0054, -0.0042]	-0.0027 [-0.0033, -0.0021]	-0.0037 [-0.0044, -0.0030]
42582	0.0050 [0.0042, 0.0059]	0.0036 [0.0030, 0.0042]	0.0101 [0.0095, 0.0108]	0.0067 [0.0061, 0.0073]	0.0146 [0.0135, 0.0157]	0.0225 [0.0218, 0.0232]	-0.0041 [-0.0053, -0.0029]	0.0073 [0.0067, 0.0080]	-0.0002 [-0.0009, 0.0004]	-0.0011 [-0.0017, -0.0006]	-0.0050 [-0.0056, -0.0044]	0.0023 [0.0017, 0.0028]	0.0116 [0.0109, 0.0123]	0.0073 [0.0067, 0.0079]	-0.0069 [-0.0075, -0.0063]	-0.0067 [-0.0073, -0.0061]	0.0054 [0.0048, 0.0060]	0.0028 [0.0023, 0.0034]	-0.0087 [-0.0092, -0.0082]	0.0003 [-0.0003, 0.0009]
39592	0.0039 [0.0029, 0.0048]	-0.0149 [-0.0157, -0.0141]	-0.0054 [-0.0062, -0.0047]	-0.0011 [-0.0017, -0.0004]	0.0084 [0.0072, 0.0096]	-0.0135 [-0.0142, -0.0127]	-0.0069 [-0.0081, -0.0058]	-0.0073 [-0.0081, -0.0066]	0.0016 [0.0007, 0.0024]	-0.0037 [-0.0043, -0.0031]	-0.0033 [-0.0041, -0.0026]	-0.0062 [-0.0069, -0.0055]	-0.0097 [-0.0105, -0.0089]	-0.0002 [-0.0009, 0.0004]	0.0002 [-0.0006, 0.0009]	0.0011 [0.0004, 0.0018]	-0.0017 [-0.0024, -0.0010]	0.0071 [0.0065, 0.0077]	0.0002 [-0.0004, 0.0009]	0.0001 [-0.0006, 0.0007]
1358	0.0107 [0.0101, 0.0113]	0.0046 [0.0041, 0.0051]	-0.0016 [-0.0022, -0.0011]	0.0025 [0.0020, 0.0030]	0.0098 [0.0090, 0.0106]	-0.0086 [-0.0091, -0.0081]	-0.0070 [-0.0080, -0.0061]	-0.0130 [-0.0136, -0.0125]	-0.0033 [-0.0038, -0.0028]	0.0026 [0.0021, 0.0031]	0.0012 [0.0007, 0.0017]	0.0023 [0.0018, 0.0028]	-0.0031 [-0.0037, -0.0026]	-0.0033 [-0.0038, -0.0029]	0.0029 [0.0024, 0.0034]	0.0030 [0.0025, 0.0035]	0.0018 [0.0012, 0.0023]	0.0032 [0.0028, 0.0037]	0.0004 [-0.0000, 0.0009]	0.0049 [0.0044, 0.0055]
1437	0.0007 [-0.0001, 0.0016]	0.0059 [0.0052, 0.0065]	0.0011 [0.0005, 0.0018]	-0.0000 [-0.0007, 0.0006]	0.0069 [0.0059, 0.0079]	0.0067 [0.0060, 0.0074]	-0.0090 [-0.0100, -0.0079]	0.0129 [0.0123, 0.0136]	0.0110 [0.0103, 0.0117]	-0.0059 [-0.0065, -0.0052]	0.0073 [0.0067, 0.0080]	-0.0011 [-0.0018, -0.0005]	0.0090 [0.0083, 0.0098]	0.0038 [0.0032, 0.0044]	-0.0016 [-0.0023, -0.0010]	-0.0047 [-0.0054, -0.0041]	0.0132 [0.0125, 0.0139]	0.0014 [0.0008, 0.0019]	-0.0049 [-0.0054, -0.0043]	-0.0018 [-0.0025, -0.0011]
12261	0.0116 [0.0106, 0.0125]	-0.0087 [-0.0094, -0.0080]	-0.0041 [-0.0049, -0.0034]	-0.0145 [-0.0152, -0.0137]	-0.0051 [-0.0062, -0.0040]	-0.0057 [-0.0066, -0.0048]	-0.0052 [-0.0064, -0.0040]	0.0043 [0.0035, 0.0051]	0.0034 [0.0026, 0.0042]	-0.0111 [-0.0117, -0.0104]	-0.0006 [-0.0014, 0.0001]	-0.0006 [-0.0013, 0.0001]	0.0039 [0.0031, 0.0047]	-0.0021 [-0.0028, -0.0014]	-0.0049 [-0.0056, -0.0042]	-0.0002 [-0.0009, 0.0005]	0.0017 [0.0009, 0.0024]	-0.0044 [-0.0051, -0.0038]	-0.0065 [-0.0071, -0.0059]	0.0010 [0.0002, 0.0017]
18392	-0.0095 [-0.0103, -0.0087]	-0.0011 [-0.0018, -0.0005]	-0.0025 [-0.0032, -0.0018]	-0.0017 [-0.0023, -0.0010]	0.0064 [0.0054, 0.0075]	-0.0027 [-0.0034, -0.0019]	-0.0111 [-0.0123, -0.0098]	0.0028 [0.0021, 0.0036]	-0.0197 [-0.0205, -0.0190]	-0.0031 [-0.0038, -0.0025]	-0.0000 [-0.0007, 0.0007]	0.0014 [0.0007, 0.0021]	0.0011 [0.0004, 0.0018]	-0.0025 [-0.0032, -0.0018]	-0.0088 [-0.0095, -0.0082]	0.0090 [0.0083, 0.0097]	-0.0002 [-0.0009, 0.0005]	-0.0004 [-0.0010, 0.0002]	-0.0034 [-0.0040, -0.0028]	-0.0025 [-0.0031, -0.0018]
18394	-0.0186 [-0.0195, -0.0178]	0.0101 [0.0094, 0.0108]	0.0047 [0.0040, 0.0054]	0.0007 [0.0000, 0.0014]	0.0007 [-0.0003, 0.0018]	0.0050 [0.0043, 0.0056]	-0.0072 [-0.0083, -0.0060]	0.0029 [0.0021, 0.0037]	-0.0132 [-0.0141, -0.0124]	-0.0039 [-0.0046, -0.0033]	0.0005 [-0.0002, 0.0012]	-0.0105 [-0.0112, -0.0098]	0.0047 [0.0040, 0.0055]	-0.0036 [-0.0042, -0.0029]	0.0020 [0.0013, 0.0026]	0.0040 [0.0033, 0.0046]	0.0037 [0.0030, 0.0043]	0.0034 [0.0028, 0.0039]	0.0011 [0.0005, 0.0017]	0.0025 [0.0018, 0.0032]
32306	0.0017 [0.0008, 0.0026]	-0.0019 [-0.0026, -0.0013]	-0.0053 [-0.0060, -0.0045]	-0.0056 [-0.0062, -0.0049]	-0.0020 [-0.0033, -0.0007]	-0.0006 [-0.0014, 0.0003]	0.0034 [0.0020, 0.0047]	0.0043 [0.0035, 0.0050]	0.0101 [0.0092, 0.0109]	0.0040 [0.0034, 0.0047]	-0.0087 [-0.0093, -0.0080]	-0.0005 [-0.0012, 0.0002]	0.0002 [-0.0006, 0.0011]	0.0031 [0.0024, 0.0038]	0.0014 [0.0007, 0.0020]	-0.0027 [-0.0034, -0.0021]	-0.0120 [-0.0127, -0.0113]	0.0008 [0.0002, 0.0014]	-0.0002 [-0.0007, 0.0004]	-0.0094 [-0.0101, -0.0087]
54	-0.0080 [-0.0086, -0.0074]	0.0007 [0.0001, 0.0012]	-0.0059 [-0.0064, -0.0053]	-0.0064 [-0.0069, -0.0058]	-0.0068 [-0.0078, -0.0059]	-0.0066 [-0.0072, -0.0061]	0.0044 [0.0034, 0.0055]	0.0013 [0.0007, 0.0018]	-0.0080 [-0.0086, -0.0074]	0.0002 [-0.0003, 0.0007]	-0.0028 [-0.0034, -0.0023]	0.0036 [0.0030, 0.0042]	0.0001 [-0.0005, 0.0007]	-0.0008 [-0.0013, -0.0002]	-0.0082 [-0.0088, -0.0077]	0.0044 [0.0039, 0.0049]	-0.0015 [-0.0021, -0.0010]	-0.0020 [-0.0025, -0.0015]	-0.0073 [-0.0078, -0.0068]	-0.0077 [-0.0082, -0.0072]
37097	-0.0103 [-0.0114, -0.0093]	0.0110 [0.0102, 0.0117]	0.0003 [-0.0005, 0.0010]	-0.0053 [-0.0060, -0.0047]	-0.0098 [-0.0108, -0.0087]	-0.0019 [-0.0027, -0.0012]	0.0098 [0.0086, 0.0110]	-0.0079 [-0.0086, -0.0072]	-0.0065 [-0.0072, -0.0058]	-0.0020 [-0.0026, -0.0013]	-0.0039 [-0.0046, -0.0032]	0.0064 [0.0057, 0.0071]	0.0039 [0.0031, 0.0047]	0.0060 [0.0053, 0.0066]	-0.0014 [-0.0021, -0.0007]	-0.0001 [-0.0008, 0.0006]	-0.0023 [-0.0030, -0.0015]	0.0025 [0.0019, 0.0032]	0.0012 [0.0005, 0.0018]	-0.0055 [-0.0061, -0.0048]
1299	-0.0061 [-0.0068, -0.0054]	-0.0020 [-0.0025, -0.0015]	-0.0050 [-0.0056, -0.0045]	-0.0088 [-0.0093, -0.0083]	-0.0120 [-0.0129, -0.0111]	-0.0081 [-0.0086, -0.0076]	0.0023 [0.0014, 0.0031]	0.0016 [0.0011, 0.0021]	-0.0051 [-0.0057, -0.0046]	-0.0058 [-0.0063, -0.0054]	-0.0027 [-0.0033, -0.0022]	0.0046 [0.0041, 0.0052]	-0.0031 [-0.0037, -0.0025]	-0.0042 [-0.0047, -0.0036]	-0.0096 [-0.0101, -0.0090]	0.0092 [0.0087, 0.0097]	-0.0039 [-0.0044, -0.0034]	0.0053 [0.0048, 0.0058]	-0.0066 [-0.0070, -0.0061]	-0.0064 [-0.0069, -0.0059]
1604	-0.0059 [-0.0067, -0.0051]	0.0143 [0.0136, 0.0149]	0.0011 [0.0005, 0.0017]	0.0126 [0.0120, 0.0132]	-0.0090 [-0.0100, -0.0080]	0.0098 [0.0092, 0.0105]	0.0079 [0.0069, 0.0089]	0.0060 [0.0054, 0.0067]	-0.0081 [-0.0087, -0.0075]	-0.0047 [-0.0052, -0.0041]	0.0043 [0.0037, 0.0049]	-0.0008 [-0.0014, -0.0002]	0.0084 [0.0077, 0.0091]	0.0026 [0.0020, 0.0032]	0.0029 [0.0023, 0.0034]	-0.0012 [-0.0017, -0.0006]	0.0046 [0.0041, 0.0052]	-0.0001 [-0.0006, 0.0004]	-0.0037 [-0.0043, -0.0032]	0.0013 [0.0007, 0.0018]
32623	0.0107 [0.0100, 0.0114]	0.0027 [0.0021, 0.0033]	-0.0049 [-0.0055, -0.0043]	0.0031 [0.0026, 0.0037]	0.0041 [0.0032, 0.0050]	0.0017 [0.0011, 0.0023]	-0.0097 [-0.0107, -0.0087]	0.0055 [0.0049, 0.0060]	0.0082 [0.0076, 0.0088]	-0.0005 [-0.0010, -0.0000]	0.0055 [0.0049, 0.0061]	0.0046 [0.0040, 0.0052]	0.0004 [-0.0002, 0.0010]	-0.0076 [-0.0082, -0.0071]	0.0087 [0.0082, 0.0093]	0.0068 [0.0063, 0.0073]	-0.0028 [-0.0034, -0.0022]	0.0006 [0.0000, 0.0011]	0.0041 [0.0036, 0.0046]	-0.0012 [-0.0018, -0.0006]
1649	0.0109 [0.0102, 0.0115]	-0.0041 [-0.0046, -0.0036]	-0.0021 [-0.0026, -0.0016]	0.0045 [0.0040, 0.0050]	0.0025 [0.0017, 0.0033]	-0.0050 [-0.0055, -0.0045]	-0.0063 [-0.0071, -0.0054]	0.0042 [0.0037, 0.0047]	-0.0049 [-0.0054, -0.0044]	0.0073 [0.0068, 0.0078]	-0.0031 [-0.0036, -0.0026]	0.0049 [0.0044, 0.0053]	-0.0002 [-0.0008, 0.0003]	-0.0022 [-0.0027, -0.0017]	0.0024 [0.0019, 0.0029]	0.0072 [0.0067, 0.0077]	-0.0074 [-0.0079, -0.0069]	0.0044 [0.0040, 0.0048]	0.0035 [0.0031, 0.0039]	-0.0074 [-0.0079, -0.0069]
32735	-0.0070 [-0.0078, -0.0062]	0.0047 [0.0040, 0.0054]	-0.0007 [-0.0013, 0.0000]	-0.0003 [-0.0009, 0.0004]	-0.0050 [-0.0060, -0.0039]	-0.0135 [-0.0143, -0.0128]	-0.0051 [-0.0064, -0.0038]	0.0017 [0.0010, 0.0025]	-0.0091 [-0.0098, -0.0084]	-0.0011 [-0.0018, -0.0005]	-0.0062 [-0.0070, -0.0054]	0.0039 [0.0032, 0.0046]	-0.0024 [-0.0032, -0.0016]	-0.0071 [-0.0077, -0.0065]	0.0076 [0.0070, 0.0083]	0.0029 [0.0022, 0.0035]	-0.0072 [-0.0080, -0.0065]	0.0014 [0.0008, 0.0020]	0.0068 [0.0062, 0.0074]	0.0013 [0.0007, 0.0020]
32587	-0.0167 [-0.0173, -0.0160]	0.0070 [0.0064, 0.0076]	-0.0055 [-0.0062, -0.0049]	0.0075 [0.0069, 0.0081]	0.0091 [0.0081, 0.0100]	0.0053 [0.0046, 0.0060]	-0.0022 [-0.0033, -0.0010]	0.0061 [0.0055, 0.0067]	-0.0072 [-0.0078, -0.0067]	-0.0102 [-0.0107, -0.0096]	0.0033 [0.0027, 0.0039]	-0.0025 [-0.0031, -0.0018]	0.0004 [-0.0002, 0.0011]	-0.0038 [-0.0044, -0.0032]	0.0122 [0.0116, 0.0128]	0.0041 [0.0035, 0.0047]	0.0012 [0.0005, 0.0019]	-0.0005 [-0.0010, 0.0001]	0.0064 [0.0058, 0.0070]	0.0036 [0.0030, 0.0042]
32786	-0.0060 [-0.0066, -0.0053]	-0.0014 [-0.0021, -0.0008]	0.0028 [0.0022, 0.0035]	0.0042 [0.0036, 0.0048]	0.0007 [-0.0003, 0.0017]	-0.0020 [-0.0026, -0.0014]	0.0063 [0.0052, 0.0073]	-0.0047 [-0.0053, -0.0041]	-0.0021 [-0.0027, -0.0014]	0.0001 [-0.0004, 0.0007]	0.0015 [0.0009, 0.0021]	0.0002 [-0.0004, 0.0007]	-0.0008 [-0.0014, -0.0001]	0.0053 [0.0047, 0.0060]	0.0068 [0.0062, 0.0074]	0.0082 [0.0076, 0.0088]	-0.0024 [-0.0030, -0.0017]	-0.0044 [-0.0049, -0.0039]	0.0058 [0.0052, 0.0063]	-0.0026 [-0.0032, -0.0020]
32753	0.0049 [0.0041, 0.0058]	0.0058 [0.0051, 0.0065]	0.0047 [0.0039, 0.0054]	-0.0085 [-0.0091, -0.0078]	0.0015 [0.0003, 0.0026]	-0.0012 [-0.0020, -0.0005]	-0.0172 [-0.0187, -0.0157]	0.0017 [0.0010, 0.0024]	0.0012 [0.0005, 0.0019]	0.0072 [0.0066, 0.0079]	0.0109 [0.0102, 0.0116]	0.0023 [0.0016, 0.0030]	-0.0045 [-0.0052, -0.0037]	0.0042 [0.0035, 0.0049]	0.0049 [0.0042, 0.0055]	-0.0044 [-0.0050, -0.0037]	0.0116 [0.0110, 0.0123]	-0.0010 [-0.0016, -0.0004]	0.0006 [0.0000, 0.0013]	0.0049 [0.0042, 0.0056]
32578	0.0011 [0.0004, 0.0018]	0.0070 [0.0064, 0.0076]	-0.0045 [-0.0051, -0.0039]	-0.0044 [-0.0050, -0.0038]	-0.0068 [-0.0077, -0.0060]	-0.0050 [-0.0056, -0.0044]	0.0043 [0.0033, 0.0053]	0.0043 [0.0037, 0.0049]	-0.0003 [-0.0008, 0.0003]	0.0019 [0.0014, 0.0024]	-0.0059 [-0.0064, -0.0053]	-0.0016 [-0.0022, -0.0010]	0.0004 [-0.0002, 0.0010]	-0.0017 [-0.0023, -0.0011]	0.0043 [0.0037, 0.0049]	0.0003 [-0.0003, 0.0009]	-0.0098 [-0.0104, -0.0092]	0.0019 [0.0014, 0.0024]	0.0009 [0.0004, 0.0014]	0.0018 [0.0012, 0.0024]
32616	-0.0203 [-0.0213, -0.0193]	-0.0000 [-0.0008, 0.0007]	0.0006 [-0.0002, 0.0014]	0.0012 [0.0005, 0.0020]	0.0010 [-0.0002, 0.0022]	-0.0054 [-0.0062, -0.0046]	-0.0044 [-0.0058, -0.0030]	0.0005 [-0.0003, 0.0013]	-0.0007 [-0.0014, 0.0001]	0.0018 [0.0011, 0.0025]	0.0001 [-0.0006, 0.0009]	-0.0012 [-0.0020, -0.0005]	0.0032 [0.0024, 0.0039]	0.0016 [0.0008, 0.0023]	-0.0038 [-0.0045, -0.0031]	-0.0054 [-0.0061, -0.0047]	0.0009 [0.0002, 0.0016]	0.0009 [0.0003, 0.0016]	-0.0054 [-0.0060, -0.0048]	0.0048 [0.0040, 0.0055]
32632	0.0064 [0.0054, 0.0073]	0.0034 [0.0027, 0.0040]	-0.0032 [-0.0039, -0.0025]	-0.0126 [-0.0133, -0.0119]	-0.0051 [-0.0061, -0.0041]	0.0048 [0.0041, 0.0055]	0.0168 [0.0155, 0.0180]	0.0061 [0.0053, 0.0068]	-0.0015 [-0.0021, -0.0008]	-0.0005 [-0.0011, 0.0002]	0.0002 [-0.0005, 0.0009]	0.0051 [0.0044, 0.0058]	0.0045 [0.0038, 0.0052]	0.0039 [0.0032, 0.0046]	-0.0074 [-0.0080, -0.0067]	-0.0031 [-0.0037, -0.0025]	0.0081 [0.0074, 0.0087]	0.0052 [0.0046, 0.0057]	-0.0067 [-0.0073, -0.0061]	-0.0019 [-0.0026, -0.0013]
32698	0.0066 [0.0058, 0.0074]	0.0048 [0.0041, 0.0055]	-0.0091 [-0.0098, -0.0084]	0.0079 [0.0073, 0.0086]	0.0053 [0.0042, 0.0064]	-0.0036 [-0.0043, -0.0029]	-0.0028 [-0.0039, -0.0018]	0.0014 [0.0007, 0.0021]	0.0017 [0.0009, 0.0024]	-0.0014 [-0.0021, -0.0007]	0.0013 [0.0006, 0.0020]	-0.0022 [-0.0029, -0.0016]	0.0122 [0.0115, 0.0129]	0.0026 [0.0020, 0.0033]	-0.0029 [-0.0035, -0.0022]	0.0058 [0.0052, 0.0065]	-0.0044 [-0.0052, -0.0037]	0.0020 [0.0014, 0.0026]	-0.0031 [-0.0037, -0.0025]	-0.0034 [-0.0041, -0.0027]
32746	0.0194 [0.0188, 0.0201]	-0.0024 [-0.0030, -0.0019]	0.0069 [0.0064, 0.0075]	0.0056 [0.0051, 0.0061]	-0.0008 [-0.0016, 0.0001]	-0.0031 [-0.0038, -0.0025]	-0.0054 [-0.0065, -0.0044]	-0.0019 [-0.0025, -0.0013]	0.0017 [0.0011, 0.0023]	0.0034 [0.0029, 0.0039]	0.0045 [0.0039, 0.0050]	-0.0024 [-0.0029, -0.0018]	-0.0048 [-0.0054, -0.0042]	0.0082 [0.0076, 0.0087]	0.0023 [0.0017, 0.0029]	-0.0016 [-0.0022, -0.0011]	0.0064 [0.0058, 0.0070]	0.0007 [0.0002, 0.0012]	-0.0037 [-0.0042, -0.0032]	-0.0002 [-0.0008, 0.0003]
32757	0.0024 [0.0016, 0.0031]	0.0055 [0.0048, 0.0061]	0.0013 [0.0006, 0.0020]	0.0028 [0.0022, 0.0034]	-0.0081 [-0.0092, -0.0069]	-0.0012 [-0.0019, -0.0006]	-0.0056 [-0.0066, -0.0046]	-0.0043 [-0.0049, -0.0036]	-0.0127 [-0.0133, -0.0120]	0.0057 [0.0052, 0.0063]	-0.0045 [-0.0051, -0.0039]	-0.0050 [-0.0056, -0.0043]	0.0002 [-0.0005, 0.0009]	0.0087 [0.0081, 0.0093]	-0.0122 [-0.0128, -0.0116]	-0.0046 [-0.0052, -0.0040]	-0.0052 [-0.0058, -0.0046]	-0.0078 [-0.0083, -0.0072]	-0.0074 [-0.0079, -0.0069]	0.0045 [0.0039, 0.0051]
32758	-0.0112 [-0.0118, -0.0105]	0.0016 [0.0010, 0.0022]	0.0035 [0.0029, 0.0041]	-0.0044 [-0.0049, -0.0038]	-0.0008 [-0.0018, 0.0001]	-0.0070 [-0.0077, -0.0064]	-0.0004 [-0.0013, 0.0005]	-0.0016 [-0.0022, -0.0010]	0.0011 [0.0005, 0.0017]	0.0087 [0.0081, 0.0092]	0.0091 [0.0085, 0.0096]	-0.0003 [-0.0009, 0.0002]	-0.0043 [-0.0050, -0.0036]	0.0049 [0.0044, 0.0055]	-0.0058 [-0.0064, -0.0052]	-0.0070 [-0.0076, -0.0064]	0.0027 [0.0022, 0.0033]	-0.0047 [-0.0052, -0.0042]	-0.0004 [-0.0009, 0.0001]	-0.0096 [-0.0102, -0.0090]
32759	-0.0146 [-0.0153, -0.0139]	0.0017 [0.0011, 0.0023]	0.0051 [0.0045, 0.0057]	-0.0053 [-0.0058, -0.0048]	0.0005 [-0.0004, 0.0014]	-0.0077 [-0.0083, -0.0071]	-0.0024 [-0.0033, -0.0015]	0.0002 [-0.0004, 0.0008]	0.0022 [0.0015, 0.0028]	0.0092 [0.0087, 0.0098]	0.0087 [0.0081, 0.0093]	0.0006 [0.0001, 0.0012]	-0.0029 [-0.0036, -0.0023]	0.0025 [0.0020, 0.0031]	-0.0054 [-0.0060, -0.0048]	-0.0075 [-0.0080, -0.0069]	0.0020 [0.0014, 0.0026]	-0.0049 [-0.0054, -0.0044]	-0.0002 [-0.0007, 0.0003]	-0.0105 [-0.0110, -0.0099]
37727	0.0056 [0.0048, 0.0064]	0.0071 [0.0065, 0.0078]	0.0061 [0.0054, 0.0068]	0.0142 [0.0135, 0.0149]	0.0050 [0.0040, 0.0060]	-0.0027 [-0.0035, -0.0020]	-0.0024 [-0.0036, -0.0012]	-0.0041 [-0.0048, -0.0034]	-0.0064 [-0.0071, -0.0057]	-0.0047 [-0.0054, -0.0041]	-0.0001 [-0.0007, 0.0006]	-0.0022 [-0.0028, -0.0015]	-0.0000 [-0.0008, 0.0007]	0.0009 [0.0003, 0.0015]	0.0091 [0.0085, 0.0098]	0.0056 [0.0050, 0.0062]	0.0016 [0.0010, 0.0023]	-0.0033 [-0.0038, -0.0027]	0.0012 [0.0006, 0.0018]	0.0102 [0.0095, 0.0108]
32787	-0.0117 [-0.0126, -0.0107]	0.0086 [0.0079, 0.0092]	0.0028 [0.0021, 0.0035]	0.0010 [0.0004, 0.0017]	-0.0024 [-0.0035, -0.0013]	0.0088 [0.0080, 0.0095]	0.0129 [0.0117, 0.0140]	0.0020 [0.0013, 0.0027]	0.0028 [0.0021, 0.0035]	-0.0090 [-0.0096, -0.0084]	-0.0033 [-0.0039, -0.0026]	-0.0080 [-0.0087, -0.0073]	0.0039 [0.0031, 0.0047]	0.0016 [0.0010, 0.0023]	0.0106 [0.0099, 0.0113]	0.0030 [0.0023, 0.0036]	0.0027 [0.0021, 0.0034]	0.0011 [0.0005, 0.0016]	0.0033 [0.0027, 0.0039]	0.0083 [0.0076, 0.0089]
32795	-0.0107 [-0.0117, -0.0098]	0.0084 [0.0077, 0.0090]	-0.0116 [-0.0123, -0.0109]	-0.0052 [-0.0059, -0.0046]	-0.0198 [-0.0210, -0.0186]	0.0004 [-0.0004, 0.0011]	0.0210 [0.0197, 0.0223]	0.0020 [0.0014, 0.0026]	-0.0053 [-0.0060, -0.0046]	0.0030 [0.0024, 0.0035]	-0.0029 [-0.0035, -0.0022]	0.0020 [0.0014, 0.0027]	-0.0005 [-0.0012, 0.0003]	0.0025 [0.0019, 0.0032]	-0.0018 [-0.0024, -0.0011]	-0.0053 [-0.0059, -0.0046]	-0.0118 [-0.0125, -0.0112]	0.0020 [0.0014, 0.0025]	-0.0013 [-0.0019, -0.0007]	0.0001 [-0.0006, 0.0008]
32838	-0.0034 [-0.0041, -0.0026]	0.0023 [0.0017, 0.0029]	-0.0065 [-0.0071, -0.0058]	-0.0075 [-0.0081, -0.0069]	-0.0090 [-0.0099, -0.0080]	0.0016 [0.0010, 0.0023]	0.0062 [0.0051, 0.0073]	0.0094 [0.0088, 0.0100]	0.0011 [0.0004, 0.0017]	0.0034 [0.0029, 0.0040]	-0.0040 [-0.0046, -0.0034]	0.0005 [-0.0001, 0.0011]	0.0050 [0.0043, 0.0056]	0.0005 [-0.0001, 0.0011]	-0.0065 [-0.0071, -0.0059]	-0.0012 [-0.0018, -0.0007]	-0.0100 [-0.0107, -0.0094]	0.0008 [0.0003, 0.0014]	-0.0060 [-0.0065, -0.0054]	-0.0037 [-0.0043, -0.0031]
32839	-0.0165 [-0.0172, -0.0157]	0.0030 [0.0023, 0.0036]	0.0020 [0.0014, 0.0027]	0.0024 [0.0018, 0.0031]	0.0096 [0.0086, 0.0107]	0.0055 [0.0047, 0.0063]	-0.0045 [-0.0057, -0.0033]	0.0062 [0.0055, 0.0069]	0.0038 [0.0031, 0.0044]	-0.0041 [-0.0047, -0.0035]	-0.0006 [-0.0013, 0.0000]	-0.0066 [-0.0073, -0.0059]	0.0062 [0.0055, 0.0069]	0.0039 [0.0032, 0.0045]	-0.0034 [-0.0041, -0.0028]	-0.0018 [-0.0024, -0.0012]	0.0045 [0.0038, 0.0051]	-0.0011 [-0.0017, -0.0005]	-0.0041 [-0.0047, -0.0036]	-0.0039 [-0.0046, -0.0032]
32846	0.0104 [0.0095, 0.0113]	0.0043 [0.0036, 0.0050]	0.0101 [0.0093, 0.0108]	0.0123 [0.0116, 0.0130]	0.0011 [0.0000, 0.0022]	-0.0052 [-0.0060, -0.0044]	-0.0107 [-0.0120, -0.0094]	-0.0078 [-0.0085, -0.0071]	0.0044 [0.0036, 0.0051]	-0.0041 [-0.0048, -0.0035]	0.0044 [0.0037, 0.0051]	-0.0059 [-0.0067, -0.0052]	-0.0024 [-0.0031, -0.0017]	0.0081 [0.0074, 0.0088]	0.0069 [0.0062, 0.0076]	0.0047 [0.0041, 0.0054]	0.0043 [0.0036, 0.0049]	-0.0064 [-0.0070, -0.0057]	0.0010 [0.0004, 0.0017]	-0.0038 [-0.0045, -0.0031]
32847	-0.0185 [-0.0192, -0.0178]	0.0030 [0.0023, 0.0036]	0.0019 [0.0013, 0.0025]	-0.0021 [-0.0027, -0.0015]	0.0118 [0.0107, 0.0128]	0.0067 [0.0061, 0.0074]	-0.0072 [-0.0084, -0.0061]	0.0109 [0.0103, 0.0116]	0.0048 [0.0041, 0.0054]	-0.0031 [-0.0037, -0.0025]	0.0005 [-0.0002, 0.0011]	-0.0031 [-0.0038, -0.0024]	0.0037 [0.0030, 0.0044]	0.0018 [0.0011, 0.0024]	-0.0024 [-0.0031, -0.0018]	-0.0017 [-0.0023, -0.0011]	0.0025 [0.0018, 0.0031]	0.0010 [0.0004, 0.0016]	-0.0036 [-0.0042, -0.0031]	-0.0014 [-0.0021, -0.0008]
33072	0.0116 [0.0108, 0.0124]	-0.0050 [-0.0056, -0.0045]	0.0013 [0.0007, 0.0019]	0.0047 [0.0041, 0.0053]	0.0057 [0.0048, 0.0066]	0.0036 [0.0030, 0.0041]	-0.0028 [-0.0037, -0.0018]	0.0073 [0.0068, 0.0079]	0.0041 [0.0036, 0.0047]	-0.0025 [-0.0030, -0.0020]	-0.0000 [-0.0006, 0.0006]	0.0063 [0.0058, 0.0069]	-0.0040 [-0.0046, -0.0033]	-0.0035 [-0.0040, -0.0029]	0.0019 [0.0013, 0.0025]	0.0045 [0.0040, 0.0050]	-0.0070 [-0.0076, -0.0064]	-0.0013 [-0.0018, -0.0008]	-0.0011 [-0.0016, -0.0006]	0.0003 [-0.0003, 0.0008]
33138	-0.0103 [-0.0110, -0.0095]	0.0063 [0.0057, 0.0069]	0.0008 [0.0001, 0.0015]	0.0049 [0.0043, 0.0056]	0.0055 [0.0045, 0.0064]	-0.0009 [-0.0016, -0.0002]	0.0029 [0.0017, 0.0041]	0.0031 [0.0024, 0.0037]	-0.0113 [-0.0119, -0.0106]	0.0068 [0.0062, 0.0073]	-0.0023 [-0.0029, -0.0017]	0.0013 [0.0007, 0.0019]	0.0119 [0.0113, 0.0126]	0.0016 [0.0010, 0.0022]	-0.0072 [-0.0079, -0.0066]	-0.0030 [-0.0037, -0.0024]	-0.0022 [-0.0027, -0.0016]	0.0004 [-0.0002, 0.0009]	-0.0067 [-0.0072, -0.0061]	-0.0047 [-0.0054, -0.0041]
33140	-0.0024 [-0.0032, -0.0016]	0.0017 [0.0010, 0.0023]	-0.0071 [-0.0078, -0.0065]	0.0005 [-0.0002, 0.0012]	-0.0031 [-0.0042, -0.0020]	-0.0005 [-0.0012, 0.0002]	0.0114 [0.0102, 0.0126]	0.0003 [-0.0003, 0.0009]	0.0037 [0.0030, 0.0043]	0.0058 [0.0051, 0.0064]	-0.0075 [-0.0081, -0.0068]	-0.0056 [-0.0062, -0.0049]	-0.0007 [-0.0015, -0.0000]	-0.0055 [-0.0062, -0.0048]	0.0116 [0.0109, 0.0122]	-0.0015 [-0.0021, -0.0009]	-0.0072 [-0.0078, -0.0065]	0.0062 [0.0056, 0.0067]	0.0063 [0.0058, 0.0069]	-0.0052 [-0.0059, -0.0046]
33225	0.0016 [0.0008, 0.0025]	0.0050 [0.0044, 0.0056]	0.0009 [0.0002, 0.0016]	0.0022 [0.0015, 0.0029]	-0.0063 [-0.0073, -0.0052]	0.0079 [0.0072, 0.0086]	0.0168 [0.0154, 0.0183]	-0.0056 [-0.0063, -0.0049]	-0.0037 [-0.0044, -0.0030]	-0.0026 [-0.0032, -0.0020]	-0.0053 [-0.0060, -0.0045]	-0.0006 [-0.0013, 0.0000]	0.0041 [0.0034, 0.0048]	0.0043 [0.0037, 0.0050]	-0.0046 [-0.0052, -0.0040]	0.0040 [0.0034, 0.0046]	0.0032 [0.0025, 0.0039]	-0.0020 [-0.0025, -0.0014]	-0.0057 [-0.0063, -0.0051]	-0.0002 [-0.0008, 0.0005]
33380	-0.0074 [-0.0082, -0.0066]	0.0139 [0.0132, 0.0145]	-0.0031 [-0.0038, -0.0025]	0.0017 [0.0010, 0.0023]	0.0037 [0.0026, 0.0048]	0.0022 [0.0015, 0.0029]	0.0022 [0.0010, 0.0034]	-0.0006 [-0.0013, 0.0000]	-0.0031 [-0.0038, -0.0025]	-0.0077 [-0.0083, -0.0072]	0.0024 [0.0016, 0.0031]	-0.0036 [-0.0043, -0.0029]	0.0036 [0.0030, 0.0043]	-0.0030 [-0.0036, -0.0024]	0.0123 [0.0117, 0.0129]	0.0043 [0.0037, 0.0049]	0.0101 [0.0094, 0.0109]	0.0013 [0.0008, 0.0019]	0.0012 [0.0006, 0.0017]	0.0112 [0.0106, 0.0119]
33415	-0.0073 [-0.0081, -0.0064]	0.0034 [0.0028, 0.0041]	0.0114 [0.0107, 0.0121]	0.0103 [0.0096, 0.0110]	-0.0118 [-0.0129, -0.0107]	-0.0106 [-0.0114, -0.0099]	-0.0011 [-0.0023, 0.0002]	-0.0079 [-0.0086, -0.0073]	-0.0070 [-0.0077, -0.0062]	0.0040 [0.0034, 0.0047]	0.0016 [0.0009, 0.0022]	-0.0021 [-0.0028, -0.0014]	-0.0106 [-0.0114, -0.0099]	0.0043 [0.0037, 0.0050]	0.0009 [0.0002, 0.0016]	0.0047 [0.0040, 0.0054]	-0.0050 [-0.0058, -0.0043]	0.0007 [0.0001, 0.0013]	-0.0034 [-0.0040, -0.0028]	0.0018 [0.0011, 0.0024]
33515	-0.0007 [-0.0015, 0.0001]	-0.0077 [-0.0084, -0.0070]	0.0062 [0.0055, 0.0069]	-0.0003 [-0.0009, 0.0003]	-0.0049 [-0.0060, -0.0039]	-0.0031 [-0.0038, -0.0024]	-0.0050 [-0.0061, -0.0038]	0.0031 [0.0024, 0.0038]	-0.0134 [-0.0141, -0.0126]	-0.0035 [-0.0041, -0.0028]	-0.0037 [-0.0044, -0.0030]	0.0037 [0.0030, 0.0043]	-0.0064 [-0.0072, -0.0057]	0.0000 [-0.0006, 0.0006]	-0.0166 [-0.0173, -0.0160]	-0.0038 [-0.0045, -0.0032]	-0.0048 [-0.0055, -0.0042]	0.0023 [0.0017, 0.0029]	-0.0126 [-0.0132, -0.0120]	-0.0067 [-0.0073, -0.0060]
33516	0.0153 [0.0144, 0.0161]	0.0085 [0.0078, 0.0092]	0.0017 [0.0010, 0.0023]	0.0059 [0.0052, 0.0066]	0.0018 [0.0006, 0.0029]	-0.0116 [-0.0124, -0.0109]	-0.0095 [-0.0109, -0.0081]	-0.0005 [-0.0012, 0.0002]	0.0010 [0.0002, 0.0018]	0.0038 [0.0031, 0.0044]	-0.0037 [-0.0044, -0.0030]	-0.0015 [-0.0022, -0.0009]	-0.0016 [-0.0023, -0.0009]	-0.0022 [-0.0029, -0.0015]	0.0059 [0.0052, 0.0066]	-0.0021 [-0.0027, -0.0014]	-0.0046 [-0.0053, -0.0040]	0.0025 [0.0019, 0.0031]	0.0026 [0.0020, 0.0032]	0.0049 [0.0042, 0.0056]
33833	0.0099 [0.0089, 0.0109]	-0.0002 [-0.0009, 0.0005]	-0.0037 [-0.0045, -0.0030]	-0.0101 [-0.0108, -0.0094]	-0.0069 [-0.0081, -0.0057]	0.0059 [0.0052, 0.0067]	0.0086 [0.0069, 0.0104]	-0.0050 [-0.0057, -0.0043]	0.0106 [0.0099, 0.0114]	0.0021 [0.0014, 0.0027]	-0.0032 [-0.0039, -0.0024]	-0.0051 [-0.0058, -0.0043]	-0.0065 [-0.0072, -0.0057]	-0.0038 [-0.0045, -0.0031]	0.0035 [0.0029, 0.0042]	0.0067 [0.0060, 0.0073]	-0.0025 [-0.0032, -0.0018]	0.0009 [0.0003, 0.0015]	0.0037 [0.0031, 0.0042]	0.0010 [0.0003, 0.0018]
33884	-0.0081 [-0.0088, -0.0075]	-0.0052 [-0.0057, -0.0047]	0.0040 [0.0035, 0.0046]	-0.0013 [-0.0018, -0.0008]	0.0046 [0.0037, 0.0055]	-0.0010 [-0.0016, -0.0004]	-0.0004 [-0.0015, 0.0006]	-0.0061 [-0.0066, -0.0055]	0.0013 [0.0008, 0.0019]	-0.0052 [-0.0057, -0.0047]	-0.0003 [-0.0008, 0.0003]	-0.0032 [-0.0038, -0.0026]	0.0018 [0.0012, 0.0023]	0.0008 [0.0003, 0.0013]	-0.0098 [-0.0103, -0.0093]	-0.0021 [-0.0026, -0.0016]	0.0009 [0.0004, 0.0014]	0.0003 [-0.0002, 0.0008]	-0.0045 [-0.0050, -0.0041]	-0.0007 [-0.0012, -0.0002]
40134	0.0081 [0.0073, 0.0088]	0.0063 [0.0057, 0.0069]	-0.0022 [-0.0029, -0.0015]	0.0091 [0.0085, 0.0097]	0.0038 [0.0027, 0.0048]	-0.0048 [-0.0055, -0.0042]	-0.0296 [-0.0308, -0.0284]	-0.0025 [-0.0031, -0.0018]	-0.0146 [-0.0153, -0.0139]	-0.0093 [-0.0098, -0.0087]	0.0033 [0.0026, 0.0039]	0.0029 [0.0022, 0.0035]	0.0030 [0.0024, 0.0037]	0.0056 [0.0050, 0.0062]	-0.0015 [-0.0021, -0.0009]	-0.0031 [-0.0037, -0.0026]	0.0004 [-0.0002, 0.0010]	0.0007 [0.0002, 0.0013]	-0.0032 [-0.0037, -0.0027]	0.0050 [0.0044, 0.0057]
34529	0.0065 [0.0058, 0.0073]	0.0099 [0.0093, 0.0106]	0.0054 [0.0047, 0.0062]	0.0035 [0.0028, 0.0042]	0.0089 [0.0078, 0.0100]	0.0071 [0.0064, 0.0078]	-0.0051 [-0.0064, -0.0039]	0.0010 [0.0003, 0.0016]	-0.0140 [-0.0147, -0.0133]	0.0078 [0.0072, 0.0085]	-0.0007 [-0.0014, -0.0000]	0.0013 [0.0006, 0.0019]	0.0056 [0.0049, 0.0064]	0.0056 [0.0050, 0.0063]	0.0041 [0.0034, 0.0047]	-0.0017 [-0.0023, -0.0010]	0.0010 [0.0004, 0.0017]	-0.0023 [-0.0029, -0.0017]	0.0002 [-0.0004, 0.0008]	0.0083 [0.0077, 0.0090]
35193	-0.0083 [-0.0089, -0.0077]	0.0010 [0.0005, 0.0016]	-0.0024 [-0.0030, -0.0018]	-0.0015 [-0.0021, -0.0010]	-0.0043 [-0.0053, -0.0034]	-0.0055 [-0.0060, -0.0050]	0.0017 [0.0007, 0.0027]	0.0087 [0.0081, 0.0093]	-0.0009 [-0.0015, -0.0003]	-0.0035 [-0.0041, -0.0029]	-0.0051 [-0.0056, -0.0045]	-0.0039 [-0.0045, -0.0033]	0.0027 [0.0020, 0.0033]	0.0043 [0.0037, 0.0048]	0.0055 [0.0049, 0.0060]	0.0058 [0.0053, 0.0064]	-0.0128 [-0.0134, -0.0122]	0.0031 [0.0026, 0.0036]	0.0040 [0.0035, 0.0045]	-0.0048 [-0.0054, -0.0042]
36079	-0.0129 [-0.0138, -0.0120]	0.0033 [0.0026, 0.0040]	-0.0049 [-0.0056, -0.0041]	0.0057 [0.0050, 0.0063]	0.0037 [0.0023, 0.0051]	-0.0014 [-0.0022, -0.0006]	-0.0001 [-0.0014, 0.0012]	0.0001 [-0.0006, 0.0009]	-0.0001 [-0.0008, 0.0006]	-0.0118 [-0.0125, -0.0112]	-0.0011 [-0.0018, -0.0004]	0.0039 [0.0032, 0.0046]	0.0015 [0.0006, 0.0023]	-0.0000 [-0.0007, 0.0007]	-0.0008 [-0.0015, -0.0002]	0.0094 [0.0087, 0.0100]	-0.0006 [-0.0013, 0.0002]	-0.0015 [-0.0021, -0.0008]	-0.0016 [-0.0021, -0.0010]	0.0045 [0.0038, 0.0052]
36399	-0.0023 [-0.0033, -0.0013]	0.0036 [0.0029, 0.0042]	0.0065 [0.0058, 0.0072]	0.0020 [0.0013, 0.0027]	-0.0024 [-0.0036, -0.0011]	0.0012 [0.0004, 0.0019]	0.0125 [0.0110, 0.0140]	0.0012 [0.0005, 0.0019]	-0.0033 [-0.0041, -0.0025]	-0.0007 [-0.0013, 0.0000]	0.0092 [0.0084, 0.0100]	0.0004 [-0.0003, 0.0012]	-0.0039 [-0.0047, -0.0031]	-0.0012 [-0.0019, -0.0005]	-0.0029 [-0.0036, -0.0022]	-0.0037 [-0.0044, -0.0030]	0.0069 [0.0062, 0.0076]	-0.0052 [-0.0058, -0.0046]	-0.0019 [-0.0025, -0.0013]	-0.0001 [-0.0008, 0.0006]
36515	-0.0011 [-0.0019, -0.0004]	-0.0116 [-0.0123, -0.0110]	0.0019 [0.0012, 0.0026]	0.0018 [0.0012, 0.0025]	0.0077 [0.0067, 0.0088]	0.0076 [0.0069, 0.0083]	0.0002 [-0.0008, 0.0012]	0.0048 [0.0041, 0.0055]	0.0167 [0.0161, 0.0174]	-0.0067 [-0.0073, -0.0061]	-0.0039 [-0.0046, -0.0033]	-0.0027 [-0.0033, -0.0021]	-0.0047 [-0.0055, -0.0040]	-0.0009 [-0.0016, -0.0003]	-0.0016 [-0.0022, -0.0010]	-0.0034 [-0.0040, -0.0028]	0.0046 [0.0039, 0.0053]	0.0080 [0.0075, 0.0086]	-0.0034 [-0.0040, -0.0028]	0.0019 [0.0012, 0.0025]
37629	0.0029 [0.0021, 0.0038]	0.0015 [0.0009, 0.0022]	-0.0025 [-0.0032, -0.0017]	0.0104 [0.0098, 0.0111]	-0.0017 [-0.0027, -0.0007]	0.0007 [0.0000, 0.0014]	0.0042 [0.0030, 0.0054]	0.0006 [-0.0001, 0.0014]	-0.0130 [-0.0138, -0.0123]	0.0032 [0.0026, 0.0039]	-0.0035 [-0.0042, -0.0028]	0.0053 [0.0046, 0.0060]	-0.0023 [-0.0031, -0.0015]	0.0025 [0.0018, 0.0032]	-0.0033 [-0.0039, -0.0026]	-0.0007 [-0.0013, -0.0000]	-0.0055 [-0.0062, -0.0048]	0.0066 [0.0060, 0.0072]	-0.0092 [-0.0098, -0.0086]	-0.0003 [-0.0011, 0.0004]
37732	0.0033 [0.0024, 0.0042]	-0.0013 [-0.0020, -0.0007]	-0.0032 [-0.0040, -0.0025]	0.0082 [0.0073, 0.0090]	-0.0040 [-0.0051, -0.0028]	0.0012 [0.0005, 0.0019]	0.0056 [0.0042, 0.0070]	0.0007 [-0.0000, 0.0014]	-0.0129 [-0.0136, -0.0121]	0.0026 [0.0020, 0.0032]	-0.0023 [-0.0030, -0.0017]	0.0058 [0.0051, 0.0065]	-0.0031 [-0.0039, -0.0023]	0.0007 [-0.0000, 0.0014]	-0.0049 [-0.0055, -0.0042]	-0.0018 [-0.0025, -0.0012]	-0.0059 [-0.0066, -0.0051]	0.0062 [0.0056, 0.0068]	-0.0075 [-0.0081, -0.0069]	-0.0015 [-0.0022, -0.0008]
37740	0.0083 [0.0073, 0.0092]	0.0088 [0.0081, 0.0094]	0.0001 [-0.0006, 0.0008]	0.0033 [0.0027, 0.0040]	-0.0047 [-0.0058, -0.0036]	0.0069 [0.0062, 0.0075]	0.0031 [0.0019, 0.0043]	0.0024 [0.0018, 0.0031]	-0.0045 [-0.0052, -0.0037]	-0.0049 [-0.0055, -0.0043]	-0.0029 [-0.0036, -0.0023]	-0.0048 [-0.0054, -0.0041]	-0.0019 [-0.0026, -0.0011]	0.0029 [0.0023, 0.0036]	0.0005 [-0.0001, 0.0012]	0.0023 [0.0017, 0.0029]	0.0042 [0.0036, 0.0049]	-0.0015 [-0.0021, -0.0009]	-0.0026 [-0.0032, -0.0021]	0.0059 [0.0052, 0.0066]
38772	-0.0133 [-0.0144, -0.0123]	-0.0076 [-0.0083, -0.0069]	0.0007 [-0.0000, 0.0015]	0.0022 [0.0015, 0.0029]	0.0113 [0.0102, 0.0125]	0.0104 [0.0097, 0.0111]	-0.0065 [-0.0078, -0.0052]	0.0069 [0.0061, 0.0077]	0.0126 [0.0119, 0.0134]	-0.0064 [-0.0070, -0.0058]	-0.0009 [-0.0016, -0.0002]	0.0011 [0.0004, 0.0018]	0.0057 [0.0049, 0.0064]	-0.0017 [-0.0024, -0.0009]	0.0031 [0.0024, 0.0037]	-0.0050 [-0.0057, -0.0044]	0.0027 [0.0020, 0.0034]	0.0103 [0.0097, 0.0110]	0.0032 [0.0026, 0.0038]	-0.0035 [-0.0041, -0.0028]
39517	-0.0170 [-0.0177, -0.0163]	0.0083 [0.0077, 0.0088]	-0.0004 [-0.0010, 0.0002]	-0.0077 [-0.0082, -0.0071]	0.0080 [0.0071, 0.0088]	-0.0004 [-0.0010, 0.0002]	-0.0078 [-0.0088, -0.0069]	0.0049 [0.0043, 0.0056]	0.0025 [0.0019, 0.0030]	0.0060 [0.0055, 0.0065]	0.0051 [0.0045, 0.0057]	-0.0014 [-0.0020, -0.0008]	0.0046 [0.0040, 0.0052]	0.0039 [0.0034, 0.0045]	-0.0039 [-0.0045, -0.0033]	-0.0079 [-0.0084, -0.0073]	0.0025 [0.0019, 0.0030]	-0.0035 [-0.0040, -0.0029]	0.0003 [-0.0002, 0.0008]	-0.0079 [-0.0085, -0.0073]
39521	0.0054 [0.0046, 0.0063]	0.0017 [0.0009, 0.0024]	0.0043 [0.0036, 0.0050]	-0.0041 [-0.0047, -0.0034]	-0.0053 [-0.0063, -0.0043]	-0.0049 [-0.0056, -0.0042]	-0.0013 [-0.0025, -0.0001]	-0.0072 [-0.0079, -0.0065]	0.0042 [0.0035, 0.0049]	0.0124 [0.0118, 0.0131]	0.0033 [0.0026, 0.0040]	0.0044 [0.0037, 0.0051]	-0.0028 [-0.0035, -0.0020]	0.0053 [0.0046, 0.0060]	-0.0023 [-0.0030, -0.0017]	-0.0067 [-0.0073, -0.0060]	0.0034 [0.0028, 0.0041]	-0.0014 [-0.0020, -0.0009]	-0.0017 [-0.0023, -0.0011]	-0.0071 [-0.0078, -0.0065]
39802	-0.0029 [-0.0035, -0.0022]	0.0118 [0.0112, 0.0124]	-0.0033 [-0.0039, -0.0027]	-0.0024 [-0.0030, -0.0019]	-0.0039 [-0.0048, -0.0029]	-0.0026 [-0.0033, -0.0020]	-0.0005 [-0.0016, 0.0005]	0.0055 [0.0049, 0.0061]	0.0024 [0.0018, 0.0029]	0.0071 [0.0066, 0.0076]	-0.0068 [-0.0074, -0.0062]	0.0009 [0.0003, 0.0015]	0.0025 [0.0018, 0.0031]	0.0037 [0.0031, 0.0042]	0.0118 [0.0113, 0.0124]	0.0015 [0.0010, 0.0021]	-0.0106 [-0.0111, -0.0100]	0.0012 [0.0007, 0.0017]	0.0029 [0.0024, 0.0034]	0.0025 [0.0019, 0.0032]
40097	-0.0090 [-0.0097, -0.0083]	0.0017 [0.0011, 0.0023]	0.0002 [-0.0004, 0.0008]	-0.0018 [-0.0024, -0.0012]	0.0028 [0.0018, 0.0037]	-0.0060 [-0.0067, -0.0054]	-0.0109 [-0.0120, -0.0097]	0.0054 [0.0048, 0.0061]	0.0078 [0.0072, 0.0085]	0.0032 [0.0026, 0.0038]	0.0046 [0.0040, 0.0053]	-0.0035 [-0.0041, -0.0028]	0.0015 [0.0008, 0.0021]	-0.0032 [-0.0038, -0.0026]	0.0062 [0.0056, 0.0068]	0.0030 [0.0024, 0.0036]	0.0004 [-0.0002, 0.0010]	-0.0046 [-0.0051, -0.0041]	0.0010 [0.0004, 0.0015]	0.0002 [-0.0004, 0.0009]
40135	-0.0176 [-0.0185, -0.0167]	0.0026 [0.0020, 0.0033]	-0.0085 [-0.0092, -0.0079]	0.0009 [0.0002, 0.0015]	-0.0004 [-0.0015, 0.0006]	-0.0014 [-0.0021, -0.0007]	0.0040 [0.0028, 0.0052]	0.0141 [0.0135, 0.0147]	-0.0014 [-0.0020, -0.0007]	-0.0040 [-0.0046, -0.0035]	-0.0049 [-0.0055, -0.0043]	0.0033 [0.0027, 0.0039]	0.0018 [0.0011, 0.0025]	-0.0025 [-0.0031, -0.0019]	0.0045 [0.0040, 0.0051]	-0.0044 [-0.0050, -0.0038]	-0.0102 [-0.0109, -0.0096]	0.0048 [0.0042, 0.0053]	-0.0006 [-0.0012, -0.0001]	-0.0037 [-0.0043, -0.0031]
40165	0.0033 [0.0024, 0.0043]	-0.0036 [-0.0044, -0.0029]	0.0039 [0.0032, 0.0046]	0.0016 [0.0010, 0.0023]	-0.0015 [-0.0026, -0.0004]	0.0016 [0.0008, 0.0023]	-0.0120 [-0.0135, -0.0105]	-0.0005 [-0.0011, 0.0002]	-0.0082 [-0.0090, -0.0075]	-0.0046 [-0.0052, -0.0039]	0.0133 [0.0126, 0.0140]	0.0031 [0.0024, 0.0038]	-0.0022 [-0.0031, -0.0014]	0.0062 [0.0055, 0.0069]	-0.0039 [-0.0045, -0.0033]	0.0000 [-0.0007, 0.0007]	0.0037 [0.0030, 0.0044]	-0.0037 [-0.0043, -0.0031]	-0.0030 [-0.0036, -0.0024]	-0.0008 [-0.0015, -0.0001]
40570	-0.0068 [-0.0077, -0.0059]	0.0078 [0.0071, 0.0084]	-0.0069 [-0.0077, -0.0062]	0.0008 [0.0002, 0.0014]	0.0020 [0.0008, 0.0032]	0.0101 [0.0095, 0.0108]	-0.0011 [-0.0022, 0.0000]	-0.0010 [-0.0017, -0.0004]	0.0041 [0.0034, 0.0049]	0.0047 [0.0041, 0.0053]	0.0036 [0.0028, 0.0044]	-0.0003 [-0.0010, 0.0004]	0.0024 [0.0016, 0.0032]	-0.0004 [-0.0010, 0.0003]	0.0070 [0.0064, 0.0076]	0.0029 [0.0022, 0.0035]	0.0061 [0.0053, 0.0068]	0.0037 [0.0032, 0.0043]	0.0057 [0.0051, 0.0063]	0.0008 [0.0001, 0.0014]
41243	-0.0019 [-0.0028, -0.0011]	-0.0134 [-0.0140, -0.0127]	-0.0027 [-0.0034, -0.0020]	-0.0049 [-0.0057, -0.0042]	-0.0007 [-0.0018, 0.0005]	-0.0018 [-0.0025, -0.0011]	-0.0004 [-0.0015, 0.0008]	-0.0032 [-0.0039, -0.0025]	-0.0005 [-0.0013, 0.0002]	-0.0052 [-0.0058, -0.0045]	-0.0023 [-0.0030, -0.0016]	0.0045 [0.0037, 0.0052]	-0.0057 [-0.0064, -0.0049]	-0.0065 [-0.0072, -0.0058]	-0.0026 [-0.0032, -0.0019]	-0.0062 [-0.0069, -0.0056]	-0.0052 [-0.0059, -0.0044]	0.0059 [0.0053, 0.0065]	0.0020 [0.0014, 0.0026]	-0.0068 [-0.0075, -0.0061]
[truncated: 3 more rows]

## Sheet: Untargeted metabolomics P value
	Metformin	Bendroflumethiazide	Losartan	Amlodipine	Atorvastatin	Acetylsalicylic Acid	Simvastatin	Bisoprolol	Omeprazole	Levothyroxine Sodium	Hydrochlorothiazide	Enalapril	Ramipril	Atenolol	Paracetamol	Lansoprazole	Metoprolol	Salbutamol	Codeine	Lisinopril
[truncated: 198 more rows]

[truncated: 4 more sheets: Transcriptomics CI values, Transcriptomics P values, Metagenomics CI values, Metagenomics P values]
