# Supplementary material for: Discovery of drug–omics associations in type 2 diabetes with generative deep-learning models
Source: Nat Biotechnol. 2023 Jan 2;41(3):399–408. doi: 10.1038/s41587-022-01520-x (PMC10017515; doi:10.1038/s41587-022-01520-x)
Supplement: Supplementary file 5 — MOVE Bayes, adjusted P values. [file 41587_2022_1520_MOESM5_ESM.xlsx]

## Sheet: Clinical (cont) Bayes P values
	Acetylsalicylic Acid	Amlodipine	Atenolol	Atorvastatin	Bendroflumethiazide	Bisoprolol	Codeine	Enalapril	Hydrochlorothiazide	Lansoprazole	Levothyroxine Sodium	Lisinopril	Losartan	Metformin	Metoprolol	Omeprazole	Paracetamol	Ramipril	Salbutamol	Simvastatin
last_smoke_months	0.259105	0.341275	0.195181	0.338312	0.200279	0.30121	0.201662	0.233418	0.269197	0.328733	0.297746	0.275246	0.282009	0.0702935	0.318991	0.221962	0.193469	0.346501	0.11173	0.37265
siblings_diabetes	0.213923	0.304356	0.203268	0.188528	0.329883	0.275207	0.354331	0.2661	0.199403	0.176308	0.154191	0.377635	0.167456	0.195125	0.215698	0.228052	0.310002	0.33125	0.305611	0.320828
child_diabetes	0.206321	0.296958	0.236274	0.0602952	0.20547	0.342029	0.375722	0.118005	0.225181	0.239648	0.308638	0.178232	0.361415	0.320087	0.342028	0.23965	0.251942	0.340184	0.205664	0.166174
bmi	0.0197139	0.356115	0.253285	0.126575	0.195122	0.104119	0.241164	0.212209	0.27626	0.205863	0.00541434	0.0668707	0.0113311	0.21392	0.12304	0.36496	0.0439953	0.272926	0.349542	0.285201
fasting.GAD	0.0327171	0.0598673	0.049571	0.370317	0.293194	0.247672	0.105223	0.0482583	0.014033	0.137929	0.168634	0.12057	0.290038	0.0146199	0.0183261	0.146038	0.0723593	0.00515522	0.161184	0.302474
fasting.GADaab	0.286682	0.29445	0.155058	0.150666	0.165114	0.226145	0.0997149	0.251104	1e-08	0.104041	0.157046	0.251146	0.259778	0.0725492	0.0337836	0.263363	0.16999	0.0314259	0.241418	0.244584
CRF_2_100_diabetes_history_2.prev_hba1c	0.181139	0.248847	0.0552822	0.215716	0.142737	0.354853	0.297274	0.164397	0.273416	0.0965939	0.290956	0.295097	0.363254	0.000529756	0.365497	0.156942	0.106257	0.0361549	0.317662	0.23461
CRF_2_102_general.ph	0.31373	0.36226	0.15144	0.0798404	0.170306	0.254753	0.0574499	0.116969	0.138809	0.00382205	0.0062571	0.124252	0.279663	0.223205	0.323667	0.0894338	0.100337	0.304133	0.375025	0.00342203
CRF_2_102_general.sg	0.182563	0.0182378	0.203845	0.345823	0.222971	0.107692	0.24142	0.0646249	0.000940466	0.0659733	0.0543878	0.202692	0.320145	0.267349	0.124675	0.207708	0.374196	0.262253	0.342681	0.135286
CRF_2_100_labs.hba1c	0.335138	0.345318	0.0219645	0.117809	0.199914	0.0970892	0.137268	0.177847	0.223666	0.232575	0.349759	0.0658406	0.253467	0.221499	0.252585	0.333235	0.206519	0.0392519	0.365267	0.329581
CRF_2_100_labs.sodium	0.323813	0.192811	0.363319	0.331249	0.00249751	0.324413	0.0808573	0.213936	0.232324	0.145887	0.283378	0.288968	0.334355	0.349758	0.293111	0.247886	0.215491	0.348461	0.121328	0.325189
CRF_2_100_labs.potassium	0.340281	0.0277666	0.181037	0.0428545	0.000729955	0.0301856	0.370537	0.32437	0.362201	0.0594665	0.124556	0.37048	0.267815	0.0637716	0.110228	0.0985299	0.328716	0.347916	0.00225712	0.2594
CRF_2_100_labs.calcium	0.100521	0.377769	0.326808	0.251161	0.278133	0.140116	0.226903	0.356733	0.35954	0.261779	0.0724542	0.369178	0.175779	0.118119	0.362194	0.194192	0.220464	0.288703	0.306352	0.161944
CRF_2_100_labs.creatinine	0.340277	0.0412362	0.289364	0.240703	0.124583	0.362085	0.142744	0.0569253	0.225467	0.345315	1e-08	0.201795	0.154168	0.338298	0.21895	0.168638	0.0956659	0.276617	0.0123225	0.154185
CRF_2_100_labs.urea	0.0996864	0.128102	0.205935	0.118067	0.0472908	0.144713	0.212491	0.370989	0.237748	0.213941	0.194185	0.31472	0.254996	0.260422	0.297278	0.217101	0.0210683	0.286814	0.34814	0.279758
CRF_2_100_labs.uric_acid	0.307002	0.163595	0.347933	0.113036	0.0871551	0.252015	0.246392	0.354847	0.343869	0.308648	0.275056	0.374828	0.319039	0.302722	0.335139	0.180744	0.192841	0.16616	0.313085	0.18913
CRF_2_100_labs.albumin	0.136991	0.266812	0.250594	0.289816	0.360951	0.109921	0.316342	0.366893	0.260667	0.288118	0.237665	0.292817	0.343679	0.230028	0.355068	0.275059	0.335995	0.312211	0.324251	0.188963
CRF_2_100_labs.egfr	0.031546	0.0649799	0.0742622	0.349491	0.346499	0.258056	0.353116	0.0569582	0.112845	0.312067	0.197637	0.30747	0.0605677	0.366133	0.320643	0.0824917	0.374193	0.212524	0.260424	0.366797
CRF_2_102_general.subject_height	0.365623	0.0390017	0.330296	0.266404	0.0353366	0.163292	0.0625248	0.172412	0.309125	0.0787982	8.18632e-05	0.163353	0.177662	0.212417	0.166315	0.277297	0.00890683	0.0121011	0.079216	0.351983
CRF_2_102_general.subject_weight	0.0394533	0.0538244	0.228041	0.228077	0.223509	0.310445	0.196155	0.359493	0.330325	0.25851	0.0340604	0.0283115	0.00867305	0.363976	0.282865	0.267284	0.317714	0.0817707	0.133151	0.275907
CRF_2_102_general.subject_waist	0.0993578	0.0641307	0.164981	0.137599	0.251041	0.0331695	0.365569	0.33875	0.316161	0.136156	0.160441	0.0847663	0.021151	0.180429	0.114255	0.282755	0.154109	0.356514	0.33586	0.306365
CRF_2_102_general.subject_thigh	0.111406	0.19041	0.332017	0.287585	0.221983	0.1765	0.312885	0.329373	0.366364	0.350409	0.0221273	0.057907	0.045401	0.35096	0.297311	0.186761	0.356733	0.317669	0.213889	0.267816
CRF_2_102_general.subject_hip	0.00103907	0.143766	0.297351	0.0298047	0.152868	0.252304	0.152672	0.329362	0.326802	0.359263	0.00951404	0.047333	0.0916565	0.308378	0.177843	0.253671	0.0093894	0.297492	0.353612	0.339072
CRF_2_102_general.subject_calf	0.299948	0.302124	0.115101	0.228044	0.27189	0.110825	0.333541	0.244319	0.330306	0.31617	0.362197	0.0626676	0.0414774	0.373548	0.34343	0.353121	0.206007	0.31767	0.17016	0.336278
fasting.HbA1c	0.100436	0.296253	0.0250619	0.163988	0.352756	0.0475431	0.241158	0.203289	0.19954	0.281587	0.335406	0.0843773	0.187578	0.156731	0.317555	0.287586	0.32357	0.129855	0.273441	0.164163
fasting.Glucose	0.0840236	0.118036	0.350755	0.372966	0.191803	0.0664227	0.377212	0.215719	0.256128	0.251941	0.127658	0.268863	0.134452	0.125525	0.337441	0.250469	0.324758	0.280492	0.217622	0.177715
fasting.Insulin	0.178771	0.300225	0.173498	0.351565	0.290385	0.0751013	0.301729	0.304364	0.200898	0.285787	0.228248	0.371998	0.030249	0.325873	0.325921	0.356734	0.368015	0.251908	0.00926325	0.084951
fasting.Cpep	0.0743308	0.311624	0.238395	0.302631	0.352757	0.226	0.198368	0.26886	0.345308	0.349119	0.127649	0.301219	0.0661585	0.144666	0.197229	0.183519	0.18824	0.0824334	0.0541777	0.160494
mmtt.120.Glucose	0.0300582	0.311954	0.371813	0.0755713	0.0853206	0.070394	0.346591	0.247046	0.165897	0.295776	0.357844	0.252318	0.335025	0.0011323	0.238351	0.371523	0.188923	0.364092	0.269723	0.221302
mmtt.120.Insulin	0.0516771	0.0356653	0.143921	0.174505	0.2878	0.330542	0.321714	0.333403	0.136636	0.254984	0.168845	0.324336	0.181135	0.118026	0.206496	0.253672	0.367983	0.1206	0.0986471	0.279615
mmtt.120.Cpep	0.0191942	0.0514504	0.148268	0.10079	0.287798	0.217645	0.211868	0.217833	0.110697	0.327321	0.159783	0.29436	0.303703	0.144165	0.105107	0.225069	0.237037	0.0676283	0.0785873	0.198235
fasting.Creatinine	0.0642408	0.00734665	0.349509	0.197052	0.106947	0.208471	0.181048	0.121661	0.114033	0.256346	0.00241553	0.320557	0.349405	0.367955	0.115351	0.226302	0.163706	0.251906	0.0284454	0.370539
fasting.UCPCR	0.359494	0.0455764	0.236076	0.0826671	0.123834	0.142936	0.187883	0.312012	0.0582635	0.354333	0.000631095	0.231198	0.292299	0.0542128	0.326166	0.300196	0.119044	0.295531	0.339159	0.374199
fasting.UCpep	0.232568	0.134133	0.0785661	0.3679	0.0154671	0.222757	0.188973	0.0851543	0.268891	0.0540365	0.147552	0.337775	0.102267	0.0305012	0.155639	0.124987	0.229746	0.177728	0.350149	0.28024
fasting.UCreatinine	0.0781432	0.00257818	0.10021	0.0540013	0.0712834	0.0299947	0.352328	0.136095	0.0366984	0.049086	0.000156759	0.293114	0.141076	0.196401	0.124758	0.031666	0.351408	0.226654	0.342749	0.222248
fasting.HDL	0.308998	0.0693606	0.216453	0.0722645	0.112969	0.0330004	0.146005	0.360815	0.319082	0.32732	0.174366	0.231337	0.0736601	0.144686	0.343792	0.203262	0.139073	0.0223692	0.104015	0.0181489
fasting.LDL	0.0255111	0.291819	0.194182	0.0163791	0.114011	0.27647	0.174479	0.21694	0.104028	0.124996	0.0614111	0.134734	0.0147155	0.268262	0.366788	1e-08	0.0287766	0.253679	0.0658936	1e-08
fasting.TG	0.218497	0.14689	0.172151	0.308691	0.314893	0.345316	0.278094	0.375763	0.313503	0.248962	0.220798	0.316088	0.0607794	0.211841	0.238397	0.0472486	0.13165	0.251904	0.100776	0.167283
fasting.ALT	0.200889	0.347792	0.21036	0.210629	0.271828	0.271957	0.290725	0.217341	0.00659718	0.143982	0.165493	0.258627	0.164962	0.200353	0.105966	0.0364251	0.153622	0.175648	0.0272801	0.30263
fasting.AST	0.364058	0.305201	0.367391	0.308697	0.167518	0.288702	0.194071	0.256658	0.0720276	0.172698	0.320662	0.243186	0.139316	0.265	0.190847	1e-08	0.349762	0.159602	0.010343	0.372966
fasting.Chol	0.0333379	0.365496	0.230889	0.0160211	0.109968	0.297279	0.0797158	0.232639	0.2312	0.131952	0.0342254	0.108072	0.0423357	0.375326	0.323242	1e-08	0.00554121	0.0675764	0.0777852	1e-08
BSA	0.0698937	0.0351719	0.249225	0.281033	0.17765	0.352182	0.128224	0.356891	0.297493	0.195128	0.000226599	0.0519025	0.0209032	0.266106	0.336817	0.196748	0.149308	0.0288428	0.120162	0.224878
basal.glu	0.165105	0.216066	0.327832	0.345084	0.078333	0.0777221	0.370648	0.229043	0.254982	0.195132	0.118171	0.3465	0.184758	0.12288	0.332255	0.307936	0.343681	0.31609	0.250087	0.0974343
mean.glu	0.263337	0.373168	0.154332	0.267814	0.130129	0.357915	0.208532	0.208546	0.205583	0.365593	0.0980005	0.305772	0.326967	0.000381592	0.307189	0.0394031	0.0491264	0.26972	0.331707	0.296474
basal.ins	0.292816	0.357494	0.148122	0.34205	0.262561	0.0365886	0.350797	0.314527	0.202155	0.28275	0.290936	0.367237	0.0365338	0.137719	0.307191	0.263439	0.212207	0.219544	0.0198011	0.128998
mean.ins	0.233334	0.0769937	0.101029	0.296472	0.309131	0.0194508	0.231367	0.352386	0.161351	0.250615	0.141155	0.157113	0.0993721	0.0216386	0.362992	0.320837	0.160001	0.123249	0.129921	0.170228
basal.isr	0.0914462	0.214919	0.219871	0.299907	0.238028	0.151447	0.246499	0.30072	0.341147	0.32737	0.198443	0.2309	0.0628967	0.272228	0.186987	0.100125	0.373474	0.106935	0.0679394	0.200664
glu.sens	0.309881	0.288187	0.289092	0.0586502	0.21948	0.180045	0.0251375	0.26085	0.0149985	0.0942467	0.0589351	0.299276	0.368977	1e-08	0.284386	0.00283598	0.0358294	0.0629252	0.370479	0.173638
rate.sens	0.256151	0.351415	0.221489	0.0192787	0.269724	0.284388	0.192838	0.136401	0.0624961	0.225966	0.372956	0.221391	0.263336	0.0420981	0.362991	0.0313047	0.104145	0.0110072	0.0784814	0.142751
PFR1	0.32396	0.152338	0.375301	0.0722172	0.075549	0.258055	0.156001	0.278655	0.348457	0.187298	0.0213965	0.331782	0.0519399	0.000451427	0.36349	0.229046	0.297919	0.176006	0.357211	0.021802
total.isr	0.133167	0.0792788	0.151453	0.211215	0.376985	0.16361	0.172799	0.225302	0.145499	0.329179	0.238302	0.11252	0.289088	0.119024	0.179022	0.187305	0.347835	0.0835333	0.130112	0.326981
X2.h.OGIS	0.109815	0.261489	0.235982	0.259176	0.0658142	0.143935	0.199077	0.363362	0.260004	0.100408	0.304129	0.372266	0.144118	0.323809	0.27966	0.121386	0.358847	0.336027	0.305678	0.177856
Stumvoll	0.373449	0.0746722	0.0791535	0.316291	0.371454	0.165961	0.279924	0.211212	0.213763	0.218492	0.0391521	0.263642	0.126399	0.130461	0.374828	0.163696	0.325772	0.200065	0.19902	0.177851
Matsuda	0.299201	0.210627	0.304134	0.370481	0.147032	0.0425722	0.297352	0.328878	0.350415	0.247586	0.33778	0.307456	0.0538953	0.216577	0.354857	0.348468	0.127684	0.170224	0.0518274	0.121426
Clinsb	0.220183	0.254728	0.229829	0.372889	0.350416	0.0148104	0.298995	0.199543	0.17404	0.184316	0.370812	0.23423	0.0591542	0.0256589	0.13364	0.225975	0.142949	0.374539	0.0456203	0.204139
Clins	0.0319035	0.137921	0.160075	0.0916727	0.306358	0.0105669	0.354139	0.285434	0.271243	0.196744	0.174101	0.322048	0.0252873	0.0257323	0.144578	0.344459	0.110743	0.294359	0.195135	0.135679
WHR	0.0715495	0.00648552	0.117819	0.201659	0.053611	0.0574824	0.192561	0.349355	0.256653	0.136164	1e-08	0.332695	0.110334	0.216357	0.231822	0.106922	0.0869588	0.309009	0.28217	0.30062
BP_s_mean	0.0642959	0.0606583	0.362205	0.189561	0.377562	0.0546987	0.344763	0.225171	0.338305	0.173861	0.267812	0.290918	0.153266	0.0056657	0.17148	0.226467	0.285765	0.00209416	0.183042	0.358313
BP_d_mean	1e-08	0.0742851	0.266406	0.297719	0.167527	0.00265796	0.234795	0.268732	0.369923	0.23578	0.0580043	0.213938	0.0479638	0.0715014	0.241403	0.10205	0.197252	1e-08	0.222336	0.276562
hsCRP	0.0332818	0.0272106	0.0782274	0.0233923	0.285269	0.374883	0.0972543	0.109591	0.0419068	0.12693	0.00481673	0.109603	0.346515	0.367231	0.239703	0.362305	0.0188497	0.0884323	0.292301	0.115792
liver.iron	0.0691582	0.299553	0.356076	0.0652523	0.0954197	0.150795	0.223238	0.18239	0.119419	0.0370797	0.187287	0.235605	0.218408	0.369395	0.214744	0.304172	0.143121	0.0616793	0.262545	0.0233156
panc.iron	0.31538	0.181017	0.0595287	0.0739632	0.336444	0.312406	0.332235	0.267496	0.34812	0.26324	0.270077	0.237092	0.126443	0.362832	0.370331	0.226914	0.347361	0.362016	0.210854	0.052644
liver.fat	0.340648	0.179402	0.350904	0.296008	0.031486	0.354684	0.274578	0.279388	0.349478	0.276152	0.113498	0.267372	0.332669	0.154256	0.214746	0.15008	0.221415	0.203018	0.158073	0.158668
panc.fat	0.322369	0.241997	0.0112223	0.0459275	0.127159	0.369065	0.362249	0.20106	0.29248	0.312811	0.329049	0.252551	0.232098	0.316113	0.117747	0.0584574	0.346231	0.367121	0.314784	0.191245
iaat	0.226343	0.241989	0.362469	0.1587	0.122682	0.212863	0.359923	0.323557	0.155911	0.35784	0.147372	0.348911	0.37516	0.13987	0.315147	0.35256	0.269425	0.0391021	0.168029	0.301857
asat	0.305373	0.107913	0.312391	0.271263	0.090412	0.153887	0.196722	0.368632	0.310015	0.33289	0.00902425	0.193706	0.0999415	0.28359	0.192431	0.249409	0.270951	0.0371335	0.375879	0.184826
taat	0.188273	0.179426	0.206691	0.339567	0.215969	0.25497	0.376429	0.17471	0.310023	0.319306	0.27806	0.247318	0.298352	0.30116	0.220994	0.161257	0.346297	0.110134	0.333094	0.353493
Energy intake	0.00492455	0.319407	0.200873	0.343457	0.158227	0.186943	0.126593	0.295665	0.185275	0.195241	0.278646	0.292133	0.00360062	0.295591	0.237741	0.129805	0.255043	0.143969	0.098369	0.086941
active_glp1_conc_0min	0.0694115	0.345317	0.330245	0.084303	0.291673	0.339899	0.108753	0.372656	0.367384	0.311753	0.332694	0.284823	0.133087	0.000305601	0.133617	0.0172505	0.0864187	0.261486	0.176191	0.241162
total_glp1_conc_0min	0.35793	0.29078	0.148993	0.33178	0.375632	0.276621	0.108838	0.103232	0.0722881	0.329834	0.360781	0.231339	0.182966	0.151604	0.0435917	0.282504	0.0548703	0.0408448	0.0439507	0.259107
total_glp1_conc_60min	0.285276	0.363214	0.173274	0.150376	0.33319	0.260272	0.332101	0.123201	0.183774	0.218286	0.143366	0.162688	0.121347	0.374832	0.022609	0.301723	0.24462	0.236881	0.0232384	0.17772
Glucagon_conc_0min_pg_ml	0.164556	0.334399	0.255092	0.0654681	0.244356	0.189357	0.0827644	0.340165	0.0816139	0.127536	0.331707	0.0535041	0.211678	0.278371	0.0689057	0.058393	0.198358	0.284141	0.200377	0.355807
Glucagon_conc_60min_pg_ml	0.365621	0.0767988	0.22649	0.1325	0.350417	0.313502	0.202143	0.13833	0.140536	0.195257	0.0715737	0.1682	0.0122126	0.093732	0.234234	0.0952194	0.126531	0.224296	0.263517	0.109259
Glucagon_conc_120min_pg_ml	0.295255	0.255044	0.30604	0.284203	0.361111	0.246612	0.177839	0.335203	0.285857	0.368234	0.154156	0.269351	0.335204	0.281031	0.312069	0.288188	0.300718	0.305994	0.19253	0.22543
proinsulin_conc_60min_pmol_L	0.104537	0.292823	0.15217	0.220181	0.0727155	0.261859	0.0407958	0.291479	0.367392	0.254989	0.298716	0.2719	0.375296	0.35433	0.297336	0.331485	0.16145	0.288129	0.254676	0.10045
HOMA2..B	0.375385	0.15804	0.260145	0.283932	0.171821	0.0222885	0.190851	0.229447	0.278249	0.142915	0.0357199	0.291349	0.294432	0.309999	0.241862	0.366131	0.27854	0.0978667	0.0843958	0.277811
HOMA2.IR	0.34978	0.366904	0.35464	0.345123	0.362675	0.340232	0.363977	0.370803	0.365279	0.339505	0.337479	0.343685	0.31915	0.342702	0.359568	0.361193	0.348469	0.305379	0.336054	0.363779

## Sheet: Diet and wearables Bayes P vals
	Acetylsalicylic Acid	Amlodipine	Atenolol	Atorvastatin	Bendroflumethiazide	Bisoprolol	Codeine	Enalapril	Hydrochlorothiazide	Lansoprazole	Levothyroxine Sodium	Lisinopril	Losartan	Metformin	Metoprolol	Omeprazole	Paracetamol	Ramipril	Salbutamol	Simvastatin
Water.g	0.00963809	0.279847	0.225993	0.365018	0.141091	0.154162	0.119156	0.309996	0.143298	0.155248	0.283978	0.277465	0.00394323	0.341759	0.28075	0.151465	0.270122	0.156152	0.109803	0.0942933
Tot.N2.g	0.174205	0.190245	0.0783965	0.06241	0.0949727	0.123881	0.343919	0.120182	0.212108	0.240023	0.0998285	0.282766	0.360244	0.108011	0.179471	0.377258	0.371814	0.228217	0.362323	0.239737
Protein.g	0.193363	0.189108	0.0656815	0.0660527	0.0822779	0.123862	0.336053	0.124602	0.226513	0.234799	0.0967742	0.273434	0.325674	0.0945407	0.176558	0.373332	0.375763	0.203226	0.34392	0.243589
Fat.g	0.0581016	0.338232	0.344183	0.0943243	0.200294	0.236207	0.32136	0.147872	0.239634	0.16748	0.0685275	0.189332	0.335974	0.311758	0.351979	0.354023	0.2465	0.189329	0.329882	0.0624388
CHOm.g	0.231196	0.165065	0.100493	0.303706	0.223186	0.335228	0.363353	0.288612	0.0680169	0.169646	0.0703437	0.326971	0.295666	0.0464881	0.0768854	0.266814	0.29553	0.215027	0.236288	0.0833041
Energy.kcal.kcal	0.13807	0.300512	0.248421	0.108765	0.338302	0.353446	0.362324	0.228228	0.158221	0.151471	0.226658	0.230302	0.228235	0.239622	0.207928	0.214658	0.34911	0.324002	0.27755	0.265279
Starch.m.g	0.150555	0.312991	0.181357	0.373551	0.326602	0.134726	0.263442	0.228231	0.077701	0.221309	0.369193	0.264704	0.275636	0.0564608	0.0852652	0.352598	0.345878	0.191064	0.19839	0.0793417
Tot.Sug.m.g	0.207926	0.15718	0.161533	0.313762	0.245858	0.141924	0.177761	0.0703688	0.146677	0.166155	0.0254368	0.0934966	0.260419	0.181147	0.193367	0.322773	0.227496	0.257081	0.36468	0.123843
NMES.g	0.267193	0.310088	0.345863	0.282844	0.302723	0.213316	0.273417	0.133001	0.0679911	0.17447	0.0346175	0.21503	0.173831	0.337441	0.204472	0.167475	0.305264	0.299495	0.37319	0.195264
Glucose.g	0.133396	0.239283	0.273573	0.0972693	0.30719	0.0601734	0.119146	0.304359	0.121298	0.244931	0.12122	0.172195	0.342678	0.23133	0.145546	0.362324	0.270121	0.0935124	0.242876	0.0313654
Fructose.g	0.114764	0.206848	0.25863	0.083285	0.266974	0.0885375	0.0634629	0.363354	0.141084	0.351056	0.165119	0.146045	0.264709	0.253373	0.216942	0.27183	0.148974	0.0577768	0.264702	0.0214774
Sucrose.m.g	0.250226	0.158986	0.195545	0.365018	0.289091	0.321298	0.35233	0.0577442	0.375766	0.0712104	0.0107896	0.0522389	0.21083	0.176379	0.351977	0.27002	0.227499	0.337545	0.36468	0.165649
Maltose.m.g	0.351981	0.328827	0.190086	0.206585	0.236447	0.284258	0.229796	0.343874	0.0807774	0.358222	0.242413	0.343874	0.314961	0.287791	0.218515	0.196897	0.163625	0.347728	0.353611	0.037871
Lactose.m.g	0.253681	0.15897	0.359169	0.310326	0.223188	0.303702	0.30655	0.306351	0.287788	0.351055	0.369192	0.290383	0.054318	0.374193	0.356346	0.173129	0.116979	0.264705	0.26344	0.37355
NSP..Engl..g	0.202506	0.157174	0.373189	0.221475	0.296475	0.197236	0.160764	0.254997	0.375766	0.196893	0.287933	0.118129	0.095204	0.375295	0.373188	0.0580691	0.0906929	0.209126	0.212201	0.340273
Fibre..AOAC..g	0.202512	0.169715	0.330323	0.21782	0.370988	0.200876	0.100875	0.241559	0.377261	0.211206	0.354126	0.116886	0.0918826	0.329789	0.35917	0.0389008	0.082142	0.216773	0.280167	0.343456
Sat.fats.g	0.0492882	0.302095	0.331985	0.0943088	0.128119	0.287588	0.280165	0.347727	0.131683	0.225169	0.0631519	0.290382	0.187527	0.114344	0.248369	0.34369	0.339818	0.108583	0.319083	0.150043
MonoUfats.g	0.107986	0.350552	0.364915	0.210635	0.186983	0.209915	0.362321	0.134397	0.213542	0.234801	0.0668443	0.167542	0.234103	0.321728	0.271965	0.359498	0.204475	0.209129	0.354344	0.13889
PolyUfats.g	0.0797988	0.31941	0.364913	0.330292	0.338303	0.223744	0.321361	0.0522759	0.356509	0.284996	0.199786	0.0842844	0.0935281	0.0513745	0.336827	0.325758	0.218517	0.284957	0.338489	0.225412
Transfats.g	0.236209	0.310041	0.302121	0.268876	0.112991	0.350406	0.300489	0.37725	0.377261	0.322772	0.307461	0.286683	0.201155	0.152963	0.308492	0.0299317	0.195495	0.232232	0.303024	0.324005
Cholestrl.mg	0.143908	0.127177	0.136416	0.343458	0.266973	0.120172	0.340765	0.258643	0.124858	0.207304	0.0340052	0.192944	0.317102	0.0845628	0.302123	0.294684	0.364914	0.139906	0.224342	0.177155
Sodium.mg	0.118223	0.37219	0.136424	0.358941	0.239636	0.270119	0.22666	0.264707	0.273362	0.1932	0.0234687	0.345826	0.220451	0.308039	0.131414	0.22276	0.229444	0.277463	0.366795	0.195267
Potassium.mg	0.207923	0.227792	0.251675	0.225382	0.332254	0.351977	0.224344	0.232234	0.36299	0.263813	0.298715	0.345827	0.142669	0.165659	0.26529	0.199004	0.141742	0.366744	0.297676	0.176985
Calcium.mg	0.227501	0.36277	0.152314	0.37355	0.330738	0.336826	0.271967	0.282764	0.365762	0.108182	0.306356	0.329031	0.297275	0.244511	0.241412	0.366523	0.0656283	0.258642	0.313084	0.352704
Magnesium.mg	0.364914	0.251139	0.377257	0.30717	0.354855	0.316286	0.278837	0.239654	0.348138	0.0861277	0.281333	0.27344	0.0985884	0.332794	0.303701	0.199001	0.0601428	0.360245	0.347791	0.365017
Phosphor..mg	0.354676	0.345319	0.271963	0.169494	0.359166	0.374755	0.261777	0.249213	0.350796	0.176583	0.173839	0.299497	0.2303	0.346497	0.285776	0.241623	0.0852836	0.136102	0.287891	0.268877
Iron.mg	0.330324	0.1874	0.265289	0.352719	0.339543	0.229442	0.34779	0.279666	0.281461	0.291656	0.205589	0.318586	0.352384	0.19293	0.335229	0.0650888	0.223741	0.345828	0.32617	0.157804
Copper.mg	0.0821614	0.25116	0.359172	0.376393	0.348138	0.312011	0.275156	0.368166	0.360327	0.169651	0.354125	0.345829	0.182049	0.295592	0.236211	0.195238	0.302122	0.132993	0.195261	0.243591
Zinc.mg	0.079778	0.373438	0.297118	0.0725017	0.319105	0.0462313	0.256354	0.295663	0.350795	0.0280413	0.202472	0.182057	0.275639	0.212401	0.374753	0.211209	0.191958	0.339254	0.36232	0.138897
Chloride.mg	0.21331	0.288226	0.156609	0.35894	0.198519	0.316287	0.210805	0.197216	0.226515	0.186958	0.0168148	0.318587	0.191061	0.349118	0.136408	0.174475	0.248353	0.324004	0.343293	0.0943398
Manganese.mg	0.350405	0.186274	0.316285	0.0832658	0.30577	0.287591	0.333554	0.182053	0.330737	0.0333941	0.323018	0.311953	0.0766691	0.323804	0.29429	0.261856	0.287587	0.329032	0.240354	0.177176
Selenium.ug	0.0477113	0.079446	0.33369	0.367949	0.278381	0.209913	0.315473	0.0641581	0.326601	0.304128	0.064488	0.271835	0.268144	0.0249123	0.35198	0.302666	0.351978	0.201158	0.270843	0.367947
Iodine.ug	0.353445	0.214557	0.363322	0.326962	0.173629	0.324371	0.173503	0.271837	0.154326	0.273409	0.184127	0.249211	0.0894509	0.376677	0.3037	0.0916403	0.065655	0.304358	0.253775	0.340274
Retinol.ug	0.268871	0.333966	0.357918	0.199073	0.28909	0.341274	0.364679	0.273438	0.185271	0.248509	0.0482164	0.352384	0.215032	0.198513	0.213313	0.129796	0.335227	0.321729	0.144104	0.300369
Carotene.ug	0.118233	0.340532	0.377258	0.247042	0.34659	0.270125	0.188434	0.32055	0.20336	0.370804	0.181131	0.222646	0.257114	0.0236222	0.359171	0.191834	0.325773	0.301013	0.351061	0.0444807
Vitamin.D.ug	0.263879	0.308877	0.225995	0.247044	0.114266	0.200879	0.366794	0.222648	0.249227	0.127623	0.369192	0.352385	0.192933	0.0248375	0.306875	0.340885	0.204478	0.266336	0.259178	0.365016
Vitamin.E.mg	0.0415254	0.188916	0.327157	0.177043	0.260418	0.22944	0.299493	0.170164	0.123088	0.310251	0.315681	0.160006	0.0413329	0.108023	0.139783	0.363494	0.2923	0.295658	0.280164	0.0907426
Thiamin.mg	0.268873	0.255248	0.374754	0.142942	0.323804	0.367864	0.228215	0.324003	0.341103	0.229827	0.375721	0.226474	0.201152	0.261465	0.215489	0.069386	0.206094	0.340803	0.253773	0.0907261
Riboflav.mg	0.306876	0.153769	0.32284	0.12785	0.282744	0.267194	0.295526	0.308033	0.295101	0.346592	0.184168	0.222644	0.0523129	0.181151	0.357919	0.226492	0.0887115	0.308034	0.366793	0.19907
Niacin.mg	0.292298	0.276796	0.145539	0.116614	0.289093	0.345915	0.202158	0.15196	0.349517	0.0418112	0.266104	0.130801	0.295664	0.341758	0.263878	0.321297	0.290772	0.332256	0.317667	0.296984
Trypt.60.mg	0.111267	0.0902962	0.071885	0.0690822	0.238018	0.0686286	0.369138	0.176207	0.278378	0.351054	0.0847848	0.292135	0.365028	0.0956966	0.290774	0.203991	0.284257	0.19722	0.306549	0.265278
Vit.B6.mg	0.297119	0.140203	0.176562	0.072478	0.317658	0.364916	0.221388	0.297277	0.305771	0.186954	0.173848	0.299494	0.37572	0.32664	0.265287	0.373333	0.174201	0.292134	0.303026	0.0511465
Vit.B12.ug	0.126408	0.291316	0.357917	0.313763	0.262464	0.261963	0.0513366	0.297276	0.321836	0.149906	0.0309361	0.273437	0.0380775	0.119892	0.331986	0.355238	0.0243073	0.243593	0.0554859	0.352748
Folate.ug	0.277023	0.199431	0.270124	0.373549	0.255718	0.36918	0.183493	0.337544	0.374829	0.202222	0.167734	0.162093	0.308035	0.347729	0.310003	0.0974043	0.15232	0.268145	0.255001	0.191675
Pantothen.mg	0.338486	0.2798	0.0696914	0.210637	0.348139	0.176567	0.268265	0.268142	0.271821	0.238401	0.173835	0.0842658	0.325675	0.0956813	0.362203	0.31987	0.202484	0.116896	0.355356	0.0624675
Biotin.ug	0.150561	0.365472	0.339819	0.352717	0.221492	0.333692	0.261776	0.199064	0.0869767	0.190082	0.0612611	0.260421	0.275638	0.116917	0.123871	0.265024	0.133404	0.363355	0.284256	0.367948
Vitamin.C.mg	0.28759	0.30438	0.244622	0.282843	0.319105	0.191961	0.0606885	0.350791	0.310248	0.330289	0.371455	0.0599896	0.0857068	0.351981	0.280749	0.375764	0.213308	0.320551	0.314674	0.313764
Alcohol.g	0.363321	0.104459	0.305265	0.0907095	0.312017	0.24141	0.366793	0.25864	0.111255	0.270021	0.0831699	0.313279	0.165907	0.107998	0.282497	0.146664	0.360532	0.28861	0.239048	0.157798
Sucrose.g	0.23963	0.166648	0.197239	0.343455	0.301085	0.310004	0.35361	0.0544226	0.37726	0.0711861	0.0141329	0.0522017	0.209131	0.181143	0.359171	0.281627	0.234317	0.334359	0.362322	0.15361
Pwear	0.251353	0.333542	0.372886	0.234594	0.212204	0.225197	0.336066	0.329118	0.317715	0.271833	0.368167	0.308994	0.368237	0.280497	0.124822	0.314948	0.359867	0.290036	0.341273	0.325761
Value.enmo_mean	0.0421934	0.314267	0.340456	0.365494	0.36082	0.0646796	0.203789	0.260906	0.36734	0.231363	0.313263	0.286186	0.0919312	0.0576787	0.368864	0.347224	0.269498	0.14424	0.101337	0.273028
coef_MORNING.enmo_mean	0.0754375	0.367943	0.295906	0.140232	0.0810377	0.180405	0.345307	0.199811	0.23905	0.31634	0.135046	0.211217	0.21852	0.183789	0.20249	0.328695	0.372655	0.30031	0.215703	0.137148
coef_MIDNIGHT.enmo_mean	0.20641	0.0161115	0.366017	0.177666	0.309133	0.286231	0.0271411	0.0719089	0.312209	0.365023	0.340597	0.133625	0.317443	0.0666073	0.349352	0.0669236	0.114289	0.212921	0.22996	0.266107
diurnal_rmse.enmo_mean	0.377918	0.220369	0.37147	0.17767	0.22148	0.258625	0.0688805	0.263397	0.278373	0.113565	0.355479	0.161606	0.0650071	0.0457522	0.299275	0.194504	0.0422409	0.268379	0.199547	0.184418
Value.vm_hpf_mean	0.0481323	0.344762	0.368865	0.368168	0.351407	0.05107	0.242018	0.235247	0.285766	0.241397	0.296636	0.346733	0.11783	0.0745588	0.33604	0.34847	0.330321	0.153663	0.0783754	0.248844
coef_MORNING.vm_hpf_mean	0.087173	0.362196	0.310001	0.14786	0.073071	0.161304	0.321729	0.224412	0.317716	0.338746	0.128032	0.216823	0.235245	0.206514	0.156158	0.349923	0.347211	0.284479	0.20731	0.118306
coef_MIDNIGHT.vm_hpf_mean	0.206407	0.0149045	0.366018	0.195115	0.25023	0.289757	0.0362628	0.0861459	0.296162	0.371527	0.308347	0.0771234	0.377253	0.100054	0.343439	0.0560932	0.157141	0.121406	0.235218	0.306359
diurnal_rmse.vm_hpf_mean	0.294453	0.246335	0.338901	0.177674	0.18641	0.216547	0.0812375	0.293153	0.135672	0.0826477	0.340596	0.205586	0.066739	0.0598061	0.328666	0.0912838	0.0471645	0.343687	0.148724	0.162683
Value.vm_hpf_0_48	0.0338943	0.292675	0.340455	0.126584	0.170169	0.0414292	0.316165	0.177642	0.245046	0.231358	0.286217	0.312207	0.161928	0.0598367	0.317659	0.32118	0.297348	0.165781	0.0840422	0.187923
coef_MORNING.vm_hpf_0_48	0.0591228	0.343684	0.329841	0.209626	0.134311	0.113988	0.299509	0.171516	0.3723	0.352722	0.100762	0.184709	0.345314	0.218654	0.126637	0.295522	0.294456	0.199852	0.267805	0.094029
coef_MIDNIGHT.vm_hpf_0_48	0.159077	0.0276981	0.313199	0.27653	0.154478	0.306961	0.0705948	0.131634	0.321071	0.335969	0.303269	0.0450515	0.284588	0.126788	0.349353	0.0626105	0.276529	0.169761	0.16363	0.341576
diurnal_rmse.vm_hpf_0_48	0.308988	0.348535	0.195881	0.365493	0.369919	0.250305	0.244616	0.140239	0.107949	0.0747402	0.333229	0.337478	0.0952348	0.0711129	0.182428	0.068654	0.229175	0.366895	0.106972	0.0766907
Value.vm_hpf_48_154	0.0498137	0.242004	0.329841	0.111418	0.0579719	0.0384927	0.325756	0.153675	0.270075	0.326812	0.286219	0.270023	0.270026	0.057646	0.295925	0.257441	0.109744	0.0876721	0.141917	0.220361
coef_MORNING.vm_hpf_48_154	0.0754598	0.269153	0.313204	0.373908	0.208549	0.116394	0.232879	0.169766	0.363324	0.316339	0.120738	0.216826	0.377253	0.188952	0.147494	0.23136	0.206402	0.229825	0.287801	0.159072
coef_MIDNIGHT.vm_hpf_48_154	0.0986178	0.0840982	0.344719	0.241557	0.0445247	0.351989	0.151434	0.12988	0.377264	0.352726	0.25439	0.0319627	0.282736	0.157063	0.367257	0.0625534	0.297344	0.201835	0.188654	0.332021
diurnal_rmse.vm_hpf_48_154	0.256144	0.204156	0.153781	0.187919	0.16007	0.138382	0.234309	0.0632368	0.116237	0.12389	0.303176	0.308993	0.153669	0.149571	0.271818	0.0970592	0.17665	0.177646	0.145913	0.187926
Value.vm_hpf_154_389	0.0320806	0.377182	0.341845	0.350713	0.322238	0.0492072	0.250225	0.175474	0.228039	0.206425	0.366974	0.342044	0.203524	0.0576131	0.340457	0.27987	0.299508	0.150049	0.10823	0.227617
coef_MORNING.vm_hpf_154_389	0.090924	0.354608	0.306962	0.170182	0.0661849	0.148968	0.350799	0.186921	0.369919	0.317717	0.126691	0.218522	0.266437	0.174496	0.133923	0.376679	0.338315	0.268388	0.215706	0.134032
coef_MIDNIGHT.vm_hpf_154_389	0.174523	0.0305637	0.328672	0.23826	0.232571	0.311901	0.0561266	0.138831	0.293105	0.347226	0.258258	0.063265	0.343686	0.0679652	0.371462	0.062582	0.188726	0.113833	0.23249	0.329119
diurnal_rmse.vm_hpf_154_389	0.375072	0.256352	0.170187	0.252302	0.26887	0.121033	0.112812	0.16977	0.0844886	0.0858169	0.358219	0.294758	0.196158	0.0531822	0.271817	0.247597	0.0573195	0.362464	0.220801	0.170178
Value.vm_hpf_389_9999	0.143059	0.220366	0.3389	0.170173	0.181171	0.107333	0.169489	0.372965	0.333693	0.209921	0.352329	0.27564	0.104706	0.121043	0.366016	0.247599	0.111151	0.239051	0.101503	0.362465
coef_MORNING.vm_hpf_389_9999	0.134366	0.220371	0.354678	0.0298683	0.04109	0.212919	0.357741	0.310332	0.271838	0.303029	0.216967	0.290037	0.148185	0.273443	0.193659	0.174483	0.296148	0.359491	0.17601	0.130253
coef_MIDNIGHT.vm_hpf_389_9999	0.376448	0.0306259	0.377827	0.0868695	0.234307	0.289949	0.0320216	0.121416	0.28728	0.360847	0.366973	0.21514	0.270024	0.0878321	0.368863	0.137313	0.0644058	0.146651	0.338287	0.263186
diurnal_rmse.vm_hpf_389_9999	0.296157	0.365498	0.371472	0.29647	0.32535	0.359167	0.366974	0.340639	0.296161	0.369135	0.300491	0.363748	0.365577	0.322239	0.313162	0.375301	0.354321	0.35797	0.321363	0.31623

## Sheet: Proteomics Bayes P vals
	Acetylsalicylic Acid	Amlodipine	Atenolol	Atorvastatin	Bendroflumethiazide	Bisoprolol	Codeine	Enalapril	Hydrochlorothiazide	Lansoprazole	Levothyroxine Sodium	Lisinopril	Losartan	Metformin	Metoprolol	Omeprazole	Paracetamol	Ramipril	Salbutamol	Simvastatin
KCNK16_HPA016567	0.349766	0.0475011	0.323007	0.327324	0.362625	0.357205	0.269355	0.135787	0.347786	0.358386	0.23802	0.350057	0.35431	0.27341	0.298722	0.110732	0.376869	0.25135	0.343296	0.152999
POLDIP3_HPA018421	0.150512	0.36046	0.35434	0.2125	0.305258	0.349411	0.269354	0.330321	0.313269	0.234098	0.25543	0.254738	0.258083	0.362678	0.307304	0.266687	0.279699	0.31819	0.294753	0.363683
EFHC1_HPA035307	0.248557	0.309069	0.325765	0.301088	0.0750564	0.346523	0.241958	0.33032	0.36737	0.278641	0.122984	0.36288	0.247664	0.329836	0.246863	0.366026	0.356511	0.30898	0.35535	0.0873869
ADD1_HPA035873	0.213894	0.204	0.12757	0.36369	0.0952964	0.285283	0.298416	0.352777	0.336059	0.221954	0.326157	0.310265	0.213524	0.271897	0.326972	0.336821	0.242286	0.312161	0.0964131	0.321721
ADD1_HPA035874	0.105455	0.0623524	0.377266	0.229204	0.302459	0.242401	0.0857435	0.316356	0.1732	0.153651	0.232634	0.216955	0.299503	0.157738	0.276459	0.252008	0.25029	0.259757	0.366464	0.133821
NID2_HPA039313	0.316233	0.241549	0.271767	0.361257	0.111603	0.232732	0.300617	0.341163	0.100818	0.091608	0.377419	0.32717	0.242611	0.128189	0.320236	0.109532	0.305996	0.171498	0.305208	0.238563
ZBTB25_HPA047518	0.250286	0.268883	0.239164	0.251581	0.219755	0.32141	0.0857251	0.247657	0.095281	0.250474	0.343863	0.254735	0.171502	0.118078	0.317452	0.228032	0.0778063	0.302463	0.371456	0.183538
BCAS1_HPA051816	0.340284	0.317655	0.104771	0.163393	0.375632	0.259717	0.233704	0.258061	0.325639	0.370847	0.173708	0.365775	0.364195	0.248507	0.368873	0.359567	0.349766	0.338316	0.321424	0.160048
CPA1	0.35106	0.00879084	0.0831316	0.0748307	0.143942	0.159772	0.249218	0.1822	0.29441	0.348466	0.198409	0.307178	0.281532	0.273413	0.283778	0.356098	0.207293	0.330309	0.367389	0.0719564
ZBTB25_HPA054699	0.155888	0.171825	0.346522	0.282862	0.127361	0.149695	0.363358	0.372654	0.359883	0.310922	0.200667	0.350041	0.336593	0.0555199	0.316101	0.112007	0.268864	0.318194	0.334811	0.216102
ANK1	0.118098	0.246718	0.275041	0.25805	0.328217	0.134303	0.360534	0.355484	0.318872	0.309535	0.352752	0.216957	0.234215	0.106959	0.263063	0.193956	0.0971943	0.276528	0.212097	0.376688
NID2_HPA058772	0.368019	0.325923	0.371086	0.301089	0.166908	0.267184	0.190729	0.310263	0.240756	0.275527	0.314884	0.331967	0.320089	0.320099	0.337181	0.124794	0.130204	0.316362	0.373194	0.238561
CELSR3_HPA062866	0.121367	0.369195	0.300204	0.369189	0.13475	0.0213153	0.318512	0.29148	0.28578	0.127884	0.131112	0.322977	0.258079	0.281448	0.374875	0.301082	0.21702	0.259756	0.371458	0.116938
NR1H3_HPA063631	0.313275	0.338243	0.301311	0.229206	0.342684	0.33152	0.2337	0.37508	0.200399	0.320648	0.149937	0.314938	0.157152	0.254774	0.242403	0.368241	0.256159	0.27506	0.0892965	0.0627537
PMS1_HPA064355	0.294442	0.331785	0.351984	0.353117	0.35908	0.373553	0.31308	0.244412	0.346512	0.359565	0.354856	0.25807	0.291494	0.294738	0.339758	0.190928	0.168831	0.149931	0.26936	0.26736
IL1B_HPA001410	0.275137	0.270042	0.328732	0.30109	0.329608	0.311961	0.301727	0.350043	0.231751	0.287239	0.253382	0.193872	0.368256	0.240485	0.362308	0.377539	0.360243	0.100479	0.368235	0.3072
KDR_HPA008024	0.282507	0.238901	0.194674	0.229201	0.145532	0.343698	0.11652	0.31026	0.0998568	0.376988	0.294735	0.269495	0.320085	0.300721	0.245058	0.10468	0.205918	0.030122	0.363359	0.229212
TNFRSF8	0.228079	0.339157	0.31195	0.251593	0.290039	0.300207	0.168629	0.365765	0.0626391	0.139892	0.330554	0.27839	0.316346	0.320096	0.321415	0.232345	0.102254	0.234217	0.321422	0.29551
KIAA1244_HPA036350	0.287149	0.22824	0.310122	0.316176	0.352741	0.373556	0.314218	0.291496	0.367368	0.363368	0.286235	0.338317	0.358392	0.278445	0.317453	0.147571	0.327316	0.324419	0.100889	0.244944
COG6	0.18358	0.351411	0.37727	0.254747	0.253946	0.314723	0.27896	0.296149	0.324328	0.285772	0.29028	0.281526	0.335193	0.256154	0.251687	0.372001	0.217036	0.239172	0.229048	0.279927
PGF_HPA041624	0.136118	0.368071	0.317457	0.0468275	0.188402	0.228237	0.149558	0.354314	0.252695	0.361055	0.159597	0.256143	0.221993	0.126779	0.310116	0.362317	0.149006	0.052015	0.183668	0.179787
NOTCH2_HPA048743	0.220127	0.217625	0.354339	0.149856	0.195865	0.313107	0.369507	0.333568	0.296927	0.328736	0.342021	0.347208	0.269492	0.139301	0.304354	0.215821	0.183569	0.324419	0.25049	0.130362
CTNNAL1	0.23444	0.257258	0.313109	0.344763	0.357921	0.116384	0.354336	0.318178	0.322958	0.334354	0.285273	0.314944	0.196119	0.348137	0.254785	0.335403	0.324757	0.325851	0.269352	0.369182
VEGFA_HPA053984	0.153616	0.24019	0.141609	0.235758	0.282751	0.270017	0.313078	0.268016	0.307939	0.340765	0.202149	0.341159	0.365765	0.339745	0.317448	0.305574	0.287148	0.123306	0.246726	0.133813
TCEANC2	0.108608	0.12517	0.157826	0.355496	0.354107	0.343696	0.262559	0.302464	0.136125	0.174244	0.263467	0.350042	0.307179	0.342679	0.122644	0.0480059	0.301734	0.330313	0.174492	0.347783
CCR2_HPA063255	0.32616	0.205594	0.377269	0.363686	0.357922	0.376053	0.325185	0.341168	0.350151	0.335401	0.281624	0.333563	0.342693	0.20198	0.182479	0.203366	0.300364	0.276522	0.232356	0.156997
VEGFA_HPA063302	0.361812	0.331783	0.332801	0.241848	0.349116	0.318881	0.356612	0.176663	0.281586	0.121337	0.361262	0.34269	0.354312	0.25804	0.337182	0.0605374	0.352487	0.227463	0.338245	0.226045
PPARG	0.371808	0.237651	0.350566	0.282857	0.1594	0.377267	0.340183	0.153201	0.275782	0.338291	0.365499	0.21696	0.343869	0.20543	0.37031	0.313511	0.18513	0.292765	0.362623	0.333548
NOTCH2_HPA064511	0.376873	0.364907	0.194681	0.276692	0.32433	0.174062	0.231345	0.366982	0.186928	0.266695	0.366455	0.324418	0.188838	0.184214	0.330042	0.364912	0.178775	0.237645	0.149564	0.295509
CCR2_HPA065041	0.270033	0.256136	0.363374	0.113172	0.32566	0.239155	0.16365	0.373961	0.363647	0.306871	0.359944	0.28979	0.133064	0.240477	0.292684	0.358383	0.0607491	0.201626	0.161168	0.361256
TMEM132D_HPA010797	0.160425	0.203997	0.32873	0.316171	0.334814	0.185599	0.280161	0.310262	0.163675	0.338289	0.264696	0.375073	0.354313	0.357747	0.34652	0.179171	0.303329	0.369926	0.312063	0.344766
VWDE	0.236078	0.256134	0.281228	0.289368	0.151422	0.237673	0.359496	0.253312	0.333406	0.295595	0.142682	0.361664	0.304078	0.37439	0.225313	0.207968	0.314886	0.300726	0.266089	0.366462
ANKMY1_HPA026620	0.324762	0.173151	0.191671	0.143312	0.30246	0.341152	0.347475	0.324422	0.285779	0.25201	0.347724	0.282849	0.236001	0.300723	0.371083	0.325863	0.375345	0.291497	0.325917	0.0380259
CARF_HPA034557	0.270029	0.323811	0.228244	0.254758	0.287278	0.307299	0.320653	0.316348	0.321355	0.250472	0.330552	0.369924	0.366986	0.0797572	0.345295	0.312217	0.356513	0.325855	0.164977	0.183531
CDC123_HPA037830	0.326165	0.138816	0.156626	0.321723	0.375634	0.189703	0.341108	0.330318	0.224592	0.26503	0.318197	0.34578	0.180037	0.353617	0.14163	0.0496113	0.2854	0.261476	0.354337	0.192824
PSTPIP2	0.290053	0.237649	0.185603	0.260897	0.31488	0.184115	0.377212	0.318193	0.236272	0.260664	0.26681	0.366975	0.192339	0.258042	0.321404	0.375498	0.275146	0.37266	0.227624	0.325175
CARF_HPA043191	0.182068	0.249364	0.111127	0.358372	0.148204	0.343699	0.203232	0.116906	0.237677	0.298429	0.355513	0.296154	0.366987	0.300722	0.326977	0.256351	0.221634	0.307177	0.359495	0.160038
RMND5B_HPA047778	0.374433	0.113966	0.36231	0.289369	0.247891	0.300206	0.124922	0.251348	0.363649	0.26948	0.263465	0.263451	0.242625	0.357746	0.377269	0.312215	0.0443482	0.169958	0.249215	0.232315
ANKMY1_HPA048869	0.281284	0.139913	0.236219	0.307192	0.26446	0.151319	0.250486	0.335187	0.351352	0.281467	0.172703	0.253314	0.302469	0.328699	0.368871	0.254986	0.336061	0.144544	0.357845	0.31909
CDC123_HPA057540	0.330298	0.258634	0.243829	0.13037	0.374632	0.242405	0.343924	0.313451	0.127387	0.358384	0.335346	0.345779	0.281549	0.0944481	0.0753704	0.336823	0.278117	0.34853	0.291669	0.0968343
GOLGA7B	0.359162	0.351412	0.304351	0.143339	0.186932	0.206013	0.368234	0.30899	0.333404	0.305571	0.305578	0.297341	0.36166	0.212036	0.263068	0.217177	0.200892	0.273228	0.26609	0.325181
JPH2_HPA065027	0.232577	0.368072	0.0874581	0.244949	0.227492	0.331521	0.290724	0.203152	0.310379	0.153639	0.181624	0.342701	0.366985	0.374387	0.267191	0.27992	0.285405	0.13435	0.367386	0.376683
SYTL4_HPA001475	0.34418	0.167465	0.35344	0.166701	0.22749	0.343693	0.206808	0.121436	0.346513	0.358381	0.279655	0.292774	0.210259	0.341155	0.239159	0.35735	0.178767	0.305675	0.263816	0.173279
SCG3	0.287145	0.289691	0.328728	0.336393	0.201856	0.232724	0.375847	0.32134	0.22459	0.265037	0.0946488	0.348523	0.314943	0.34951	0.323012	0.143285	0.351057	0.266427	0.199525	0.289375
NECAB2_HPA013998	0.355005	0.310319	0.353443	0.304145	0.331982	0.264132	0.355353	0.155656	0.219763	0.257866	0.338749	0.253311	0.264761	0.229449	0.331524	0.266686	0.237659	0.351401	0.34018	0.248494
CABP7_HPA016037	0.270031	0.236282	0.209283	0.260903	0.253945	0.126373	0.283583	0.368248	0.133664	0.335398	0.310113	0.296151	0.204986	0.324331	0.298719	0.362319	0.369401	0.343871	0.310441	0.0467432
GAB1	0.304475	0.334529	0.156637	0.316181	0.366229	0.243827	0.255049	0.358394	0.16368	0.185253	0.35402	0.2695	0.206419	0.136355	0.360999	0.265029	0.303328	0.234221	0.166194	0.363684
DNAJC17_HPA041187	0.321707	0.0568593	0.270007	0.146696	0.281585	0.254787	0.320651	0.151495	0.0750339	0.335405	0.31011	0.297343	0.294455	0.294742	0.324438	0.326984	0.163716	0.35004	0.370541	0.16671
OAS3_HPA041372	0.290055	0.335658	0.245061	0.156991	0.34127	0.097941	0.244508	0.227469	0.100847	0.348465	0.310112	0.31027	0.310267	0.359862	0.355498	0.273707	0.24229	0.206422	0.153171	0.0208201
OAS3_HPA041253	0.279698	0.285768	0.338491	0.282858	0.148198	0.377266	0.225325	0.308984	0.325628	0.279923	0.374635	0.368247	0.358387	0.359864	0.204492	0.270933	0.361812	0.348528	0.152164	0.330548
DNAJC17_HPA040914	0.246841	0.096714	0.24685	0.25476	0.128922	0.33975	0.221398	0.271239	0.37774	0.3246	0.325193	0.32298	0.197647	0.374386	0.302961	0.287238	0.291665	0.254731	0.320652	0.342032
CCL17_HPA040876	0.300365	0.266412	0.362309	0.344771	0.338752	0.366164	0.264767	0.321344	0.0731185	0.190924	0.177773	0.354309	0.157146	0.224684	0.0926391	0.37699	0.327318	0.263453	0.331526	0.206082
CCDC114_HPA042524	0.31217	0.0463174	0.321412	0.342042	0.294413	0.301309	0.307313	0.276526	0.274302	0.232351	0.335349	0.347215	0.310259	0.124959	0.263074	0.288622	0.0946797	0.282845	0.217825	0.212518
XIAP_HPA042428	0.28251	0.250873	0.343704	0.316168	0.242012	0.290022	0.330291	0.299498	0.346511	0.376989	0.367383	0.365773	0.322967	0.311621	0.332807	0.338291	0.344182	0.357303	0.177678	0.321727
LIN7A_HPA045030	0.0917374	0.155041	0.201638	0.160032	0.110346	0.180672	0.338247	0.294461	0.140333	0.302672	0.25459	0.368252	0.109779	0.17924	0.131104	0.321702	0.236086	0.268031	0.270291	0.304141
HAS1	0.240763	0.347205	0.28123	0.363689	0.330557	0.366165	0.370543	0.125407	0.136148	0.368239	0.208538	0.364198	0.335189	0.212039	0.236213	0.124785	0.240765	0.338305	0.318509	0.310246
NAMPT	0.163711	0.346222	0.342677	0.369186	0.326801	0.194671	0.27897	0.253309	0.370995	0.279916	0.377417	0.23117	0.278382	0.276614	0.370306	0.292745	0.24076	0.371095	0.316228	0.319088
STX1A_HPA063011	0.270034	0.209601	0.318879	0.273426	0.274297	0.353435	0.307308	0.199528	0.249769	0.367234	0.217635	0.342694	0.310258	0.137741	0.305879	0.292746	0.32913	0.366981	0.28584	0.321718
KCNB2_HPA018161	0.319103	0.137298	0.343701	0.374201	0.374632	0.318874	0.257803	0.352776	0.193899	0.377599	0.326992	0.368256	0.324426	0.264469	0.311958	0.354852	0.251661	0.341164	0.290728	0.333551
SSTR3_HPA019151	0.337542	0.335659	0.338493	0.179791	0.203277	0.231371	0.334808	0.28977	0.361583	0.302674	0.343862	0.258066	0.19764	0.357744	0.355499	0.342024	0.329134	0.183801	0.333576	0.136651
FAM111B_HPA038637	0.147519	0.282866	0.363373	0.273433	0.3527	0.201653	0.309539	0.327162	0.179195	0.346003	0.347726	0.312158	0.28482	0.31162	0.134296	0.306872	0.256163	0.345777	0.226481	0.276684
SSTR3_HPA042435	0.375344	0.156975	0.23272	0.371567	0.374634	0.253458	0.229914	0.192342	0.309127	0.336822	0.366455	0.222005	0.348524	0.0303122	0.241031	0.301077	0.182072	0.314939	0.300618	0.203134
CERKL	0.298993	0.232307	0.334519	0.216084	0.261342	0.334523	0.343923	0.245848	0.278657	0.234092	0.362303	0.338313	0.327172	0.29474	0.366167	0.279922	0.213899	0.215501	0.337031	0.232311
THBS2_HPA044304	0.354011	0.245059	0.328727	0.361253	0.18526	0.196596	0.305207	0.251362	0.0852282	0.370848	0.363315	0.322963	0.225957	0.0985738	0.0891935	0.347229	0.23445	0.227472	0.288192	0.319087
IDO2	0.309001	0.163605	0.256169	0.251585	0.176575	0.25479	0.31496	0.151477	0.339947	0.291655	0.339744	0.338304	0.335191	0.294741	0.278105	0.367236	0.33324	0.269483	0.318514	0.319092
SYNE4	0.273355	0.0906764	0.285282	0.289371	0.314879	0.2883	0.147449	0.273233	0.318871	0.200581	0.292626	0.331966	0.199534	0.302129	0.187023	0.141347	0.150524	0.249732	0.325184	0.289381
CCDC116_HPA000823	0.0726679	0.299518	0.343696	0.119872	0.317464	0.275044	0.241153	0.36287	0.215629	0.352381	0.232637	0.247659	0.144551	0.224696	0.373552	0.313505	0.162216	0.269488	0.326967	0.0440398
CCDC116_HPA000853	0.205912	0.274176	0.37605	0.163363	0.37099	0.271769	0.334806	0.361662	0.312173	0.229615	0.328707	0.3642	0.32442	0.238905	0.210835	0.339419	0.275151	0.322968	0.216598	0.0811577
FEN1	0.13022	0.257256	0.347968	0.355495	0.120886	0.376049	0.199522	0.297347	0.269728	0.160335	0.274291	0.31216	0.190704	0.317104	0.292683	0.309528	0.288617	0.324416	0.342048	0.00808581
LARP6_HPA018292	0.189461	0.249361	0.213925	0.353122	0.0942001	0.366169	0.263822	0.143066	0.272752	0.183721	0.368244	0.318191	0.324417	0.361587	0.223506	0.319107	0.304478	0.229195	0.356614	0.279931
ZSWIM5_HPA018211	0.360239	0.231208	0.234589	0.273424	0.36623	0.286822	0.107507	0.131226	0.185264	0.288624	0.314885	0.268032	0.203146	0.192112	0.267185	0.368237	0.137584	0.29735	0.188405	0.327325
C8orf48_HPA027440	0.348458	0.224421	0.363373	0.327326	0.2999	0.36738	0.225323	0.259759	0.268548	0.366026	0.307467	0.361661	0.357309	0.140652	0.215729	0.33942	0.377948	0.350051	0.329356	0.260901
C8orf48_HPA027431	0.376868	0.313035	0.210833	0.361249	0.292696	0.324435	0.278092	0.21695	0.280157	0.124803	0.359946	0.27976	0.341167	0.371734	0.141602	0.275523	0.256156	0.271234	0.333575	0.313254
LRWD1	0.231354	0.36263	0.342673	0.192821	0.351353	0.3453	0.234783	0.35549	0.345088	0.275524	0.304135	0.335196	0.289777	0.0692088	0.313106	0.195888	0.368016	0.372648	0.181041	0.295518
SLU7	0.0897413	0.0662114	0.373555	0.0406978	0.186936	0.26412	0.288195	0.220344	0.149894	0.372	0.217637	0.296145	0.241176	0.320094	0.368877	0.273705	0.199406	0.318192	0.30173	0.279928
TET2_HPA043135	0.297268	0.368072	0.177691	0.100153	0.301015	0.318876	0.24922	0.372657	0.215637	0.309526	0.318196	0.210262	0.318182	0.335664	0.212443	0.268148	0.0897583	0.259773	0.30605	0.152981
CCL16_HPA042909	0.159088	0.253666	0.318873	0.301093	0.231747	0.278102	0.270285	0.242627	0.36158	0.242863	0.374635	0.327165	0.357309	0.265804	0.174049	0.0351169	0.352488	0.135779	0.32411	0.235752
STXBP5_HPA049727	0.113284	0.289692	0.337183	0.330543	0.176571	0.108059	0.322952	0.359876	0.24661	0.332797	0.151313	0.182196	0.375078	0.126762	0.334524	0.304062	0.329134	0.372649	0.352594	0.0467854
ZMAT1_HPA051549	0.152302	0.364906	0.241037	0.179815	0.355129	0.23273	0.366466	0.338309	0.127405	0.276808	0.242874	0.347209	0.190708	0.322775	0.206022	0.143291	0.370647	0.294471	0.356613	0.0909734
NOL9_HPA054986	0.36406	0.0579395	0.372459	0.316179	0.267161	0.221969	0.233702	0.372658	0.339946	0.199014	0.265691	0.220342	0.232339	0.179236	0.18249	0.117032	0.121377	0.241166	0.100069	0.313253
NOXRED1	0.0726442	0.201753	0.370313	0.267364	0.14273	0.177695	0.199518	0.258065	0.331979	0.312219	0.26569	0.316354	0.313452	0.374388	0.335889	0.332796	0.234452	0.244422	0.314957	0.068956
ZSWIM5_HPA059391	0.2232	0.315001	0.278106	0.216074	0.325641	0.310121	0.278961	0.123296	0.310381	0.375499	0.294736	0.308989	0.190711	0.224691	0.359532	0.185257	0.290052	0.286226	0.358376	0.267358
ERAP2_HPA064360	0.177283	0.290779	0.286817	0.0352269	0.091511	0.357206	0.341108	0.212028	0.292695	0.282742	0.331743	0.336599	0.176659	0.047375	0.188416	0.306874	0.196252	0.276525	0.357849	0.139761
CXCR1_HPA064353	0.0972093	0.339156	0.109791	0.189472	0.294414	0.0952656	0.239644	0.300727	0.274304	0.244498	0.235748	0.362874	0.345778	0.303708	0.258026	0.335405	0.330302	0.171507	0.342047	0.30414
EIF2AK3_HPA015737	0.10038	0.189201	0.290026	0.0441284	0.261341	0.273294	0.308579	0.371092	0.229063	0.245704	0.366456	0.215496	0.155668	0.166291	0.345296	0.248965	0.340283	0.182223	0.28016	0.103988
PPP1R3B	0.282509	0.301788	0.189707	0.347777	0.170214	0.198365	0.358377	0.266421	0.207705	0.19396	0.177769	0.330312	0.350046	0.371737	0.294428	0.328738	0.258039	0.362871	0.313079	0.216097
STXBP6	0.251653	0.054353	0.349407	0.336384	0.325665	0.270018	0.365578	0.333559	0.305255	0.231204	0.258211	0.354314	0.203149	0.375304	0.325772	0.272226	0.279692	0.36167	0.231343	0.25475
GPR148_HPA031413	0.264229	0.375298	0.292685	0.264635	0.0823557	0.286815	0.377214	0.249742	0.274298	0.292748	0.293893	0.20162	0.321346	0.263088	0.3073	0.349767	0.35249	0.376448	0.138338	0.244955
SRP72	0.276475	0.268886	0.357204	0.14669	0.325652	0.248593	0.333574	0.327173	0.375635	0.309527	0.324112	0.375075	0.281539	0.242006	0.264126	0.295596	0.237663	0.227481	0.275289	0.0628395
PPIP5K1_HPA039380	0.0917536	0.176212	0.350563	0.29814	0.314881	0.349409	0.145999	0.320082	0.354109	0.3217	0.348467	0.263444	0.327163	0.287596	0.292687	0.335404	0.150518	0.347212	0.14451	0.264637
C15orf27	0.246839	0.329787	0.372461	0.212513	0.373336	0.273295	0.355352	0.347221	0.31038	0.188391	0.333189	0.358395	0.321343	0.357745	0.362311	0.37085	0.275153	0.279764	0.362623	0.136674
EFCAB3_HPA046862	0.237657	0.31032	0.354342	0.353123	0.290042	0.335882	0.238419	0.36288	0.372108	0.266693	0.278122	0.266415	0.358389	0.234227	0.353442	0.117021	0.327315	0.197644	0.284829	0.126824
NANP	0.221631	0.355937	0.220359	0.350414	0.239063	0.337178	0.297132	0.234211	0.288628	0.162088	0.352751	0.269501	0.299505	0.359863	0.367377	0.173042	0.370647	0.245856	0.278966	0.29813
ZMAT3_HPA054356	0.365576	0.370482	0.290024	0.170196	0.247889	0.377273	0.309544	0.182216	0.284382	0.374539	0.307463	0.364202	0.171489	0.227812	0.166262	0.171475	0.336063	0.330314	0.172676	0.18355
GP9	0.278114	0.125151	0.212446	0.304144	0.224594	0.141637	0.273223	0.244425	0.336058	0.265033	0.183061	0.212023	0.302472	0.361585	0.331521	0.2445	0.326168	0.269504	0.216595	0.206085
IRX2	0.149012	0.221485	0.275047	0.34477	0.156554	0.176199	0.358377	0.269502	0.370994	0.344643	0.335348	0.361665	0.322979	0.0484257	0.371087	0.320649	0.231356	0.273232	0.236202	0.216099
PPIP5K1_HPA058849	0.263078	0.224423	0.305871	0.316172	0.251035	0.218637	0.215644	0.335185	0.244934	0.370848	0.148962	0.268017	0.231166	0.335663	0.357207	0.313507	0.275152	0.190701	0.245624	0.270198
FGA_HPA064755	0.376867	0.333231	0.376051	0.126797	0.195875	0.346525	0.318513	0.35277	0.35411	0.340755	0.370607	0.279762	0.336601	0.195248	0.117706	0.173033	0.273359	0.256149	0.169995	0.273431
KIAA0586_HPA000846	0.270027	0.306829	0.337179	0.183546	0.230411	0.359535	0.224029	0.368249	0.325657	0.266689	0.303031	0.362873	0.288117	0.265802	0.177711	0.33829	0.323569	0.322966	0.307307	0.219345
EFS	0.333238	0.298077	0.300202	0.248498	0.349113	0.308925	0.10627	0.371089	0.355131	0.242859	0.279656	0.33974	0.364197	0.234225	0.264118	0.308345	0.0712348	0.284819	0.301725	0.336391
ASB9_HPA000403	0.24382	0.138824	0.141616	0.251587	0.216947	0.321412	0.267199	0.377744	0.310383	0.188395	0.236624	0.261481	0.281536	0.331254	0.368866	0.236995	0.209142	0.368257	0.25641	0.0627823
ASB9_HPA001019	0.258037	0.32381	0.358359	0.270191	0.258436	0.374876	0.35135	0.373957	0.251044	0.330038	0.33535	0.291489	0.320091	0.334361	0.234579	0.241453	0.267308	0.289767	0.325187	0.170205
SYTL4_HPA001589	0.237661	0.216354	0.225311	0.226052	0.35513	0.246856	0.321421	0.342692	0.174453	0.160341	0.132235	0.321342	0.266424	0.235984	0.259716	0.123069	0.371811	0.294447	0.263815	0.0494501
TP53INP1	0.178763	0.177637	0.258029	0.222653	0.201844	0.231373	0.226476	0.316344	0.336054	0.323243	0.361264	0.310269	0.310268	0.294748	0.19294	0.250479	0.334804	0.286228	0.172685	0.273423
ZMAT1_HPA012557	0.163701	0.201744	0.308921	0.310243	0.362627	0.304355	0.306046	0.316353	0.210827	0.231202	0.287792	0.375076	0.206405	0.227821	0.32577	0.254992	0.36181	0.263445	0.24451	0.313252
NECAB2_HPA014144	0.284255	0.313036	0.268852	0.0845999	0.116781	0.370313	0.232358	0.36825	0.310377	0.352382	0.263468	0.308987	0.362876	0.215289	0.358366	0.314955	0.309	0.206416	0.302733	0.130312
ZNF330_HPA015705	0.340285	0.144111	0.218647	0.32518	0.154215	0.138352	0.343298	0.365776	0.365025	0.247379	0.345306	0.359872	0.235995	0.312783	0.15288	0.331486	0.346962	0.222007	0.309538	0.369186
FST	0.291663	0.354859	0.19978	0.241856	0.309129	0.194667	0.351351	0.369925	0.377095	0.268149	0.314883	0.288126	0.318184	0.134789	0.320232	0.269476	0.374434	0.373958	0.212745	0.330549
POLDIP3_HPA018411	0.357928	0.372191	0.359537	0.226056	0.299902	0.220349	0.370542	0.331965	0.156559	0.308343	0.369687	0.372647	0.341165	0.102118	0.239161	0.340759	0.287147	0.247652	0.35785	0.103962
WARS	0.188244	0.301791	0.2503	0.260895	0.243603	0.179151	0.29713	0.203155	0.372107	0.228028	0.364206	0.352765	0.327171	0.349513	0.339752	0.290044	0.321711	0.29446	0.321423	0.0968494
KLHL42	0.351056	0.290776	0.32301	0.289365	0.206324	0.286823	0.35838	0.359868	0.183786	0.294416	0.371524	0.307176	0.316358	0.293196	0.241039	0.302676	0.303326	0.253317	0.298417	0.371574
L3MBTL3_HPA023166	0.212395	0.330562	0.31745	0.363685	0.143948	0.341149	0.35661	0.304072	0.329393	0.310925	0.35551	0.282854	0.316359	0.322776	0.137096	0.225183	0.267311	0.312163	0.2895	0.279938
EFCAB5_HPA022852	0.346961	0.237653	0.229838	0.22921	0.351354	0.372454	0.331528	0.129672	0.148211	0.340762	0.282745	0.302462	0.304068	0.353614	0.376051	0.326983	0.228084	0.231168	0.319564	0.279932
FAM135B	0.288613	0.184123	0.226583	0.327329	0.139037	0.343695	0.205641	0.245843	0.329712	0.344645	0.355511	0.368253	0.300729	0.294737	0.253453	0.310926	0.331742	0.0407468	0.187034	0.203128
EFCAB5_HPA028608	0.153633	0.137306	0.199777	0.163378	0.201847	0.359535	0.301732	0.292768	0.222748	0.26669	0.221381	0.347219	0.190718	0.0539307	0.371088	0.301081	0.123116	0.221988	0.352589	0.0265893
ZMAT3_HPA027567	0.275142	0.348218	0.332802	0.350415	0.268551	0.172804	0.22032	0.35548	0.366231	0.200578	0.24436	0.313453	0.251357	0.259751	0.332809	0.220334	0.340282	0.119902	0.321426	0.353119
CAPN13	0.365574	0.354857	0.338492	0.143305	0.333404	0.209275	0.343921	0.307183	0.362629	0.284374	0.376326	0.225954	0.313455	0.306368	0.321408	0.343453	0.3191	0.342699	0.253299	0.139739
TXLNB	0.290054	0.181155	0.358365	0.371572	0.0915271	0.264121	0.301728	0.321341	0.136141	0.373197	0.132243	0.352763	0.242613	0.254767	0.28124	0.263882	0.225201	0.333568	0.19292	0.183542
TXNIP	0.260844	0.352718	0.264134	0.330545	0.368646	0.343702	0.203238	0.25806	0.318866	0.34345	0.363316	0.368247	0.13308	0.299511	0.367377	0.123078	0.121357	0.350053	0.256412	0.235762
EFCAB3_HPA030717	0.279696	0.226885	0.307301	0.298139	0.352707	0.360995	0.31044	0.336594	0.269734	0.241455	0.308995	0.350044	0.34721	0.226154	0.358364	0.314954	0.251651	0.304069	0.375027	0.292286
TUBE1	0.226504	0.326978	0.234591	0.361254	0.136133	0.215724	0.285838	0.245845	0.312172	0.250483	0.297122	0.339734	0.32008	0.374389	0.273297	0.155702	0.256161	0.359875	0.375848	0.325179
DSCAML1	0.196255	0.357202	0.232735	0.33639	0.108777	0.349414	0.186109	0.364203	0.122786	0.238413	0.216456	0.278385	0.249741	0.0615902	0.194664	0.364911	0.279694	0.258073	0.192923	0.366457
TTC22	0.373061	0.217627	0.376052	0.176625	0.292693	0.213928	0.367388	0.204977	0.140348	0.0928141	0.241627	0.229177	0.275072	0.06162	0.132684	0.308342	0.297271	0.21851	0.357848	0.152975
C21orf58	0.260842	0.351413	0.358361	0.254762	0.367367	0.292691	0.178641	0.291492	0.15141	0.284372	0.336286	0.333558	0.310271	0.17635	0.16122	0.336818	0.182065	0.37109	0.345313	0.32172
AIM1	0.321712	0.16631	0.318877	0.232309	0.372106	0.290021	0.284828	0.355487	0.298129	0.284371	0.299674	0.236005	0.318195	0.296217	0.259714	0.205204	0.212385	0.345783	0.266093	0.176634
TFF3	0.361809	0.276625	0.286819	0.152993	0.342682	0.250302	0.352591	0.268028	0.301017	0.276815	0.311757	0.264757	0.182227	0.0429014	0.368877	0.0471226	0.215655	0.247661	0.324109	0.0846184
SETD5	0.373061	0.0401067	0.31012	0.358371	0.359888	0.330044	0.23236	0.207988	0.0941846	0.281473	0.373475	0.2995	0.338318	0.0797365	0.276458	0.138389	0.34846	0.354325	0.326966	0.186735
CXXC4	0.354009	0.191837	0.276455	0.344769	0.35792	0.316099	0.287153	0.331963	0.337534	0.238411	0.222741	0.32297	0.279766	0.284381	0.304353	0.336822	0.275144	0.237635	0.355348	0.209593
PLA2G7	0.172434	0.215297	0.215731	0.321724	0.259903	0.106345	0.34392	0.137553	0.28863	0.302675	0.359945	0.352774	0.322971	0.229451	0.251684	0.141354	0.337541	0.31636	0.340178	0.286007
CPEB4	0.344181	0.275516	0.259712	0.31325	0.251042	0.317458	0.177683	0.20314	0.269733	0.324599	0.300716	0.352773	0.300731	0.329838	0.334522	0.153645	0.153628	0.333571	0.317445	0.143325
FAM13A	0.313277	0.27004	0.294422	0.301091	0.321354	0.192937	0.128896	0.24765	0.222753	0.351052	0.133648	0.155662	0.377493	0.369353	0.225318	0.212489	0.133436	0.357302	0.302732	0.313249
ARAP1	0.284252	0.115394	0.313111	0.0910062	0.355132	0.264124	0.2533	0.160622	0.126179	0.344643	0.228026	0.296158	0.369925	0.254765	0.297112	0.119801	0.232583	0.364201	0.221393	0.21251
GHSR	0.27003	0.149539	0.174053	0.258053	0.269727	0.201641	0.348455	0.249735	0.32296	0.193966	0.355512	0.242623	0.333569	0.240483	0.279671	0.357347	0.32171	0.336597	0.192913	0.136666
SUPV3L1	0.113296	0.280743	0.16306	0.342039	0.296929	0.174057	0.339075	0.305672	0.226075	0.254991	0.235746	0.237639	0.0942311	0.329837	0.198361	0.366029	0.364059	0.302468	0.37793	0.298133
HAL	0.218495	0.253664	0.226569	0.347776	0.0823751	0.119054	0.364648	0.313456	0.242008	0.374536	0.364206	0.183808	0.281545	0.0832274	0.137103	0.372002	0.365571	0.3427	0.349516	0.319091
FAM111B_HPA038636	0.376871	0.285767	0.283774	0.339376	0.200396	0.291503	0.205635	0.307174	0.313272	0.357349	0.311754	0.365764	0.341158	0.0876186	0.265699	0.309529	0.370644	0.204971	0.350424	0.313257
STXBP5_HPA039991	0.242285	0.275513	0.316102	0.0845814	0.316163	0.250291	0.0702435	0.24442	0.355135	0.302681	0.371527	0.263457	0.313445	0.335661	0.360997	0.294419	0.0712591	0.213537	0.343922	0.235754
BSN	0.26308	0.173204	0.282495	0.374199	0.301018	0.161226	0.375845	0.368244	0.21391	0.241457	0.290279	0.213532	0.32009	0.227818	0.370307	0.202131	0.215657	0.249748	0.32592	0.339371
SEC24C_HPA040213	0.240767	0.142956	0.308916	0.342033	0.326805	0.201635	0.294289	0.333555	0.350149	0.354849	0.184218	0.33356	0.229171	0.28897	0.221978	0.302678	0.200885	0.261487	0.167101	0.189468
SEC24C_HPA040196	0.107009	0.321338	0.270015	0.0719802	0.198762	0.237675	0.276609	0.371094	0.314878	0.369795	0.329785	0.361672	0.242621	0.213305	0.32872	0.253676	0.321713	0.207985	0.361713	0.24185
KLHL22	0.331739	0.366015	0.338494	0.295515	0.361581	0.294421	0.33703	0.160611	0.156532	0.226483	0.264695	0.288122	0.333573	0.357744	0.318875	0.320647	0.303325	0.178613	0.2121	0.295514
FTL	0.366789	0.291829	0.367376	0.216076	0.359886	0.0912675	0.350424	0.294459	0.219758	0.36824	0.280493	0.236007	0.354316	0.0521272	0.328718	0.272225	0.366792	0.258078	0.191941	0.136644
RCCD1	0.343061	0.371084	0.335886	0.219338	0.333405	0.234585	0.317444	0.244424	0.157727	0.17424	0.210265	0.308985	0.222012	0.363974	0.180684	0.364908	0.275145	0.20799	0.258686	0.342043
DDX49	0.281287	0.157837	0.228242	0.336389	0.356539	0.305881	0.191951	0.357304	0.213912	0.144517	0.213886	0.203137	0.0842286	0.162943	0.191668	0.28577	0.2797	0.282852	0.365578	0.152987
XIAP_HPA042129	0.258035	0.340278	0.321414	0.316166	0.280156	0.147988	0.22532	0.324424	0.177757	0.302677	0.24672	0.278398	0.333562	0.358849	0.177703	0.376986	0.251654	0.23918	0.266092	0.366459
FUZ	0.126664	0.349508	0.177707	0.260898	0.170219	0.265693	0.289501	0.266419	0.374633	0.299911	0.255432	0.281535	0.368246	0.308045	0.35057	0.367233	0.330304	0.34387	0.329352	0.212502
CCR8	0.273356	0.351409	0.250293	0.126815	0.349114	0.283776	0.340179	0.335201	0.375634	0.356097	0.269263	0.26802	0.34722	0.320099	0.253465	0.328734	0.349761	0.329128	0.357851	0.298138
EFHC1_HPA043442	0.202463	0.123571	0.253464	0.254757	0.13047	0.169512	0.29842	0.125416	0.276879	0.16511	0.23663	0.22919	0.330317	0.259752	0.258024	0.343451	0.10224	0.215494	0.163655	0.279926
GPR119	0.192753	0.291831	0.370312	0.270194	0.34651	0.301312	0.278962	0.324421	0.363646	0.363367	0.351898	0.371093	0.376446	0.33849	0.367374	0.340763	0.232581	0.345785	0.275291	0.310241
SLC39A13	0.281285	0.329786	0.347926	0.0874225	0.267154	0.370316	0.258684	0.215499	0.287279	0.338294	0.345307	0.345771	0.278393	0.0570568	0.345302	0.304063	0.160415	0.182204	0.343295	0.143332
CCDC151_HPA044184	0.152296	0.12516	0.212449	0.110087	0.0750788	0.332807	0.342046	0.354308	0.372105	0.36824	0.312223	0.369921	0.125434	0.0447011	0.316095	0.353802	0.183572	0.254733	0.374203	0.176617
MUC13	0.330297	0.30683	0.18702	0.366459	0.298128	0.323014	0.355349	0.213534	0.240758	0.368243	0.328708	0.269494	0.291488	0.2752	0.281219	0.298431	0.317656	0.22199	0.251667	0.316173
CCDC36_HPA045690	0.365573	0.328705	0.268849	0.226059	0.368651	0.297108	0.290721	0.29149	0.359081	0.117011	0.117675	0.339736	0.322975	0.341156	0.350565	0.139877	0.375349	0.359873	0.210803	0.292288
TSKS	0.330299	0.323812	0.273298	0.196453	0.213915	0.321405	0.267196	0.281531	0.351359	0.359565	0.322955	0.281543	0.229188	0.066581	0.351987	0.260662	0.133444	0.247655	0.241154	0.226041
POLE	0.205915	0.218659	0.288306	0.371575	0.313266	0.37031	0.314956	0.151489	0.320231	0.367232	0.321418	0.333557	0.227465	0.136363	0.3555	0.362315	0.346963	0.339742	0.313082	0.339373
PPP1R10	0.376872	0.328704	0.117716	0.339377	0.247895	0.308923	0.268276	0.348532	0.36737	0.335397	0.370608	0.339733	0.376447	0.208473	0.253457	0.0981041	0.376872	0.364204	0.318511	0.23575
CDKN2A_HPA047838	0.36024	0.0851173	0.325766	0.186743	0.22907	0.221976	0.274287	0.1606	0.347787	0.369796	0.28162	0.232332	0.361663	0.315777	0.276453	0.238415	0.34976	0.336601	0.375849	0.37157
FYTTD1_HPA048382	0.253452	0.331787	0.371083	0.319085	0.259901	0.236215	0.290719	0.341158	0.362628	0.223191	0.234232	0.26346	0.229182	0.317105	0.351986	0.366027	0.217028	0.33831	0.340181	0.298132
PVALB	0.338897	0.374529	0.182486	0.199562	0.195868	0.270011	0.361709	0.134374	0.359884	0.138404	0.35275	0.358391	0.373955	0.318507	0.207407	0.305577	0.352489	0.237637	0.196761	0.130295
CXCL6	0.212393	0.215294	0.370315	0.325177	0.318867	0.132835	0.178637	0.355491	0.205035	0.221957	0.24163	0.167532	0.355489	0.355941	0.20165	0.0470806	0.215652	0.239176	0.224031	0.33355
MRPL32	0.175478	0.266409	0.317449	0.160027	0.179183	0.323015	0.341105	0.338314	0.322959	0.369794	0.338748	0.359866	0.23233	0.161205	0.334518	0.281468	0.29899	0.330316	0.36262	0.212497
F3	0.352491	0.221482	0.325763	0.27343	0.31616	0.27967	0.302735	0.100465	0.139	0.352383	0.26347	0.259765	0.316351	0.375306	0.218644	0.363366	0.368017	0.373954	0.372263	0.238559
KIAA0586_HPA050249	0.142929	0.242853	0.36337	0.276686	0.375631	0.268848	0.357848	0.354318	0.282753	0.291653	0.329783	0.342698	0.244416	0.299512	0.32444	0.235547	0.234444	0.310261	0.36262	0.35837
KLK4	0.267312	0.309071	0.15782	0.35041	0.156548	0.265694	0.352593	0.127413	0.264463	0.174231	0.328706	0.30073	0.335197	0.354677	0.226579	0.290047	0.324756	0.271236	0.297129	0.321717
HHEX_HPA051894	0.359165	0.22822	0.278103	0.376682	0.0863823	0.36738	0.35259	0.305668	0.151428	0.290049	0.198412	0.151483	0.292756	0.328696	0.349415	0.357347	0.3303	0.371095	0.306045	0.0661056
TET2_HPA051948	0.239055	0.201747	0.092655	0.110051	0.368649	0.350564	0.215642	0.352762	0.229065	0.320646	0.215486	0.215504	0.35731	0.0915433	0.209278	0.242861	0.189465	0.362875	0.357847	0.295508
MYH7B_HPA052679	0.345819	0.333233	0.359534	0.361251	0.324326	0.279664	0.210795	0.316347	0.265702	0.253678	0.354019	0.354328	0.227461	0.229455	0.258032	0.23409	0.183576	0.335195	0.290726	0.358374
FYTTD1_HPA054474	0.210811	0.030998	0.313105	0.179803	0.0656017	0.37246	0.166189	0.376437	0.316162	0.319109	0.113341	0.308981	0.342696	0.196887	0.353439	0.087956	0.204005	0.291485	0.281455	0.176613
SPTBN4	0.268868	0.325924	0.331522	0.347779	0.0878144	0.349408	0.24563	0.249739	0.252697	0.377612	0.102091	0.322981	0.275069	0.28145	0.182482	0.317666	0.365571	0.247666	0.319566	0.319094
CCDC151_HPA054626	0.150537	0.325922	0.300201	0.327323	0.209297	0.221966	0.203229	0.249733	0.328218	0.247378	0.176579	0.218512	0.366978	0.226156	0.365022	0.10004	0.258034	0.354326	0.3433	0.276688
BCAS1_HPA054745	0.357926	0.331784	0.273305	0.35312	0.292699	0.335887	0.268267	0.372652	0.201853	0.279918	0.240474	0.316361	0.345774	0.279755	0.325762	0.220332	0.271827	0.325854	0.313083	0.344773
APOBEC3D	0.185137	0.207996	0.268854	0.292296	0.213917	0.188423	0.334809	0.271237	0.367373	0.308344	0.268014	0.17451	0.357307	0.37682	0.368874	0.340761	0.359164	0.212031	0.274283	0.196447
TMEM100	0.34582	0.359488	0.185592	0.264631	0.377094	0.330048	0.32065	0.160616	0.341269	0.127876	0.375307	0.320084	0.129663	0.315775	0.310115	0.284377	0.310327	0.376445	0.352592	0.189479
ZNF330_HPA056325	0.324759	0.290777	0.201644	0.361253	0.294403	0.339753	0.37054	0.241168	0.367369	0.138397	0.241628	0.312157	0.355482	0.375304	0.317455	0.189354	0.240771	0.324423	0.372262	0.325178
KCNMB2_HPA056539	0.337538	0.268885	0.31888	0.119832	0.108802	0.0618271	0.194064	0.373956	0.166903	0.149069	0.29712	0.292766	0.366977	0.375305	0.279672	0.104654	0.285403	0.278384	0.216593	0.238565
GCKR	0.123125	0.315	0.221981	0.347782	0.29165	0.229833	0.35042	0.121465	0.369913	0.339417	0.312224	0.261473	0.237643	0.374388	0.357206	0.262502	0.29444	0.331974	0.0952502	0.0441724
DDB2	0.16884	0.178645	0.279684	0.260892	0.240754	0.264123	0.158451	0.291486	0.24201	0.144531	0.355514	0.223553	0.251358	0.375306	0.328724	0.374538	0.285401	0.359878	0.361711	0.295517
TNNT1	0.375349	0.331786	0.370314	0.34778	0.113149	0.325771	0.31422	0.294466	0.292698	0.366028	0.343864	0.282847	0.333561	0.339746	0.207555	0.153657	0.32476	0.281523	0.328222	0.301087
SERPINB10	0.323568	0.296953	0.32444	0.310242	0.239061	0.163055	0.372265	0.291483	0.32822	0.257861	0.306364	0.329121	0.35432	0.367953	0.31311	0.174236	0.341755	0.294452	0.275288	0.286008
L3MBTL3_HPA060021	0.365575	0.207993	0.225307	0.18675	0.244936	0.171156	0.251672	0.218507	0.326804	0.294417	0.299675	0.351403	0.282848	0.0521645	0.236225	0.331487	0.357927	0.133095	0.172663	0.0562271
CCDC114_HPA062146	0.324761	0.231206	0.323009	0.307199	0.351358	0.149689	0.283585	0.174514	0.142723	0.367235	0.333186	0.336598	0.282853	0.195254	0.377268	0.273704	0.300363	0.33197	0.290723	0.30415
HNF1A_HPA062244	0.366791	0.11957	0.120728	0.363687	0.234606	0.338491	0.204147	0.140551	0.346509	0.276816	0.292627	0.357301	0.354323	0.140645	0.2733	0.295606	0.316232	0.31494	0.250485	0.282856
CDKN2B	0.370646	0.257255	0.212438	0.376684	0.349115	0.342676	0.227622	0.193879	0.188398	0.358382	0.352753	0.314945	0.32586	0.156565	0.368872	0.285771	0.205921	0.347211	0.314958	0.361255
NOL9_HPA063926	0.37306	0.26641	0.331525	0.0811976	0.363646	0.159762	0.367387	0.271231	0.11316	0.358385	0.250548	0.37644	0.196113	0.288971	0.346524	0.358381	0.362869	0.355491	0.354334	0.173283
SLC35C1	0.160436	0.15698	0.177699	0.226043	0.249765	0.254784	0.333577	0.362879	0.261339	0.342023	0.264698	0.310264	0.281544	0.287595	0.159767	0.31351	0.225199	0.376443	0.192927	0.376686
KCNMB2_HPA064710	0.095712	0.310321	0.301308	0.369181	0.368647	0.286818	0.325919	0.359879	0.302461	0.326988	0.311756	0.24973	0.313449	0.331255	0.291508	0.134327	0.204011	0.220337	0.278091	0.286006
IL5	0.234446	0.281843	0.260838	0.2609	0.139007	0.147981	0.319565	0.292764	0.338752	0.166681	0.25338	0.352779	0.31345	0.154174	0.228222	0.366024	0.359164	0.119922	0.192916	0.163398
GLP1R	0.168835	0.340279	0.218649	0.273428	0.306363	0.374872	0.229899	0.372653	0.251039	0.287235	0.282746	0.355483	0.359869	0.240479	0.374878	0.134319	0.371809	0.316343	0.350423	0.0494904
C2CD4A	0.312169	0.354014	0.366167	0.298137	0.331983	0.20311	0.256409	0.333564	0.222755	0.150611	0.330553	0.348526	0.26345	0.271896	0.268851	0.207974	0.354008	0.375079	0.324108	0.176621
FN3KRP	0.159083	0.351408	0.241029	0.3742	0.30913	0.18971	0.348456	0.221997	0.215639	0.295599	0.298148	0.350043	0.258071	0.216585	0.253455	0.326983	0.321708	0.213529	0.341106	0.330547
MAGEL2_HPA066644	0.23608	0.2153	0.362307	0.209585	0.249763	0.325768	0.16364	0.327169	0.354108	0.376988	0.286234	0.355485	0.354323	0.221364	0.332804	0.34723	0.130212	0.308983	0.27661	0.310247
MAGEL2_HPA066645	0.377922	0.210838	0.341153	0.203119	0.0914948	0.314724	0.306047	0.25977	0.215634	0.171471	0.301829	0.294463	0.193882	0.102104	0.27001	0.339419	0.308996	0.231176	0.335973	0.31024
JAZF1_HPA066967	0.207299	0.149533	0.328725	0.226047	0.133656	0.281126	0.340177	0.30407	0.0395035	0.214274	0.335347	0.361668	0.372659	0.143052	0.0420024	0.195898	0.275148	0.153177	0.360533	0.339373
SRMS	0.34306	0.331788	0.278099	0.186764	0.342685	0.367379	0.127631	0.304066	0.324327	0.115232	0.371524	0.324425	0.247662	0.2516	0.17116	0.270932	0.0946642	0.237647	0.302734	0.353118
SIX3_HPA067988	0.276469	0.181159	0.328723	0.325182	0.159293	0.29711	0.0964282	0.25473	0.349117	0.290046	0.157848	0.171511	0.294446	0.176358	0.326969	0.369793	0.130229	0.227476	0.312065	0.333547
CUZD1_HPA068660	0.123135	0.37219	0.305876	0.355495	0.351357	0.220352	0.346505	0.215509	0.37563	0.183725	0.328708	0.365771	0.3352	0.320097	0.184112	0.342025	0.359161	0.231174	0.319567	0.183523
CUZD1_HPA068479	0.229809	0.126682	0.103715	0.0941224	0.281581	0.295661	0.229879	0.263456	0.303711	0.22033	0.208541	0.329125	0.193889	0.324335	0.372459	0.244506	0.188237	0.149925	0.282501	0.206077
SIX3_HPA069727	0.124941	0.221487	0.234581	0.286015	0.268552	0.0874403	0.320654	0.365766	0.359883	0.316288	0.355511	0.354324	0.358396	0.053966	0.264129	0.36491	0.310329	0.244427	0.233698	0.33355
JAZF1_HPA069798	0.228081	0.370483	0.337175	0.347782	0.336057	0.377272	0.326963	0.139081	0.171588	0.29442	0.359948	0.27507	0.375075	0.339745	0.251682	0.295602	0.370645	0.322964	0.26477	0.189486
SPRED3	0.223202	0.348217	0.27504	0.347778	0.333409	0.139921	0.239642	0.235993	0.351355	0.260661	0.300713	0.239174	0.275049	0.253445	0.29003	0.344637	0.209145	0.237633	0.367386	0.363688
PGF_HPA005849	0.336064	0.18785	0.221964	0.258047	0.200384	0.281124	0.257807	0.341164	0.368648	0.368242	0.296144	0.350058	0.35277	0.331252	0.337177	0.34076	0.338898	0.294468	0.172681	0.264632
HEPH_HPA000553	0.309003	0.328703	0.342674	0.369183	0.337532	0.263069	0.339077	0.37265	0.20185	0.288626	0.333188	0.347216	0.310255	0.275202	0.285279	0.139899	0.369403	0.351398	0.348457	0.321726
CD40LG_HPA001007	0.225204	0.322641	0.331523	0.350413	0.236264	0.334521	0.300619	0.268022	0.131968	0.368238	0.255428	0.229184	0.256148	0.288973	0.29566	0.190931	0.288615	0.299502	0.281459	0.344768
CD40LG_HPA001371	0.234448	0.200205	0.270012	0.183561	0.373334	0.29002	0.301726	0.322971	0.362624	0.319106	0.152666	0.375081	0.361669	0.0399563	0.351985	0.133016	0.369402	0.312159	0.310439	0.279934
HEPH_HPA005824	0.292818	0.347201	0.28528	0.336392	0.321358	0.254789	0.322953	0.286223	0.370994	0.340756	0.329784	0.350057	0.351393	0.297381	0.346526	0.356099	0.304479	0.335186	0.363359	0.216082
MMP9_HPA001238	0.273353	0.260007	0.360998	0.295511	0.313268	0.367381	0.196751	0.299499	0.226068	0.347231	0.298147	0.366976	0.352778	0.372969	0.301306	0.346003	0.20914	0.366983	0.337032	0.126806
CD14_HPA002127	0.364058	0.300615	0.37488	0.0719327	0.145519	0.354343	0.342049	0.232341	0.303713	0.326986	0.29815	0.355486	0.373961	0.267351	0.300205	0.348466	0.217023	0.300736	0.220322	0.0811777
CD14_HPA002035	0.242283	0.333232	0.368874	0.149881	0.34127	0.28682	0.296163	0.371098	0.341271	0.276812	0.31715	0.304075	0.365769	0.271893	0.220354	0.240016	0.192749	0.241172	0.297127	0.19955
NRP1	0.150543	0.347203	0.328722	0.260893	0.177744	0.27646	0.182498	0.307182	0.359886	0.16362	0.155634	0.261468	0.304067	0.273411	0.29872	0.209618	0.165663	0.251355	0.367389	0.160011
RNF213_HPA003347	0.316234	0.252017	0.345301	0.130328	0.137568	0.328731	0.309541	0.27123	0.365026	0.31222	0.268013	0.365762	0.316352	0.370605	0.321407	0.317664	0.25478	0.232343	0.285837	0.273427
IGFBP2	0.294443	0.374528	0.328721	0.251595	0.230407	0.291504	0.305203	0.263459	0.179191	0.361054	0.142676	0.239168	0.350047	0.374385	0.198355	0.375497	0.360244	0.307185	0.355354	0.29552
SHC2_HPA006136	0.304476	0.347204	0.368878	0.22605	0.252698	0.323013	0.213946	0.339739	0.333408	0.340758	0.326158	0.342697	0.365771	0.353613	0.321413	0.330037	0.172429	0.178617	0.375029	0.14985
SHC2_HPA006375	0.281283	0.258635	0.290028	0.244947	0.256788	0.353435	0.16862	0.305676	0.345087	0.126602	0.343861	0.268023	0.24118	0.355941	0.239157	0.155696	0.140464	0.361663	0.309543	0.133805
MMP3_HPA004939	0.290057	0.319035	0.271765	0.219347	0.264465	0.317446	0.332697	0.373959	0.190917	0.309533	0.354019	0.372651	0.271233	0.358848	0.291501	0.367235	0.360242	0.281534	0.205644	0.376681
ANGPTL4_HPA006666	0.118088	0.190494	0.374878	0.264643	0.291649	0.278098	0.205638	0.376438	0.22607	0.325862	0.3135	0.359871	0.201614	0.224682	0.154238	0.133024	0.217025	0.264762	0.296164	0.183527
SELE_HPA006225	0.331738	0.295659	0.239166	0.371568	0.12428	0.318883	0.276606	0.249746	0.183782	0.28437	0.324114	0.345772	0.368251	0.14063	0.308926	0.295603	0.245054	0.366984	0.29072	0.353124
CEL	0.275139	0.131218	0.311956	0.251592	0.156543	0.263071	0.0575803	0.336595	0.154203	0.147564	0.119962	0.354319	0.35278	0.206825	0.206019	0.321701	0.0807574	0.259775	0.367385	0.350411
TMEM132D_HPA010739	0.301737	0.215292	0.120718	0.298136	0.334813	0.279678	0.282499	0.336596	0.234608	0.310927	0.255427	0.288128	0.266413	0.311622	0.157842	0.282741	0.281282	0.286225	0.171277	0.216079
FLT1	0.130195	0.320226	0.345304	0.319086	0.347788	0.146806	0.284831	0.297338	0.349117	0.312213	0.149943	0.348533	0.330309	0.361586	0.368868	0.292751	0.291666	0.275051	0.204145	0.34204
DUOXA2_HPA011085	0.177271	0.1636	0.281177	0.371569	0.355133	0.25346	0.32295	0.292762	0.325662	0.240018	0.222738	0.24263	0.278386	0.285786	0.317447	0.236989	0.309002	0.284824	0.251665	0.307198
PDCD6IP_HPA011905	0.200895	0.194494	0.349413	0.369184	0.33056	0.328721	0.355351	0.180033	0.209303	0.373194	0.281622	0.372659	0.264759	0.265805	0.335881	0.3354	0.29727	0.371091	0.36336	0.369189
KCNQ1	0.375347	0.314999	0.339751	0.173292	0.17021	0.264127	0.359497	0.261472	0.216945	0.265035	0.324115	0.361667	0.327166	0.187203	0.228226	0.323247	0.330301	0.31818	0.370545	0.094169
KCNK3	0.139066	0.22689	0.273307	0.136659	0.30371	0.0769071	0.276607	0.153183	0.374631	0.29005	0.371526	0.302466	0.318179	0.366745	0.288301	0.369793	0.295839	0.148134	0.210797	0.0720039
CST3	0.377915	0.341276	0.355503	0.0910555	0.182475	0.345293	0.288193	0.369927	0.36865	0.328735	0.313501	0.294448	0.331969	0.200402	0.131095	0.203363	0.294439	0.268026	0.138345	0.264638
ABCC8	0.236082	0.276624	0.363372	0.160054	0.313271	0.316098	0.294755	0.339737	0.288629	0.245702	0.354021	0.327161	0.348521	0.357742	0.194687	0.335402	0.326161	0.300735	0.334807	0.209582
CEP120_HPA013885	0.36802	0.155047	0.228246	0.339375	0.255213	0.30131	0.194067	0.26148	0.330558	0.291654	0.280495	0.339739	0.288115	0.371735	0.308915	0.373196	0.194175	0.275067	0.257802	0.336388
GHRL_HPA014246	0.301736	0.339155	0.254782	0.321719	0.171597	0.301313	0.195859	0.29615	0.269726	0.344642	0.167086	0.361671	0.296159	0.276613	0.294427	0.348463	0.167076	0.32443	0.320655	0.366462
GHRL_HPA014298	0.35793	0.278367	0.169517	0.371573	0.203274	0.376056	0.369505	0.376444	0.337535	0.313506	0.362304	0.355488	0.361666	0.326919	0.288303	0.265027	0.25972	0.241174	0.287154	0.28937
CDKAL1	0.329132	0.236266	0.345302	0.199556	0.294404	0.372456	0.361712	0.35839	0.183778	0.373197	0.180049	0.0986324	0.375074	0.123173	0.220356	0.374536	0.301738	0.318188	0.187038	0.130345
EIF2AK3_HPA015137	0.369404	0.366016	0.267188	0.244946	0.298125	0.314721	0.182494	0.358388	0.140326	0.119791	0.32699	0.169963	0.365768	0.128206	0.25803	0.0791326	0.131658	0.352768	0.28715	0.116948
BAIAP3_HPA015627	0.226497	0.1605	0.346524	0.179807	0.18935	0.0452258	0.331527	0.281541	0.096729	0.236991	0.336285	0.288119	0.35005	0.33566	0.335888	0.336824	0.210808	0.278394	0.245626	0.0264497
CABP7_HPA016439	0.231352	0.264906	0.350565	0.276681	0.166913	0.0979559	0.263818	0.288116	0.322956	0.33682	0.369686	0.377542	0.310253	0.123163	0.362313	0.30108	0.279691	0.305673	0.251674	0.319093
KCNK16_HPA016609	0.263081	0.29183	0.362313	0.192814	0.363648	0.288308	0.224027	0.312156	0.370993	0.144537	0.264699	0.308982	0.229179	0.267352	0.372461	0.340764	0.177275	0.316345	0.296165	0.146683
LARP6_HPA020338	0.364057	0.30907	0.332808	0.116927	0.343691	0.358362	0.364647	0.259772	0.186925	0.281469	0.253384	0.331971	0.203143	0.195251	0.242411	0.338295	0.357929	0.325857	0.287152	0.119862
THBS2_HPA020925	0.376869	0.294445	0.332806	0.186754	0.345086	0.3437	0.310437	0.348525	0.328219	0.35485	0.236628	0.330322	0.330308	0.251602	0.374881	0.276811	0.357926	0.314941	0.314216	0.232317
TSPAN8	0.37181	0.160505	0.372457	0.350408	0.33606	0.374873	0.292681	0.234213	0.267179	0.309531	0.311755	0.263462	0.178625	0.352068	0.30296	0.250476	0.320644	0.258076	0.314222	0.371571
SH3GL2	0.362866	0.132476	0.310117	0.241847	0.343692	0.300203	0.288194	0.0842472	0.320228	0.292747	0.346509	0.37396	0.28153	0.171273	0.363371	0.301079	0.310331	0.376443	0.14823	0.216069
ERO1LB_HPA028085	0.336062	0.346221	0.35836	0.32733	0.0863641	0.321409	0.374204	0.304065	0.326806	0.282737	0.377416	0.327168	0.227467	0.369356	0.343694	0.361053	0.329131	0.289894	0.257808	0.276683
ADAMTS9_HPA028601	0.147526	0.275514	0.0753928	0.203131	0.338753	0.223502	0.369508	0.236003	0.303709	0.357348	0.208535	0.300733	0.348522	0.171268	0.335884	0.316289	0.357932	0.182189	0.181045	0.0593731
F13B_HPA027563	0.278115	0.373332	0.34797	0.260905	0.305256	0.268845	0.302736	0.288121	0.345089	0.370846	0.352755	0.292769	0.365763	0.196884	0.256168	0.276809	0.362868	0.263448	0.366465	0.342037
RNF213_HPA026790	0.276467	0.355937	0.236221	0.35041	0.361582	0.104784	0.241956	0.34578	0.336055	0.215818	0.307465	0.271241	0.171493	0.308046	0.0666337	0.346004	0.326163	0.164412	0.226479	0.282864
APEH_HPA029703	0.204008	0.319034	0.328726	0.292293	0.227494	0.215726	0.333577	0.297349	0.268549	0.358385	0.207279	0.350054	0.286224	0.219615	0.246861	0.185249	0.245056	0.278388	0.217823	0.25159
APEH_HPA029700	0.215649	0.125179	0.209281	0.282861	0.357923	0.260839	0.347472	0.123325	0.258434	0.252007	0.330554	0.37644	0.292754	0.174214	0.370308	0.354851	0.246843	0.261475	0.314959	0.319089
RSPO3_HPA029957	0.276473	0.176195	0.341151	0.28286	0.299903	0.297109	0.375846	0.347207	0.339949	0.305572	0.330555	0.294458	0.377617	0.359865	0.194677	0.15569	0.298991	0.318183	0.258682	0.344767
GPR148_HPA031412	0.326164	0.153325	0.187016	0.232313	0.322957	0.232728	0.305205	0.316349	0.264462	0.354848	0.339743	0.325858	0.258081	0.318506	0.250295	0.312216	0.294437	0.193875	0.356611	0.304146
NPPB_HPA030580	0.31033	0.290775	0.367378	0.13379	0.197226	0.320234	0.332694	0.347213	0.152862	0.209615	0.343863	0.351402	0.327158	0.253447	0.239163	0.245706	0.30746	0.269491	0.360535	0.0594354
CXCR1_HPA031993	0.349761	0.241547	0.291507	0.289366	0.128913	0.172808	0.357845	0.371097	0.366231	0.254987	0.261854	0.350052	0.192346	0.287592	0.275042	0.35238	0.273358	0.325859	0.347476	0.327322
VCAM1	0.313278	0.293109	0.28122	0.304147	0.330559	0.360996	0.359495	0.377746	0.276875	0.281471	0.253378	0.206413	0.329129	0.358849	0.243831	0.0942622	0.36679	0.364199	0.349515	0.254748
TINAG_HPA035427	0.376866	0.173165	0.291506	0.273421	0.363645	0.234577	0.369504	0.354311	0.12737	0.362317	0.330556	0.30718	0.3352	0.116959	0.111116	0.344638	0.329133	0.331973	0.36171	0.146703
ANG	0.329136	0.369194	0.355499	0.235756	0.0927823	0.290025	0.257805	0.333556	0.227487	0.330035	0.121308	0.331975	0.307184	0.123154	0.339756	0.302679	0.348459	0.327167	0.133008	0.254752
PHC3_HPA039162	0.278118	0.123562	0.246848	0.139768	0.291648	0.326976	0.268271	0.109768	0.226072	0.346001	0.319148	0.281547	0.329122	0.210398	0.304352	0.225187	0.341756	0.34269	0.206811	0.139754
SORD_HPA040621	0.197768	0.32698	0.308917	0.29229	0.351359	0.185595	0.325918	0.29276	0.310384	0.195894	0.325194	0.348534	0.305669	0.33436	0.282493	0.364909	0.256158	0.365768	0.316227	0.358373
IGFALS_HPA040692	0.160431	0.079633	0.223504	0.216094	0.347789	0.188427	0.358379	0.357306	0.131976	0.317665	0.337547	0.324414	0.133072	0.362677	0.324441	0.199017	0.319101	0.0909569	0.207931	0.289374
TMEM205	0.362867	0.132468	0.334521	0.344764	0.226063	0.349406	0.358375	0.199531	0.35015	0.332795	0.281623	0.331976	0.192336	0.229453	0.174066	0.362316	0.337539	0.36992	0.20927	0.209577
GNAO1	0.278113	0.25202	0.246846	0.26464	0.365025	0.339755	0.241151	0.350059	0.346514	0.338292	0.288975	0.275063	0.229186	0.212047	0.357208	0.295597	0.240769	0.261483	0.281457	0.192828
TINAG_HPA041055	0.336062	0.0730947	0.337176	0.152969	0.179175	0.318882	0.354335	0.249737	0.299904	0.301084	0.326159	0.368255	0.201608	0.159661	0.25168	0.0664755	0.24505	0.347216	0.281456	0.289376
IGFALS_HPA040948	0.105442	0.0648438	0.246854	0.146715	0.107246	0.166266	0.159995	0.336604	0.309126	0.272223	0.211233	0.29277	0.0807174	0.374385	0.353443	0.179167	0.0807374	0.0287107	0.204153	0.264646
IGFBP4_HPA042512	0.301739	0.281842	0.263072	0.0442164	0.100804	0.302962	0.186113	0.351395	0.35654	0.370851	0.275517	0.362878	0.343873	0.308044	0.209286	0.292752	0.159094	0.366977	0.313077	0.0265198
PNLIPRP1	0.251663	0.271722	0.350567	0.330546	0.268555	0.298717	0.346503	0.345773	0.318865	0.288625	0.347725	0.348529	0.364196	0.152826	0.34941	0.211228	0.333237	0.331972	0.346506	0.336387
ARL15_HPA044604	0.232579	0.35141	0.301315	0.342038	0.292697	0.294426	0.270283	0.322974	0.207702	0.338293	0.361263	0.102322	0.369922	0.172813	0.345294	0.334353	0.281288	0.351399	0.30954	0.27342
REG1B	0.285404	0.340279	0.232722	0.307193	0.351356	0.308919	0.253302	0.347217	0.370996	0.363366	0.244358	0.322973	0.345781	0.308041	0.368875	0.0851728	0.357931	0.364199	0.283584	0.301094
CALCB_HPA043700	0.354007	0.351413	0.231376	0.289379	0.337534	0.305882	0.329351	0.354317	0.0692594	0.278643	0.20067	0.241178	0.342696	0.328698	0.297113	0.139885	0.32616	0.227474	0.274285	0.37668
IL1B_HPA044649	0.0514124	0.242855	0.226576	0.113183	0.239059	0.065116	0.35259	0.338307	0.367371	0.282738	0.152654	0.264754	0.310256	0.227814	0.366166	0.188387	0.236084	0.104263	0.229939	0.153005
STX1A_HPA046056	0.148999	0.364905	0.311957	0.355497	0.120876	0.370311	0.196757	0.313448	0.337531	0.347231	0.32871	0.258058	0.220339	0.190491	0.217139	0.28274	0.215647	0.318185	0.296166	0.19645
MAP3K1	0.212379	0.280745	0.330047	0.289377	0.288631	0.307302	0.299671	0.231172	0.356538	0.225185	0.328709	0.348529	0.261478	0.324333	0.236223	0.177732	0.308999	0.292763	0.375847	0.212516
IGFBP1_HPA046972	0.291667	0.252019	0.241033	0.319095	0.0485091	0.0979708	0.339074	0.343872	0.321356	0.326987	0.324113	0.376441	0.296155	0.151265	0.332803	0.0702185	0.365575	0.121445	0.229936	0.276687
NOMO3	0.319098	0.36046	0.301307	0.333549	0.120866	0.332805	0.282503	0.258068	0.307938	0.298428	0.307464	0.359874	0.371092	0.206828	0.18068	0.146495	0.212387	0.299506	0.326965	0.176629
NEK2	0.226501	0.366894	0.141623	0.369185	0.156537	0.164566	0.206817	0.245854	0.342684	0.324598	0.0575149	0.308978	0.109756	0.126753	0.33452	0.206516	0.362866	0.330319	0.312064	0.292294
IGF1_HPA048946	0.223198	0.0452694	0.337176	0.222655	0.247887	0.311952	0.341107	0.302471	0.346514	0.209621	0.319147	0.289778	0.119912	0.243608	0.368871	0.266698	0.304473	0.1663	0.284827	0.313251
AP3S1	0.194178	0.369195	0.316103	0.279935	0.271223	0.251679	0.270286	0.321348	0.2657	0.310924	0.354018	0.341161	0.232328	0.238909	0.310118	0.146489	0.210814	0.357305	0.375028	0.139747
IFNG_HPA049525	0.294441	0.336815	0.132898	0.166705	0.295528	0.345303	0.111139	0.296147	0.195878	0.347228	0.364205	0.227483	0.294465	0.279754	0.305873	0.29275	0.0396037	0.266425	0.267197	0.270195
ATP13A1_HPA049717	0.243822	0.276626	0.355506	0.358374	0.230409	0.273301	0.168615	0.338311	0.151416	0.259448	0.183065	0.296156	0.242619	0.318508	0.371085	0.359566	0.212382	0.30567	0.220325	0.347781
SFRP4	0.375346	0.342678	0.360998	0.344765	0.347785	0.294423	0.124913	0.245846	0.195872	0.240014	0.367382	0.125443	0.160606	0.369354	0.377272	0.285774	0.182076	0.173226	0.361712	0.166696
FGA_HPA051370	0.352492	0.358278	0.376054	0.106897	0.192568	0.347961	0.314217	0.362872	0.342683	0.366025	0.352754	0.292772	0.36167	0.212044	0.120708	0.150604	0.294436	0.229173	0.164972	0.316169
CEP120_HPA051556	0.338899	0.279668	0.273308	0.36369	0.168209	0.166286	0.304061	0.24585	0.290041	0.3755	0.213883	0.32716	0.371096	0.17637	0.350568	0.319108	0.359159	0.244414	0.198371	0.376687
CCL16_HPA051577	0.267309	0.244326	0.310123	0.304148	0.267182	0.317454	0.212103	0.294469	0.263191	0.250471	0.221379	0.331962	0.358389	0.314269	0.251677	0.0590603	0.326162	0.0909405	0.347474	0.189482
MYO3A	0.326167	0.375298	0.298718	0.264648	0.331981	0.273303	0.152158	0.304073	0.163685	0.211223	0.373477	0.276523	0.169967	0.305262	0.279674	0.304064	0.100422	0.345785	0.294288	0.258052
F13B_HPA052139	0.100394	0.126673	0.349408	0.219342	0.281583	0.346521	0.371456	0.275058	0.154209	0.325868	0.17015	0.329123	0.347218	0.2133	0.276456	0.284379	0.345818	0.234219	0.203235	0.157008
RSPO3_HPA050476	0.329135	0.174253	0.328719	0.149875	0.234602	0.271768	0.229056	0.180041	0.177748	0.238417	0.346508	0.376436	0.259762	0.254772	0.275045	0.250481	0.147532	0.321345	0.200648	0.170201
PDCD6IP_HPA051110	0.275149	0.266407	0.335883	0.313255	0.103245	0.276452	0.319563	0.345774	0.318868	0.297038	0.34202	0.176655	0.357308	0.231324	0.226572	0.260665	0.303327	0.355483	0.278968	0.363692
IGF1_HPA052648	0.268866	0.204002	0.373558	0.342035	0.207699	0.349416	0.227626	0.350052	0.275904	0.334352	0.082239	0.354322	0.1143	0.180866	0.263066	0.250478	0.250288	0.17323	0.364649	0.189475
JPH2_HPA052646	0.172438	0.194497	0.2915	0.160016	0.251037	0.215721	0.339076	0.352765	0.37463	0.214271	0.263471	0.316357	0.325853	0.349511	0.171178	0.34464	0.251656	0.12968	0.191954	0.183553
THOC6	0.124932	0.29311	0.376055	0.336383	0.265704	0.236217	0.176383	0.351396	0.193892	0.29991	0.314882	0.368254	0.216952	0.306369	0.326979	0.288623	0.276471	0.221995	0.270288	0.267363
LIN7A_HPA053778	0.282512	0.226892	0.335885	0.0689811	0.171606	0.33589	0.306049	0.358396	0.276877	0.362318	0.337548	0.247653	0.31635	0.359864	0.246859	0.323244	0.304474	0.28154	0.329353	0.192831
SEZ6L	0.357925	0.350426	0.376054	0.289372	0.357919	0.353439	0.335972	0.20498	0.174449	0.373195	0.300714	0.32135	0.304074	0.271891	0.26413	0.135649	0.202469	0.371089	0.290718	0.366458
IFNG_HPA053530	0.321709	0.280746	0.353437	0.10686	0.349112	0.288307	0.346504	0.331967	0.257022	0.305575	0.242871	0.342691	0.312164	0.294745	0.370307	0.288618	0.268867	0.368253	0.370544	0.176608
SLC30A8	0.301735	0.117063	0.166271	0.12322	0.253948	0.221971	0.345312	0.167537	0.272751	0.265032	0.326991	0.312165	0.342695	0.337139	0.368869	0.335399	0.2185	0.308986	0.288189	0.216089
GNAI1	0.242288	0.260005	0.345299	0.342041	0.31746	0.335891	0.20682	0.207982	0.377096	0.328737	0.211231	0.351397	0.236009	0.324332	0.359536	0.131356	0.245052	0.201623	0.307309	0.321725
GCGR_HPA057075	0.155882	0.0462744	0.126382	0.229199	0.251046	0.218639	0.322948	0.350055	0.296962	0.234094	0.25821	0.339741	0.325856	0.352071	0.317456	0.323245	0.239057	0.341162	0.195862	0.119882
CALCB_HPA059886	0.118109	0.254743	0.290027	0.374202	0.229067	0.250297	0.369506	0.305674	0.274299	0.275525	0.298146	0.322965	0.258074	0.195244	0.213931	0.302669	0.35401	0.212026	0.350421	0.336386
IL6	0.229805	0.363492	0.362307	0.244953	0.32957	0.308918	0.253305	0.178629	0.310376	0.31629	0.224298	0.330307	0.232336	0.285782	0.29269	0.369797	0.291661	0.249749	0.287155	0.28938
KDR_HPA061751	0.316231	0.16219	0.10632	0.342036	0.275768	0.304348	0.308665	0.258063	0.30794	0.334351	0.274292	0.376435	0.338306	0.367952	0.30435	0.346002	0.344182	0.173235	0.340182	0.209588
UNC13A	0.13342	0.0811377	0.209289	0.310245	0.263188	0.326974	0.334812	0.196116	0.160643	0.376991	0.166	0.347222	0.222009	0.294743	0.253462	0.299913	0.349764	0.329124	0.313081	0.222658
ERO1LB_HPA062100	0.368018	0.200202	0.350569	0.160022	0.0484675	0.348033	0.33481	0.331964	0.325668	0.305576	0.333187	0.269497	0.278389	0.348136	0.265696	0.257862	0.341755	0.359872	0.321425	0.21934
PNLIP_HPA062430	0.275138	0.298078	0.370309	0.371568	0.324325	0.152874	0.123334	0.352771	0.171592	0.340759	0.250546	0.34116	0.313444	0.285781	0.143516	0.199011	0.209148	0.204989	0.171286	0.203122
ARL15_HPA063820	0.237655	0.370481	0.353438	0.22266	0.305259	0.263075	0.371457	0.325852	0.237679	0.157157	0.27662	0.307173	0.373958	0.357741	0.282492	0.288619	0.298992	0.251351	0.322949	0.186746
MMP9_HPA063909	0.377928	0.366894	0.0510318	0.319097	0.356541	0.337174	0.137261	0.354315	0.373335	0.229619	0.350714	0.251344	0.354327	0.123182	0.246857	0.343449	0.13611	0.281537	0.209264	0.31618
SEZ6L2	0.357924	0.334529	0.311959	0.241858	0.20328	0.34115	0.168624	0.292759	0.352746	0.310923	0.242872	0.330315	0.25976	0.227816	0.343703	0.302673	0.202466	0.36698	0.191944	0.146709
DOC2A	0.312167	0.347202	0.305883	0.133797	0.124271	0.33718	0.36739	0.341157	0.116792	0.356096	0.317149	0.35987	0.134358	0.102131	0.343702	0.223195	0.336065	0.351395	0.325183	0.342032
BAIAP3_HPA064689	0.282508	0.284389	0.330043	0.376683	0.0852097	0.201647	0.200645	0.350048	0.326807	0.232347	0.285271	0.222	0.232326	0.349512	0.237667	0.295598	0.229814	0.242617	0.328223	0.363691
MMP3_HPA065038	0.213891	0.209599	0.330045	0.0562606	0.324329	0.199783	0.314219	0.333565	0.345088	0.278642	0.259499	0.33519	0.268019	0.285784	0.321411	0.284376	0.361813	0.153189	0.362621	0.0968043
LAMA5	0.364056	0.202887	0.321406	0.094138	0.205018	0.281051	0.251668	0.0823168	0.294412	0.155707	0.22651	0.304077	0.36287	0.365491	0.354341	0.30953	0.133412	0.204974	0.245628	0.149869
CNGA3_HPA065402	0.220122	0.364907	0.357203	0.369187	0.282754	0.203107	0.229897	0.35431	0.333407	0.323246	0.137171	0.253316	0.292771	0.371736	0.324439	0.374534	0.349765	0.25136	0.282505	0.216071
IFI35	0.330297	0.354858	0.187027	0.163368	0.242014	0.374874	0.350422	0.324427	0.356537	0.0779749	0.352752	0.259768	0.33357	0.12677	0.374877	0.0879736	0.319102	0.227478	0.338248	0.0873691
SELE_HPA065850	0.351059	0.279667	0.335883	0.369188	0.265707	0.283773	0.186116	0.335198	0.362627	0.223193	0.319149	0.329126	0.282851	0.294747	0.363369	0.343454	0.16042	0.155651	0.309545	0.24494
KCNB2_HPA065970	0.356512	0.20289	0.305872	0.276695	0.234604	0.281049	0.249216	0.313454	0.198769	0.325864	0.266809	0.327159	0.376442	0.0754151	0.368868	0.193963	0.288614	0.376445	0.253304	0.212508
SORD_HPA066135	0.196249	0.309072	0.372455	0.342044	0.231749	0.171165	0.366465	0.135772	0.114455	0.215816	0.288974	0.359879	0.36825	0.271894	0.297115	0.254994	0.374433	0.249753	0.206805	0.33937
GCGR_HPA066333	0.145933	0.328702	0.351985	0.355492	0.276873	0.372458	0.358378	0.183797	0.355133	0.252005	0.217632	0.345775	0.352766	0.281453	0.338496	0.326982	0.309004	0.322976	0.309542	0.209579
IGFBP4_HPA066240	0.15053	0.177629	0.256166	0.361256	0.139015	0.268855	0.33029	0.216962	0.249762	0.212486	0.373476	0.310252	0.269485	0.376819	0.373557	0.168048	0.229807	0.377628	0.372264	0.163388
CXCL1_HPA067614	0.271825	0.350425	0.354339	0.157013	0.33341	0.258027	0.172672	0.2784	0.354109	0.326989	0.202146	0.33031	0.372647	0.205435	0.373554	0.268146	0.260846	0.291482	0.373191	0.166691
HHEX_HPA028864	0.314887	0.177633	0.302964	0.163373	0.198759	0.30588	0.355352	0.329127	0.290043	0.321699	0.321419	0.201611	0.322969	0.287593	0.256164	0.298432	0.37687	0.235999	0.356614	0.0440842
ATP13A1_HPA031797	0.37535	0.108814	0.316104	0.192817	0.200393	0.317459	0.266086	0.0942156	0.306361	0.253674	0.247897	0.297342	0.237641	0.185903	0.234583	0.309534	0.199409	0.313446	0.104106	0.196444
ERAP2_HPA034499	0.351058	0.183034	0.297111	0.2702	0.21976	0.176203	0.231341	0.18222	0.0289088	0.0851913	0.221386	0.336593	0.123315	0.352069	0.180676	0.305573	0.134562	0.25474	0.278969	0.316167
NR1H3_HPA036639	0.270037	0.336816	0.368876	0.244951	0.318871	0.359533	0.254341	0.335192	0.317461	0.155713	0.3572	0.345776	0.28622	0.335662	0.320235	0.338296	0.21239	0.275066	0.298419	0.206079
KIAA1244_HPA036351	0.35106	0.220317	0.246852	0.36646	0.20039	0.365021	0.269357	0.178621	0.306362	0.257864	0.300715	0.264756	0.281524	0.140659	0.324437	0.301076	0.30174	0.244418	0.347475	0.321722
DMXL2_HPA039375	0.137591	0.162196	0.241035	0.327328	0.331984	0.225309	0.246731	0.364196	0.321357	0.173037	0.183069	0.275054	0.358393	0.121396	0.308922	0.150617	0.15229	0.182192	0.362622	0.186757
CEP192	0.217033	0.186918	0.29443	0.292289	0.370992	0.237671	0.273225	0.355481	0.276874	0.232349	0.287793	0.331968	0.235997	0.238907	0.371086	0.374535	0.172425	0.167523	0.263819	0.110039
CELSR3_HPA040715	0.188248	0.234797	0.366168	0.376685	0.168205	0.108047	0.347471	0.329122	0.243606	0.22803	0.357201	0.338312	0.365774	0.198712	0.166257	0.269479	0.313273	0.341166	0.209261	0.279936
KIRREL2	0.133428	0.244323	0.358363	0.203113	0.362626	0.18842	0.363361	0.375077	0.274295	0.362314	0.354017	0.302465	0.372656	0.353615	0.218652	0.177736	0.355006	0.318186	0.325916	0.209596
DMXL2_HPA040888	0.331741	0.370484	0.288302	0.286013	0.337533	0.30892	0.171282	0.343868	0.127378	0.369796	0.351897	0.343866	0.256146	0.240481	0.318878	0.244504	0.10862	0.289734	0.331529	0.327323
CXCR5	0.226499	0.3287	0.283775	0.100139	0.361584	0.278101	0.236204	0.182208	0.171601	0.325869	0.310109	0.347221	0.36577	0.143045	0.349417	0.173028	0.226495	0.229193	0.250488	0.0910227
TMEM196	0.220125	0.35828	0.311949	0.157019	0.127396	0.282496	0.373192	0.266418	0.326803	0.295604	0.331744	0.21354	0.345784	0.328697	0.167484	0.144524	0.333239	0.294449	0.31851	0.179799
C8orf44	0.330303	0.249363	0.279683	0.327327	0.177753	0.311948	0.310438	0.348531	0.247893	0.359564	0.312225	0.279763	0.206399	0.123192	0.179155	0.0637157	0.355004	0.125425	0.333578	0.374201
LNPEP	0.126655	0.377416	0.226574	0.106885	0.0823945	0.362312	0.37585	0.215506	0.368648	0.343452	0.316093	0.354319	0.212034	0.124977	0.310119	0.149062	0.150549	0.362877	0.368233	0.298131
AMER3_HPA045593	0.270036	0.117073	0.341151	0.235764	0.269731	0.217137	0.352595	0.183805	0.265705	0.119781	0.134444	0.292758	0.369922	0.355942	0.268846	0.338288	0.338896	0.318181	0.266087	0.264642
IRS1	0.185126	0.241551	0.232726	0.313259	0.251048	0.316096	0.322951	0.291484	0.22275	0.321703	0.328711	0.341169	0.3514	0.161215	0.305878	0.229617	0.373062	0.316355	0.128905	0.295516
SLC7A14	0.292819	0.128006	0.209272	0.270197	0.325626	0.166281	0.229054	0.284822	0.294409	0.135656	0.377418	0.291491	0.362873	0.198709	0.171174	0.320645	0.240762	0.300732	0.314221	0.342031
MYH7B_HPA047091	0.0788192	0.368073	0.275048	0.353116	0.258432	0.204484	0.335971	0.256141	0.226065	0.244502	0.361265	0.249744	0.322972	0.179228	0.251686	0.317663	0.334802	0.169954	0.345311	0.170192
OR7C1	0.295841	0.358279	0.372456	0.13032	0.31327	0.242409	0.294756	0.275052	0.243605	0.325865	0.291498	0.359875	0.335188	0.176354	0.234587	0.292753	0.354007	0.307175	0.345313	0.363687
NOTCH2_HPA048768	0.217031	0.232304	0.218642	0.336391	0.275698	0.320233	0.209267	0.27124	0.287275	0.306873	0.334361	0.318189	0.29734	0.174218	0.328729	0.324597	0.304477	0.352769	0.352594	0.369183
LARP6_HPA049029	0.167081	0.256131	0.316097	0.2485	0.375633	0.36231	0.206822	0.261484	0.355129	0.28862	0.27429	0.263454	0.269486	0.149283	0.305877	0.376987	0.192746	0.347214	0.373193	0.264634
CNGA3_HPA049378	0.368019	0.0929734	0.242407	0.36919	0.256799	0.279675	0.333579	0.327164	0.359882	0.313509	0.121289	0.254742	0.294467	0.357743	0.355505	0.0791117	0.25166	0.345786	0.254339	0.358369
NPTX2	0.317657	0.202893	0.116373	0.20959	0.295529	0.270014	0.301731	0.343865	0.347787	0.211225	0.206004	0.153195	0.365767	0.276615	0.204487	0.192571	0.284253	0.300734	0.377215	0.0941535
IGFBP1_HPA050640	0.260847	0.147038	0.209292	0.0137402	0.255211	0.323006	0.206814	0.275055	0.288633	0.141361	0.293894	0.259767	0.321347	0.353616	0.324436	0.0446127	0.33754	0.312154	0.377213	0.0781643
C22orf24	0.319104	0.20175	0.326973	0.336385	0.198756	0.339752	0.264768	0.174518	0.31887	0.29843	0.317151	0.275065	0.239178	0.0447452	0.360994	0.301078	0.35651	0.36698	0.369507	0.298143
HS6ST3	0.33174	0.317654	0.201656	0.149863	0.261344	0.171169	0.18612	0.254736	0.281582	0.363364	0.238022	0.351399	0.322978	0.126744	0.20449	0.308346	0.170521	0.299507	0.337033	0.316174
IL33	0.254777	0.185283	0.203104	0.179795	0.251049	0.263065	0.27809	0.232334	0.359887	0.344639	0.361263	0.196122	0.327163	0.201983	0.32697	0.321705	0.366789	0.273235	0.201977	0.206091
CXCL1_HPA052502	0.0971793	0.272892	0.157831	0.248496	0.331978	0.27968	0.167091	0.278392	0.312171	0.279919	0.275518	0.299501	0.336603	0.365492	0.317451	0.217175	0.131642	0.296152	0.375027	0.333552
KCNH6_HPA052841	0.297269	0.212398	0.212451	0.298135	0.310378	0.367375	0.189336	0.193885	0.369916	0.313504	0.367383	0.278396	0.364202	0.192116	0.374879	0.266692	0.314888	0.357301	0.299669	0.319096
KCNJ6	0.197765	0.121014	0.35721	0.289382	0.197223	0.228233	0.309536	0.352778	0.203271	0.344641	0.369685	0.310266	0.264764	0.176366	0.204481	0.351053	0.213896	0.149912	0.300616	0.366461
AMER3_HPA054230	0.313276	0.319036	0.149683	0.316175	0.189343	0.194684	0.350419	0.218505	0.357923	0.284368	0.350714	0.324415	0.281528	0.320093	0.225316	0.295605	0.371809	0.324428	0.329355	0.119852
FADS1	0.134554	0.0635474	0.292686	0.0328307	0.296976	0.294429	0.220327	0.222002	0.351355	0.256349	0.116541	0.310272	0.335192	0.25477	0.371082	0.0808373	0.185133	0.266416	0.260052	0.216087
NRP2	0.177279	0.141069	0.330042	0.238567	0.299899	0.374873	0.305206	0.330311	0.321353	0.312218	0.359947	0.242628	0.359877	0.213302	0.377265	0.149075	0.338896	0.366987	0.343297	0.157024
ANGPTL4_HPA056110	0.28128	0.305612	0.281005	0.254755	0.263189	0.210841	0.268274	0.292757	0.193895	0.263881	0.307466	0.286221	0.245852	0.320095	0.314722	0.268151	0.234442	0.324429	0.30868	0.313258
ADM	0.375346	0.226887	0.330046	0.301095	0.370991	0.374882	0.316229	0.164402	0.369914	0.278645	0.307462	0.348527	0.377623	0.219618	0.353441	0.25945	0.368016	0.312166	0.363357	0.35837
CCL17_HPA058037	0.17994	0.293108	0.250298	0.106872	0.368651	0.311955	0.357846	0.102335	0.287277	0.374537	0.279658	0.237631	0.355487	0.34951	0.325764	0.356096	0.375343	0.335184	0.305202	0.241852
CADPS	0.34696	0.279682	0.323011	0.371574	0.26973	0.137088	0.326964	0.30247	0.278658	0.295601	0.288976	0.320083	0.314942	0.339748	0.28831	0.344644	0.36024	0.247648	0.347473	0.292295
XIAP_HPA060093	0.248555	0.226894	0.180668	0.0968193	0.369913	0.146799	0.343299	0.201617	0.339948	0.281472	0.271822	0.375078	0.376437	0.267354	0.292689	0.290048	0.360241	0.269489	0.370543	0.10691
SLC35F3	0.334803	0.244325	0.349413	0.276694	0.179179	0.354343	0.140377	0.358393	0.302458	0.266696	0.359945	0.26147	0.242615	0.210393	0.373556	0.287237	0.259719	0.365775	0.23748	0.251588
KCNH6_HPA061704	0.221636	0.321339	0.206016	0.298144	0.355134	0.210843	0.343296	0.324431	0.352721	0.299909	0.298151	0.312162	0.324432	0.275203	0.377271	0.248963	0.276474	0.320088	0.274284	0.304142
PHC3_HPA062031	0.251658	0.301789	0.357202	0.199553	0.253943	0.326975	0.306048	0.190715	0.134742	0.339418	0.372467	0.333566	0.368245	0.221369	0.345292	0.284375	0.356513	0.259764	0.26827	0.0628109
PNLIP_HPA062494	0.271824	0.0763223	0.292692	0.298141	0.303714	0.343697	0.298421	0.213526	0.189347	0.314953	0.307468	0.275062	0.335194	0.0634347	0.179163	0.340757	0.275141	0.352774	0.278964	0.203125
PMS1_HPA063012	0.359163	0.328701	0.36887	0.186739	0.2093	0.307303	0.196754	0.365772	0.295527	0.168053	0.343292	0.373952	0.354327	0.203521	0.26719	0.195891	0.242292	0.24117	0.280163	0.316177
DUOXA2_HPA063548	0.300366	0.228224	0.339749	0.310244	0.301016	0.294424	0.355355	0.348534	0.267176	0.174249	0.253385	0.143073	0.266422	0.179232	0.229836	0.0721935	0.207296	0.366983	0.329354	0.206088
RMND5B_HPA063750	0.373059	0.342675	0.072383	0.27669	0.200387	0.270005	0.339079	0.176646	0.294408	0.324601	0.129871	0.320086	0.140558	0.250228	0.323008	0.232353	0.35916	0.271228	0.355348	0.270193
ACPP	0.278119	0.330561	0.273304	0.344772	0.201841	0.339754	0.233706	0.333567	0.242016	0.21718	0.236626	0.376439	0.297345	0.331253	0.221974	0.330039	0.276466	0.362876	0.212748	0.183534
NPPB_HPA064494	0.0532895	0.375297	0.194691	0.316178	0.359885	0.184108	0.307312	0.288127	0.213907	0.236993	0.357199	0.237629	0.273226	0.240475	0.159756	0.218634	0.343062	0.304076	0.354338	0.0910391
CCR1	0.35916	0.0648711	0.132803	0.241854	0.274301	0.3161	0.117623	0.251346	0.2527	0.0823362	0.274288	0.27323	0.204983	0.343736	0.291502	0.0532538	0.111742	0.284825	0.350419	0.110016
THADA	0.375348	0.139928	0.180688	0.267361	0.226061	0.31196	0.163645	0.121455	0.317462	0.348464	0.301827	0.351394	0.333572	0.218028	0.358362	0.312214	0.279695	0.278397	0.24196	0.366463
CDKN2A_HPA068016	0.352486	0.274177	0.345298	0.342038	0.366228	0.0912513	0.263821	0.0520524	0.268553	0.269477	0.375308	0.263447	0.361667	0.246724	0.353436	0.302671	0.236074	0.134382	0.305209	0.163383
PDPK1	0.349763	0.316292	0.237669	0.251583	0.373335	0.366164	0.33153	0.318187	0.276881	0.324596	0.160447	0.164407	0.373955	0.184206	0.279676	0.334353	0.352487	0.352772	0.309537	0.251597
ADAMTS1	0.226506	0.355936	0.349412	0.350412	0.280159	0.106333	0.372263	0.336602	0.222745	0.354849	0.317148	0.333559	0.320081	0.212041	0.305874	0.325867	0.254779	0.0889357	0.162221	0.183557
ADAMTS9_HPA028577	0.327317	0.35486	0.371081	0.325176	0.342686	0.368867	0.25167	0.345782	0.305257	0.343449	0.221383	0.249751	0.268025	0.352068	0.27331	0.188384	0.310328	0.23917	0.339078	0.369191
SLC37A1	0.242281	0.256133	0.260836	0.157002	0.271224	0.270008	0.294754	0.343867	0.303712	0.228035	0.371525	0.288124	0.339738	0.232488	0.341148	0.207971	0.229812	0.357305	0.269358	0.304143
NLRP3_MAB6789	0.355007	0.320227	0.325769	0.286011	0.317463	0.212441	0.172667	0.350056	0.33198	0.0765826	0.0920768	0.281527	0.350045	0.363975	0.0967441	0.336819	0.319099	0.294462	0.245631	0.156986
CPE	0.337542	0.19449	0.226581	0.264645	0.320229	0.288305	0.268268	0.188683	0.369912	0.276814	0.373475	0.294454	0.324433	0.253448	0.345297	0.241451	0.361811	0.137546	0.34531	0.0594043
CD36	0.209151	0.299519	0.20601	0.376686	0.296979	0.325767	0.278965	0.335199	0.313267	0.176345	0.113329	0.339735	0.313447	0.312781	0.267187	0.308341	0.29282	0.149918	0.30731	0.179811
MPO_AF3174	0.366787	0.133829	0.209295	0.307194	0.310382	0.166276	0.221396	0.321349	0.249767	0.106194	0.293895	0.273229	0.251343	0.231322	0.265697	0.35238	0.20246	0.185614	0.325186	0.160043
IGFBP3	0.365572	0.333234	0.179159	0.23576	0.284384	0.355504	0.190725	0.350048	0.318869	0.326985	0.321417	0.375081	0.352775	0.174223	0.146812	0.370849	0.291662	0.350049	0.119671	0.307197
MPO_DY3174	0.196259	0.256129	0.345297	0.342034	0.100832	0.164561	0.346504	0.207979	0.298127	0.325866	0.14382	0.178633	0.291495	0.322777	0.355502	0.299912	0.334804	0.182212	0.354335	0.353121
MA1.7620	0.260849	0.34028	0.156632	0.110075	0.309128	0.210846	0.297131	0.348524	0.35908	0.234096	0.322954	0.366979	0.268029	0.254775	0.374876	0.321704	0.313274	0.310257	0.268273	0.103975
NLRP3_ab17267	0.186816	0.376269	0.122653	0.226054	0.336056	0.143509	0.29967	0.352767	0.35654	0.104667	0.15266	0.3366	0.373953	0.224694	0.373553	0.363365	0.25345	0.312155	0.349515	0.119822
CCR5	0.34696	0.335657	0.355501	0.355493	0.367372	0.357209	0.375844	0.352764	0.299901	0.36491	0.350715	0.359868	0.377631	0.369355	0.355503	0.330036	0.345821	0.302473	0.342045	0.371571

## Sheet: Target metabolomics Bayes P val
	Acetylsalicylic Acid	Amlodipine	Atenolol	Atorvastatin	Bendroflumethiazide	Bisoprolol	Codeine	Enalapril	Hydrochlorothiazide	Lansoprazole	Levothyroxine Sodium	Lisinopril	Losartan	Metformin	Metoprolol	Omeprazole	Paracetamol	Ramipril	Salbutamol	Simvastatin
C0	0.0464456	0.248647	0.0670817	0.23059	0.194604	0.0578094	0.341862	0.201085	0.073777	0.243516	0.24448	0.34317	0.184017	0.0285787	0.323953	0.366106	0.274239	0.259313	0.0445688	0.287041
C10	0.167144	0.339924	0.178203	0.227225	0.0512988	0.187756	0.309504	0.363206	0.163544	0.0240036	0.358284	0.160991	0.238682	0.123731	0.37256	0.183096	0.0310596	0.349033	0.346528	0.37432
C10.1	0.0555882	0.377724	0.0389513	0.369247	0.304379	0.0428077	0.332208	0.223426	0.191796	0.190322	0.291191	0.271978	0.349098	0.295572	0.122549	0.198352	0.227894	0.0814562	0.346532	0.204301
C10.2	0.268059	0.373927	0.0596525	0.210909	0.243661	0.0686793	0.318307	0.307742	0.317033	0.15181	0.245581	0.16792	0.207722	0.176542	0.156017	0.323688	0.264825	0.129963	0.303694	0.287043
C12	0.311399	0.33539	0.184566	0.342381	0.165055	0.0821809	0.298484	0.298156	0.24664	0.134874	0.246777	0.170073	0.242177	0.272835	0.173564	0.150092	0.127115	0.243891	0.326621	0.345194
C14.2	0.263716	0.28468	0.117737	0.246148	0.331481	0.0757504	0.289728	0.363202	0.297436	0.319203	0.276534	0.353129	0.341476	0.123806	0.106647	0.139198	0.263759	0.358919	0.326623	0.36653
C16	0.303788	0.119681	0.200519	0.214175	0.107494	0.0362087	0.156147	0.29056	0.312971	0.297166	0.3004	0.269147	0.23203	0.324569	0.197149	0.167389	0.2342	0.314283	0.291513	0.171955
C16.1	0.377932	0.285803	0.247033	0.331037	0.214505	0.241324	0.276672	0.157363	0.130395	0.159868	0.24558	0.367187	0.325042	0.25594	0.309611	0.0926073	0.247985	0.0515263	0.362078	0.246133
C18	0.183633	0.238329	0.225895	0.0155615	0.0612912	0.0687045	0.285964	0.329563	0.0825503	0.271711	0.232896	0.106722	0.301531	0.319017	0.130956	0.0923513	0.336378	0.110205	0.242031	0.0260952
C18.1	0.260257	0.362271	0.289672	0.274801	0.264181	0.184581	0.16994	0.267432	0.373369	0.354933	0.363347	0.318745	0.341421	0.311988	0.198948	0.159879	0.314019	0.245392	0.362658	0.310621
C2	0.329511	0.229109	0.224166	0.265133	0.346653	0.0928619	0.168186	0.190515	0.165011	0.301385	0.299379	0.3532	0.312711	0.301191	0.250395	0.236129	0.333606	0.315844	0.369682	0.246135
C3	0.104589	0.300654	0.153893	0.290085	0.257211	0.106547	0.31742	0.244046	0.177354	0.323678	0.356294	0.274019	0.238871	0.333207	0.216191	0.349858	0.167154	0.312709	0.234949	0.322557
C4	0.054072	0.336424	0.337679	0.277999	0.167662	0.0275602	0.232851	0.223375	0.177358	0.348627	0.107197	0.298366	0.365997	0.36678	0.294257	0.32602	0.188291	0.364286	0.20599	0.295955
C6..C4.1.DC.	0.18	0.134078	0.200479	0.00318238	0.0794877	0.308205	0.241439	0.18401	0.200784	0.0965789	0.365584	0.206157	0.303306	0.0645702	0.320984	0.119339	0.0475852	0.144854	0.261205	1e-08
C7.DC	0.276951	0.358097	0.315176	0.274794	0.37569	0.0786085	0.208619	0.346152	0.343016	0.285913	0.281505	0.180069	0.273978	0.366774	0.127475	0.343574	0.346307	0.318817	0.237537	0.19444
C8	0.22791	0.364241	0.176718	0.286979	0.039202	0.340432	0.336582	0.374163	0.130428	0.0215577	0.30128	0.143733	0.144874	0.042525	0.336095	0.189045	0.0297412	0.327659	0.348792	0.35581
C8.1	0.360396	0.182594	0.369131	0.0867979	0.200815	0.106597	0.373771	0.370088	0.221513	0.315243	0.224564	0.235652	0.233744	0.308941	0.0578745	0.271678	0.377915	0.350308	0.27523	0.214253
Arg	0.258752	0.114222	0.193577	0.268508	0.178751	0.308203	0.32583	0.335492	0.297444	0.0938418	0.376358	0.14353	0.287325	0.0443924	0.3523	0.0923835	0.339287	0.361887	0.278673	0.345213
Gln	0.24026	0.0921093	0.358613	0.328238	0.243705	0.0551114	0.339789	0.257457	0.33534	0.358783	0.283717	0.228964	0.295248	0.177831	0.253474	0.361186	0.123496	0.37012	0.364726	0.129388
Gly	0.0476272	0.186684	0.290962	0.115738	0.282673	0.0670028	0.253645	0.29522	0.27412	0.267209	0.251965	0.338712	0.245472	0.0906104	0.27309	0.0296145	0.333596	0.162806	0.285737	0.0205723
His	0.182092	0.107852	0.276432	0.355898	0.259826	0.0263083	0.27667	0.314351	0.34534	0.357804	0.303726	0.1871	0.267576	0.107642	0.326584	0.346389	0.115994	0.27719	0.321287	0.310651
Met	0.0224492	0.163434	0.268613	0.369247	0.281356	0.0209858	0.29621	0.303166	0.305912	0.184342	0.317641	0.370072	0.303145	0.1434	0.329181	0.127544	0.360399	0.127867	0.347765	0.217384
Orn	0.352685	0.149508	0.256178	0.290199	0.220281	0.247031	0.154232	0.218091	0.211385	0.196667	0.340269	0.325008	0.300092	0.31476	0.367668	0.367299	0.113888	0.206163	0.257777	0.20444
Phe	0.164278	0.377204	0.327495	0.188176	0.308908	0.143223	0.372912	0.370083	0.175838	0.273027	0.276581	0.337378	0.30332	0.27121	0.233011	0.300214	0.33204	0.358917	0.313464	0.307756
Pro	0.299598	0.314235	0.256174	0.165483	0.299483	0.374912	0.247372	0.0948955	0.119429	0.338354	0.271734	0.220076	0.298196	0.0191093	0.373668	0.116761	0.207079	0.315839	0.350773	0.345133
Ser	0.297807	0.162139	0.313863	0.0589037	0.338171	0.239544	0.36807	0.207725	0.0737537	0.147238	0.251986	0.337377	0.185725	0.356465	0.291064	0.196647	0.362952	0.365947	0.305791	0.00165183
Thr	0.374486	0.11058	0.114055	0.201478	0.196495	0.365122	0.244802	0.182286	0.183245	0.150154	0.281514	0.338716	0.279357	0.272836	0.197194	0.373268	0.21231	0.139565	0.359529	0.013262
Trp	0.312509	0.0354463	0.201986	0.0619453	0.155927	0.198803	0.263327	0.325001	0.217217	0.36111	0.373489	0.34889	0.268951	0.015373	0.348239	0.243474	0.292223	0.122463	0.143346	0.0655216
Tyr	0.268077	0.0364789	0.358615	0.00796746	0.294031	0.119105	0.216176	0.363195	0.294009	0.175342	0.224539	0.358866	0.353292	0.023003	0.319507	0.216468	0.109697	0.184006	0.303666	0.093133
Val	0.0782485	0.136079	0.35968	0.258952	0.373428	0.0236984	0.121151	0.259387	0.369984	0.219438	0.0547672	0.353327	0.287295	0.271218	0.181439	0.3248	0.207057	0.213131	0.370596	0.18819
xLeu	0.096669	0.299551	0.346901	0.220627	0.33001	0.0185887	0.113632	0.347711	0.197867	0.208672	0.089588	0.323474	0.307583	0.276201	0.126267	0.374623	0.138011	0.280882	0.357966	0.172124
lysoPC.a.C16.0	0.224998	0.314246	0.340418	0.313586	0.324635	0.11289	0.0706197	0.288964	0.281367	0.332817	0.28376	0.300135	0.153527	0.260304	0.251797	0.104158	0.0438616	0.323344	0.299301	0.350665
lysoPC.a.C18.0	0.143107	0.243277	0.35739	0.0258059	0.311865	0.0928301	0.142689	0.159453	0.193002	0.293022	0.292182	0.164591	0.255661	0.32144	0.195744	0.0950345	0.0922063	0.197496	0.340482	0.0350073
lysoPC.a.C18.1	0.235836	0.292104	0.244268	0.0130633	0.330004	0.0497329	0.0745815	0.330815	0.166638	0.312868	0.360359	0.268932	0.363114	0.193299	0.173533	0.193104	0.103533	0.320344	0.34454	0.301957
lysoPC.a.C18.2	0.202415	0.173072	0.377331	0.165458	0.238002	0.138137	0.0571885	0.340106	0.227803	0.170585	0.37537	0.27198	0.363115	0.0856153	0.135123	0.28592	0.0437722	0.174531	0.285723	0.358415
lysoPC.a.C20.4	0.276064	0.278483	0.186454	0.105916	0.333906	0.0550771	0.216171	0.082997	0.0218834	0.132195	0.197394	0.271979	0.10503	0.208325	0.0263793	0.368263	0.293905	0.337389	0.249272	0.00152401
PC.aa.C30.0	0.32952	0.353622	0.198929	0.342329	0.292493	0.250369	0.192582	0.0962316	0.248119	0.349826	0.374748	0.271982	0.162903	0.157881	0.356034	0.0862186	0.197695	0.260432	0.275216	0.0405507
PC.aa.C32.0	0.292248	0.321307	0.153957	0.0375597	0.314654	0.168709	0.312035	0.300004	0.315753	0.319274	0.235952	0.314359	0.201036	0.229283	0.219202	0.0572213	0.238609	0.273868	0.349756	0.0157472
PC.aa.C32.1	0.18363	0.356859	0.313893	0.253071	0.236482	0.28639	0.245891	0.255655	0.314629	0.359644	0.148281	0.368642	0.202914	0.327105	0.3651	0.153094	0.210776	0.170041	0.337458	0.109307
PC.aa.C32.2	0.120232	0.240808	0.153951	0.316492	0.332776	0.23637	0.348141	0.0566272	0.181518	0.308769	0.372607	0.36862	0.226799	0.187283	0.165751	0.363441	0.347326	0.287399	0.343677	0.020655
PC.aa.C32.3	0.374483	0.259168	0.139623	0.151586	0.1863	0.338946	0.304094	0.103741	0.173896	0.210442	0.331246	0.353334	0.250859	0.257378	0.336077	0.186212	0.362098	0.358916	0.258658	0.316367
PC.aa.C34.1	0.284847	0.240797	0.369125	0.249629	0.35047	0.323875	0.190361	0.282393	0.324658	0.359639	0.212703	0.376623	0.238867	0.109544	0.361389	0.119318	0.17907	0.185744	0.176918	0.268403
PC.aa.C34.2	0.326715	0.142963	0.120619	0.00122044	0.103637	0.230257	0.200381	0.124519	0.248045	0.258465	0.278049	0.303271	0.150296	0.0565273	0.291066	0.343613	0.11593	0.330917	0.204997	0.0529328
PC.aa.C34.3	0.313998	0.215811	0.21478	0.290079	0.372123	0.276303	0.285963	0.0918182	0.362801	0.330123	0.173252	0.275867	0.288934	0.330282	0.362489	0.216461	0.136727	0.293683	0.308024	0.00999905
PC.aa.C34.4	0.0463602	0.309048	0.366285	0.0903789	0.311885	0.330471	0.308635	0.247135	0.17276	0.116635	0.232907	0.287365	0.192202	0.244654	0.200424	0.348633	0.283193	0.312676	0.202225	0.268394
PC.aa.C36.0	0.200701	0.200935	0.173616	0.278006	0.231014	0.246997	0.222305	0.280856	0.167667	0.199634	0.35507	0.301598	0.372809	0.0343925	0.263003	0.0701438	0.254538	0.360164	0.0872442	0.0435013
PC.aa.C36.1	0.362169	0.17725	0.330513	0.0903293	0.282682	0.327491	0.250073	0.364278	0.312893	0.240454	0.144274	0.245457	0.334164	0.149844	0.339003	0.0361009	0.203928	0.338552	0.270173	0.0059089
PC.aa.C36.2	0.271049	0.0790074	0.149163	0.243067	0.172769	0.336129	0.270865	0.238756	0.275613	0.302809	0.219293	0.327646	0.216651	0.0963527	0.312348	0.31164	0.170703	0.329444	0.174188	0.00171082
PC.aa.C36.3	0.210675	0.044964	0.334913	0.0620626	0.369958	0.167014	0.232862	0.159282	0.341821	0.294584	0.188481	0.284007	0.268976	0.0730001	0.309625	0.113127	0.229536	0.178941	0.300318	0.283847
PC.aa.C36.4	0.0827061	0.266797	0.312303	0.0291054	0.350521	0.325257	0.348157	0.167958	0.0544921	0.0370257	0.178588	0.370067	0.106735	0.331668	0.0850804	0.361235	0.263722	0.153438	0.373305	1e-08
PC.aa.C36.5	0.203887	0.163474	0.20532	0.322464	0.16658	0.237802	0.308518	0.287521	0.271094	0.272943	0.367485	0.348895	0.215412	0.264954	0.331829	0.241912	0.243395	0.317241	0.19111	0.0179689
PC.aa.C36.6	0.0393023	0.15066	0.172323	0.0558259	0.169747	0.338951	0.236585	0.174606	0.18893	0.244822	0.222843	0.355618	0.270572	0.375319	0.300999	0.295935	0.219841	0.213125	0.175897	0.353518
PC.aa.C38.0	0.186859	0.0735898	0.130899	0.262238	0.346644	0.361278	0.32397	0.292052	0.167719	0.207182	0.16307	0.374159	0.254253	0.018937	0.327414	0.232818	0.356685	0.277064	0.111209	0.138729
PC.aa.C38.3	0.160738	0.121112	0.268605	0.34792	0.173992	0.224075	0.352159	0.304498	0.29506	0.327239	0.0914137	0.357731	0.270594	0.0975391	0.358567	0.0238516	0.269388	0.166469	0.337446	0.274951
PC.aa.C38.4	0.113944	0.159522	0.267106	0.36387	0.271175	0.220876	0.275667	0.060051	0.0631802	0.0308123	0.216783	0.295132	0.0617089	0.340229	0.0786719	0.321921	0.200735	0.180238	0.353967	0.00158965
PC.aa.C38.5	0.162448	0.363307	0.322132	0.210933	0.142635	0.250388	0.24857	0.312759	0.302036	0.0701189	0.366522	0.338691	0.0918021	0.0883269	0.189286	0.0572867	0.152613	0.240516	0.191117	0.0557921
PC.aa.C38.6	0.0491668	0.139986	0.057842	0.165154	0.324668	0.352324	0.364017	0.350335	0.0929415	0.307157	0.157699	0.33548	0.153551	0.221237	0.200408	0.304156	0.351256	0.351689	0.0303754	0.0458837
PC.aa.C40.1	0.26022	0.0828033	0.069539	0.333917	0.369958	0.0694881	0.149546	0.184055	0.28271	0.320752	0.200276	0.314273	0.124492	0.22928	0.200433	0.3088	0.165795	0.185807	0.222821	0.350642
PC.aa.C40.2	0.321076	0.366483	0.14445	0.342327	0.377642	0.0915918	0.28756	0.26592	0.19945	0.337037	0.327374	0.291955	0.220003	0.171417	0.192506	0.277323	0.231318	0.301655	0.165761	0.102674
PC.aa.C40.3	0.352678	0.314263	0.34042	0.313559	0.140196	0.254928	0.276643	0.303174	0.37105	0.353934	0.372628	0.317372	0.270515	0.103139	0.237776	0.0267971	0.200732	0.376556	0.260012	0.217407
PC.aa.C40.4	0.150863	0.241972	0.173546	0.0990412	0.151228	0.241284	0.294349	0.171727	0.173983	0.166111	0.18256	0.329632	0.349076	0.260307	0.0659997	0.00670906	0.269448	0.150308	0.295767	0.0623236
PC.aa.C40.5	0.140868	0.356871	0.34958	0.0526076	0.193012	0.280681	0.359919	0.226835	0.359261	0.188877	0.0749438	0.374171	0.315827	0.154267	0.16236	0.000836161	0.34733	0.335499	0.230305	0.0584897
PC.aa.C40.6	0.0419546	0.234286	0.0670555	0.178359	0.343937	0.352261	0.365366	0.27575	0.105979	0.35393	0.30836	0.354374	0.182301	0.304317	0.256209	0.129143	0.37693	0.327791	0.0332255	0.292995
PC.aa.C42.0	0.15618	0.0585219	0.208269	0.262024	0.186267	0.28192	0.0453571	0.143584	0.303336	0.356434	0.289983	0.321485	0.137839	0.346776	0.292396	0.321862	0.134001	0.211673	0.337444	0.239904
PC.aa.C42.1	0.112722	0.0912025	0.178211	0.217454	0.233524	0.292377	0.0561601	0.101211	0.276726	0.285851	0.373529	0.370063	0.137869	0.286666	0.262998	0.297149	0.0873512	0.192154	0.360799	0.290188
PC.aa.C42.4	0.362919	0.179447	0.224154	0.331031	0.291326	0.228629	0.258097	0.185621	0.0582958	0.375617	0.369704	0.230705	0.180097	0.195215	0.0777431	0.0834378	0.190966	0.324968	0.333136	0.115781
PC.aa.C42.5	0.358061	0.349346	0.18652	0.191179	0.138941	0.183466	0.173476	0.225526	0.368947	0.173656	0.347792	0.366003	0.230885	0.276214	0.361267	0.0239279	0.17265	0.361881	0.138241	0.115771
PC.aa.C42.6	0.101001	0.329693	0.374951	0.0127547	0.0755267	0.342866	0.110299	0.247154	0.377181	0.0976883	0.239368	0.280827	0.358914	0.157908	0.329326	0.0572541	0.0278359	0.365942	0.123268	0.262053
PC.ae.C30.0	0.215527	0.32578	0.190802	0.322619	0.104407	0.227045	0.377452	0.0616497	0.165036	0.263276	0.362442	0.375092	0.267592	0.041041	0.296509	0.229943	0.352605	0.353125	0.28573	0.191152
PC.ae.C30.2	0.132162	0.243275	0.143244	0.158808	0.124216	0.345741	0.370269	0.185755	0.328787	0.357752	0.210553	0.320349	0.374041	0.286671	0.376092	0.315203	0.305267	0.233758	0.323281	0.331127
PC.ae.C32.1	0.283185	0.377701	0.232956	0.0292345	0.345322	0.104875	0.370305	0.267494	0.143827	0.229973	0.0764525	0.36582	0.257632	0.0318444	0.159137	0.328965	0.2602	0.371439	0.281295	0.0261663
PC.ae.C32.2	0.36292	0.273266	0.19239	0.0775953	0.304381	0.271508	0.330171	0.242237	0.114555	0.234511	0.365597	0.300123	0.280765	0.0242312	0.287949	0.377583	0.342003	0.271985	0.356841	0.310631
PC.ae.C34.0	0.271004	0.252828	0.263943	0.274854	0.0854501	0.0822196	0.363223	0.199347	0.365472	0.261429	0.148294	0.277174	0.199365	0.324573	0.248683	0.35629	0.324098	0.161158	0.193421	0.268321
PC.ae.C34.1	0.376942	0.358079	0.336073	0.243082	0.241091	0.239558	0.365369	0.184066	0.373372	0.326061	0.355049	0.282406	0.372858	0.260281	0.319443	0.207154	0.332028	0.354403	0.209632	0.201563
PC.ae.C34.2	0.346265	0.199724	0.316613	0.059029	0.160266	0.242569	0.346415	0.139528	0.243675	0.240434	0.353101	0.268929	0.213236	0.00292646	0.286334	0.210518	0.276985	0.327779	0.342648	0.0490048
PC.ae.C34.3	0.34868	0.164942	0.248829	0.214114	0.215951	0.1381	0.0925436	0.155764	0.208445	0.144036	0.0978815	0.376655	0.1244	0.103192	0.24242	0.0614709	0.084637	0.20781	0.359527	0.0125417
PC.ae.C36.0	0.316953	0.37295	0.359678	0.211034	0.19456	0.273195	0.308534	0.296811	0.295088	0.221114	0.253428	0.245481	0.358918	0.338764	0.220965	0.294636	0.297872	0.301653	0.35077	0.172008
PC.ae.C36.1	0.229526	0.245822	0.3275	0.158824	0.194537	0.198838	0.352174	0.213279	0.363876	0.166078	0.156648	0.32336	0.124427	0.0517521	0.363557	0.271705	0.35268	0.326307	0.282184	0.207364
PC.ae.C36.2	0.306626	0.195679	0.184554	0.296042	0.0945098	0.162381	0.366149	0.093323	0.341831	0.204118	0.209245	0.242187	0.178998	0.238463	0.308334	0.0939667	0.352643	0.171736	0.334332	0.223753
PC.ae.C36.3	0.368133	0.210602	0.262878	0.151671	0.331429	0.184588	0.284978	0.13338	0.205551	0.210444	0.278065	0.299971	0.185707	0.00217601	0.287943	0.30417	0.167163	0.265943	0.323288	0.032432
PC.ae.C36.4	0.309752	0.372961	0.268649	0.118534	0.356749	0.251865	0.282607	0.355742	0.171187	0.2551	0.35099	0.363051	0.159517	1e-08	0.00855515	0.237541	0.36685	0.150179	0.306974	0.342272
PC.ae.C36.5	0.283237	0.349336	0.214875	0.19439	0.291242	0.212903	0.284987	0.367126	0.282684	0.287752	0.169628	0.307689	0.0961556	0.0229254	0.0276292	0.0369716	0.292241	0.0849141	0.357933	0.24297
PC.ae.C38.0	0.194077	0.298107	0.200528	0.296014	0.190188	0.340336	0.259403	0.199284	0.178714	0.30021	0.220388	0.363051	0.277219	0.333205	0.308185	0.372051	0.243425	0.240497	0.124868	0.313648
PC.ae.C38.1	0.258756	0.316282	0.376184	0.0322576	0.246705	0.362552	0.329152	0.360059	0.126001	0.163009	0.275277	0.304482	0.317261	0.31475	0.162355	0.232841	0.256036	0.190508	0.308007	0.0898603
PC.ae.C38.2	0.269447	0.136087	0.304044	0.239839	0.297388	0.334875	0.350062	0.216727	0.282625	0.281673	0.365601	0.31114	0.346063	0.257398	0.304011	0.193084	0.365652	0.340066	0.22559	0.0348418
PC.ae.C38.3	0.12341	0.227669	0.225889	0.296081	0.336515	0.163751	0.326882	0.267525	0.343932	0.126364	0.299346	0.264261	0.180194	0.244686	0.345688	0.344667	0.374452	0.30771	0.166845	0.0433191
PC.ae.C38.4	0.118933	0.306866	0.224161	0.24958	0.315765	0.262915	0.13598	0.199328	0.0454887	0.0397553	0.143475	0.360137	0.043906	0.352337	0.0609309	0.0834188	0.162555	0.276076	0.101295	0.00176687
PC.ae.C38.5	0.303831	0.222343	0.377302	0.194303	0.319363	0.305457	0.193689	0.254087	0.142655	0.190382	0.371565	0.367102	0.213284	0.00301371	0.0195378	0.307124	0.287858	0.300103	0.289118	0.255882
PC.ae.C38.6	0.218121	0.117386	0.220924	0.328252	0.272258	0.295436	0.354233	0.357598	0.131732	0.348639	0.320103	0.36305	0.255559	0.00721621	0.179751	0.320727	0.330713	0.307717	0.212358	0.148554
PC.ae.C40.0	0.0604165	0.215808	0.251766	0.0932598	0.166643	0.362467	0.25658	0.376612	0.169655	0.143989	0.116583	0.327735	0.314313	0.276216	0.200427	0.377575	0.172593	0.360048	0.0536466	0.154949
PC.ae.C40.1	0.276962	0.270219	0.359676	0.36926	0.21726	0.136893	0.28856	0.209772	0.271148	0.37703	0.0724305	0.3001	0.311005	0.321444	0.280586	0.202593	0.274218	0.150197	0.264736	0.207526
PC.ae.C40.2	0.341957	0.288572	0.281955	0.115588	0.300567	0.370367	0.243756	0.318742	0.200809	0.0546644	0.0555541	0.350319	0.209745	0.0718136	0.374908	0.339446	0.1431	0.277245	0.119661	0.073847
PC.ae.C40.3	0.319863	0.374845	0.246956	0.151798	0.305895	0.29096	0.180791	0.28889	0.264161	0.201256	0.153224	0.364309	0.318794	0.166334	0.33326	0.315249	0.173804	0.314321	0.0974493	0.204292
PC.ae.C40.4	0.256076	0.247314	0.2317	0.0773394	0.361728	0.334862	0.0695644	0.110181	0.107445	0.153106	0.22455	0.357694	0.285659	0.241613	0.062725	0.127483	0.107766	0.351656	0.0390519	0.0371875
PC.ae.C40.5	0.264793	0.0602344	0.348298	0.283895	0.289906	0.363631	0.0561935	0.134625	0.295039	0.142881	0.303766	0.327738	0.353224	0.193336	0.071332	0.368326	0.132106	0.215384	0.123287	0.316369
PC.ae.C40.6	0.0279047	0.0336725	0.122634	0.115405	0.377162	0.279427	0.125124	0.372699	0.226229	0.196634	0.149708	0.280846	0.33417	0.33025	0.377325	0.202602	0.20071	0.19609	0.255066	0.22401
PC.ae.C42.0	0.0634911	0.336416	0.300889	0.0588407	0.190199	0.176722	0.179333	0.249145	0.377149	0.166039	0.0995867	0.207909	0.353212	0.118821	0.256244	0.311648	0.173826	0.226688	0.0511082	0.125678
PC.ae.C42.1	0.257322	0.193949	0.262872	0.353455	0.362806	0.296533	0.263199	0.137816	0.103676	0.183157	0.243127	0.265935	0.357661	0.285218	0.172346	0.347424	0.15401	0.285501	0.276504	0.316489
PC.ae.C42.2	0.338138	0.153254	0.326589	0.142319	0.361731	0.304004	0.187901	0.290492	0.227794	0.35119	0.287648	0.341482	0.213239	0.314743	0.344113	0.187389	0.156197	0.226686	0.367571	0.00145462
PC.ae.C42.3	0.3224	0.0997007	0.205366	0.204384	0.348114	0.214816	0.148217	0.357579	0.114466	0.261426	0.26921	0.370059	0.137764	0.243196	0.312384	0.265723	0.173783	0.137906	0.261221	0.239974
PC.ae.C42.4	0.327847	0.273267	0.354764	0.00760265	0.366365	0.181487	0.0607188	0.273823	0.27405	0.314109	0.222907	0.323471	0.211617	0.0809375	0.216222	0.103073	0.132122	0.204668	0.096684	0.210895
PC.ae.C42.5	0.321149	0.0677325	0.366241	0.0684265	0.323581	0.245217	0.0217206	0.12059	0.246689	0.239028	0.334784	0.323403	0.230861	0.186013	0.0944172	0.316812	0.0846555	0.197522	0.11963	0.217602
PC.ae.C44.3	0.227879	0.159319	0.187651	0.168526	0.319355	0.228596	0.191627	0.363168	0.356772	0.356299	0.296891	0.351893	0.144881	0.264974	0.152344	0.354899	0.167206	0.337395	0.314806	0.0804361
PC.ae.C44.4	0.302422	0.121053	0.18138	0.129287	0.373381	0.149132	0.107839	0.293796	0.187469	0.327252	0.197413	0.334191	0.192205	0.0674469	0.305476	0.319233	0.200707	0.370143	0.205032	0.26217
PC.ae.C44.5	0.354048	0.0845072	0.295397	0.0373484	0.308843	0.165732	0.0398057	0.0977329	0.362771	0.241939	0.273797	0.344302	0.16098	0.0963376	0.126258	0.295892	0.109709	0.326311	0.0921901	0.0960793
PC.ae.C44.6	0.284882	0.0956505	0.234648	0.0710397	0.24106	0.205271	0.0465734	0.113464	0.343935	0.298794	0.172381	0.361902	0.190641	0.21644	0.181502	0.344676	0.139411	0.242162	0.152939	0.287013
SM..OH..C14.1	0.257306	0.367765	0.19712	0.108959	0.110557	0.296542	0.365395	0.185803	0.186307	0.367261	0.127954	0.271983	0.325129	0.353803	0.315122	0.334465	0.335088	0.346053	0.20005	0.283966
SM..OH..C16.1	0.341964	0.377944	0.234629	0.0258789	0.090263	0.337555	0.334765	0.245476	0.140152	0.145828	0.0678619	0.372788	0.203003	0.0905277	0.220914	0.24644	0.113877	0.257727	0.229217	0.0295509
SM..OH..C22.1	0.14308	0.328635	0.152458	1e-08	0.36381	0.336131	0.294322	0.232038	0.0545267	0.187378	0.166739	0.295125	0.375205	0.206554	0.129202	0.217958	0.297875	0.0897243	0.0594976	0.20436
SM..OH..C22.2	0.147796	0.174105	0.325218	0.15463	0.279783	0.245202	0.372922	0.358997	0.0544574	0.215176	0.106106	0.230864	0.275834	0.29871	0.147622	0.353865	0.286096	0.167939	0.21472	0.325445
SM..OH..C24.1	0.136757	0.330363	0.103885	0.0101153	0.359208	0.236313	0.221083	0.349038	0.255314	0.11784	0.129838	0.225542	0.30935	0.224476	0.302478	0.208574	0.28488	0.211732	0.112655	0.0742164
SM.C16.0	0.107729	0.322273	0.217673	0.00406136	0.252736	0.3166	0.297145	0.304502	0.0954351	0.302927	0.373524	0.314411	0.180109	0.300153	0.299759	0.142867	0.333583	0.200993	0.261222	0.00747599
SM.C16.1	0.196203	0.323768	0.0496924	0.112407	0.218537	0.29543	0.288561	0.271998	0.0855604	0.368319	0.370653	0.267542	0.279404	0.253105	0.254814	0.352532	0.280304	0.254055	0.362655	0.0124329
SM.C18.0	0.297858	0.304295	0.271544	0.00602678	0.338162	0.246931	0.24018	0.350283	0.0688304	0.264568	0.363351	0.257503	0.367052	0.11079	0.181361	0.18121	0.250029	0.18717	0.325673	0.0204888
SM.C18.1	0.29081	0.359139	0.119115	0.0587457	0.173935	0.210082	0.300682	0.375094	0.0880268	0.28166	0.271739	0.34017	0.323443	0.198605	0.200476	0.298786	0.226406	0.374103	0.243351	0.0376641
SM.C24.0	0.120222	0.121083	0.16698	0.00326243	0.304368	0.311189	0.216161	0.250661	0.1448	0.317728	0.337014	0.207736	0.323325	0.263861	0.304018	0.0571556	0.348683	0.0714048	0.137253	0.301981
SM.C24.1	0.082745	0.203607	0.331925	1e-08	0.375665	0.197165	0.341888	0.330912	0.0944635	0.255144	0.249345	0.374118	0.136233	0.226134	0.311265	0.0584252	0.312439	0.101239	0.234061	0.265221
SM.C26.1	0.0795085	0.287268	0.323864	0.109354	0.351916	0.120699	0.250072	0.290512	0.138934	0.172478	0.240752	0.192288	0.242154	0.357892	0.313855	0.0327738	0.33366	0.22341	0.354669	0.342297
H1	0.346276	0.355363	0.37728	0.316507	0.328803	0.363527	0.372923	0.370081	0.341835	0.301369	0.339119	0.364479	0.341494	0.357891	0.370406	0.344654	0.335086	0.374102	0.356839	0.319744

## Sheet: Untarget metabolomics Bayes P v
	Acetylsalicylic Acid	Amlodipine	Atenolol	Atorvastatin	Bendroflumethiazide	Bisoprolol	Codeine	Enalapril	Hydrochlorothiazide	Lansoprazole	Levothyroxine Sodium	Lisinopril	Losartan	Metformin	Metoprolol	Omeprazole	Paracetamol	Ramipril	Salbutamol	Simvastatin
20675	0.345418	0.252012	0.0338391	0.243805	0.231537	0.0693353	0.291132	0.361069	0.299905	0.253778	0.123031	0.211269	0.139029	0.0953118	0.269317	0.190942	0.108596	0.344774	0.29263	0.200654
44621	0.157124	0.339158	0.331192	0.250284	0.137111	0.106181	0.329842	0.375026	0.352065	0.341104	0.238405	0.312068	0.333461	0.166305	0.218947	0.313261	0.31025	0.357266	0.339363	0.365777
39270	0.160356	0.278836	0.329175	0.0734723	0.0422883	0.111464	0.312221	0.376434	0.30344	0.216917	0.297354	0.294757	0.353802	0.0967892	0.372968	0.364155	0.303439	0.373909	0.307469	0.106434
35186	0.343847	0.270254	0.161455	0.335968	0.376986	0.06931	0.19689	0.258084	0.0483838	0.340789	0.355507	0.375761	0.155053	0.329579	0.184543	0.355242	0.215048	0.171615	0.241407	1e-08
34214	0.0716459	0.185866	0.263876	0.294284	0.297921	0.358221	0.355938	0.157035	0.316226	0.147513	0.367942	0.331247	0.221004	0.343302	0.360817	0.0273506	0.303704	0.35689	0.101309	0.0357746
32635	0.199067	0.134335	0.36473	0.358277	0.253667	0.131626	0.107974	0.298425	0.335977	0.0726917	0.260908	0.333502	0.192742	0.121318	0.310334	0.21778	0.0643783	0.360462	0.265285	0.102172
34395	0.343459	0.277788	0.312208	0.309883	0.365024	0.222743	0.375724	0.183884	0.240106	0.296986	0.27687	0.328877	0.202725	0.236622	0.372661	0.222914	0.320556	0.374528	0.305666	0.296471
35628	0.305261	0.0927982	0.36602	0.156454	0.210792	0.0913325	0.276611	0.304137	0.198377	0.276867	0.2734	0.281463	0.349538	0.321362	0.26502	0.345082	0.299387	0.284816	0.25781	0.338746
33955	0.038129	0.335026	0.144246	0.349925	0.306044	0.137749	0.205929	0.304136	0.321359	0.169485	0.226517	0.365581	0.169503	0.235228	0.349514	0.152856	0.0549048	0.31396	0.173217	0.0857802
35631	0.317599	0.298724	0.198402	0.303028	0.232319	0.13591	0.370805	0.2951	0.323807	0.267119	0.15037	0.298427	0.233712	0.307188	0.304363	0.315012	0.271904	0.347232	0.192033	0.335967
34416	0.246716	0.354011	0.281452	0.0574173	0.134797	0.18421	0.183565	0.221371	0.276871	0.202022	0.368977	0.313087	0.350154	0.357916	0.19336	0.25958	0.0393526	0.253295	0.329139	0.156292
19324	0.214927	0.0812175	0.361414	0.195855	0.291657	0.127902	0.278322	0.279759	0.143975	0.2634	0.260426	0.331706	0.193465	0.316341	0.152308	0.270255	0.311626	0.290033	0.28779	0.316091
33971	0.30804	0.226585	0.0782908	0.0335059	0.32576	0.164188	0.339253	0.267809	0.347206	0.347784	0.371997	0.103258	0.313956	0.359499	0.37108	0.263644	0.116802	0.131675	0.0847479	0.349922
33972	0.183054	0.0941069	0.0927187	0.038647	0.123344	0.114355	0.342449	0.188564	0.312175	0.278649	0.267155	0.0853391	0.320243	0.177914	0.359492	0.121651	0.159778	0.234791	0.106685	0.287797
32497	0.341351	0.250052	0.186998	0.326811	0.22905	0.123059	0.270201	0.188834	0.256124	0.123363	0.0617385	0.264693	0.10998	0.0409429	0.157279	0.345083	0.362199	0.173125	0.207976	0.0416211
37752	0.0942778	0.201838	0.135054	0.193486	0.324506	0.266338	0.200405	0.133174	0.223243	0.282582	0.252873	0.350793	0.340275	0.149314	0.258549	0.11951	0.157107	0.340276	0.339422	0.304131
38768	0.18305	0.124372	0.133182	0.00831994	0.053397	0.217642	0.251233	0.187056	0.359541	0.37453	0.17187	0.171358	0.252308	0.367941	0.375885	0.112823	0.106672	0.36991	0.0892621	0.239628
39609	0.205906	0.335892	0.111383	0.324138	0.265281	0.164193	0.107962	0.363318	0.262505	0.262862	0.172421	0.35594	0.259776	0.151459	0.310333	0.0669764	0.111313	0.201971	0.372104	0.255707
38296	0.203994	0.209134	0.128198	0.0857986	0.108267	0.278443	0.331781	0.226147	0.363978	0.317513	0.200007	0.238409	0.263083	0.345305	0.325677	0.112834	0.174457	0.36126	0.226138	0.284607
32348	0.326871	0.295777	0.162437	0.096398	0.359168	0.187009	0.321697	0.26888	0.365491	0.264782	0.290016	0.159501	0.155685	0.362306	0.249758	0.210819	0.315177	0.294407	0.306357	0.160769
43343	0.25911	0.285433	0.357213	0.207501	0.145506	0.130303	0.309995	0.339817	0.0174266	0.359498	0.29156	0.339816	0.0686033	0.179139	0.243588	0.241632	0.133048	0.282749	0.293998	0.108084
42489	0.377251	0.291825	0.199026	0.0831891	0.37503	0.300725	0.27038	0.321428	0.27196	0.301019	0.190935	0.363213	0.153207	0.324111	0.26873	0.349809	0.207378	0.153213	0.157853	0.1475
35675	0.189318	0.355003	0.255938	0.163141	0.260103	0.111394	0.372108	0.266095	0.036317	0.24047	0.200661	0.189016	0.317152	0.311625	0.035884	0.335666	0.373544	0.201665	0.264777	0.00637132
17945	0.340184	0.160351	0.354196	0.0387489	0.229052	0.12305	0.370522	0.160117	0.186102	0.330041	0.324368	0.236618	0.241636	0.0222081	0.0427607	0.2253	0.205909	0.346517	0.372886	0.0765609
35431	0.179143	0.289842	0.249222	0.31328	0.296219	0.0385958	0.17152	0.223499	0.232532	0.313235	0.354197	0.25394	0.354679	0.233332	0.0927664	0.241609	0.271901	0.325348	0.242575	0.1985
43400	0.0781853	0.0159298	0.164198	0.112868	0.297124	0.286813	0.156582	0.140246	0.203265	0.269862	0.0791743	0.21614	0.271771	0.284385	0.369917	0.0757058	0.173288	0.00350618	0.134757	0.345603
35635	0.0612011	0.302126	0.239867	0.256997	0.237681	0.212475	0.355507	0.360372	0.317713	0.374527	0.296218	0.367603	0.333236	0.132073	0.163635	0.185242	0.362196	0.366162	0.227458	0.313264
32197	0.249359	0.269482	0.149024	0.209923	0.371999	0.355345	0.0533253	0.263085	0.29135	0.317511	0.292088	0.147545	0.138434	0.127919	0.37108	0.35276	0.0136465	0.296169	0.370807	0.242812
31787	0.278109	0.0676544	0.150574	0.290888	0.253669	0.31489	0.205652	0.246867	0.251939	0.0711373	0.262558	0.356888	0.18561	0.104524	0.333543	0.285841	0.114333	0.328213	0.0764091	0.209929
542	0.0104547	0.104719	0.0648983	0.0728344	0.219549	0.196725	0.106396	0.26469	0.177909	0.297337	0.135664	0.37395	0.08421	0.10455	0.0664491	0.237486	0.320142	0.0553163	0.105249	0.149037
43264	0.243807	0.32023	0.356312	0.37507	0.33354	0.133388	0.220376	0.334358	0.205256	0.335975	0.304132	0.369798	0.349353	0.0997292	0.156615	0.210632	0.325759	0.306353	0.238403	0.212403
22053	0.271898	0.357852	0.274294	0.239715	0.180481	0.159099	0.33916	0.201161	0.359943	0.36232	0.336536	0.29182	0.320656	0.197807	0.344179	0.296252	0.283169	0.2514	0.366796	0.304832
1549	0.0647343	0.24326	0.0840796	0.102159	0.354426	0.36991	0.0913488	0.208543	0.152838	0.181127	0.114322	0.312015	0.0812574	0.103402	0.0207374	0.340754	0.282734	0.156698	0.137734	0.355343
27672	0.181628	0.191665	0.35135	0.0770585	0.2263	0.206979	0.244515	0.231841	0.181999	0.161189	0.257815	0.253297	0.345821	0.0725255	0.321698	0.0789865	0.171816	0.17161	0.354956	0.064707
12017	0.260416	0.180862	0.278447	0.367358	0.369688	0.263875	0.222333	0.305579	0.353447	0.263641	0.277787	0.276463	0.254429	0.258213	0.377252	0.200069	0.257124	0.354639	0.278972	0.225261
21047	0.0274209	0.15058	0.224333	0.133056	0.256126	0.182421	0.288979	0.254053	0.373191	0.289629	0.254587	0.30901	0.179932	0.302724	0.32173	0.251856	0.231745	0.0972393	0.248493	0.347225
15676	0.0696661	0.219768	0.201792	0.138985	0.239182	0.160632	0.372109	0.36817	0.21355	0.371999	0.253375	0.326637	0.328212	0.375302	0.300309	0.160346	0.242869	0.138427	0.362674	0.349923
15677	0.331666	0.339423	0.114233	0.335964	0.244942	0.290381	0.310842	0.275642	0.243586	0.177905	0.340751	0.226143	0.207282	0.0940134	0.336533	0.363369	0.355234	0.146657	0.276444	0.356856
1558	0.28318	0.212478	0.354332	0.250465	0.248849	0.203116	0.358216	0.37391	0.158873	0.212494	0.358358	0.33202	0.370998	0.111243	0.139776	0.130154	0.187585	0.332018	0.288123	0.138189
37202	0.225581	0.346507	0.187001	0.262472	0.0311214	0.339252	0.266332	0.201668	0.158095	0.352761	0.0995724	0.35524	0.337537	0.206802	0.109992	0.174488	0.222014	0.336018	0.216105	0.226488
37203	0.252876	0.314675	0.0360468	0.314952	0.0737069	0.366745	0.0505669	0.235553	0.222019	0.127088	0.360238	0.333503	0.177292	0.195587	0.352067	0.0427136	0.00460474	0.288697	0.0811177	0.344178
22116	0.0809976	0.257857	0.240025	0.226485	0.243825	0.211236	0.330293	0.37395	0.317515	0.281589	0.224677	0.274623	0.328215	0.318585	0.352758	0.212467	0.207287	0.185607	0.367941	0.312176
42493	0.124565	0.122993	0.370997	0.291826	0.272826	0.30988	0.0985153	0.211198	0.335351	0.230017	0.371812	0.271989	0.196686	0.246608	0.364651	0.301086	0.0770369	0.158835	0.200574	0.370527
36098	0.281173	0.229971	0.331708	0.296469	0.250871	0.328221	0.137944	0.140485	0.0162014	0.213545	0.142717	0.283597	0.199774	0.0599284	0.0831508	0.292284	0.118047	0.216937	0.332201	0.246333
33968	0.286216	0.267967	0.16838	0.173844	0.11072	0.291668	0.339072	0.366161	0.343918	0.355935	0.219765	0.260673	0.302958	0.0316061	0.353499	0.363493	0.200882	0.25774	0.200959	0.377504
1494	0.251051	0.234787	0.247673	0.259109	0.205926	0.268261	0.368169	0.208529	0.219547	0.260143	0.324369	0.270928	0.266101	0.283771	0.0927028	0.123353	0.349768	0.328216	0.296995	0.37153
37190	0.356378	0.237745	0.193655	0.144192	0.172557	0.33453	0.21763	0.21566	0.344184	0.288298	0.0533612	0.130179	0.196589	0.298123	0.159682	0.322659	0.161288	0.355344	0.252875	0.179944
36776	0.196735	0.126417	0.213881	0.209926	0.34954	0.337774	0.0763874	0.121102	0.137936	0.297941	0.182061	0.289363	0.354015	0.10671	0.255076	0.322059	0.125307	0.371078	0.366748	0.371528
32198	0.0626963	0.128215	0.286812	0.296985	0.275206	0.149018	0.148128	0.231369	0.341848	0.256119	0.370845	0.27811	0.269348	0.28222	0.150567	0.104758	0.255722	0.286183	0.29951	0.213091
43258	0.320143	0.36332	0.290031	0.341351	0.0905111	0.366019	0.138197	0.30636	0.316968	0.345742	0.375303	0.219542	0.328879	0.00233585	0.266761	0.0565605	0.299385	0.28692	0.202152	0.229803
32342	0.14	0.319019	0.348859	0.325182	0.222651	0.320583	0.264784	0.345309	0.251405	0.307454	0.0872799	0.159437	0.252311	0.0832083	0.178564	0.223018	0.0904945	0.258218	0.191408	0.0676023
32980	0.224337	0.22984	0.29738	0.173852	0.297123	0.0400064	0.255046	0.273404	0.365494	0.334923	0.302959	0.120758	0.322643	0.11298	0.376821	0.25494	0.361252	0.175128	0.271227	0.250467
1126	0.0144268	0.375294	0.182425	0.243795	0.359542	0.0368628	0.147462	0.321072	0.241156	0.243595	0.337773	0.221374	0.200198	0.196457	0.360816	0.0875829	0.201629	0.0641857	0.350794	0.345602
33937	0.119842	0.140311	0.325676	0.1459	0.34912	0.278444	0.353613	0.210824	0.335976	0.315021	0.155995	0.266636	0.120748	0.14784	0.341154	0.237772	0.326171	0.321073	0.231328	0.0386981
32792	0.374196	0.176993	0.0783542	0.0343363	0.18432	0.162227	0.15432	0.340752	0.148255	0.245693	0.370804	0.231333	0.293	0.0738236	0.370845	0.0345047	0.0304384	0.355939	0.0702685	0.276618
31591	0.14573	0.0840609	0.221367	0.00182252	0.150395	0.21803	0.111846	0.102023	0.354609	0.279748	0.1982	0.348536	0.200962	0.293113	0.221359	0.219613	0.147424	0.144706	0.309884	0.0668971
44679	0.0247621	0.124767	0.16121	0.272923	0.278654	0.0244586	0.264468	0.355236	0.37391	0.276341	0.343688	0.371079	0.215035	0.141959	0.346591	0.315088	0.232573	0.256485	0.236286	0.334356
1110	0.354016	0.271972	0.16579	0.255717	0.233328	0.0953272	0.139044	0.187053	0.307937	0.137726	0.325631	0.252316	0.203256	0.1945	0.35006	0.374531	0.169825	0.372465	0.321716	0.089142
1638	0.320657	0.165619	0.356731	0.255713	0.273444	0.209192	0.251407	0.36609	0.292775	0.0973743	0.243824	0.314181	0.289502	0.300151	0.279687	0.174466	0.276604	0.320555	0.231535	0.271834
12129	0.0590916	0.229644	0.105468	0.320185	0.35885	0.110708	0.355035	0.215025	0.339159	0.231181	0.105172	0.275155	0.293649	0.267808	0.198957	0.11958	0.295523	0.190921	0.35721	0.331789
3141	0.139294	0.0176063	0.338051	0.222919	0.323016	0.159104	0.252583	0.36558	0.264765	0.319037	0.372964	0.301014	0.0784602	0.130145	0.282217	0.229816	0.183057	0.29952	0.282762	0.0240791
2137	0.360536	0.321252	0.231326	0.222921	0.285789	0.337139	0.370516	0.219539	0.111278	0.223245	0.142758	0.3622	0.249295	0.109909	0.162938	0.267965	0.242865	0.190854	0.199771	0.122348
32412	0.138063	0.225506	0.369915	0.374197	0.231539	0.258551	0.168072	0.189504	0.334525	0.235241	0.218525	0.246396	0.300626	0.356508	0.352714	0.352757	0.34364	0.22012	0.199058	0.335966
48782	0.0478375	0.0426194	0.325999	0.316235	0.364731	0.324633	0.221196	0.319146	0.358366	0.377275	0.373449	0.298424	0.342702	0.128519	0.294291	0.152362	0.324324	0.281845	0.364729	0.0450078
569	0.355003	0.35125	0.362202	0.290275	0.0864005	0.308504	0.184323	0.237073	0.321075	0.214453	0.270885	0.298725	0.254723	0.00370251	0.267355	0.0175156	0.373478	0.242373	0.338308	0.137133
1642	0.211873	0.356732	0.294744	0.0186753	0.290019	0.221362	0.264466	0.281123	0.129813	0.263399	0.0623813	0.275983	0.369812	0.0282442	0.133632	0.317442	0.118244	0.207577	0.158101	0.366234
32489	0.373293	0.199061	0.198954	0.310301	0.195274	0.266333	0.248845	0.346593	0.365489	0.171264	0.295524	0.254999	0.360818	0.113318	0.227921	0.231189	0.0538599	0.371522	0.328715	0.277462
32492	0.339073	0.0892793	0.373545	0.116499	0.278449	0.189966	0.203518	0.369725	0.139051	0.0920606	0.115123	0.0940446	0.33995	0.169981	0.266024	0.260009	0.0237748	0.255502	0.221629	0.266434
15500	0.317147	0.324366	0.0860001	0.0474172	0.263608	0.260352	0.306878	0.196161	0.331195	0.273702	0.257209	0.217339	0.355239	0.111092	0.314891	0.363254	0.359404	0.349539	0.184327	0.0506059
35320	0.317146	0.347728	0.256153	0.265292	0.294751	0.35207	0.284366	0.108169	0.358367	0.300487	0.347206	0.342027	0.169508	0.326994	0.314268	0.21247	0.331531	0.351051	0.292136	0.186724
15506	0.347732	0.225178	0.274936	0.109732	0.212111	0.36795	0.197248	0.292629	0.281331	0.316092	0.3201	0.241399	0.285793	0.096699	0.276445	0.349112	0.246015	0.137358	0.164571	0.130162
38178	0.119812	0.318588	0.140638	0.196579	0.330295	0.0679135	0.316237	0.135294	0.0312438	0.337138	0.356608	0.273406	0.182637	0.27838	0.045796	0.376984	0.367946	0.0387996	0.173213	0.179532
1564	0.0809776	0.124363	0.347723	0.309007	0.303705	0.033728	0.278095	0.296168	0.324434	0.278647	0.361584	0.284815	0.260672	0.277552	0.211239	0.106282	0.37585	0.0243832	0.357853	0.142778
2132	0.013833	0.234315	0.292606	0.210822	0.355508	0.0736835	0.232302	0.295688	0.289499	0.224597	0.273445	0.27197	0.248245	0.270378	0.372272	0.177564	0.173704	0.112018	0.268152	0.170525
1712	0.357968	0.333765	0.330305	0.376678	0.155645	0.363317	0.205655	0.363318	0.374534	0.264075	0.169522	0.196592	0.147847	0.196738	0.263473	0.331873	0.229722	0.228251	0.197245	0.13304
1769	0.230896	0.305679	0.317668	0.196706	0.370534	0.0476693	0.199055	0.276464	0.317712	0.349111	0.277021	0.34268	0.0810177	0.0713077	0.234513	0.314719	0.134389	0.367604	0.375497	0.349518
27718	0.374833	0.0496519	0.279652	0.300146	0.145513	0.0848033	0.280237	0.246868	0.23333	0.113955	0.228253	0.334526	0.34368	0.184754	0.260353	0.131944	0.362198	0.215713	0.200642	0.347223
513	0.0548015	0.259179	0.310336	0.19992	0.329835	0.116875	0.27418	0.188698	0.257261	0.264779	0.16078	0.29617	0.349538	0.144233	0.327332	0.173222	0.345787	0.259397	0.29808	0.0826088
33941	0.311623	0.369509	0.229103	0.135741	0.198374	0.206393	0.362259	0.373951	0.343301	0.190406	0.347226	0.266103	0.266098	0.0974642	0.235238	0.184331	0.192558	0.240139	0.215734	0.284598
32425	0.108194	0.265801	0.222641	0.349924	0.0379225	0.344646	0.150506	0.254052	0.251402	0.212465	0.331251	0.126558	0.342026	0.294683	0.317661	0.0549393	0.0671342	0.218952	0.216965	0.186732
36747	0.331533	0.0986031	0.365488	0.27329	0.257263	0.0874047	0.353434	0.362465	0.232936	0.339757	0.291672	0.128024	0.204136	0.222663	0.28601	0.374881	0.260936	0.0421458	0.124776	0.114
17805	0.338241	0.154472	0.17421	0.197232	0.365495	0.0818098	0.349418	0.348796	0.298723	0.175261	0.278639	0.0605071	0.351596	0.200297	0.308043	0.200559	0.27993	0.225192	0.212409	0.288969
35718	0.278638	0.278375	0.258043	0.187199	0.373911	0.124968	0.260055	0.364732	0.220118	0.237854	0.279751	0.132057	0.291824	0.341102	0.254768	0.296476	0.339378	0.339732	0.249755	0.276447
32415	0.333553	0.108947	0.156576	0.269505	0.362865	0.210401	0.28898	0.301721	0.327319	0.222388	0.22982	0.209137	0.357852	0.323805	0.322774	0.300846	0.340753	0.242415	0.312212	0.307187
19323	0.156593	0.183046	0.283654	0.186728	0.216588	0.173865	0.135687	0.372464	0.0563609	0.188701	0.117	0.326639	0.313958	0.370538	0.0953426	0.116057	0.157809	0.228037	0.139279	0.300152
32504	0.34275	0.154297	0.211242	0.105429	0.345824	0.191678	0.229197	0.369909	0.20415	0.212457	0.32079	0.0972243	0.23662	0.079882	0.326172	0.280153	0.30526	0.318591	0.326449	0.294287
37478	0.296882	0.144091	0.15418	0.3753	0.212657	0.18297	0.157732	0.286922	0.150389	0.291659	0.323806	0.343917	0.311797	0.291478	0.315776	0.360567	0.201632	0.30172	0.339425	0.266436
32511	0.370997	0.299523	0.339253	0.31495	0.162678	0.209607	0.30688	0.201671	0.190399	0.270887	0.146058	0.190722	0.135038	0.290274	0.0796744	0.212459	0.3622	0.376434	0.314998	0.196583
18467	0.335976	0.11814	0.297126	0.189497	0.269232	0.183793	0.234961	0.346516	0.2108	0.193196	0.347227	0.313957	0.259398	0.166667	0.298727	0.321427	0.325757	0.284818	0.253287	0.30303
33587	0.149295	0.146599	0.121191	0.252868	0.32055	0.0848217	0.307986	0.292814	0.339366	0.144185	0.311793	0.113251	0.270929	0.236011	0.329178	0.261857	0.173138	0.15703	0.324365	0.32984
33973	0.135756	0.0746495	0.301719	0.00334301	0.218033	0.283382	0.163615	0.122776	0.362676	0.298997	0.254745	0.363693	0.244957	0.372105	0.223103	0.263402	0.184414	0.149676	0.375025	0.0891591
1552	0.0882917	0.11086	0.107802	0.328714	0.29166	0.0519774	0.291509	0.250012	0.300368	0.110027	0.261464	0.299197	0.369447	0.166107	0.300717	0.231161	0.108789	0.154607	0.314764	0.257083
34456	0.365761	0.376201	0.18695	0.299384	0.231533	0.106847	0.316042	0.301689	0.34202	0.158878	0.373167	0.199007	0.354608	0.185059	0.273293	0.293107	0.306881	0.320553	0.375723	0.138249
18369	0.108206	0.303324	0.285275	0.290887	0.285278	0.160637	0.158445	0.307457	0.278369	0.0643234	0.198383	0.127937	0.310443	0.0724067	0.124812	0.335665	0.113003	0.193902	0.376392	0.115372
37539	0.299515	0.139022	0.299516	0.211576	0.372887	0.260105	0.331193	0.358217	0.368865	0.0566937	0.346527	0.175482	0.104511	0.371576	0.317216	0.178933	0.354331	0.364194	0.292677	0.298109
33422	0.206956	0.364382	0.284393	0.286917	0.311165	0.185387	0.319569	0.348537	0.282535	0.138441	0.371815	0.284954	0.359124	0.33055	0.359454	0.192575	0.259104	0.236549	0.317153	0.286918
2734	0.363492	0.118057	0.258045	0.0834951	0.328211	0.113977	0.214922	0.231348	0.377768	0.0889702	0.205649	0.360371	0.176375	0.353617	0.341757	0.377565	0.214924	0.328713	0.224335	0.293001
32393	0.266097	0.31221	0.338487	0.268882	0.302727	0.137411	0.366022	0.166927	0.311759	0.138802	0.295657	0.132985	0.350549	0.0227681	0.14592	0.166686	0.336283	0.320877	0.374194	0.34064
57	0.37054	0.36109	0.290032	0.203247	0.358098	0.207716	0.255048	0.370546	0.105236	0.35822	0.359531	0.247593	0.350152	0.302725	0.244618	0.193193	0.266029	0.264774	0.259446	0.329839
53	0.359562	0.202355	0.30637	0.360977	0.0311828	0.134773	0.350405	0.361261	0.339818	0.206654	0.273447	0.325191	0.229801	0.1196	0.320098	0.146463	0.26603	0.289808	0.139419	0.268857
35439	0.225586	0.369404	0.282132	0.23598	0.240705	0.309168	0.284363	0.287932	0.339364	0.347309	0.329349	0.349246	0.174371	0.317103	0.362195	0.29499	0.310854	0.196262	0.271903	0.252693
15990	0.217344	0.354022	0.213547	0.239579	0.269175	0.345291	0.351414	0.356609	0.179329	0.312174	0.284993	0.105275	0.283652	0.145552	0.339421	0.218942	0.292571	0.260273	0.365177	0.0660791
32346	0.0108992	0.0493693	0.225176	0.222912	0.196728	0.270842	0.334805	0.309481	0.349404	0.358368	0.198998	0.255386	0.302332	0.128233	0.279744	0.217104	0.370484	0.22468	0.166566	0.334357
32620	0.119034	0.105184	0.133032	0.00471148	0.321932	0.0657081	0.184119	0.193472	0.343736	0.372462	0.318258	0.346732	0.377254	0.0369172	0.201801	0.166917	0.171372	0.282218	0.15202	0.284359
41754	0.36057	0.22254	0.166715	0.283075	0.298994	0.185268	0.34203	0.363362	0.251649	0.300724	0.117344	0.292999	0.161194	0.0485508	0.133159	0.312782	0.218502	0.28439	0.136908	0.11955
32328	0.31076	0.271663	0.308048	0.159677	0.14378	0.134765	0.296637	0.302957	0.204469	0.309132	0.26264	0.267811	0.377255	0.240141	0.0734958	0.275646	0.264771	0.218657	0.127911	0.371529
15753	0.137614	0.199083	0.336281	0.111961	0.28819	0.305995	0.279109	0.124574	0.299672	0.254588	0.215632	0.217336	0.22615	0.22614	0.325188	0.0926868	0.244568	0.305884	0.337543	0.338747
59	0.229208	0.0571227	0.339747	0.122367	0.0642133	0.11024	0.362675	0.360461	0.370537	0.355346	0.345318	0.268258	0.336535	0.174501	0.167508	0.0426666	0.198232	0.128172	0.20991	0.332798
27513	0.226656	0.255331	0.211274	0.137118	0.256118	0.192834	0.0946951	0.323017	0.220347	0.161538	0.27336	0.260835	0.218226	0.310375	0.137606	0.374833	0.230296	0.239656	0.294415	0.137126
32405	0.375721	0.116604	0.373696	0.197752	0.198765	0.365392	0.320558	0.351406	0.30406	0.209612	0.320237	0.351405	0.177724	0.148179	0.244411	0.349354	0.134859	0.264713	0.31	0.146618
32999	0.0341705	0.170297	0.331977	0.145894	0.102077	0.081751	0.161179	0.187049	0.338246	0.374531	0.244057	0.315778	0.210403	0.111069	0.177654	0.352759	0.156587	0.31859	0.334406	0.26247
33441	0.0453131	0.362303	0.142922	0.111949	0.242857	0.0649256	0.373547	0.235556	0.200208	0.267134	0.258629	0.322642	0.201974	0.111081	0.367239	0.263947	0.216092	0.231844	0.154613	0.303027
1125	0.338242	0.363321	0.305263	0.10539	0.241416	0.0650344	0.224599	0.27093	0.116509	0.0786297	0.191685	0.104693	0.188521	0.090478	0.0665547	0.31672	0.276691	0.372466	0.205932	0.0953889
34407	0.226038	0.221497	0.227485	0.184165	0.122377	0.214663	0.276095	0.130287	0.370535	0.295396	0.240487	0.370547	0.339732	0.28146	0.241555	0.345652	0.329176	0.371812	0.377806	0.213933
15140	0.0844701	0.313248	0.295667	0.196586	0.339367	0.269721	0.272924	0.279747	0.352328	0.270888	0.263604	0.323573	0.346519	0.170146	0.369918	0.0534328	0.355136	0.302682	0.338744	0.262467
33830	0.0135519	0.210414	0.0359384	0.0416686	0.34075	0.279654	0.126832	0.31578	0.351	0.243597	0.267166	0.264692	0.0355556	0.0785238	0.207719	0.27552	0.0781011	0.0604769	0.36205	0.159671
1645	0.173134	0.291822	0.316236	0.115383	0.296634	0.320659	0.341272	0.192527	0.186105	0.209311	0.373952	0.331248	0.361259	0.111104	0.298726	0.25329	0.318516	0.375071	0.371577	0.281519
60	0.212505	0.339369	0.291823	0.239624	0.330294	0.147834	0.309546	0.241634	0.189204	0.134141	0.20643	0.126567	0.176604	0.116771	0.0876007	0.209934	0.355494	0.337536	0.204992	0.115362
1105	0.220373	0.170301	0.20001	0.152332	0.271959	0.0691075	0.307985	0.29454	0.27837	0.16366	0.310114	0.088953	0.282758	0.285287	0.348798	0.341102	0.126628	0.197813	0.150691	0.149031
34035	0.154197	0.21977	0.17387	0.166402	0.297923	0.160627	0.278096	0.286182	0.161173	0.263645	0.255388	0.0988374	0.361258	0.302125	0.201786	0.299198	0.238393	0.238407	0.204159	0.262469
1301	0.167513	0.220378	0.278927	0.174462	0.158178	0.294406	0.279659	0.230898	0.351988	0.210363	0.164986	0.207284	0.221494	0.263884	0.2866	0.148987	0.263193	0.0817315	0.345291	0.323762
1121	0.149301	0.168849	0.128015	0.0542479	0.085542	0.0568923	0.302131	0.278111	0.328712	0.314877	0.368978	0.098852	0.26935	0.0472064	0.348797	0.12708	0.157815	0.179936	0.119166	0.271831
1302	0.374831	0.203292	0.188413	0.284485	0.253307	0.201789	0.266971	0.326638	0.245048	0.0593418	0.365726	0.182165	0.0955582	0.343302	0.314892	0.19851	0.322962	0.32979	0.174044	0.374198
1365	0.0765176	0.257859	0.0796537	0.0891763	0.224419	0.198396	0.286003	0.18377	0.368236	0.215736	0.346498	0.143962	0.320242	0.256753	0.348797	0.319038	0.128041	0.118316	0.221959	0.369136
32418	0.225583	0.290017	0.176002	0.118441	0.227809	0.327331	0.361249	0.297355	0.300208	0.294731	0.230111	0.203259	0.336017	0.0785026	0.333545	0.237488	0.276462	0.276449	0.23964	0.360976
37432	0.125197	0.0506449	0.0928937	0.059959	0.372298	0.3119	0.232939	0.232881	0.313443	0.241625	0.271244	0.238557	0.206959	0.233695	0.123106	0.132065	0.224347	0.00503877	0.374533	0.123258
1585	0.345417	0.0642684	0.198706	0.36502	0.316969	0.343735	0.35988	0.251647	0.13196	0.336219	0.364647	0.279617	0.148141	0.191682	0.126735	0.214811	0.166922	0.18793	0.327097	0.246872
33939	0.363323	0.311338	0.179018	0.353331	0.210071	0.36299	0.349541	0.166672	0.354703	0.366747	0.226136	0.373064	0.210532	0.333541	0.229831	0.135748	0.160059	0.0847294	0.283651	0.180234
43249	0.322936	0.270004	0.325192	0.255504	0.270839	0.346502	0.298079	0.275073	0.230294	0.318518	0.293997	0.140224	0.31911	0.336825	0.236449	0.367373	0.268874	0.298124	0.357967	0.332019
47101	0.332696	0.11203	0.266026	0.232236	0.200639	0.342022	0.30273	0.292679	0.247646	0.330287	0.284956	0.376349	0.106697	0.193475	0.263061	0.36689	0.254726	0.180358	0.226152	0.199808
40469	0.165785	0.357212	0.0771018	0.193482	0.303441	0.29259	0.295593	0.144699	0.0889185	0.224141	0.279864	0.271071	0.32562	0.238026	0.340466	0.211428	0.195281	0.153681	0.347731	0.362258
15650	0.199537	0.184705	0.283581	0.353333	0.100973	0.361808	0.308476	0.276622	0.232398	0.302729	0.131259	0.253941	0.334812	0.0524238	0.280496	0.171484	0.297117	0.375069	0.219478	0.266018
35137	0.303654	0.214269	0.359124	0.336284	0.172927	0.319151	0.354853	0.338297	0.332018	0.108218	0.139286	0.230083	0.288133	0.368074	0.339729	0.00274322	0.342026	0.117995	0.359569	0.357969
1356	0.074808	0.279686	0.140667	0.0957274	0.123853	0.0723355	0.327275	0.198406	0.369179	0.340409	0.370844	0.142792	0.235551	0.124849	0.367951	0.309623	0.253441	0.254725	0.18934	0.266433
45413	0.258048	0.321251	0.144253	0.335968	0.334677	0.149289	0.253288	0.189325	0.343689	0.268661	0.257253	0.309882	0.314763	0.061768	0.246722	0.373655	0.344769	0.245696	0.357198	0.245837
36754	0.272229	0.221985	0.320554	0.0226887	0.33744	0.21961	0.345826	0.264773	0.320079	0.328102	0.343682	0.318517	0.191405	0.190135	0.244055	0.137711	0.246865	0.135061	0.335348	0.00708379
33936	0.242867	0.284704	0.216107	0.122358	0.100366	0.203244	0.372885	0.351596	0.320913	0.160558	0.374532	0.225194	0.339731	0.0581987	0.23223	0.241316	0.152832	0.21783	0.229822	0.355344
35160	0.100267	0.258637	0.162948	0.0927346	0.169821	0.372969	0.091235	0.35105	0.197242	0.104001	0.30635	0.252313	0.0417635	0.15527	0.164551	0.0400566	0.0630955	0.336014	0.117042	0.222916
36103	0.0145238	0.127858	0.35822	0.177658	0.173191	0.0986617	0.144988	0.157274	0.227203	0.362466	0.344761	0.149949	0.270238	0.147417	0.28623	0.293397	0.0985592	0.0468696	0.147866	0.301033
1336	0.109956	0.13678	0.12662	0.138978	0.336534	0.0388501	0.309035	0.286181	0.164333	0.209317	0.11699	0.0872264	0.149056	0.146064	0.320658	0.352761	0.151289	0.0553502	0.175652	0.245839
33447	0.275038	0.231187	0.113048	0.176592	0.195019	0.155984	0.325862	0.359539	0.316224	0.266428	0.19838	0.143955	0.354106	0.306366	0.340642	0.306043	0.196109	0.106307	0.17786	0.268858
1508	0.16008	0.26643	0.298145	0.2592	0.287144	0.168057	0.143813	0.212473	0.278121	0.299514	0.211871	0.359531	0.236451	0.267357	0.350407	0.0458397	0.173961	0.113307	0.319112	0.173415
48425	0.0249874	0.303443	0.1499	0.288609	0.346496	0.163978	0.308348	0.185279	0.347723	0.268889	0.199051	0.307455	0.138048	0.288706	0.372888	0.304357	0.240627	0.145854	0.0999838	0.247601
35126	0.0909898	0.229105	0.248505	0.288966	0.163151	0.268879	0.16948	0.31766	0.173857	0.236013	0.146896	0.169986	0.12818	0.0807973	0.348135	0.209314	0.130337	0.22519	0.177687	0.291828
64	0.207711	0.377415	0.30213	0.284442	0.288704	0.293195	0.285284	0.250492	0.351404	0.134179	0.351051	0.127945	0.310442	0.356509	0.354677	0.259687	0.253443	0.292813	0.110685	0.30015
34425	0.318259	0.279662	0.36125	0.0971042	0.176554	0.330544	0.202137	0.217333	0.17655	0.338495	0.156842	0.164991	0.192037	0.151966	0.115036	0.054283	0.354238	0.359949	0.0822584	0.0111149
1444	0.0267278	0.18698	0.3268	0.281522	0.341577	0.179912	0.36794	0.301096	0.23371	0.139993	0.247668	0.290035	0.324006	0.250089	0.316487	0.12764	0.338498	0.135795	0.273407	0.0826282
33935	0.0569911	0.305596	0.127893	0.294433	0.193489	0.27089	0.212521	0.202128	0.212481	0.310325	0.284365	0.30587	0.29268	0.117053	0.16746	0.12323	0.123097	0.314079	0.243188	0.0939978
32619	0.324367	0.19908	0.230891	0.145907	0.0330567	0.292744	0.301075	0.297359	0.258689	0.290477	0.323019	0.154302	0.352596	0.239053	0.375886	0.0711617	0.236614	0.287934	0.212196	0.209932
32562	0.215708	0.360535	0.134781	0.0792369	0.0889013	0.221357	0.212199	0.182633	0.20214	0.335664	0.208557	0.313086	0.266635	0.348794	0.176362	0.144179	0.130187	0.375762	0.153687	0.355342
38170	0.234598	0.168062	0.164967	0.239646	0.104797	0.207713	0.229912	0.262503	0.252064	0.353851	0.295506	0.289361	0.338301	0.19721	0.322237	0.212454	0.173634	0.367944	0.122415	0.165917
35127	0.295513	0.171466	0.321337	0.314951	0.235988	0.279752	0.209907	0.321364	0.0283785	0.244167	0.114311	0.211266	0.179187	0.12484	0.044657	0.0644332	0.266027	0.290926	0.197771	0.176587
1898	0.29038	0.282747	0.327333	0.189493	0.366021	0.33628	0.36549	0.221001	0.0792579	0.228175	0.215626	0.171363	0.352597	0.0162904	0.249756	0.121641	0.288699	0.328214	0.257812	0.369137
32452	0.304139	0.147558	0.37682	0.287796	0.286229	0.167503	0.304298	0.147853	0.34822	0.356	0.280747	0.321074	0.24759	0.177288	0.224689	0.312344	0.307196	0.342703	0.346319	0.358276
33442	0.328717	0.114022	0.106835	0.332798	0.333767	0.373547	0.282542	0.151271	0.172416	0.28276	0.31987	0.252309	0.0753257	0.0424305	0.1212	0.275521	0.10666	0.243601	0.33319	0.105416
31555	0.235434	0.177263	0.244354	0.115047	0.377505	0.238616	0.327334	0.364681	0.14905	0.266431	0.324001	0.258216	0.330551	0.196741	0.264117	0.35703	0.320145	0.256139	0.342687	0.160064
32672	0.236547	0.0716699	0.0902796	0.253684	0.345825	0.0432732	0.30921	0.220505	0.229059	0.121181	0.237071	0.2346	0.345602	0.309209	0.371602	0.269361	0.340641	0.220503	0.244321	0.337144
42582	0.00450159	0.140362	0.145927	0.0447891	0.263607	0.137561	0.0963678	0.36263	0.246727	0.168195	0.289837	0.37507	0.0604467	0.261774	0.144172	0.33973	0.167724	0.0366433	0.293575	0.32681
39592	0.0406488	0.333794	0.372298	0.149043	0.0810977	0.209604	0.366232	0.222665	0.258687	0.33004	0.283379	0.339079	0.210409	0.269363	0.313442	0.377571	0.366013	0.12061	0.137163	0.249224
34384	0.162201	0.198715	0.288701	0.106984	0.231492	0.20729	0.293077	0.3173	0.256121	0.203563	0.272554	0.18418	0.339379	0.312222	0.265282	0.241422	0.326968	0.198503	0.295842	0.259175
1358	0.0728819	0.251125	0.235234	0.0415733	0.193189	0.0170774	0.343639	0.32024	0.300739	0.234311	0.321706	0.15285	0.34064	0.061441	0.257439	0.198507	0.269737	0.213902	0.244353	0.129788
1437	0.190075	0.336282	0.312013	0.200651	0.179147	0.0429483	0.192332	0.280238	0.176228	0.187031	0.147879	0.316182	0.350153	0.359167	0.0850065	0.0824139	0.28365	0.100861	0.361	0.157041
37058	0.278651	0.213944	0.209918	0.194057	0.144097	0.285775	0.178609	0.363491	0.34773	0.242399	0.146883	0.360568	0.151404	0.290276	0.333691	0.288698	0.146051	0.286079	0.203283	0.336279
12261	0.227914	0.0518649	0.35661	0.29475	0.139426	0.235243	0.185245	0.354013	0.371453	0.372889	0.074308	0.286602	0.215483	0.0967591	0.302128	0.291671	0.253683	0.246845	0.251404	0.173494
18392	0.303322	0.356891	0.282264	0.133609	0.377264	0.314889	0.356161	0.294434	0.36082	0.106295	0.291651	0.357843	0.307471	0.162785	0.317711	0.0134561	0.127928	0.360531	0.367945	0.0973893
18394	0.2555	0.355235	0.275287	0.336044	0.0730238	0.310322	0.267158	0.0935439	0.343683	0.203286	0.244932	0.273436	0.170155	0.00820305	0.249209	0.0746041	0.355007	0.197213	0.263185	0.203575
32306	0.367367	0.159442	0.328694	0.351982	0.330244	0.21139	0.363215	0.325861	0.0963829	0.34135	0.217818	0.118296	0.221307	0.305677	0.0680427	0.124831	0.366023	0.363356	0.353618	0.244513
32401	0.285436	0.150401	0.347233	0.203625	0.333689	0.299908	0.335891	0.138992	0.143915	0.27184	0.324334	0.273238	0.365027	0.352181	0.143773	0.286005	0.278107	0.201829	0.256123	0.298422
54	0.140565	0.124354	0.367238	0.12978	0.340749	0.356887	0.137028	0.215711	0.237743	0.228166	0.348453	0.078439	0.169498	0.146071	0.32066	0.120192	0.0856884	0.372464	0.320092	0.255712
37097	0.294435	0.206951	0.224687	0.0862549	0.139059	0.166295	0.348795	0.214456	0.256347	0.347733	0.278374	0.206962	0.373187	0.128111	0.367951	0.141644	0.346734	0.300197	0.314062	0.112857
1299	0.0979262	0.0598978	0.268259	0.0385444	0.270289	0.309005	0.129863	0.212321	0.266335	0.0979856	0.206039	0.113262	0.19781	0.221304	0.265021	0.212462	0.0715978	0.281464	0.161356	0.312177
1604	0.0730474	0.0582311	0.279756	0.126611	0.0535753	0.14426	0.249206	0.362631	0.233953	0.333284	0.281518	0.334528	0.297356	0.183713	0.210395	0.0984715	0.286012	0.16369	0.370485	0.143271
32623	0.339374	0.200965	0.108243	0.232641	0.297125	0.173874	0.205658	0.234793	0.166252	0.146411	0.368168	0.365581	0.171367	0.0822973	0.330543	0.140962	0.102036	0.359539	0.345083	0.0985445
606	0.331532	0.231185	0.366019	0.236243	0.191947	0.266762	0.26363	0.234789	0.119014	0.306042	0.348454	0.323574	0.368171	0.130137	0.182417	0.140543	0.279688	0.32519	0.302726	0.0927505
1649	0.163146	0.203295	0.271226	0.305993	0.224414	0.170812	0.177765	0.173121	0.275205	0.0725966	0.112879	0.117219	0.252315	0.0692847	0.11959	0.203241	0.252878	0.334527	0.158884	0.169977
32735	0.0580367	0.345419	0.1895	0.323808	0.273236	0.370318	0.163973	0.247595	0.231741	0.294286	0.346333	0.338751	0.37003	0.182958	0.20856	0.129771	0.14667	0.267818	0.279614	0.230887
32587	0.24767	0.0974193	0.230894	0.0728581	0.131666	0.155989	0.134405	0.320238	0.273418	0.228173	0.0855053	0.240078	0.173116	0.0184139	0.292742	0.104745	0.0465308	0.331251	0.307306	0.284631
32786	0.255708	0.225997	0.161528	0.350792	0.330243	0.199559	0.204142	0.369724	0.362203	0.146287	0.337546	0.292822	0.302737	0.234803	0.295521	0.231313	0.167729	0.317514	0.176596	0.156604
32753	0.311897	0.1766	0.275644	0.300149	0.229818	0.369911	0.33753	0.341847	0.129655	0.172694	0.182231	0.232362	0.2022	0.253377	0.0878498	0.355241	0.239652	0.261965	0.321296	0.0728106
32578	0.210816	0.185869	0.285274	0.12639	0.164337	0.172689	0.375765	0.320241	0.15662	0.349121	0.30413	0.260669	0.13503	0.362325	0.0649528	0.300488	0.284362	0.36126	0.263077	0.21658
32616	0.252013	0.333546	0.373478	0.288131	0.375023	0.338488	0.257813	0.310323	0.345822	0.252306	0.362678	0.194054	0.320238	0.0241554	0.278653	0.335023	0.313088	0.260841	0.350798	0.2457
32632	0.260053	0.065575	0.25506	0.20325	0.312066	0.261703	0.19203	0.187934	0.360994	0.257885	0.371944	0.271969	0.323021	0.241401	0.14134	0.35095	0.195043	0.282513	0.233336	0.0335615
32689	0.212414	0.339898	0.147539	0.36098	0.229061	0.187005	0.226508	0.356889	0.248501	0.248249	0.263605	0.323571	0.366892	0.285285	0.268264	0.310324	0.222017	0.257737	0.362049	0.142785
32698	0.296254	0.159018	0.265084	0.25571	0.182962	0.314967	0.26478	0.326169	0.369177	0.212191	0.320101	0.255007	0.0916241	0.245841	0.225952	0.366891	0.234785	0.0947414	0.343303	0.284471
39533	0.243108	0.317653	0.241553	0.209306	0.293768	0.36465	0.367787	0.258215	0.231976	0.274179	0.318505	0.352588	0.211201	0.342689	0.145526	0.195271	0.367238	0.266032	0.157118	0.0548359
32746	0.284361	0.18699	0.0913163	0.300148	0.2825	0.319111	0.251231	0.25405	0.190403	0.332799	0.276098	0.354105	0.13017	0.00695375	0.169475	0.359489	0.268545	0.210406	0.355347	0.169972
32757	0.345993	0.25726	0.0695899	0.156598	0.126646	0.194507	0.137291	0.252062	0.214451	0.253776	0.183717	0.227456	0.308992	0.309211	0.239626	0.0355008	0.0520898	0.366746	0.143928	0.251398
32758	0.174227	0.237484	0.21122	0.329645	0.326809	0.347777	0.355137	0.35049	0.0934019	0.127666	0.078545	0.0913	0.255002	0.0796951	0.284814	0.26916	0.192564	0.241343	0.196126	0.358218
32759	0.182185	0.200571	0.250504	0.372927	0.29697	0.343294	0.351238	0.334389	0.100592	0.129896	0.0647617	0.0675245	0.202213	0.0412846	0.305818	0.240356	0.206522	0.310276	0.197775	0.285777
37727	0.341352	0.0600202	0.329415	0.227628	0.173024	0.310249	0.317441	0.338244	0.354854	0.232321	0.276628	0.0919474	0.187042	0.236616	0.377262	0.231183	0.152326	0.376433	0.288978	0.331194
32787	0.155253	0.338051	0.323005	0.307171	0.0979113	0.237482	0.247126	0.140123	0.269736	0.248247	0.0955428	0.12495	0.23599	0.0672389	0.275643	0.316025	0.137576	0.230298	0.324606	0.0643509
32795	0.342752	0.195234	0.357351	0.0152785	0.124592	0.343734	0.31326	0.32587	0.239632	0.233693	0.302668	0.377574	0.0565938	0.0907592	0.0726204	0.154431	0.27969	0.359491	0.281548	0.0118735
32808	0.298083	0.273414	0.22698	0.307172	0.258624	0.226982	0.328696	0.298433	0.25649	0.189322	0.310759	0.355238	0.28378	0.320144	0.325349	0.194189	0.308037	0.355237	0.295324	0.351976
32838	0.302728	0.0835142	0.350039	0.0929575	0.324364	0.0770801	0.174258	0.353389	0.235986	0.335397	0.234454	0.27865	0.113553	0.27182	0.0784177	0.351404	0.143319	0.247592	0.300308	0.160085
32839	0.210789	0.316159	0.258632	0.129117	0.245707	0.129888	0.270118	0.198393	0.354607	0.283381	0.318864	0.273291	0.295504	0.0331132	0.241409	0.257442	0.275248	0.188409	0.366235	0.321394
32846	0.312973	0.0738003	0.139308	0.346519	0.215481	0.211388	0.368171	0.240021	0.284991	0.219709	0.343685	0.352072	0.131006	0.133672	0.238262	0.234359	0.187582	0.334988	0.202475	0.113273
32847	0.14013	0.329719	0.313961	0.06695	0.249785	0.0609006	0.286233	0.302355	0.313222	0.308047	0.311899	0.332038	0.326993	0.0246866	0.297116	0.251604	0.316164	0.236997	0.314765	0.205592
32855	0.297133	0.36557	0.241041	0.160775	0.28527	0.183767	0.236227	0.211579	0.366929	0.218328	0.366022	0.346499	0.255499	0.21764	0.208348	0.185174	0.217134	0.195119	0.332444	0.201798
32858	0.285842	0.344185	0.302667	0.279679	0.340966	0.343545	0.337136	0.292572	0.24116	0.333241	0.282759	0.267806	0.258638	0.195277	0.319568	0.311898	0.366014	0.343793	0.321351	0.339424
32881	0.288319	0.27975	0.220364	0.0770153	0.287602	0.28438	0.290717	0.341754	0.331519	0.202496	0.306877	0.312016	0.245694	0.322771	0.23135	0.319748	0.147231	0.309997	0.321416	0.208552
33072	0.24186	0.188431	0.234223	0.216583	0.21089	0.0692341	0.342751	0.15844	0.329137	0.214777	0.303442	0.346518	0.363977	0.0808172	0.15657	0.2364	0.339372	0.26067	0.316089	0.309006
33132	0.260355	0.350418	0.253085	0.179528	0.339368	0.372299	0.26471	0.299522	0.260102	0.294732	0.237627	0.229798	0.282757	0.0879913	0.320661	0.338485	0.344005	0.274624	0.290277	0.309008
33138	0.349351	0.194694	0.292678	0.229925	0.183038	0.284994	0.177502	0.360569	0.324323	0.321253	0.178604	0.238399	0.354534	0.0710885	0.306355	0.0727392	0.17774	0.0714532	0.331709	0.350523
33140	0.377983	0.348461	0.206954	0.281625	0.346346	0.367947	0.227615	0.196709	0.14898	0.271724	0.202134	0.192807	0.187531	0.29792	0.156006	0.296933	0.0960945	0.357351	0.150129	0.124262
33225	0.140572	0.337772	0.200013	0.203253	0.246733	0.198399	0.210412	0.336013	0.21659	0.253292	0.276878	0.366891	0.313959	0.369177	0.24976	0.257265	0.265284	0.289798	0.310444	0.0474592
33380	0.330049	0.330288	0.235236	0.28152	0.0401567	0.368389	0.32935	0.24687	0.269234	0.228171	0.134342	0.0701934	0.286185	0.152844	0.108255	0.234313	0.0716218	0.320239	0.328734	0.245835
33415	0.105146	0.0637436	0.227619	0.137141	0.185873	0.137156	0.336592	0.354621	0.35508	0.231365	0.215143	0.257741	0.108922	0.154308	0.209624	0.125188	0.332698	0.0970742	0.329138	0.32912
33515	0.243256	0.364091	0.37483	0.249207	0.157052	0.301688	0.0492476	0.280155	0.288348	0.261644	0.288132	0.198516	0.203777	0.375295	0.271966	0.0853021	0.0225292	0.176642	0.319084	0.205924
33516	0.0798612	0.200062	0.274175	0.366786	0.145881	0.321715	0.372103	0.315682	0.280499	0.326921	0.293398	0.225579	0.332699	0.053218	0.277785	0.336277	0.221376	0.303323	0.272222	0.11949
33833	0.168067	0.11961	0.189027	0.181167	0.355356	0.278303	0.276868	0.188676	0.320552	0.148192	0.297272	0.353444	0.322868	0.102063	0.353609	0.0852467	0.256138	0.186947	0.366896	0.140369
33884	0.308977	0.348042	0.360817	0.213088	0.212655	0.135918	0.276866	0.300198	0.368172	0.298065	0.153011	0.3383	0.217828	0.130262	0.338052	0.317897	0.110063	0.373188	0.335202	0.314947
34453	0.377263	0.238911	0.265023	0.173156	0.224416	0.206396	0.290889	0.343679	0.295507	0.243599	0.233708	0.359538	0.313955	0.25671	0.095358	0.211204	0.231743	0.297358	0.261467	0.206427
40134	0.247588	0.0735193	0.215813	0.269966	0.123239	0.329788	0.307984	0.260002	0.300408	0.309134	0.153331	0.168643	0.304791	0.13489	0.375299	0.0480901	0.377259	0.265001	0.285785	0.00187833
34529	0.110883	0.247644	0.163358	0.0832466	0.0795916	0.308036	0.348462	0.348219	0.370606	0.338155	0.168648	0.122339	0.162098	0.18208	0.278958	0.0612311	0.271962	0.207301	0.339365	0.238024
34761	0.218198	0.342688	0.241405	0.152122	0.34369	0.300199	0.372967	0.352745	0.355777	0.301792	0.17327	0.265276	0.281465	0.165654	0.267819	0.359353	0.215455	0.221477	0.33597	0.184047
35193	0.123211	0.316223	0.20961	0.189489	0.329833	0.0983836	0.176638	0.235549	0.108157	0.202025	0.245633	0.245698	0.295099	0.149887	0.0345609	0.352194	0.130353	0.338299	0.239638	0.287795
36079	0.32645	0.174035	0.332257	0.213821	0.284995	0.298082	0.373558	0.24002	0.299517	0.138795	0.0660262	0.23803	0.2992	0.0498541	0.330563	0.304257	0.331281	0.270845	0.333766	0.327972
36399	0.368014	0.335024	0.340753	0.326807	0.307458	0.339366	0.343638	0.354306	0.167278	0.22434	0.352072	0.343455	0.171376	0.266847	0.209308	0.28159	0.264712	0.212406	0.219753	0.105493
36515	0.0926709	0.278377	0.371736	0.105403	0.0753481	0.248503	0.286599	0.308038	0.226297	0.228168	0.184176	0.316183	0.286921	0.350795	0.205433	0.0220459	0.359563	0.231846	0.123144	0.32421
37629	0.372963	0.101015	0.333235	0.294315	0.377255	0.367944	0.0882564	0.253294	0.257738	0.360819	0.316094	0.359641	0.313265	0.276097	0.214588	0.0363711	0.25287	0.33171	0.166676	0.268888
37732	0.365497	0.168826	0.363693	0.231191	0.298863	0.376306	0.130278	0.186939	0.268546	0.340453	0.327098	0.318985	0.278441	0.291833	0.187012	0.0344486	0.231335	0.276259	0.182954	0.259754
37740	0.177901	0.254343	0.271221	0.173332	0.122625	0.307186	0.313076	0.284391	0.344137	0.32692	0.207307	0.1612	0.363363	0.217346	0.231164	0.199023	0.362206	0.303148	0.334678	0.268901
38532	0.176015	0.205647	0.253771	0.151398	0.324372	0.276451	0.106169	0.373063	0.242878	0.290729	0.370806	0.321352	0.118016	0.34476	0.348201	0.167738	0.130245	0.131365	0.190269	0.304362
38772	0.100253	0.322961	0.319066	0.1031	0.16747	0.181163	0.334801	0.308991	0.320914	0.18838	0.173699	0.211271	0.354015	0.131014	0.299914	0.067421	0.319871	0.231178	0.0894681	0.203857
39517	0.375767	0.131348	0.225304	0.150382	0.0949881	0.208555	0.338629	0.369688	0.190938	0.121749	0.144226	0.114244	0.356515	0.0196261	0.278129	0.261954	0.262466	0.200657	0.2341	0.1576
39521	0.292292	0.294749	0.159666	0.183485	0.370536	0.187206	0.318589	0.249297	0.312884	0.156107	0.0970443	0.201968	0.238903	0.217835	0.281451	0.122606	0.292287	0.298423	0.34117	0.366233
39802	0.300621	0.264776	0.263519	0.198387	0.0523868	0.144158	0.297918	0.370546	0.177267	0.300747	0.165902	0.264701	0.212105	0.300738	0.108035	0.375421	0.0581664	0.294734	0.289827	0.363355
40097	0.166397	0.336281	0.301722	0.278448	0.30074	0.214661	0.33717	0.263086	0.218035	0.244938	0.270841	0.296171	0.315779	0.151295	0.368388	0.147507	0.151283	0.375072	0.256407	0.105378
40135	0.318515	0.354329	0.329177	0.335965	0.290342	0.0171637	0.349418	0.214458	0.201832	0.271514	0.222331	0.242416	0.123021	0.0483001	0.0892449	0.296587	0.212411	0.377256	0.173208	0.255715
40803	0.283779	0.335407	0.374195	0.0945253	0.183489	0.355509	0.313692	0.154314	0.375024	0.33037	0.333544	0.12805	0.366796	0.354012	0.331532	0.35949	0.352066	0.354307	0.313761	0.33178
40165	0.334771	0.222328	0.186994	0.370316	0.304361	0.359881	0.325998	0.229748	0.041381	0.373546	0.275199	0.370991	0.282191	0.234596	0.254435	0.114643	0.338298	0.303152	0.280168	0.110463
40569	0.25572	0.263464	0.313441	0.37668	0.297924	0.369916	0.322727	0.336037	0.184335	0.299199	0.157069	0.297357	0.27275	0.371566	0.189899	0.317512	0.364651	0.255506	0.338745	0.314949
40570	0.12121	0.366163	0.331977	0.314946	0.193186	0.346495	0.218945	0.365579	0.246729	0.282763	0.244059	0.372463	0.187045	0.214929	0.19491	0.240472	0.151277	0.323572	0.251599	0.369137
41243	0.349507	0.1969	0.225174	0.337137	0.0397047	0.279746	0.3328	0.213904	0.31248	0.19765	0.250024	0.186245	0.270039	0.362204	0.193479	0.372653	0.312268	0.200016	0.196731	0.370843
42284	0.195885	0.33323	0.245622	0.135733	0.240707	0.191478	0.247048	0.13027	0.0461881	0.167096	0.355479	0.194061	0.309998	0.190732	0.131405	0.281619	0.28206	0.265026	0.275635	0.193213
42314	0.231193	0.250304	0.302665	0.240773	0.307003	0.366524	0.270127	0.338497	0.254763	0.32142	0.346964	0.0796123	0.320225	0.268861	0.338243	0.243258	0.249771	0.252871	0.313262	0.0851358
43558	0.0828616	0.345085	0.352735	0.103086	0.119136	0.236229	0.356607	0.284367	0.241414	0.19451	0.0848402	0.366889	0.277461	0.212483	0.121632	0.0167263	0.321295	0.32302	0.215701	0.276448
43559	0.304848	0.365627	0.348776	0.365019	0.36918	0.364713	0.355242	0.356861	0.333228	0.364247	0.329843	0.340454	0.329754	0.228966	0.313247	0.307305	0.374831	0.341846	0.338155	0.365021

## Sheet: Transcriptomics Bayes P values
	Acetylsalicylic Acid	Amlodipine	Atenolol	Atorvastatin	Bendroflumethiazide	Bisoprolol	Codeine	Enalapril	Hydrochlorothiazide	Lansoprazole	Levothyroxine Sodium	Lisinopril	Losartan	Metformin	Metoprolol	Omeprazole	Paracetamol	Ramipril	Salbutamol	Simvastatin
FGR	0.244835	0.285798	0.22595	0.304935	0.215887	0.357363	0.299873	0.29995	0.17871	0.309964	0.369708	0.353184	0.337385	0.3655	0.341695	0.375537	0.375417	0.371348	0.205976	0.220558
NFYA	0.371905	0.239618	0.206631	0.217417	0.282693	0.361329	0.376416	0.358869	0.377764	0.274509	0.308557	0.259205	0.341432	0.377988	0.251807	0.293006	0.364188	0.182316	0.33847	0.095988
NIPAL3	0.314045	0.366481	0.239471	0.307889	0.304471	0.246907	0.339778	0.346218	0.314637	0.373286	0.29935	0.321502	0.252416	0.298695	0.36912	0.258488	0.356648	0.33077	0.151948	0.307896
ENPP4	0.219826	0.328657	0.227077	0.255874	0.282698	0.357489	0.250063	0.270498	0.327049	0.334466	0.265522	0.287514	0.177022	0.365507	0.345739	0.370967	0.260188	0.376631	0.229223	0.292982
ANKIB1	0.3351	0.314227	0.340315	0.32559	0.350445	0.333399	0.299881	0.307531	0.249868	0.343585	0.346578	0.326371	0.375083	0.206534	0.309581	0.333019	0.297889	0.360174	0.352701	0.371662
KRIT1	0.366809	0.344503	0.294261	0.366637	0.362772	0.373651	0.328048	0.311025	0.246634	0.243491	0.188452	0.337318	0.350258	0.180926	0.230163	0.230076	0.36941	0.355643	0.312248	0.376716
LAP3	0.144355	0.338862	0.273041	0.227205	0.339245	0.224127	0.294831	0.360183	0.297435	0.269919	0.361633	0.338613	0.340029	0.196829	0.305456	0.187367	0.343353	0.226822	0.270152	0.319593
CD99	0.330647	0.322268	0.104823	0.30789	0.248016	0.359751	0.169894	0.192123	0.333814	0.357829	0.327376	0.290573	0.259218	0.226081	0.352314	0.232803	0.216932	0.249181	0.368381	0.348037
MAD1L1	0.286128	0.166237	0.28513	0.319583	0.272245	0.35749	0.222317	0.314385	0.304427	0.308689	0.300391	0.349087	0.245424	0.336031	0.33187	0.367287	0.229528	0.310993	0.346536	0.265157
LASP1	0.272378	0.28209	0.370443	0.34798	0.143901	0.308272	0.263245	0.225563	0.361722	0.342068	0.295651	0.220105	0.225472	0.163206	0.262882	0.274515	0.369407	0.199206	0.287893	0.290175
SNX11	0.281754	0.212084	0.32206	0.339598	0.196486	0.334919	0.29433	0.295181	0.375639	0.352547	0.189507	0.243953	0.357645	0.325906	0.353771	0.373219	0.208776	0.293858	0.330586	0.148535
TMEM176A	0.231264	0.13266	0.311231	0.115545	0.314562	0.277575	0.28973	0.311028	0.160309	0.369834	0.316326	0.280898	0.374188	0.30586	0.331874	0.29585	0.322363	0.26425	0.350791	0.0805973
M6PR	0.278732	0.325792	0.277574	0.376783	0.356783	0.233083	0.308415	0.330894	0.279768	0.26574	0.30271	0.232008	0.326387	0.286651	0.250314	0.237577	0.326684	0.282452	0.294703	0.220629
CASP10	0.309747	0.348041	0.203396	0.325591	0.294028	0.342844	0.347058	0.290481	0.340589	0.240468	0.353081	0.33267	0.329558	0.25444	0.253566	0.324791	0.261895	0.252544	0.351608	0.345149
CFLAR	0.30077	0.317597	0.289656	0.307895	0.304458	0.325272	0.354199	0.349049	0.221538	0.308778	0.14743	0.292058	0.267463	0.251228	0.300911	0.281721	0.374473	0.173402	0.31768	0.348031
RBM5	0.327834	0.34112	0.298062	0.347996	0.339233	0.237862	0.288559	0.287359	0.269698	0.305694	0.27277	0.357702	0.275947	0.328896	0.291107	0.353964	0.360419	0.273851	0.349733	0.283877
ARF5	0.324079	0.31303	0.295372	0.299194	0.355294	0.271573	0.306072	0.303167	0.352826	0.302869	0.278999	0.262771	0.351693	0.222684	0.358576	0.190276	0.253241	0.340118	0.316083	0.322629
SARM1	0.164288	0.287248	0.315139	0.121905	0.320723	0.0893823	0.34277	0.303196	0.114477	0.342137	0.321935	0.32338	0.376573	0.130825	0.305534	0.309897	0.354041	0.264263	0.295736	0.158522
POLDIP2	0.336347	0.285796	0.294267	0.299191	0.318005	0.333248	0.289727	0.376604	0.304466	0.373289	0.222878	0.295161	0.295157	0.263849	0.268643	0.32374	0.272407	0.272009	0.279879	0.355801
PLXND1	0.338115	0.236891	0.304042	0.316497	0.264152	0.276438	0.331297	0.143672	0.359206	0.301382	0.271762	0.310935	0.357644	0.235259	0.367713	0.205823	0.287881	0.364315	0.322007	0.348013
AK2	0.293906	0.229144	0.27159	0.154619	0.363884	0.273218	0.366935	0.252501	0.24985	0.295887	0.364618	0.321691	0.363189	0.164735	0.25493	0.309896	0.326684	0.287283	0.291518	0.210952
CD38	0.281732	0.202219	0.361312	0.19446	0.197915	0.345721	0.247365	0.326178	0.135818	0.370869	0.362448	0.344259	0.187126	0.134249	0.273119	0.352493	0.269466	0.31599	0.328749	0.342395
FKBP4	0.268098	0.260058	0.159131	0.13254	0.117974	0.35865	0.377465	0.335567	0.147898	0.337079	0.357268	0.235729	0.376487	0.206539	0.299684	0.344657	0.31982	0.231998	0.311767	0.089911
KDM1A	0.327849	0.260065	0.262881	0.194393	0.291324	0.37362	0.300689	0.367006	0.372154	0.181278	0.374751	0.364413	0.350215	0.233957	0.344032	0.259988	0.292275	0.283984	0.326624	0.271249
RBM6	0.349996	0.217053	0.355976	0.286986	0.202288	0.34694	0.192592	0.37269	0.255243	0.374557	0.255442	0.260442	0.215376	0.324511	0.316615	0.204082	0.266519	0.206137	0.35274	0.322613
RECQL	0.356629	0.371788	0.358566	0.376789	0.197883	0.377294	0.359356	0.338678	0.325988	0.346414	0.352003	0.325013	0.338584	0.31198	0.280709	0.372082	0.333635	0.353279	0.362071	0.271307
PDK4	0.275838	0.259126	0.370452	0.305097	0.368936	0.371143	0.2962	0.182355	0.377762	0.368312	0.316302	0.255688	0.320368	0.103205	0.338932	0.250899	0.30241	0.301479	0.333095	0.0526804
CDC27	0.343418	0.313005	0.366281	0.271465	0.242374	0.348323	0.326889	0.357578	0.285394	0.347388	0.326796	0.32037	0.303045	0.365514	0.322085	0.258476	0.344622	0.344334	0.352701	0.11227
SLC4A1	0.240245	0.299559	0.163781	0.201387	0.355295	0.301004	0.285954	0.351666	0.292539	0.312785	0.363328	0.265864	0.368604	0.237057	0.211506	0.210488	0.281796	0.357542	0.317091	0.286933
UPF1	0.302384	0.276042	0.323956	0.253059	0.343938	0.32931	0.370946	0.34615	0.20227	0.302866	0.329107	0.292086	0.303062	0.280557	0.231664	0.230078	0.347335	0.108389	0.34128	0.271292
SKAP2	0.311385	0.321311	0.290989	0.278003	0.276699	0.365053	0.365359	0.285573	0.23481	0.372029	0.278057	0.370147	0.368607	0.286654	0.303951	0.352495	0.276935	0.360169	0.375066	0.145202
SLC25A5	0.260158	0.333156	0.366339	0.345164	0.251167	0.253557	0.296204	0.293887	0.361725	0.281645	0.299349	0.33543	0.349033	0.359975	0.206763	0.353962	0.299623	0.361977	0.33434	0.201326
MCUB	0.373128	0.248611	0.370453	0.316518	0.336491	0.366298	0.368042	0.280779	0.300519	0.327228	0.326795	0.360085	0.17884	0.183023	0.362526	0.323722	0.336298	0.376616	0.278667	0.348003
LIG3	0.260159	0.215798	0.295362	0.181781	0.274055	0.205259	0.320617	0.221655	0.186282	0.256842	0.234419	0.306326	0.355594	0.30432	0.311198	0.225734	0.21555	0.371342	0.371519	0.345265
RPAP3	0.31137	0.251374	0.316563	0.366656	0.315725	0.280736	0.358266	0.264403	0.367425	0.359661	0.283754	0.35895	0.376464	0.325875	0.202034	0.309898	0.253197	0.314476	0.279906	0.102498
SPPL2B	0.362149	0.2315	0.362606	0.361421	0.208418	0.280618	0.312058	0.23708	0.345329	0.291691	0.325738	0.370147	0.327739	0.334706	0.312389	0.363387	0.324008	0.310929	0.257764	0.204407
FAM214B	0.374508	0.338856	0.339031	0.305028	0.311869	0.363497	0.376412	0.329466	0.251055	0.191913	0.350971	0.296681	0.334112	0.277497	0.369123	0.288997	0.362894	0.330776	0.338457	0.376795
PRKAR2B	0.173717	0.337791	0.130965	0.322624	0.217182	0.346958	0.34504	0.298378	0.307362	0.363389	0.307269	0.347534	0.268935	0.277527	0.116457	0.343546	0.347339	0.242235	0.220481	0.345228
MSL3	0.249956	0.362296	0.198825	0.331052	0.308817	0.265465	0.362214	0.326212	0.285367	0.323682	0.166729	0.370146	0.277032	0.233988	0.17527	0.265743	0.300775	0.24225	0.372288	0.30202
CREBBP	0.319867	0.321318	0.309597	0.305085	0.308832	0.317948	0.333458	0.315906	0.360313	0.289012	0.351993	0.143665	0.375164	0.206574	0.21278	0.294544	0.376946	0.0896903	0.284425	0.252921
TSPOAP1	0.358056	0.167312	0.300928	0.350592	0.305945	0.225907	0.231758	0.371374	0.30342	0.356246	0.297688	0.22892	0.195999	0.302763	0.346831	0.293053	0.308083	0.108511	0.270141	0.22742
MPO	0.219836	0.199755	0.370454	0.345164	0.217225	0.265382	0.331291	0.232043	0.236455	0.132203	0.0477533	0.290482	0.37516	0.120302	0.214914	0.114411	0.368097	0.304659	0.186779	0.283885
KMT2E	0.290817	0.362294	0.344151	0.24619	0.305903	0.289579	0.306093	0.307576	0.349492	0.352586	0.269178	0.221792	0.310931	0.298701	0.295471	0.287764	0.306624	0.173441	0.246821	0.274869
RHBDD2	0.199114	0.354449	0.371211	0.32823	0.296337	0.342845	0.355093	0.324956	0.297443	0.317754	0.288646	0.275715	0.190652	0.227525	0.219264	0.358723	0.271019	0.190645	0.334341	0.27133
IBTK	0.266581	0.374843	0.295391	0.227402	0.372163	0.348312	0.356214	0.299975	0.345372	0.269901	0.302712	0.367154	0.360157	0.127273	0.276325	0.368344	0.341968	0.371314	0.212348	0.325504
MYCBP2	0.360446	0.359128	0.316704	0.345165	0.358216	0.359747	0.36607	0.372705	0.333804	0.340864	0.318899	0.206192	0.277028	0.348356	0.367709	0.339477	0.302394	0.133349	0.193431	0.366588
FBXL3	0.329703	0.36886	0.200525	0.223868	0.318073	0.237844	0.283674	0.225567	0.197893	0.357748	0.343503	0.361934	0.377538	0.33167	0.362531	0.285916	0.316931	0.372759	0.322003	0.295959
ITGAL	0.261889	0.36331	0.193605	0.174801	0.308865	0.269881	0.28367	0.296766	0.232204	0.278843	0.261788	0.361916	0.204572	0.366757	0.279513	0.234554	0.257288	0.226788	0.290377	0.295951
ZFX	0.351349	0.338855	0.280593	0.336989	0.375694	0.319523	0.30876	0.326207	0.340503	0.339487	0.344431	0.279226	0.370229	0.337504	0.311171	0.356295	0.316911	0.272008	0.249266	0.325502
LAMP2	0.24798	0.186706	0.30822	0.246192	0.276723	0.346956	0.28497	0.368628	0.341823	0.348611	0.310475	0.28422	0.151978	0.317471	0.230157	0.226996	0.32235	0.315982	0.341295	0.366604
ITGA2B	0.066502	0.365542	0.138167	0.301914	0.368923	0.349553	0.371946	0.280836	0.366419	0.321884	0.26342	0.303119	0.363169	0.251229	0.225859	0.247751	0.344637	0.270565	0.266069	0.369209
GDE1	0.364112	0.195669	0.295416	0.310563	0.192992	0.265496	0.330137	0.292017	0.327057	0.278855	0.355074	0.363172	0.273847	0.338755	0.320953	0.264553	0.241756	0.206126	0.336269	0.23679
OSBPL7	0.305345	0.375738	0.138174	0.322449	0.354282	0.331807	0.180755	0.335537	0.282637	0.337065	0.303759	0.315835	0.365875	0.374409	0.220849	0.127553	0.261883	0.365824	0.322006	0.290162
MAP3K14	0.358053	0.305638	0.352223	0.286991	0.339213	0.269878	0.351165	0.315949	0.249901	0.369829	0.278977	0.275707	0.259226	0.258803	0.349552	0.17254	0.375392	0.2098	0.220495	0.347866
AP2B1	0.365691	0.349317	0.36909	0.236772	0.305898	0.372576	0.348148	0.37658	0.336502	0.356245	0.286053	0.279184	0.268942	0.244673	0.276282	0.278859	0.352621	0.271976	0.253363	0.174862
SPATA20	0.374521	0.0281768	0.358556	0.148332	0.143888	0.345705	0.258086	0.367045	0.325984	0.368353	0.254654	0.36426	0.277204	0.369385	0.371116	0.285996	0.256078	0.290553	0.323253	0.374241
RALA	0.286125	0.273273	0.313833	0.358544	0.343938	0.367703	0.370887	0.354582	0.343934	0.321898	0.338277	0.354378	0.337412	0.341325	0.262885	0.312814	0.365706	0.321496	0.366742	0.347863
KDM7A	0.309808	0.229168	0.320915	0.336994	0.281369	0.33181	0.350112	0.353146	0.292536	0.311729	0.370687	0.207779	0.340012	0.262002	0.356039	0.330112	0.326671	0.338699	0.292587	0.350612
ALDH3B1	0.370712	0.307955	0.28967	0.310573	0.217273	0.289552	0.342758	0.309447	0.276713	0.297185	0.188488	0.202955	0.318808	0.286658	0.305463	0.0976734	0.35668	0.259369	0.313495	0.29901
PHTF2	0.366834	0.28119	0.299712	0.299169	0.281338	0.334925	0.376401	0.274	0.319327	0.308513	0.177568	0.245479	0.375132	0.361702	0.32652	0.377546	0.305317	0.36845	0.327291	0.211109
IFRD1	0.306661	0.162113	0.352221	0.265237	0.22939	0.340291	0.260139	0.288891	0.208376	0.301366	0.36036	0.330955	0.288848	0.163222	0.34175	0.356296	0.190952	0.374037	0.369673	0.259004
PAF1	0.218128	0.24327	0.363539	0.278016	0.223125	0.312424	0.314112	0.361867	0.25835	0.290453	0.270112	0.368613	0.372878	0.0611414	0.265369	0.224194	0.374464	0.237128	0.331755	0.319636
VPS41	0.375463	0.359126	0.361275	0.29596	0.308849	0.334895	0.259427	0.365786	0.333828	0.331595	0.339121	0.355545	0.213268	0.324544	0.327508	0.136393	0.294987	0.367037	0.266072	0.0709417
ELAC2	0.377984	0.371807	0.206602	0.185029	0.28136	0.362538	0.312056	0.304567	0.25277	0.219468	0.218025	0.346023	0.372867	0.211836	0.212791	0.349893	0.280316	0.368458	0.221897	0.246138
ARSD	0.159421	0.33172	0.317869	0.145341	0.300605	0.291122	0.376423	0.185788	0.333823	0.256776	0.243175	0.326391	0.259208	0.324523	0.341728	0.331612	0.365705	0.366996	0.271784	0.201366
ADIPOR2	0.303853	0.294645	0.230272	0.233503	0.181601	0.319528	0.351186	0.350392	0.358215	0.284759	0.321937	0.327722	0.292006	0.29437	0.376057	0.301372	0.368137	0.232	0.359504	0.262065
PAFAH1B1	0.263736	0.310302	0.339027	0.355871	0.282676	0.231681	0.333447	0.325139	0.299426	0.29588	0.299371	0.249138	0.348941	0.354988	0.349567	0.314129	0.376944	0.267502	0.266075	0.353492
KIAA0100	0.268041	0.373928	0.340307	0.281098	0.339239	0.3663	0.347031	0.332478	0.304378	0.337044	0.261782	0.287402	0.32769	0.363986	0.372565	0.354906	0.374489	0.233804	0.221909	0.265159
GAS7	0.192705	0.144124	0.13687	0.333834	0.334026	0.365041	0.355091	0.317233	0.348066	0.361134	0.333499	0.358944	0.285461	0.151337	0.345644	0.284778	0.343328	0.250775	0.270181	0.296044
MATK	0.335093	0.259129	0.17032	0.32247	0.315762	0.297948	0.244699	0.374043	0.356756	0.298799	0.282566	0.184032	0.15582	0.304334	0.285128	0.356296	0.264828	0.284042	0.163333	0.242993
CD79B	0.231298	0.320162	0.19578	0.353476	0.332789	0.227041	0.288552	0.351681	0.285322	0.181242	0.367548	0.287398	0.362007	0.349703	0.287965	0.311646	0.366856	0.262648	0.368384	0.207524
LUC7L	0.375462	0.34346	0.32521	0.342273	0.206868	0.363535	0.263926	0.323488	0.200806	0.337074	0.367547	0.347607	0.279395	0.362856	0.227194	0.27884	0.29396	0.262653	0.309029	0.37424
CACNA2D2	0.18944	0.368853	0.143175	0.319721	0.349504	0.369119	0.0872978	0.340067	0.348069	0.32487	0.215678	0.27401	0.14376	0.297078	0.37606	0.353953	0.10972	0.350306	0.311779	0.214164
BAIAP3	0.253239	0.13134	0.359671	0.135356	0.336458	0.312325	0.352164	0.360132	0.178755	0.162994	0.179475	0.314515	0.311126	0.32307	0.313902	0.122852	0.235878	0.307482	0.316074	0.125876
CRAMP1	0.351302	0.355384	0.372604	0.331094	0.3353	0.288086	0.231781	0.298181	0.343049	0.37751	0.231818	0.275798	0.265925	0.258808	0.231715	0.240358	0.362091	0.31447	0.316064	0.25579
MYLIP	0.368123	0.243285	0.350945	0.188053	0.29626	0.348343	0.281578	0.358853	0.362766	0.373267	0.351998	0.349065	0.376514	0.327103	0.289685	0.348607	0.351244	0.197532	0.0632932	0.00784832
PSMB1	0.272376	0.229151	0.308317	0.286994	0.312974	0.208241	0.330183	0.358852	0.352817	0.346474	0.312102	0.344295	0.375137	0.254466	0.287969	0.339446	0.276955	0.317223	0.362632	0.121973
JARID2	0.311355	0.25782	0.311281	0.277901	0.295087	0.210063	0.347025	0.376589	0.332706	0.36835	0.343505	0.252351	0.337435	0.234015	0.222476	0.343619	0.329653	0.136325	0.372294	0.310714
CDK11A	0.286122	0.192797	0.359672	0.33967	0.27109	0.253475	0.33654	0.363155	0.366367	0.244747	0.286029	0.323561	0.260501	0.289947	0.337575	0.276104	0.324099	0.341517	0.362055	0.328245
NADK	0.352674	0.181009	0.330433	0.316505	0.288254	0.297935	0.370875	0.323347	0.307413	0.219421	0.338262	0.235648	0.343139	0.320523	0.286305	0.28908	0.351243	0.323359	0.311782	0.233477
SYPL1	0.356687	0.362261	0.217768	0.336954	0.373427	0.168685	0.354232	0.287324	0.225071	0.367329	0.337019	0.372777	0.364367	0.300194	0.212796	0.191899	0.294989	0.323365	0.313481	0.347873
CYB561	0.19622	0.355389	0.163832	0.178372	0.186238	0.211407	0.261708	0.318708	0.196473	0.319234	0.251977	0.323379	0.2593	0.238433	0.367654	0.18125	0.373096	0.257523	0.316061	0.22066
SPAG9	0.333586	0.306847	0.371203	0.301946	0.31577	0.377309	0.338817	0.347702	0.242344	0.37326	0.288683	0.358928	0.265938	0.345527	0.369067	0.324904	0.281811	0.365778	0.267175	0.255793
PGLYRP1	0.203979	0.0630105	0.370455	0.286996	0.122738	0.375013	0.356158	0.337261	0.36889	0.225782	0.294473	0.355723	0.290487	0.260347	0.376068	0.373216	0.261862	0.197429	0.372271	0.302062
ST3GAL1	0.287867	0.349344	0.36769	0.290231	0.30052	0.342849	0.358255	0.296762	0.308904	0.339534	0.29691	0.360041	0.371301	0.373033	0.274752	0.361149	0.313969	0.330783	0.35796	0.358418
MMP25	0.339308	0.212977	0.371227	0.355888	0.350543	0.348338	0.364027	0.287345	0.266878	0.261358	0.339132	0.288717	0.272015	0.354968	0.273137	0.286002	0.365653	0.317286	0.30369	0.316491
IL32	0.374517	0.344473	0.153875	0.258937	0.187491	0.367616	0.173485	0.293689	0.305971	0.37456	0.228106	0.343133	0.213297	0.255975	0.341742	0.0875295	0.192664	0.309313	0.317098	0.307821
PKD1	0.364171	0.301826	0.34965	0.302084	0.304443	0.344055	0.32276	0.321544	0.234872	0.302849	0.272811	0.321547	0.262723	0.210249	0.26989	0.27886	0.358027	0.159426	0.169568	0.210941
MED24	0.292216	0.289823	0.308232	0.316539	0.295069	0.323933	0.276679	0.312655	0.292526	0.333021	0.299383	0.279336	0.282438	0.307206	0.286388	0.210504	0.284933	0.257581	0.291512	0.290263
RHOBTB2	0.311435	0.235801	0.225864	0.301834	0.323648	0.262975	0.31203	0.34137	0.336531	0.249443	0.344439	0.259324	0.311117	0.149807	0.280693	0.284777	0.167182	0.25759	0.295734	0.148351
HEATR5B	0.316957	0.241991	0.317852	0.353481	0.34665	0.277593	0.36804	0.377814	0.332707	0.34205	0.33593	0.293723	0.304568	0.314751	0.321018	0.327246	0.373129	0.31729	0.237524	0.32826
SEC62	0.352646	0.36554	0.299746	0.328265	0.299416	0.228664	0.305221	0.287369	0.349441	0.333032	0.342245	0.293725	0.3632	0.35236	0.296623	0.374551	0.266516	0.357543	0.296949	0.2749
RPS20	0.281729	0.267992	0.254841	0.109031	0.314662	0.289675	0.350066	0.325135	0.315703	0.23275	0.243139	0.3276	0.344214	0.3289	0.25175	0.291738	0.315377	0.190585	0.335169	0.188208
CSDE1	0.351332	0.323771	0.367608	0.283827	0.178698	0.334898	0.270877	0.360119	0.299388	0.35118	0.346581	0.254114	0.351667	0.362824	0.28507	0.334446	0.296365	0.285581	0.284404	0.194343
UBE3C	0.312438	0.34673	0.273047	0.345241	0.246682	0.276436	0.370882	0.344293	0.361798	0.317791	0.226651	0.354377	0.32335	0.238435	0.367688	0.316793	0.360438	0.355692	0.336258	0.361526
REV3L	0.229539	0.355392	0.300937	0.334062	0.255245	0.160537	0.273331	0.288902	0.363887	0.308549	0.367553	0.240503	0.318839	0.258811	0.371117	0.366077	0.289417	0.193842	0.273719	0.313539
TRAF3IP3	0.370752	0.283365	0.319429	0.33107	0.340501	0.32395	0.259422	0.372684	0.272318	0.353891	0.376342	0.292056	0.26049	0.257432	0.189215	0.127527	0.219844	0.357544	0.324403	0.230493
VTA1	0.254523	0.330358	0.356063	0.355841	0.294065	0.257884	0.290753	0.288905	0.320748	0.34208	0.308532	0.304545	0.349037	0.343891	0.230146	0.311673	0.26942	0.164636	0.3298	0.138765
BAZ1B	0.371818	0.350137	0.308289	0.319716	0.348055	0.372499	0.358251	0.360121	0.356757	0.347441	0.300396	0.240538	0.335526	0.272868	0.334888	0.370921	0.373079	0.177093	0.305783	0.342342
RANBP9	0.362887	0.366476	0.295393	0.283854	0.203703	0.356062	0.342779	0.318711	0.252746	0.281725	0.201741	0.365821	0.346101	0.353833	0.336219	0.368295	0.347327	0.346144	0.366736	0.258995
ZNF207	0.305336	0.147064	0.313906	0.201508	0.358158	0.350874	0.306067	0.307597	0.242342	0.338391	0.350967	0.277036	0.364333	0.316111	0.283447	0.207171	0.355153	0.14355	0.335176	0.342343
UQCRC1	0.369413	0.311912	0.292319	0.363928	0.251168	0.254888	0.314205	0.32347	0.341834	0.274539	0.224523	0.315863	0.301529	0.346798	0.342894	0.361141	0.305366	0.314358	0.333106	0.178417
CD9	0.216846	0.273274	0.263001	0.184916	0.372118	0.37614	0.247349	0.218363	0.269608	0.342086	0.153219	0.27938	0.170022	0.297086	0.345639	0.278853	0.238581	0.265814	0.256459	0.233456
NCAPD2	0.117592	0.330357	0.346943	0.184924	0.244996	0.163741	0.359926	0.26581	0.300592	0.199609	0.375387	0.218203	0.36021	0.28985	0.294149	0.156964	0.347349	0.157324	0.363471	0.181738
IFFO1	0.346234	0.217094	0.371188	0.275	0.358156	0.338947	0.351195	0.371371	0.314568	0.237579	0.169618	0.218211	0.357643	0.333199	0.327487	0.323715	0.329648	0.376665	0.33514	0.268324
NISCH	0.278748	0.329443	0.34412	0.347992	0.377166	0.372498	0.347026	0.32972	0.278564	0.377081	0.305189	0.300013	0.28553	0.300178	0.338928	0.232809	0.324072	0.323396	0.350756	0.313588
STAB1	0.0379743	0.307944	0.165727	0.342296	0.316986	0.248754	0.21243	0.312566	0.297441	0.103033	0.344441	0.233903	0.225574	0.104276	0.308285	0.154396	0.280242	0.237124	0.266078	0.29606
IDS	0.316955	0.114166	0.306729	0.350618	0.231005	0.299838	0.353406	0.298167	0.212566	0.337064	0.359465	0.320402	0.324996	0.2971	0.265455	0.158018	0.377957	0.326285	0.268178	0.366529
CD4	0.203946	0.290913	0.257949	0.3716	0.259866	0.24123	0.359927	0.346122	0.252751	0.373234	0.293115	0.353233	0.228951	0.346738	0.253472	0.272969	0.315298	0.307578	0.196278	0.369283
BTK	0.183622	0.338848	0.306675	0.342315	0.14932	0.345623	0.250976	0.293736	0.299409	0.25511	0.377419	0.292076	0.252482	0.282017	0.242504	0.252671	0.203949	0.264233	0.317707	0.112463
FYN	0.321078	0.35123	0.227176	0.331176	0.263165	0.373582	0.336547	0.24053	0.316994	0.316747	0.279	0.24528	0.351675	0.302782	0.311193	0.377063	0.354035	0.310956	0.369658	0.353479
HIVEP2	0.309792	0.207509	0.338962	0.363927	0.340559	0.329309	0.317418	0.340068	0.373367	0.312792	0.358343	0.143557	0.335493	0.320545	0.344006	0.230087	0.358047	0.280794	0.203551	0.371676
ELOA	0.226356	0.335392	0.340332	0.353485	0.350528	0.289636	0.363252	0.364425	0.323639	0.362366	0.254644	0.341389	0.23566	0.359953	0.325247	0.337133	0.303846	0.270558	0.239662	0.363847
LYPLA2	0.0922547	0.203604	0.31786	0.246197	0.257015	0.231709	0.294344	0.372863	0.355288	0.372022	0.255447	0.368643	0.295119	0.316121	0.276299	0.35966	0.336289	0.105004	0.314776	0.227389
NME1-NME2	0.360426	0.297003	0.193581	0.32553	0.303405	0.316576	0.364025	0.330892	0.295032	0.304165	0.33593	0.306208	0.33268	0.362845	0.273126	0.304169	0.365628	0.350344	0.352723	0.35058
BTBD7	0.360392	0.347929	0.377396	0.246199	0.31297	0.345617	0.330165	0.3325	0.318009	0.330202	0.296918	0.314398	0.324989	0.317505	0.345613	0.334457	0.352616	0.287342	0.364705	0.299005
ABHD5	0.2123	0.339908	0.277662	0.281085	0.232117	0.184615	0.317438	0.280769	0.336529	0.282959	0.226606	0.307667	0.36859	0.354973	0.283527	0.250927	0.271069	0.349072	0.334319	0.184946
AKAP8L	0.364163	0.323776	0.336217	0.145235	0.346643	0.354749	0.247347	0.298338	0.343013	0.316743	0.275264	0.361877	0.374154	0.337481	0.377277	0.354907	0.31245	0.167877	0.349729	0.214109
MBTD1	0.319846	0.34349	0.273048	0.138574	0.35194	0.325327	0.283663	0.363	0.296346	0.164422	0.367556	0.326216	0.371363	0.345536	0.35085	0.219414	0.286143	0.360114	0.3273	0.220668
RNF216	0.264799	0.35538	0.372471	0.355889	0.323659	0.357492	0.35991	0.367081	0.190259	0.201229	0.257125	0.143536	0.335494	0.289937	0.273106	0.193169	0.349967	0.37661	0.165771	0.355788
PTBP1	0.351331	0.330354	0.357473	0.322439	0.345388	0.34285	0.370259	0.307611	0.367469	0.357751	0.19237	0.37406	0.364327	0.167547	0.283383	0.328966	0.346226	0.254223	0.249243	0.347845
PIK3C2A	0.355186	0.326946	0.376167	0.355853	0.377174	0.264044	0.375513	0.301633	0.367457	0.359613	0.372627	0.348971	0.343104	0.313163	0.373578	0.372065	0.364174	0.312762	0.351635	0.350583
PLAUR	0.278762	0.138868	0.23472	0.366646	0.140167	0.197158	0.297151	0.327753	0.249912	0.277351	0.371539	0.301532	0.334093	0.325899	0.361389	0.27462	0.365709	0.25773	0.343651	0.336829
GPR21	0.300818	0.342161	0.305424	0.361427	0.356779	0.305502	0.371971	0.335441	0.254018	0.295886	0.371536	0.326234	0.301685	0.232287	0.273072	0.354901	0.286109	0.240554	0.294702	0.347845
PPP5C	0.36417	0.248629	0.367716	0.331069	0.346642	0.220984	0.300681	0.171785	0.177383	0.234481	0.116551	0.360066	0.326177	0.186043	0.251727	0.374556	0.183603	0.255556	0.189927	0.21119
CEP68	0.362176	0.347909	0.329346	0.197928	0.361792	0.227027	0.370268	0.375188	0.291338	0.290455	0.318909	0.363203	0.377552	0.138256	0.331961	0.343572	0.313986	0.341524	0.271814	0.158797
TYROBP	0.302392	0.318952	0.372533	0.371586	0.358171	0.359725	0.371968	0.344273	0.320884	0.263259	0.375379	0.285663	0.298315	0.200325	0.291088	0.237601	0.303777	0.296698	0.350773	0.347849
ERCC1	0.324042	0.139964	0.311254	0.253001	0.278573	0.369107	0.301756	0.284053	0.127221	0.159836	0.255443	0.296674	0.357635	0.271204	0.276319	0.321846	0.284905	0.33076	0.21588	0.353449
CD22	0.321171	0.331713	0.247026	0.358503	0.362791	0.248747	0.263899	0.30615	0.254028	0.210461	0.327367	0.314519	0.377551	0.35234	0.319521	0.241902	0.360381	0.363149	0.317061	0.374236
LTF	0.376932	0.15949	0.349632	0.214017	0.268481	0.369107	0.335769	0.259342	0.304414	0.178059	0.0605979	0.174658	0.28091	0.249788	0.184607	0.172544	0.300744	0.329729	0.14809	0.278033
EXTL3	0.249977	0.3458	0.329316	0.178498	0.361791	0.22248	0.33344	0.26737	0.220244	0.36234	0.31633	0.317157	0.354533	0.201859	0.216257	0.210499	0.35262	0.340061	0.367585	0.345114
ELOVL5	0.305332	0.365565	0.353683	0.350605	0.237946	0.203509	0.236589	0.296754	0.297405	0.317799	0.362463	0.255658	0.237086	0.307211	0.30552	0.369862	0.189375	0.354389	0.294701	0.249597
ALOX5	0.364101	0.253788	0.254923	0.236723	0.343026	0.305509	0.339785	0.325086	0.197956	0.295873	0.364624	0.314484	0.368602	0.353822	0.370401	0.276106	0.322374	0.37657	0.270147	0.115856
KDM5D	0.299582	0.35013	0.336207	0.197998	0.305939	0.323904	0.296214	0.237116	0.206857	0.364921	0.203828	0.245256	0.218383	0.216435	0.269877	0.263282	0.296364	0.316012	0.363458	0.281122
CALCOCO1	0.335089	0.174144	0.241328	0.125696	0.335268	0.349596	0.364018	0.347604	0.310025	0.193155	0.292145	0.343095	0.318863	0.295536	0.337581	0.302925	0.240266	0.36203	0.365726	0.148573
UBR7	0.251285	0.314977	0.29424	0.319711	0.339223	0.283391	0.349378	0.347623	0.355313	0.258494	0.278992	0.3517	0.290506	0.371763	0.32209	0.357774	0.368128	0.206255	0.370604	0.158706
PSMC4	0.308103	0.250218	0.274776	0.376795	0.259786	0.362514	0.298493	0.346033	0.133562	0.353917	0.245574	0.32623	0.375092	0.340218	0.172208	0.377067	0.297895	0.250671	0.336256	0.265163
MAN2B2	0.173739	0.284688	0.294263	0.135333	0.333976	0.144477	0.305229	0.265992	0.355275	0.319268	0.280219	0.301551	0.33081	0.280545	0.367675	0.32478	0.313968	0.243865	0.364697	0.252948
SLC25A39	0.229561	0.347889	0.286333	0.227248	0.253987	0.363561	0.326896	0.270399	0.24234	0.315257	0.253421	0.354387	0.314365	0.266668	0.309708	0.315227	0.32946	0.284012	0.286784	0.369244
MVP	0.169337	0.269294	0.246965	0.334059	0.264224	0.32655	0.335755	0.296751	0.370022	0.362368	0.345502	0.269137	0.296672	0.346735	0.337582	0.240405	0.333624	0.307607	0.275221	0.283956
NUB1	0.375496	0.297001	0.348326	0.29022	0.226281	0.288034	0.324772	0.270443	0.276752	0.29873	0.372614	0.314324	0.327606	0.167566	0.357434	0.291747	0.302404	0.354395	0.328739	0.217374
CLK1	0.293913	0.307951	0.366302	0.122262	0.328874	0.369105	0.373708	0.262811	0.343943	0.267248	0.282555	0.368617	0.221744	0.36675	0.325243	0.196676	0.249987	0.349081	0.276497	0.223992
DNASE1L1	0.362929	0.342154	0.372469	0.246208	0.355251	0.28354	0.269582	0.31102	0.356759	0.353926	0.206462	0.337259	0.314431	0.265003	0.354763	0.224185	0.266602	0.361995	0.35272	0.210947
DDX11	0.175703	0.305624	0.331927	0.223957	0.335245	0.338953	0.24259	0.330862	0.248092	0.370923	0.257184	0.301498	0.347714	0.0698685	0.342888	0.21656	0.281728	0.34009	0.375058	0.339576
CD6	0.271054	0.37487	0.232947	0.283806	0.361789	0.342855	0.26494	0.279408	0.248094	0.315259	0.372611	0.3262	0.368592	0.361677	0.283386	0.363406	0.197714	0.19062	0.189913	0.172137
TACC3	0.202409	0.305646	0.350818	0.174939	0.27411	0.338987	0.307326	0.177056	0.336484	0.374621	0.285045	0.298277	0.321486	0.369366	0.352258	0.236095	0.289387	0.306339	0.286787	0.168285
UFL1	0.335087	0.361076	0.358554	0.174892	0.377156	0.361351	0.363229	0.315816	0.305955	0.377498	0.341195	0.361832	0.341407	0.282035	0.197136	0.346383	0.364093	0.326264	0.25507	0.345112
CAPN1	0.358	0.240814	0.286285	0.304973	0.157196	0.183333	0.26011	0.335418	0.343027	0.361101	0.375371	0.255517	0.306137	0.247828	0.312346	0.25852	0.275994	0.321649	0.340481	0.369287
MDH1	0.167115	0.305625	0.302559	0.307874	0.294046	0.372558	0.324795	0.311089	0.340518	0.278872	0.287667	0.346026	0.3111	0.338763	0.189243	0.33709	0.289383	0.343229	0.367581	0.243107
CCDC88C	0.299577	0.294681	0.371154	0.325535	0.292563	0.358664	0.279649	0.351805	0.272232	0.34085	0.35508	0.344278	0.306145	0.330286	0.26304	0.340917	0.293974	0.182297	0.196324	0.255937
ZMYND11	0.358002	0.322278	0.289526	0.358528	0.314566	0.363499	0.336568	0.290556	0.202264	0.338377	0.249334	0.301627	0.290505	0.356467	0.203405	0.208585	0.349965	0.332567	0.358825	0.230441
WAS	0.213676	0.314968	0.371152	0.26527	0.307397	0.239538	0.335731	0.364415	0.341839	0.34211	0.333496	0.33099	0.240637	0.286673	0.339025	0.284762	0.369425	0.197516	0.319065	0.298998
BID	0.338134	0.0562941	0.300939	0.249666	0.226222	0.281987	0.226027	0.353167	0.356769	0.267252	0.278984	0.309256	0.268992	0.277507	0.344019	0.358738	0.205661	0.344327	0.273746	0.371596
MATR3	0.339268	0.326951	0.366325	0.366642	0.362743	0.32386	0.33221	0.343117	0.307371	0.351176	0.33913	0.363169	0.350351	0.320502	0.257923	0.340914	0.348733	0.317196	0.3171	0.198109
NUDCD3	0.234169	0.368848	0.359821	0.313515	0.342971	0.316707	0.340932	0.351799	0.186278	0.304173	0.271759	0.358961	0.325028	0.363984	0.28349	0.283004	0.274253	0.146954	0.236284	0.301855
ATP2C1	0.292212	0.288594	0.34029	0.325532	0.186256	0.367621	0.356162	0.233765	0.206834	0.277338	0.330051	0.367064	0.354531	0.357867	0.294197	0.307158	0.290798	0.370102	0.22194	0.184788
SLC38A5	0.271013	0.293179	0.253552	0.0485926	0.351949	0.342856	0.21615	0.338725	0.259834	0.274597	0.362455	0.351663	0.270485	0.297094	0.376072	0.0875651	0.0937791	0.30313	0.367575	0.122224
RALBP1	0.305331	0.263377	0.283414	0.0681459	0.210104	0.259536	0.346994	0.365911	0.331397	0.29169	0.205453	0.192291	0.285498	0.291357	0.329303	0.263305	0.272449	0.150345	0.375056	0.090029
SLC11A1	0.333586	0.298102	0.248792	0.353461	0.345367	0.267061	0.356163	0.368465	0.158911	0.326078	0.30376	0.376578	0.230874	0.319012	0.309698	0.224217	0.283203	0.284046	0.284398	0.371598
AGPS	0.277018	0.364231	0.313919	0.239963	0.291221	0.267036	0.362248	0.233767	0.368888	0.321925	0.306003	0.245349	0.376451	0.35787	0.220907	0.370859	0.362925	0.332564	0.347756	0.191239
CD74	0.303783	0.309045	0.253513	0.168323	0.286827	0.313834	0.348169	0.357577	0.25398	0.338381	0.308543	0.370092	0.363163	0.354991	0.33489	0.221057	0.357993	0.299998	0.261214	0.258997
ZRANB1	0.347284	0.276837	0.329322	0.292998	0.142553	0.345668	0.316192	0.314453	0.254031	0.319263	0.254624	0.335543	0.32619	0.3317	0.287973	0.231481	0.311359	0.358851	0.236278	0.223959
RUNX3	0.356684	0.299554	0.159115	0.274968	0.233486	0.277618	0.21126	0.360199	0.331477	0.373222	0.307268	0.284001	0.153474	0.319021	0.376069	0.295848	0.21556	0.209896	0.251698	0.268367
MRE11	0.261865	0.358085	0.289688	0.217474	0.292546	0.369104	0.355082	0.357575	0.285358	0.301392	0.299324	0.37267	0.365881	0.238449	0.316686	0.304158	0.366857	0.317208	0.335163	0.331134
PLEKHB1	0.177448	0.375758	0.357385	0.122214	0.340562	0.295461	0.330093	0.325109	0.119389	0.335697	0.293117	0.287449	0.201045	0.363984	0.287963	0.3511	0.341951	0.204548	0.224379	0.115448
SERPINB1	0.376938	0.343466	0.323939	0.171937	0.246715	0.211504	0.271926	0.335426	0.218547	0.321868	0.161523	0.377581	0.243895	0.167595	0.340414	0.186186	0.329455	0.282341	0.339412	0.353585
SPAST	0.246605	0.370808	0.323943	0.253016	0.338236	0.329324	0.355081	0.267473	0.296333	0.219436	0.32575	0.30452	0.361973	0.221213	0.350881	0.164497	0.296363	0.355675	0.306978	0.322448
OSBPL5	0.35663	0.305664	0.340292	0.290159	0.334008	0.352191	0.182181	0.340058	0.230904	0.358768	0.267827	0.347673	0.152026	0.283627	0.337603	0.334454	0.152619	0.159368	0.134711	0.243072
AQR	0.355195	0.232594	0.348316	0.211066	0.363922	0.330538	0.319207	0.304581	0.343947	0.358768	0.360358	0.300132	0.343157	0.232285	0.267037	0.377052	0.341952	0.357632	0.258676	0.353581
RTFDC1	0.297852	0.306867	0.297968	0.361417	0.266934	0.357493	0.366032	0.285521	0.301854	0.302888	0.182517	0.341488	0.19919	0.261968	0.354763	0.222622	0.351333	0.371243	0.340483	0.165272
SLC45A4	0.370755	0.30429	0.346919	0.28382	0.27234	0.279545	0.37389	0.314442	0.351929	0.263205	0.281489	0.330996	0.312772	0.269557	0.241208	0.249375	0.305282	0.33413	0.331759	0.172111
RNF10	0.170758	0.314229	0.341732	0.188093	0.275531	0.367686	0.193666	0.311094	0.321745	0.205889	0.225991	0.318821	0.338516	0.187265	0.163807	0.179568	0.0922224	0.26585	0.215852	0.325495
RNH1	0.212212	0.282067	0.311311	0.336963	0.329965	0.205285	0.353403	0.334172	0.241058	0.376999	0.266753	0.360053	0.347624	0.232292	0.193516	0.261382	0.351337	0.334131	0.311775	0.26517
NDUFS1	0.349933	0.365544	0.327502	0.21115	0.363957	0.316706	0.326883	0.249053	0.363903	0.358786	0.166744	0.335542	0.287334	0.37305	0.356044	0.328923	0.300834	0.287282	0.202228	0.336857
RB1CC1	0.231307	0.23828	0.37046	0.3107	0.33144	0.220941	0.368059	0.357572	0.315732	0.342147	0.212668	0.285591	0.272031	0.243241	0.372484	0.193125	0.356649	0.309358	0.326605	0.290088
ERP44	0.246532	0.283341	0.342902	0.246218	0.305937	0.248833	0.356167	0.284048	0.281364	0.285997	0.361641	0.377579	0.344231	0.249781	0.367684	0.137651	0.370722	0.33256	0.297777	0.0740787
BIRC3	0.32236	0.375741	0.231668	0.339602	0.369947	0.206731	0.36404	0.330859	0.279778	0.362404	0.243154	0.290593	0.338528	0.328887	0.281914	0.239	0.256038	0.300098	0.213339	0.361457
AKAP11	0.359295	0.309068	0.277667	0.371671	0.355245	0.362588	0.347115	0.270545	0.320775	0.330199	0.258162	0.279352	0.301651	0.238455	0.350849	0.29594	0.300825	0.268954	0.277772	0.258895
STRAP	0.263766	0.266803	0.333294	0.158532	0.272335	0.3691	0.345051	0.262834	0.303408	0.367281	0.341195	0.327575	0.364393	0.35498	0.251743	0.377	0.300832	0.306346	0.370581	0.307835
DEF6	0.348659	0.314987	0.276427	0.233603	0.24362	0.279548	0.330128	0.252571	0.349427	0.357828	0.264669	0.230765	0.30163	0.307223	0.376061	0.250924	0.324052	0.201051	0.320187	0.339564
PLEKHO1	0.222926	0.342158	0.27643	0.296001	0.27673	0.239455	0.351181	0.323456	0.314605	0.284813	0.307266	0.300143	0.267418	0.321476	0.354733	0.207156	0.293964	0.136225	0.304778	0.274894
UBR2	0.249966	0.373921	0.327484	0.299074	0.23797	0.356064	0.374791	0.372757	0.335266	0.361172	0.24815	0.178929	0.195989	0.229318	0.295371	0.344647	0.371924	0.370095	0.293611	0.268363
PHF20	0.369416	0.341119	0.342901	0.258923	0.281388	0.330498	0.253628	0.317323	0.253963	0.369897	0.314715	0.358989	0.372675	0.30583	0.36141	0.302928	0.319835	0.0814958	0.371509	0.271351
TYMP	0.25603	0.339906	0.363644	0.310726	0.28992	0.363521	0.336541	0.196083	0.13446	0.370884	0.343501	0.365814	0.372728	0.336034	0.354735	0.330115	0.374523	0.204557	0.330613	0.168596
SEC63	0.326695	0.353632	0.312331	0.26524	0.291298	0.308163	0.373797	0.353201	0.308847	0.347456	0.312124	0.371367	0.334136	0.340198	0.300885	0.373264	0.333657	0.337292	0.374384	0.350703
KPNA6	0.272356	0.288602	0.358567	0.37671	0.333865	0.336163	0.308686	0.34901	0.377766	0.357826	0.249338	0.24912	0.350306	0.297101	0.35229	0.321855	0.349964	0.182367	0.299314	0.313535
VIM	0.348706	0.0657347	0.280614	0.233599	0.214492	0.206794	0.37482	0.288907	0.314663	0.347443	0.302695	0.367197	0.343146	0.227521	0.354743	0.311681	0.315349	0.0999133	0.134055	0.345109
FAS	0.150875	0.370838	0.305422	0.168554	0.187418	0.183348	0.226948	0.367152	0.246627	0.338408	0.324458	0.375242	0.171646	0.334686	0.308297	0.0142316	0.160685	0.225508	0.331748	0.246164
RNASET2	0.2648	0.374845	0.320961	0.374345	0.319404	0.309692	0.275647	0.288947	0.375687	0.291686	0.184743	0.337263	0.327607	0.104302	0.24121	0.312883	0.330727	0.26059	0.234075	0.325491
CD44	0.258765	0.0799442	0.317944	0.363909	0.331462	0.244283	0.331279	0.280845	0.255302	0.281706	0.37263	0.343074	0.296705	0.351002	0.242438	0.361122	0.216927	0.237185	0.191078	0.355759
SLAMF7	0.35131	0.323766	0.0850989	0.316501	0.329982	0.216341	0.22324	0.371366	0.282677	0.284772	0.359474	0.330997	0.213152	0.323048	0.211452	0.224256	0.170694	0.307556	0.295748	0.172031
BTN3A1	0.182134	0.309037	0.353756	0.0402066	0.36996	0.239524	0.35217	0.304603	0.199494	0.236137	0.375366	0.318645	0.360081	0.327117	0.353767	0.261374	0.280345	0.34604	0.326616	0.0556565
PRKCH	0.326699	0.303284	0.239465	0.350652	0.341785	0.269885	0.302839	0.351672	0.300531	0.307139	0.28018	0.332656	0.335565	0.294381	0.359763	0.183142	0.309832	0.272179	0.293577	0.316534
IFNGR1	0.369423	0.128085	0.245112	0.319741	0.315737	0.358656	0.3542	0.323378	0.30185	0.278871	0.137996	0.364408	0.267423	0.18095	0.350908	0.167393	0.319859	0.32333	0.372278	0.15481
SH2D2A	0.27244	0.307975	0.0517897	0.37423	0.233593	0.374901	0.157129	0.314427	0.367448	0.332938	0.333491	0.250676	0.255537	0.359965	0.239532	0.324771	0.254513	0.244002	0.147135	0.333956
TNFRSF1B	0.302396	0.212089	0.299704	0.28695	0.3194	0.376137	0.359907	0.282372	0.335311	0.229989	0.308558	0.325093	0.347503	0.373047	0.321029	0.167384	0.243404	0.167786	0.369666	0.274891
POU2F2	0.31977	0.36329	0.181471	0.342271	0.249936	0.292361	0.34188	0.334124	0.190217	0.268795	0.0568263	0.260542	0.24733	0.0791952	0.192435	0.293037	0.354028	0.347514	0.108826	0.217472
BRD9	0.348699	0.282074	0.359822	0.374344	0.332702	0.256286	0.242585	0.344308	0.208387	0.364947	0.231829	0.284006	0.311047	0.297105	0.230191	0.343629	0.336328	0.377558	0.321263	0.355764
SNX1	0.132082	0.33317	0.304023	0.348009	0.295085	0.308162	0.371947	0.321641	0.3466	0.375573	0.229469	0.269051	0.340085	0.348364	0.242443	0.328935	0.326693	0.153456	0.246806	0.281103
BCLAF1	0.376937	0.164917	0.371223	0.350637	0.229392	0.367722	0.326913	0.350373	0.252724	0.339465	0.251979	0.36439	0.296707	0.320547	0.344017	0.277361	0.311382	0.35888	0.303679	0.339555
SLC39A9	0.359299	0.287259	0.322222	0.249496	0.308894	0.377392	0.279635	0.242244	0.25403	0.315205	0.226613	0.298159	0.367002	0.235274	0.357413	0.207148	0.213605	0.363159	0.238533	0.342375
ANK1	0.283264	0.23832	0.274631	0.171883	0.223158	0.376139	0.347078	0.360143	0.377163	0.335696	0.308555	0.233942	0.277233	0.274407	0.316592	0.0911862	0.277016	0.314377	0.273738	0.305016
RABEP1	0.354065	0.297029	0.279561	0.236671	0.332749	0.370342	0.347071	0.298205	0.371044	0.186161	0.292149	0.358992	0.245288	0.316148	0.373633	0.326072	0.355149	0.259282	0.31607	0.347894
NUP160	0.296405	0.289751	0.160516	0.316384	0.234884	0.362579	0.316219	0.334176	0.35925	0.284764	0.342221	0.235687	0.335568	0.308957	0.331894	0.334453	0.375441	0.221687	0.188759	0.331091
IKZF2	0.280292	0.13995	0.308242	0.286951	0.27233	0.288029	0.282602	0.355668	0.366377	0.151906	0.358351	0.204683	0.370165	0.324565	0.34571	0.323743	0.305303	0.306322	0.180445	0.255879
GRN	0.366826	0.320179	0.350815	0.34801	0.352876	0.285049	0.329162	0.291993	0.291307	0.348583	0.317617	0.259356	0.334119	0.283643	0.352301	0.367285	0.208809	0.270543	0.362085	0.243055
FAM13B	0.289425	0.348018	0.263037	0.366644	0.362795	0.285074	0.336575	0.348916	0.312962	0.344665	0.358287	0.375248	0.37648	0.180985	0.359767	0.324789	0.37184	0.367211	0.375881	0.35576
ARHGAP31	0.321122	0.276086	0.358564	0.161632	0.340564	0.331826	0.345048	0.285443	0.304394	0.377508	0.108559	0.361818	0.285469	0.316142	0.276347	0.361118	0.373065	0.326398	0.0986764	0.287129
SARS	0.258773	0.268011	0.36362	0.268425	0.330022	0.358653	0.338024	0.312657	0.296345	0.264535	0.31761	0.341489	0.317214	0.213038	0.239516	0.208622	0.338054	0.330784	0.311786	0.374307
RANBP3	0.352635	0.278491	0.33332	0.175081	0.251158	0.319511	0.292798	0.363005	0.269632	0.337122	0.232919	0.307516	0.376479	0.195175	0.330388	0.311686	0.260151	0.340171	0.260033	0.255884
ARID4A	0.294947	0.149502	0.29232	0.265238	0.319401	0.361337	0.251013	0.368466	0.35196	0.368292	0.34354	0.353256	0.326355	0.22609	0.354742	0.356282	0.25871	0.368624	0.343668	0.25901
PNPLA6	0.362122	0.344489	0.291061	0.158781	0.200852	0.281962	0.263906	0.275921	0.2882	0.295902	0.176291	0.269015	0.35031	0.222719	0.371122	0.240438	0.213561	0.223386	0.187625	0.0958351
ABCF2	0.359302	0.266806	0.316712	0.295981	0.297385	0.27767	0.244701	0.351768	0.169669	0.354931	0.224585	0.367225	0.285531	0.174284	0.276338	0.373256	0.281798	0.268905	0.23966	0.0992288
CHPF2	0.362928	0.358081	0.311313	0.292888	0.345385	0.306807	0.244704	0.358887	0.312968	0.282988	0.241829	0.283987	0.35453	0.163237	0.341611	0.183126	0.294984	0.221691	0.3306	0.333933
UBA6	0.316869	0.292099	0.365097	0.376702	0.196541	0.305401	0.335795	0.279387	0.324693	0.2959	0.362443	0.282338	0.279333	0.156803	0.277625	0.271684	0.368121	0.150235	0.297757	0.274862
GAB2	0.192688	0.205169	0.294176	0.239754	0.291228	0.33893	0.278246	0.284044	0.26562	0.302878	0.323315	0.204601	0.293817	0.289831	0.256211	0.32608	0.299641	0.257627	0.355453	0.227385
ATP6V0A1	0.31397	0.195659	0.344119	0.223882	0.32881	0.295439	0.239008	0.279385	0.339194	0.293035	0.358292	0.15029	0.35764	0.257403	0.274705	0.224282	0.268114	0.287314	0.338473	0.19436
PIAS1	0.373162	0.316249	0.367618	0.371664	0.368901	0.322226	0.258122	0.340049	0.375678	0.359639	0.329042	0.323535	0.334132	0.263829	0.248674	0.29042	0.277009	0.298292	0.363485	0.353588
SLC4A7	0.362159	0.22234	0.236341	0.331024	0.237956	0.285166	0.269583	0.365918	0.259807	0.366154	0.338273	0.338596	0.24727	0.285205	0.346874	0.236154	0.340745	0.330787	0.33313	0.214222
APBA2	0.226386	0.358091	0.369088	0.233578	0.31801	0.345749	0.284989	0.376649	0.341783	0.181222	0.264689	0.355663	0.31111	0.0611115	0.227072	0.193135	0.210738	0.375218	0.302661	0.281106
MAP2K3	0.113911	0.285809	0.366286	0.207336	0.274086	0.371176	0.325837	0.344191	0.246621	0.357841	0.327341	0.34005	0.372877	0.219488	0.260707	0.145841	0.257326	0.180169	0.344539	0.223774
TMSB10	0.205704	0.203622	0.334908	0.211004	0.321788	0.274695	0.302837	0.304587	0.276721	0.277358	0.358307	0.350163	0.269003	0.253149	0.225936	0.15016	0.280252	0.298242	0.278689	0.246172
RNF19A	0.266588	0.227637	0.319525	0.310722	0.187513	0.348259	0.345078	0.377802	0.332792	0.26457	0.329111	0.357709	0.292022	0.156765	0.35978	0.167422	0.306636	0.337303	0.345601	0.258984
GABARAPL2	0.266593	0.203581	0.336145	0.363913	0.169729	0.313933	0.239018	0.344189	0.373408	0.326039	0.373518	0.33727	0.265947	0.307227	0.3586	0.284776	0.359286	0.307565	0.257795	0.204422
SH3YL1	0.234209	0.300658	0.0757281	0.295999	0.35679	0.269884	0.207319	0.264276	0.269708	0.287719	0.359469	0.34003	0.367044	0.317472	0.260702	0.282881	0.10779	0.338732	0.354649	0.299
VCL	0.251306	0.359136	0.295426	0.355833	0.377645	0.361406	0.330119	0.360205	0.259871	0.315244	0.239311	0.334097	0.347597	0.174353	0.190826	0.228331	0.287879	0.136309	0.205996	0.339588
DAPK2	0.33364	0.109496	0.299726	0.204434	0.365439	0.269898	0.147411	0.248999	0.242334	0.244757	0.340254	0.240524	0.353312	0.271191	0.212815	0.183172	0.157633	0.363163	0.200041	0.0837233
NSMAF	0.213595	0.276078	0.34959	0.304986	0.367467	0.373597	0.31833	0.326205	0.153746	0.331611	0.121279	0.354389	0.254194	0.367979	0.198885	0.357784	0.36571	0.166518	0.325669	0.132874
ADSS	0.326704	0.362279	0.198772	0.217502	0.333995	0.289668	0.333434	0.375186	0.34942	0.342069	0.260374	0.318637	0.372669	0.295543	0.348274	0.374558	0.368122	0.228748	0.372268	0.223784
TIMP2	0.170712	0.116152	0.344111	0.336991	0.368948	0.251819	0.333433	0.346194	0.272292	0.311748	0.355072	0.338585	0.296686	0.356461	0.35474	0.300236	0.340722	0.188557	0.342644	0.34511
RFC1	0.37549	0.344474	0.299748	0.353596	0.359205	0.357358	0.323993	0.361963	0.291295	0.349894	0.373482	0.347593	0.370186	0.251217	0.220881	0.367243	0.374494	0.341365	0.215854	0.342383
CUL3	0.318145	0.284676	0.274737	0.277875	0.256549	0.359695	0.339802	0.299973	0.256834	0.311693	0.310462	0.347594	0.171619	0.30018	0.37363	0.328926	0.308068	0.250648	0.330601	0.207427
MYOM2	0.226399	0.130071	0.273058	0.322537	0.152476	0.262895	0.365248	0.257679	0.372184	0.290458	0.360338	0.213094	0.265953	0.167556	0.356045	0.377067	0.366859	0.0948339	0.36759	0.281016
ZZZ3	0.293902	0.310317	0.251788	0.37165	0.319408	0.377412	0.368023	0.367065	0.359248	0.314154	0.350981	0.337381	0.285515	0.301133	0.348269	0.287733	0.27874	0.267382	0.187596	0.37432
NSUN2	0.244875	0.219603	0.336141	0.353521	0.348086	0.236374	0.3149	0.301426	0.377159	0.338399	0.267842	0.370082	0.371268	0.249778	0.304049	0.14042	0.347272	0.15933	0.197268	0.369265
MRI1	0.240235	0.227649	0.305396	0.325619	0.203667	0.320995	0.26328	0.374041	0.14937	0.352553	0.338266	0.36722	0.264281	0.269547	0.104914	0.111476	0.309814	0.353316	0.349752	0.369302
BOD1L1	0.355196	0.377182	0.27477	0.345131	0.35529	0.216326	0.314204	0.314363	0.307423	0.307159	0.354165	0.235682	0.314308	0.365518	0.31667	0.342055	0.296366	0.238708	0.222762	0.290096
MAT2B	0.308059	0.283373	0.355987	0.194205	0.32182	0.312405	0.350083	0.268987	0.274095	0.33021	0.281509	0.360016	0.317341	0.269544	0.305507	0.354891	0.302382	0.306328	0.335146	0.125822
EDC4	0.338053	0.196809	0.309598	0.307801	0.294059	0.359722	0.273314	0.315843	0.12416	0.372034	0.147347	0.32516	0.329573	0.258798	0.234621	0.356269	0.179054	0.248987	0.229234	0.36927
TRIO	0.342012	0.375743	0.184573	0.301923	0.299423	0.354697	0.372892	0.365795	0.263125	0.362397	0.323316	0.282337	0.309341	0.302766	0.367705	0.31419	0.272419	0.137801	0.225595	0.347901
VCAN	0.164268	0.149521	0.309592	0.21762	0.34058	0.291078	0.325846	0.127763	0.236457	0.29045	0.303765	0.252463	0.180165	0.307235	0.373595	0.183123	0.360415	0.315916	0.302644	0.342357
CLEC16A	0.362157	0.283347	0.19356	0.194467	0.359201	0.283534	0.362256	0.3277	0.372167	0.375516	0.207685	0.235666	0.364266	0.301155	0.292407	0.241922	0.360414	0.273962	0.284399	0.307849
SKIV2L2	0.227872	0.359844	0.355989	0.220699	0.323605	0.336157	0.267655	0.299972	0.308828	0.348549	0.349791	0.320321	0.359052	0.377725	0.202043	0.316797	0.299652	0.312719	0.21587	0.274963
ZFYVE16	0.308094	0.377883	0.372479	0.322513	0.373442	0.330456	0.31839	0.368459	0.34664	0.287728	0.20265	0.330807	0.347628	0.334711	0.296562	0.346458	0.318134	0.177081	0.369661	0.30785
RIPOR1	0.315308	0.314242	0.369091	0.223898	0.161773	0.25354	0.368063	0.365932	0.303417	0.315224	0.0678877	0.264335	0.288881	0.341349	0.316672	0.315208	0.358064	0.244051	0.310221	0.331142
PNKP	0.275939	0.304263	0.251793	0.265272	0.366404	0.2655	0.284973	0.354579	0.288286	0.354911	0.333484	0.315974	0.309383	0.237011	0.35092	0.271682	0.347304	0.250846	0.348768	0.361452
PHF23	0.207071	0.353657	0.334824	0.331185	0.149339	0.264081	0.325812	0.371283	0.304401	0.278866	0.193275	0.321493	0.201091	0.298677	0.27951	0.361106	0.371853	0.18393	0.341278	0.154891
INPP4A	0.365665	0.377887	0.365102	0.353538	0.265687	0.273146	0.348167	0.318789	0.340593	0.344744	0.325696	0.318754	0.280978	0.366761	0.359769	0.297257	0.297873	0.320426	0.284395	0.331146
PSMA4	0.218233	0.15223	0.306755	0.181769	0.345393	0.311326	0.339814	0.368461	0.128751	0.264614	0.332138	0.350243	0.265909	0.356466	0.287979	0.205886	0.254557	0.306105	0.331754	0.19127
LSG1	0.336321	0.333163	0.359736	0.307798	0.349485	0.363574	0.331285	0.376506	0.243712	0.342098	0.363332	0.206201	0.303144	0.113755	0.248729	0.297252	0.266582	0.24725	0.26605	0.227367
CAPG	0.347337	0.284681	0.183352	0.325529	0.324718	0.36762	0.269577	0.358899	0.285353	0.373243	0.356289	0.335535	0.341438	0.22121	0.365047	0.308797	0.3473	0.307551	0.203536	0.292977
AP2S1	0.177436	0.337813	0.350825	0.307792	0.258424	0.355988	0.314074	0.36201	0.271171	0.364957	0.327358	0.24537	0.337206	0.371771	0.198895	0.35627	0.348732	0.335564	0.27019	0.277794
ADAM28	0.25733	0.346706	0.331856	0.286952	0.317042	0.331809	0.283686	0.287349	0.194577	0.219429	0.346588	0.296702	0.257493	0.307236	0.184622	0.338335	0.278806	0.270549	0.355458	0.296072
JADE2	0.264804	0.203572	0.340429	0.258931	0.312908	0.35869	0.369172	0.325107	0.374656	0.3578	0.241823	0.350269	0.242118	0.192088	0.342918	0.368341	0.346225	0.182332	0.296959	0.258986
LCP2	0.173765	0.294668	0.33765	0.371651	0.265648	0.170421	0.343791	0.260602	0.269671	0.315232	0.370696	0.301644	0.180089	0.260309	0.363555	0.124326	0.224979	0.265879	0.308025	0.148421
CTNNA1	0.324031	0.341133	0.210044	0.331158	0.135849	0.227043	0.350093	0.230707	0.214526	0.31282	0.228135	0.343264	0.348904	0.349715	0.309715	0.255201	0.336368	0.195976	0.286798	0.281012
PHKA2	0.269423	0.212092	0.358616	0.255809	0.351946	0.357464	0.358263	0.307701	0.331441	0.281641	0.318926	0.312771	0.268948	0.365517	0.319464	0.210469	0.314036	0.337304	0.292593	0.0586182
HSPA5	0.332035	0.236896	0.162237	0.371653	0.196512	0.193598	0.359906	0.257529	0.243616	0.357748	0.281493	0.310959	0.321535	0.305832	0.160547	0.314132	0.340672	0.347499	0.343647	0.233357
OFD1	0.104602	0.267974	0.068755	0.313533	0.289967	0.353712	0.142703	0.347488	0.317022	0.170608	0.286026	0.247256	0.354522	0.254476	0.341687	0.153028	0.139367	0.193716	0.313478	0.333931
WDR37	0.116025	0.271861	0.36508	0.353548	0.289933	0.172328	0.372902	0.32639	0.365486	0.216562	0.333489	0.343248	0.326306	0.338762	0.297938	0.375544	0.355149	0.174601	0.249256	0.277928
YTHDC2	0.343335	0.370833	0.205297	0.28696	0.31933	0.30667	0.366091	0.358901	0.291223	0.272934	0.303736	0.3172	0.372689	0.376836	0.193509	0.21657	0.362921	0.355691	0.212366	0.3451
POLR2B	0.325432	0.363301	0.265493	0.204446	0.288282	0.341721	0.373791	0.310986	0.34541	0.339456	0.281501	0.363129	0.314516	0.321429	0.291076	0.30022	0.348711	0.262707	0.309017	0.277934
FAM214A	0.225034	0.339925	0.202071	0.252914	0.289877	0.325224	0.304096	0.354578	0.375691	0.364956	0.345457	0.335533	0.35905	0.316119	0.309647	0.188751	0.335056	0.341506	0.295752	0.369271
ARAP2	0.297803	0.3445	0.256332	0.322486	0.331429	0.374888	0.280395	0.375278	0.174022	0.307164	0.354195	0.374024	0.351739	0.210221	0.366347	0.35489	0.241667	0.250745	0.29472	0.29285
TPR	0.177424	0.292117	0.323852	0.246251	0.346674	0.23639	0.355109	0.338532	0.318021	0.326081	0.353078	0.282278	0.365959	0.325902	0.326596	0.347465	0.371823	0.225487	0.174192	0.287079
KIAA0556	0.34456	0.284698	0.341682	0.233557	0.319334	0.357463	0.355103	0.375277	0.373419	0.376996	0.325708	0.344256	0.367179	0.314748	0.244214	0.26333	0.306569	0.187173	0.184191	0.281006
WWC3	0.292215	0.282078	0.334854	0.161768	0.367411	0.315068	0.341866	0.360179	0.282724	0.372095	0.34026	0.277161	0.353215	0.285213	0.233072	0.281715	0.299644	0.275851	0.351612	0.188165
FAM184B	0.216836	0.238308	0.336154	0.246232	0.330028	0.365061	0.281576	0.269148	0.291225	0.282888	0.343517	0.307494	0.357638	0.373056	0.228671	0.361167	0.290816	0.249168	0.350788	0.233338
MAP4	0.205742	0.338871	0.306732	0.165424	0.231012	0.358652	0.365241	0.368434	0.368932	0.255198	0.228139	0.25242	0.249136	0.330257	0.2378	0.268748	0.290821	0.314463	0.331774	0.265171
GOPC	0.374492	0.353631	0.366305	0.333908	0.263169	0.366335	0.363242	0.262734	0.274104	0.367323	0.353115	0.364322	0.314454	0.36677	0.264084	0.243527	0.333641	0.370108	0.328747	0.319592
USP28	0.309739	0.240798	0.127431	0.374248	0.191782	0.178191	0.202776	0.330865	0.317037	0.357796	0.282559	0.318697	0.228865	0.308963	0.31668	0.179609	0.266576	0.323366	0.268188	0.302022
HDAC9	0.315378	0.37296	0.372513	0.118709	0.34661	0.165673	0.371988	0.290579	0.275631	0.323738	0.203807	0.361862	0.237189	0.232275	0.231644	0.309918	0.322349	0.235599	0.191068	0.201463
RRM2B	0.362136	0.278485	0.355989	0.34788	0.248117	0.321035	0.2804	0.329462	0.314623	0.357807	0.327356	0.314322	0.33412	0.354982	0.29107	0.338369	0.247929	0.29054	0.377234	0.296076
ZNF800	0.360375	0.28981	0.367697	0.25295	0.345355	0.377279	0.318277	0.353142	0.269667	0.317735	0.296919	0.347692	0.366994	0.0808975	0.3725	0.346366	0.297871	0.34146	0.309022	0.376814
SNX29	0.140926	0.222347	0.281984	0.366647	0.239208	0.338938	0.357236	0.31716	0.234853	0.297192	0.251982	0.20451	0.374156	0.13428	0.363558	0.263319	0.351311	0.120441	0.220454	0.265173
RSF1	0.376937	0.240779	0.342886	0.286962	0.295042	0.33901	0.359391	0.367165	0.374699	0.370979	0.373481	0.272073	0.372741	0.276225	0.306761	0.224233	0.362102	0.338634	0.358836	0.34794
VPS13D	0.352668	0.311923	0.299722	0.369299	0.318038	0.340331	0.347038	0.337338	0.35528	0.352582	0.368397	0.24707	0.368614	0.343899	0.271511	0.295924	0.24337	0.183945	0.222783	0.363873
CELF2	0.330633	0.207435	0.322127	0.319673	0.373389	0.369065	0.370898	0.270434	0.362753	0.369886	0.194907	0.365977	0.28099	0.172985	0.256186	0.335751	0.246597	0.365998	0.322019	0.3106
FAM120A	0.338108	0.273276	0.317966	0.197944	0.138963	0.334821	0.374784	0.326401	0.331408	0.252683	0.250603	0.174719	0.329359	0.295544	0.315055	0.334447	0.365646	0.230786	0.331769	0.277868
R3HDM1	0.278739	0.314257	0.354693	0.328292	0.350487	0.352277	0.337952	0.276027	0.292547	0.330228	0.235964	0.2691	0.330896	0.23111	0.222395	0.259935	0.36217	0.304743	0.295731	0.129362
H6PD	0.3038	0.31624	0.363612	0.275012	0.269641	0.0670292	0.312039	0.162928	0.177337	0.327235	0.253414	0.315917	0.260618	0.286667	0.277571	0.208597	0.370727	0.237096	0.114599	0.243086
VAMP3	0.302399	0.274501	0.297964	0.23666	0.181597	0.300924	0.377453	0.287292	0.377158	0.337101	0.292139	0.37288	0.28545	0.371774	0.295366	0.198311	0.276888	0.176989	0.310215	0.207467
ARID1B	0.312454	0.334367	0.376171	0.310567	0.366449	0.291065	0.291779	0.374098	0.299481	0.364918	0.192366	0.298388	0.351751	0.363983	0.299718	0.337121	0.322413	0.137914	0.337463	0.283787
CLPTM1L	0.263739	0.336404	0.345677	0.262186	0.289964	0.291095	0.320623	0.35564	0.310052	0.332949	0.265526	0.355533	0.323534	0.323045	0.331844	0.172487	0.362943	0.375244	0.367593	0.223767
HEXB	0.351307	0.230385	0.162252	0.336912	0.26415	0.350806	0.302921	0.231929	0.234866	0.326088	0.303753	0.228744	0.235703	0.249783	0.287984	0.293033	0.235819	0.306139	0.317701	0.316517
LETMD1	0.33635	0.265336	0.251802	0.262137	0.360262	0.361312	0.322765	0.291988	0.105992	0.326059	0.343532	0.34769	0.340091	0.338761	0.222426	0.247699	0.300815	0.306143	0.317694	0.369292
FAM160A2	0.332043	0.300659	0.303984	0.27803	0.377556	0.377343	0.359386	0.35456	0.208401	0.263277	0.325704	0.376568	0.341433	0.357885	0.184592	0.337056	0.340691	0.353327	0.186797	0.181991
HERPUD1	0.356631	0.17305	0.23303	0.286964	0.335233	0.309628	0.326901	0.249028	0.272254	0.373242	0.306018	0.350358	0.270514	0.120371	0.36356	0.344735	0.36686	0.363165	0.374357	0.369298
PIK3CB	0.329583	0.304258	0.36512	0.220656	0.320772	0.339053	0.219623	0.290489	0.284329	0.363398	0.266758	0.315962	0.367146	0.328892	0.256283	0.258523	0.309766	0.365993	0.279904	0.331005
CYBA	0.376936	0.338851	0.183436	0.283869	0.369944	0.311315	0.37561	0.307724	0.24811	0.340829	0.212705	0.204686	0.357641	0.276229	0.371124	0.250952	0.305333	0.375283	0.232507	0.310622
HEBP2	0.123458	0.14816	0.268583	0.3693	0.299448	0.170311	0.27965	0.340032	0.208404	0.311743	0.236946	0.306152	0.250754	0.316131	0.317832	0.3525	0.324088	0.304744	0.310237	0.154926
MPHOSPH9	0.33207	0.276863	0.289635	0.121983	0.275597	0.358668	0.302915	0.325057	0.356764	0.267211	0.243141	0.371371	0.314396	0.37062	0.338935	0.319271	0.268106	0.321504	0.296963	0.184849
SIKE1	0.356625	0.337799	0.308177	0.355924	0.372137	0.369061	0.361203	0.320269	0.336485	0.335687	0.310457	0.357713	0.377611	0.336005	0.304034	0.331587	0.348707	0.272216	0.346555	0.358507
RRP12	0.319768	0.0818295	0.257999	0.342313	0.22159	0.36906	0.356169	0.317244	0.140159	0.294618	0.320106	0.32049	0.377609	0.373032	0.152374	0.341038	0.140912	0.332555	0.0744221	0.290065
TTC17	0.284855	0.355389	0.254942	0.355914	0.350482	0.32657	0.319295	0.306303	0.292556	0.316786	0.334785	0.288786	0.375236	0.216385	0.371126	0.36494	0.365708	0.357627	0.304766	0.331054
FOXN3	0.276995	0.361065	0.289598	0.262183	0.320798	0.316645	0.356171	0.285602	0.372114	0.367273	0.339082	0.201134	0.265915	0.257401	0.294253	0.30716	0.314058	0.228755	0.257761	0.290186
AP5M1	0.362167	0.351206	0.365118	0.271296	0.300504	0.256203	0.346491	0.275728	0.212558	0.35625	0.260379	0.323414	0.370174	0.291386	0.241243	0.302829	0.344614	0.243969	0.324391	0.22376
ANAPC4	0.335038	0.1239	0.195718	0.361423	0.373372	0.370348	0.312051	0.323501	0.375638	0.309967	0.363331	0.363119	0.309381	0.254456	0.313925	0.201259	0.346228	0.353346	0.350789	0.369289
KCNQ1	0.374503	0.325784	0.103924	0.286965	0.184426	0.260699	0.316204	0.37287	0.324688	0.356259	0.366503	0.285661	0.377609	0.255992	0.285139	0.0648164	0.333619	0.166522	0.180469	0.125831
THRAP3	0.362169	0.13262	0.292395	0.310662	0.363855	0.353707	0.326917	0.364486	0.351942	0.338405	0.317602	0.245465	0.363145	0.32051	0.260683	0.280477	0.281731	0.153385	0.224386	0.376812
LY75	0.20394	0.320171	0.358608	0.246231	0.348061	0.369046	0.358264	0.374101	0.300549	0.375594	0.363325	0.303064	0.334286	0.272882	0.367696	0.26572	0.368124	0.367191	0.325672	0.342392
ARID4B	0.351305	0.241985	0.285189	0.301993	0.335236	0.348254	0.305252	0.355653	0.315769	0.349906	0.314676	0.282311	0.307713	0.246355	0.344092	0.329016	0.319813	0.324998	0.35684	0.268289
KIF1B	0.264805	0.137351	0.277651	0.204369	0.254036	0.339007	0.256726	0.317284	0.281447	0.122805	0.313147	0.129971	0.29376	0.327149	0.289536	0.361169	0.243433	0.365789	0.319042	0.181929
TBC1D22A	0.302401	0.241977	0.250399	0.350706	0.29124	0.313794	0.211244	0.357571	0.295035	0.326074	0.314717	0.337314	0.375229	0.301185	0.334864	0.181187	0.216838	0.29199	0.345565	0.336837
SYNE2	0.277001	0.370826	0.163867	0.286966	0.259789	0.296516	0.318471	0.350353	0.2786	0.249436	0.338285	0.307504	0.226667	0.285264	0.372605	0.332857	0.340697	0.364423	0.29932	0.358515
FAM168A	0.182119	0.110603	0.276351	0.201569	0.291243	0.175163	0.325829	0.215415	0.225101	0.234569	0.358302	0.325034	0.237267	0.351046	0.281899	0.324877	0.358016	0.122434	0.305784	0.366658
RELT	0.343355	0.200944	0.267013	0.333893	0.343944	0.232973	0.307341	0.232066	0.190202	0.344743	0.323309	0.321656	0.228854	0.371759	0.311168	0.30994	0.364187	0.296665	0.352747	0.345256
GALC	0.365661	0.264512	0.250407	0.331188	0.342993	0.376105	0.366031	0.290503	0.229342	0.302857	0.364633	0.15211	0.14357	0.121837	0.339017	0.240429	0.366862	0.270425	0.279894	0.175098
NOP58	0.332068	0.248631	0.336174	0.331182	0.255297	0.370348	0.362243	0.371425	0.329981	0.309981	0.288665	0.348978	0.309323	0.311978	0.31117	0.213511	0.352663	0.277024	0.282186	0.345257
SZRD1	0.2417	0.27446	0.371173	0.339677	0.372161	0.353662	0.337842	0.354551	0.373379	0.338407	0.254636	0.341449	0.314433	0.359089	0.327526	0.346378	0.347307	0.259353	0.273749	0.20439
CUL1	0.297844	0.352391	0.349652	0.204289	0.355247	0.36634	0.358256	0.365912	0.311878	0.23617	0.240746	0.355651	0.360128	0.193316	0.244265	0.232856	0.312511	0.360226	0.303659	0.236867
CYFIP2	0.360411	0.215775	0.333277	0.31359	0.281435	0.330438	0.350073	0.367018	0.265673	0.301338	0.256943	0.346191	0.25078	0.367976	0.329319	0.259905	0.354032	0.216613	0.214725	0.296078
TAB2	0.341967	0.273281	0.295351	0.275033	0.346621	0.371143	0.254708	0.309266	0.274152	0.305743	0.305143	0.161032	0.332656	0.164774	0.365038	0.264556	0.212302	0.36699	0.231382	0.277792
EIF2AK2	0.302402	0.152176	0.257957	0.271275	0.302112	0.354681	0.313061	0.362026	0.343047	0.339483	0.207682	0.3415	0.332623	0.324555	0.32751	0.181254	0.324063	0.309277	0.245644	0.217432
USP36	0.37309	0.345811	0.271521	0.249601	0.227722	0.313881	0.338806	0.375258	0.19655	0.326079	0.179503	0.351818	0.316001	0.283592	0.327513	0.319273	0.365649	0.237156	0.11964	0.214177
KMT2C	0.360413	0.316267	0.353677	0.33962	0.312958	0.300964	0.362213	0.350347	0.35677	0.317787	0.372615	0.211772	0.372705	0.321469	0.248684	0.323686	0.300761	0.159335	0.291544	0.2589
PUM2	0.324051	0.346705	0.32098	0.371591	0.243724	0.35367	0.339784	0.282448	0.248101	0.352563	0.37354	0.206108	0.327647	0.321448	0.342917	0.334473	0.339315	0.159341	0.354641	0.227371
ZFR	0.368129	0.359849	0.299744	0.369288	0.358159	0.329225	0.330201	0.334168	0.346657	0.289063	0.317624	0.326396	0.344299	0.349709	0.359772	0.356271	0.368125	0.277029	0.284416	0.236782
TRAF1	0.29786	0.160362	0.322198	0.175077	0.218587	0.296519	0.338814	0.364483	0.230939	0.326062	0.22948	0.351816	0.325169	0.243203	0.170315	0.0717419	0.336317	0.26892	0.253343	0.181867
RC3H2	0.319754	0.374834	0.323861	0.307775	0.342986	0.30543	0.363237	0.290516	0.366374	0.334498	0.321946	0.277227	0.367166	0.1764	0.315162	0.301365	0.365717	0.332554	0.338461	0.246072
SOAT1	0.318098	0.174123	0.341618	0.366657	0.355258	0.263012	0.289701	0.2388	0.21458	0.356263	0.246738	0.346183	0.279312	0.313214	0.20534	0.176881	0.311381	0.329688	0.317063	0.310706
GDI2	0.364145	0.179459	0.316681	0.376702	0.36892	0.141026	0.322761	0.170091	0.214523	0.337107	0.354195	0.31261	0.327772	0.263873	0.211479	0.316807	0.322365	0.374033	0.330574	0.191263
PRDM1	0.170735	0.218271	0.35082	0.281047	0.244983	0.336159	0.326909	0.376583	0.361761	0.16735	0.364616	0.300081	0.110146	0.211799	0.234639	0.0964735	0.35268	0.32948	0.377771	0.333919
TMCC3	0.128802	0.0999696	0.227174	0.376705	0.278632	0.267051	0.373754	0.265958	0.30439	0.366138	0.160112	0.264452	0.354527	0.289925	0.222535	0.375579	0.343404	0.27221	0.283293	0.328312
ATP11B	0.330699	0.341114	0.244272	0.313573	0.288198	0.222499	0.313063	0.35757	0.377742	0.297188	0.22813	0.327615	0.264283	0.307253	0.344088	0.337048	0.330636	0.269009	0.35399	0.281156
CDK14	0.123505	0.132922	0.370435	0.223894	0.272328	0.285115	0.349379	0.287317	0.361797	0.352551	0.308479	0.139441	0.361992	0.316112	0.289544	0.358733	0.290792	0.334135	0.372266	0.037612
SEC61A1	0.333658	0.305651	0.212801	0.281044	0.338228	0.315077	0.368052	0.30618	0.355338	0.307144	0.256892	0.36023	0.264313	0.2003	0.354727	0.377093	0.365651	0.28551	0.356838	0.277789
PPP1R12A	0.373071	0.314226	0.352255	0.358529	0.236475	0.370349	0.308394	0.358883	0.354284	0.375593	0.314677	0.370108	0.225554	0.289971	0.331847	0.31288	0.371837	0.250806	0.357935	0.366641
CROCC	0.322428	0.243296	0.262859	0.371597	0.279779	0.263026	0.231779	0.277209	0.278576	0.349846	0.207679	0.219949	0.314475	0.261966	0.259556	0.265725	0.374518	0.17178	0.254358	0.129379
POLR3E	0.340665	0.253786	0.354691	0.214086	0.340508	0.273098	0.368059	0.312683	0.310042	0.348602	0.307279	0.372821	0.355538	0.217838	0.260701	0.264555	0.369429	0.296653	0.184187	0.239749
ATP2B4	0.300749	0.210594	0.15394	0.313562	0.252705	0.362503	0.237683	0.360062	0.282616	0.216524	0.310449	0.310958	0.218338	0.274417	0.355957	0.0717658	0.261898	0.304714	0.301099	0.316383
ZC3H11A	0.339335	0.299544	0.370478	0.307803	0.203706	0.372595	0.301742	0.357569	0.206845	0.373244	0.369706	0.285559	0.304645	0.161429	0.313896	0.246407	0.360453	0.361918	0.368373	0.339644
FLYWCH1	0.375439	0.328658	0.33329	0.36666	0.358161	0.334815	0.238941	0.334167	0.248023	0.373217	0.209195	0.318732	0.275895	0.320538	0.297976	0.364963	0.348739	0.349	0.208515	0.374213
UNKL	0.256048	0.297022	0.352216	0.233576	0.320756	0.357362	0.296172	0.327598	0.242365	0.164487	0.333467	0.332552	0.2706	0.318988	0.302515	0.205872	0.275964	0.296648	0.355457	0.345225
TBXAS1	0.222952	0.299561	0.30962	0.151592	0.227709	0.365034	0.373837	0.298158	0.304388	0.357808	0.246788	0.28403	0.315826	0.359984	0.274743	0.1599	0.344562	0.243982	0.301125	0.275009
PARP12	0.348716	0.255026	0.371149	0.325613	0.374708	0.373621	0.357231	0.353335	0.275563	0.370895	0.354191	0.330825	0.3727	0.2805	0.377316	0.169425	0.272361	0.348972	0.310224	0.339675
ALDH18A1	0.330627	0.317556	0.186439	0.230636	0.288225	0.327486	0.232845	0.367095	0.343939	0.35775	0.200266	0.33731	0.26897	0.241592	0.281951	0.0939043	0.355143	0.303275	0.356837	0.105839
TARBP1	0.370764	0.245809	0.346937	0.239784	0.205505	0.373627	0.350065	0.291958	0.232181	0.246458	0.343519	0.197461	0.317365	0.359987	0.186505	0.277356	0.344621	0.364391	0.218081	0.188154
MXD1	0.34074	0.299552	0.353699	0.277979	0.339195	0.362517	0.330194	0.252523	0.346599	0.367268	0.228126	0.321521	0.317358	0.301194	0.172293	0.337041	0.329768	0.303164	0.352729	0.168299
CDK17	0.297805	0.330368	0.372512	0.366651	0.289821	0.34691	0.336539	0.339978	0.314563	0.285852	0.356289	0.267503	0.264236	0.348384	0.277595	0.33581	0.241746	0.290543	0.276521	0.191256
SLC2A3	0.275946	0.377206	0.317922	0.305047	0.269621	0.303949	0.339804	0.220088	0.332755	0.356262	0.240732	0.216636	0.225394	0.336029	0.370401	0.368331	0.207077	0.301603	0.34046	0.138537
CTDP1	0.303776	0.163408	0.280652	0.105635	0.311817	0.369054	0.362234	0.332468	0.328835	0.300254	0.377422	0.34015	0.131512	0.366776	0.374971	0.202674	0.308076	0.272199	0.364716	0.12584
YBX3	0.297846	0.160372	0.299711	0.204348	0.249841	0.312292	0.299883	0.226663	0.297434	0.241883	0.249306	0.360222	0.228837	0.240157	0.338936	0.221059	0.146326	0.285474	0.230339	0.369196
WNK1	0.303865	0.321299	0.25789	0.342283	0.265669	0.372502	0.349381	0.360068	0.310094	0.294573	0.24934	0.199309	0.314451	0.180918	0.283506	0.366058	0.358029	0.265885	0.345596	0.358409
CCAR1	0.210708	0.227631	0.192472	0.376708	0.355331	0.187738	0.372917	0.355736	0.350516	0.347439	0.244457	0.375212	0.311092	0.190477	0.178158	0.116708	0.366853	0.323527	0.314794	0.353538
OGFR	0.205678	0.29571	0.366345	0.32829	0.274124	0.329347	0.346422	0.347579	0.23488	0.3178	0.267854	0.252447	0.301636	0.317483	0.259666	0.285906	0.286166	0.343196	0.301098	0.278011
QSER1	0.300792	0.351205	0.254822	0.307772	0.325945	0.340321	0.276639	0.343124	0.331416	0.362334	0.369719	0.295235	0.211767	0.276233	0.341718	0.307148	0.368131	0.353237	0.232509	0.174849
ACAA1	0.268075	0.25283	0.366343	0.361416	0.305924	0.36628	0.288372	0.350303	0.333946	0.269979	0.359466	0.27705	0.317324	0.272828	0.367676	0.293025	0.293933	0.264425	0.256427	0.278013
HDAC7	0.354071	0.275965	0.179686	0.292885	0.332781	0.349609	0.339759	0.374108	0.25694	0.357819	0.266714	0.223382	0.371439	0.291359	0.323841	0.202878	0.286135	0.351638	0.330571	0.336831
SFSWAP	0.327875	0.350134	0.231657	0.281041	0.3314	0.319422	0.216153	0.372668	0.179847	0.362341	0.358333	0.317356	0.353387	0.237025	0.239422	0.3219	0.326726	0.365973	0.170799	0.236839
TNK2	0.23584	0.311935	0.294191	0.347921	0.365462	0.242455	0.365282	0.275933	0.361758	0.367247	0.093685	0.292082	0.23081	0.169775	0.291063	0.316792	0.327899	0.249042	0.337448	0.21096
MON2	0.321146	0.164957	0.372586	0.223845	0.363843	0.340386	0.34279	0.272117	0.36383	0.335793	0.270078	0.375227	0.307653	0.325871	0.352307	0.312825	0.292246	0.213247	0.270176	0.239774
GPBP1	0.354072	0.299558	0.282005	0.325552	0.327032	0.352288	0.331303	0.357567	0.336461	0.354912	0.355047	0.295233	0.292008	0.294401	0.359778	0.283098	0.374506	0.249062	0.352749	0.30211
DGAT2	0.339358	0.259134	0.370469	0.255725	0.325944	0.345607	0.32801	0.338547	0.365478	0.370938	0.238349	0.307493	0.12056	0.240031	0.297946	0.163029	0.286141	0.315953	0.305799	0.227447
CS	0.179984	0.244598	0.373619	0.174788	0.330017	0.339011	0.294875	0.332466	0.332751	0.377061	0.269173	0.317359	0.350246	0.313205	0.265383	0.300231	0.318166	0.364384	0.367582	0.105801
ELMO2	0.19265	0.306834	0.313845	0.262167	0.365456	0.263057	0.33788	0.279307	0.324734	0.341094	0.280212	0.35026	0.104978	0.302738	0.329334	0.338378	0.309795	0.25423	0.31022	0.0993292
WAPL	0.302383	0.26931	0.352264	0.322452	0.336498	0.31506	0.234244	0.29195	0.377177	0.32186	0.326763	0.307588	0.312634	0.154285	0.316647	0.280456	0.329752	0.207883	0.229241	0.277833
VMP1	0.192619	0.372932	0.262972	0.366622	0.221586	0.292454	0.353424	0.299981	0.328833	0.34985	0.292143	0.351732	0.335422	0.27289	0.333288	0.337045	0.373072	0.23389	0.358842	0.0684771
APPBP2	0.351302	0.33536	0.341654	0.310586	0.365458	0.36132	0.294867	0.33087	0.315749	0.293028	0.338284	0.347675	0.332631	0.294387	0.311309	0.288986	0.339309	0.282374	0.348783	0.223791
EIF4B	0.325427	0.269304	0.308258	0.161902	0.366397	0.237762	0.278245	0.330868	0.249852	0.236145	0.34886	0.320457	0.359042	0.279149	0.219143	0.271702	0.26813	0.18227	0.208482	0.277836
BICRA	0.351324	0.248625	0.29538	0.246212	0.327009	0.377275	0.332206	0.279411	0.158997	0.359665	0.172385	0.337307	0.376658	0.301131	0.183474	0.359665	0.35931	0.262687	0.284435	0.316364
RPL18	0.332058	0.307949	0.353743	0.333983	0.34054	0.268726	0.332209	0.34613	0.305957	0.339445	0.370698	0.315958	0.367156	0.377688	0.254903	0.352512	0.297914	0.250736	0.245654	0.33395
U2AF2	0.218395	0.175947	0.344168	0.262169	0.335332	0.277608	0.337889	0.321484	0.331457	0.331649	0.278997	0.270431	0.284021	0.235298	0.371128	0.341078	0.346245	0.101128	0.339403	0.363861
EPN1	0.179988	0.335396	0.327462	0.271415	0.295052	0.279536	0.309509	0.351695	0.323584	0.216501	0.196421	0.314493	0.267445	0.301171	0.361394	0.103007	0.340646	0.207889	0.30477	0.233612
MED29	0.319862	0.215806	0.363642	0.171906	0.327005	0.297972	0.333424	0.326357	0.206902	0.356258	0.226624	0.368637	0.25747	0.352362	0.245194	0.305729	0.341993	0.270562	0.198731	0.358521
ZNF275	0.327881	0.333153	0.248726	0.161995	0.348076	0.269875	0.309498	0.37525	0.340551	0.28587	0.329113	0.284248	0.257624	0.27752	0.253499	0.13066	0.346257	0.354398	0.194953	0.268292
MTMR1	0.284943	0.257836	0.377351	0.118616	0.354273	0.375022	0.342786	0.338551	0.328832	0.338382	0.371542	0.353355	0.180129	0.34274	0.3221	0.268757	0.359314	0.323328	0.212377	0.198033
HAGH	0.260184	0.288604	0.333355	0.214258	0.274121	0.302547	0.354217	0.218452	0.237966	0.244783	0.332137	0.287434	0.330867	0.254444	0.244242	0.127562	0.321158	0.288863	0.198728	0.265177
RNF4	0.343321	0.274494	0.302574	0.230513	0.226206	0.25042	0.323985	0.257642	0.362797	0.3634	0.21201	0.324981	0.173362	0.260315	0.370399	0.315247	0.300787	0.134703	0.296964	0.366625
CASP8	0.351348	0.243298	0.327448	0.118627	0.323656	0.32106	0.370282	0.240495	0.206877	0.342125	0.244429	0.330819	0.36016	0.377683	0.331909	0.283115	0.357976	0.233886	0.222798	0.198036
TSPAN32	0.329516	0.373924	0.373586	0.281036	0.269617	0.220869	0.173489	0.34316	0.317981	0.29303	0.236985	0.225522	0.268984	0.224442	0.345658	0.187349	0.156169	0.375225	0.305822	0.233649
TAF2	0.318093	0.293162	0.349671	0.347935	0.36896	0.259539	0.366964	0.265853	0.252748	0.359654	0.260358	0.353313	0.306231	0.118841	0.227086	0.222639	0.33205	0.293665	0.36208	0.252953
HIPK2	0.232417	0.303221	0.283385	0.366621	0.332762	0.361294	0.268774	0.344199	0.245033	0.35962	0.300397	0.312756	0.32763	0.2293	0.254954	0.104171	0.203925	0.0813371	0.317675	0.355806
TNPO3	0.322397	0.250212	0.297939	0.371723	0.265666	0.36251	0.308575	0.325171	0.125939	0.153129	0.326761	0.223379	0.350371	0.300181	0.201998	0.357786	0.264831	0.326353	0.269344	0.220556
LPAR2	0.12547	0.372929	0.254977	0.197991	0.310057	0.319437	0.294342	0.337343	0.289852	0.153141	0.3233	0.375217	0.362	0.283616	0.265452	0.247701	0.190984	0.357715	0.374382	0.350651
CTSA	0.0635193	0.289755	0.277628	0.268427	0.134484	0.336169	0.197787	0.27041	0.371046	0.342114	0.286024	0.341364	0.375261	0.234026	0.227151	0.353947	0.226331	0.268916	0.340476	0.290097
SUGP2	0.287842	0.338869	0.344026	0.239994	0.278544	0.339013	0.164824	0.37779	0.28826	0.309909	0.347794	0.355628	0.280775	0.365513	0.264066	0.189098	0.290871	0.3144	0.314807	0.246243
CNN2	0.29222	0.219551	0.136802	0.36662	0.258346	0.23775	0.374804	0.312585	0.333962	0.372094	0.231799	0.376581	0.162693	0.190487	0.330374	0.331593	0.375469	0.277038	0.249234	0.299009
ABCA7	0.343339	0.369814	0.329202	0.172062	0.339182	0.362512	0.365266	0.306189	0.187414	0.29041	0.338279	0.353173	0.376571	0.149745	0.203453	0.253923	0.371852	0.265995	0.305812	0.342354
BTBD1	0.327903	0.252858	0.212769	0.331154	0.286871	0.299844	0.330218	0.347652	0.264164	0.377049	0.21057	0.370105	0.180117	0.36399	0.325336	0.312836	0.349982	0.275943	0.363463	0.3507
SBNO2	0.0978518	0.369815	0.36513	0.271454	0.371032	0.371236	0.366951	0.264434	0.303392	0.259962	0.356288	0.31872	0.298288	0.258835	0.357445	0.283034	0.309827	0.317364	0.341284	0.198153
ANKS1A	0.311358	0.259128	0.183447	0.307776	0.356751	0.316623	0.215207	0.237261	0.167676	0.323675	0.29315	0.259379	0.357647	0.24468	0.186465	0.113138	0.202412	0.211737	0.351604	0.230504
AP3D1	0.162489	0.273277	0.315045	0.265168	0.340552	0.349549	0.283698	0.238853	0.325953	0.280407	0.173261	0.303161	0.303047	0.31612	0.354758	0.28479	0.30381	0.211753	0.198725	0.374209
ZNF76	0.333612	0.293167	0.294184	0.286969	0.29948	0.372553	0.294877	0.304626	0.18331	0.339472	0.292146	0.371368	0.306224	0.125606	0.179662	0.34742	0.365647	0.244015	0.285724	0.313576
GNAI3	0.173752	0.347988	0.329282	0.145414	0.312902	0.349546	0.365194	0.232085	0.226286	0.324856	0.362438	0.321524	0.230713	0.349712	0.268573	0.37559	0.332072	0.320497	0.364687	0.347958
IPO5	0.348696	0.336431	0.371198	0.325562	0.324743	0.263977	0.244792	0.282382	0.264212	0.195016	0.335944	0.295311	0.37023	0.28522	0.209992	0.356273	0.200716	0.290521	0.122387	0.274969
OAT	0.272441	0.195672	0.352207	0.0806775	0.330015	0.237806	0.321396	0.370132	0.230958	0.284799	0.12983	0.372694	0.277167	0.260312	0.186509	0.265713	0.300777	0.270488	0.250502	0.201493
WDR3	0.322384	0.27682	0.37368	0.292884	0.295056	0.295478	0.350075	0.329391	0.373424	0.307103	0.377432	0.340154	0.371437	0.300187	0.258014	0.256497	0.344586	0.185766	0.236251	0.307894
PKN2	0.283228	0.335389	0.325242	0.366618	0.363863	0.283514	0.266401	0.291982	0.36747	0.280398	0.26467	0.347519	0.282431	0.359118	0.244164	0.330129	0.250028	0.260461	0.329824	0.249549
TRAM2	0.229504	0.312994	0.322192	0.242893	0.119227	0.263978	0.338823	0.337321	0.268492	0.23	0.338282	0.195983	0.311127	0.312007	0.236437	0.163004	0.257324	0.367042	0.273709	0.217495
DGKA	0.33807	0.29569	0.277652	0.265167	0.366394	0.33617	0.332238	0.332464	0.149345	0.353853	0.363327	0.326384	0.166479	0.32713	0.253521	0.204041	0.342011	0.357714	0.182045	0.148503
ANKRD44	0.373074	0.316266	0.286359	0.36923	0.330013	0.371196	0.345045	0.364476	0.242351	0.309904	0.282552	0.269081	0.359058	0.334705	0.348283	0.349825	0.286112	0.320348	0.232496	0.350697
KARS	0.290844	0.227655	0.340361	0.194202	0.324735	0.371196	0.305231	0.264457	0.308813	0.294553	0.285028	0.318717	0.361958	0.291382	0.254807	0.347423	0.297911	0.358874	0.276508	0.191363
SPEN	0.216897	0.338841	0.341708	0.220624	0.372151	0.187731	0.314175	0.329376	0.363836	0.352565	0.163126	0.231961	0.34324	0.304308	0.216237	0.327273	0.289408	0.0727631	0.249236	0.358405
ZC3H15	0.205768	0.15329	0.331934	0.249714	0.291309	0.3547	0.316188	0.296829	0.258385	0.344755	0.357291	0.372704	0.270598	0.227512	0.279607	0.300217	0.376893	0.329578	0.349754	0.0991569
MAP2K4	0.306658	0.331728	0.369128	0.290177	0.206928	0.355997	0.278218	0.310979	0.158921	0.250988	0.347796	0.298374	0.364421	0.171385	0.372561	0.265719	0.281794	0.230819	0.372295	0.316429
SLK	0.283275	0.0767123	0.306686	0.239876	0.246614	0.32105	0.358226	0.34141	0.230947	0.359615	0.243146	0.374035	0.223441	0.258845	0.354765	0.321873	0.329394	0.139455	0.346544	0.305005
CYB5R4	0.299574	0.284672	0.357378	0.358536	0.291345	0.224159	0.313046	0.260622	0.351959	0.37459	0.181112	0.232034	0.225378	0.192057	0.369092	0.347425	0.335127	0.204569	0.336244	0.283859
PRKCQ	0.370766	0.352418	0.292457	0.242928	0.351958	0.372481	0.299885	0.341468	0.374686	0.373253	0.347798	0.338739	0.257454	0.240104	0.37609	0.265714	0.369426	0.37403	0.245678	0.316415
ASB1	0.300788	0.212068	0.341703	0.299025	0.236506	0.331818	0.300695	0.318767	0.183287	0.36989	0.377433	0.228843	0.290491	0.232296	0.23465	0.349896	0.25608	0.270534	0.192551	0.217482
FAM107B	0.356697	0.218333	0.251767	0.240012	0.33384	0.377321	0.250878	0.317178	0.361794	0.308694	0.367538	0.290652	0.304707	0.297092	0.338937	0.335791	0.269442	0.330829	0.255065	0.265179
TBC1D1	0.257273	0.314984	0.362468	0.316477	0.339246	0.325264	0.368061	0.192126	0.339165	0.375586	0.372622	0.207813	0.307693	0.325898	0.366351	0.276124	0.347276	0.291998	0.374365	0.0772532
CDK13	0.373091	0.333141	0.359702	0.339634	0.278572	0.346902	0.359387	0.355756	0.239258	0.374586	0.291149	0.30148	0.347526	0.323043	0.31788	0.352517	0.342017	0.206249	0.36207	0.35848
MTHFD2	0.0937948	0.310304	0.306723	0.252926	0.319342	0.344082	0.335762	0.355754	0.212633	0.320911	0.280189	0.346044	0.361952	0.288144	0.317879	0.154361	0.327836	0.334137	0.371515	0.201472
SLC9A7	0.339326	0.199709	0.281889	0.342286	0.242392	0.311264	0.330214	0.340149	0.341814	0.27453	0.285032	0.284121	0.275924	0.269555	0.302484	0.341009	0.297902	0.290571	0.305789	0.290245
FOXJ2	0.0665284	0.37576	0.354681	0.191134	0.243648	0.217743	0.256682	0.284125	0.371047	0.361193	0.246795	0.218138	0.35168	0.258846	0.277609	0.37701	0.315385	0.0467009	0.371494	0.296016
YBX1	0.146359	0.121142	0.330445	0.142368	0.233376	0.370354	0.183504	0.37647	0.146864	0.370953	0.266708	0.299967	0.252387	0.26665	0.341712	0.284797	0.344561	0.260443	0.264735	0.145169
PDE4A	0.286092	0.175943	0.22585	0.135641	0.350466	0.367695	0.356178	0.287358	0.33529	0.302937	0.222895	0.298219	0.357719	0.238491	0.369049	0.352535	0.364142	0.190571	0.222793	0.333876
PPP2R5A	0.121681	0.180989	0.220852	0.319704	0.330007	0.327396	0.210387	0.144834	0.215939	0.35386	0.264683	0.33556	0.27059	0.345556	0.329234	0.212129	0.157688	0.287303	0.261213	0.299011
ELAVL1	0.360443	0.29094	0.259573	0.369205	0.282702	0.359796	0.231029	0.343235	0.329979	0.276119	0.170826	0.375235	0.2905	0.258842	0.295481	0.278944	0.255997	0.317306	0.343664	0.271412
DIP2B	0.348748	0.372933	0.172262	0.353505	0.314653	0.253611	0.342756	0.353317	0.23926	0.289053	0.206453	0.148843	0.26744	0.305831	0.20208	0.305725	0.376911	0.146922	0.322047	0.281215
SMARCD1	0.205667	0.30797	0.269781	0.347885	0.315761	0.239439	0.317422	0.343215	0.324703	0.309954	0.29215	0.346166	0.255578	0.238487	0.315117	0.314085	0.349931	0.320352	0.299306	0.26518
KDM4A	0.260161	0.367756	0.245193	0.369207	0.241106	0.334826	0.326891	0.269119	0.338193	0.343582	0.253396	0.346168	0.335479	0.177777	0.292365	0.365006	0.327879	0.355647	0.287924	0.204275
NFYC	0.335069	0.185089	0.32925	0.148705	0.302098	0.313765	0.347102	0.320322	0.258343	0.274571	0.164367	0.238806	0.303187	0.34676	0.34033	0.27298	0.329747	0.304728	0.224391	0.361498
CD84	0.27238	0.263348	0.311219	0.36921	0.299466	0.303986	0.349383	0.367083	0.340573	0.364945	0.263433	0.272045	0.324962	0.317484	0.259692	0.283136	0.232471	0.220066	0.366729	0.371606
ELOVL1	0.160727	0.344484	0.269773	0.33962	0.20234	0.309579	0.361092	0.303081	0.284261	0.359628	0.342194	0.301482	0.355572	0.258837	0.265365	0.298804	0.324055	0.353126	0.338479	0.316443
SPI1	0.278758	0.300645	0.361326	0.325563	0.300513	0.323944	0.374806	0.33088	0.343941	0.377019	0.325685	0.312764	0.235713	0.274396	0.313772	0.327257	0.359312	0.350402	0.333126	0.361497
ZBTB11	0.332057	0.205175	0.277669	0.305035	0.271169	0.325338	0.336581	0.238843	0.279862	0.359628	0.352062	0.31717	0.347671	0.258832	0.253542	0.363399	0.368134	0.368588	0.375053	0.342318
ATXN3	0.305342	0.166218	0.296566	0.142374	0.291296	0.259634	0.31205	0.280939	0.133546	0.285928	0.308633	0.347629	0.354526	0.357915	0.377302	0.359658	0.376891	0.199359	0.314785	0.11547
THUMPD1	0.278804	0.160399	0.349571	0.296048	0.361764	0.359798	0.342776	0.30623	0.274057	0.356252	0.33596	0.365779	0.347667	0.208314	0.3417	0.338343	0.371871	0.355651	0.311792	0.178515
ATG2B	0.284936	0.307983	0.273039	0.281056	0.349469	0.326581	0.309488	0.344282	0.363833	0.370982	0.31468	0.363151	0.312727	0.302777	0.280692	0.344685	0.357992	0.2644	0.222776	0.27802
ARFGEF1	0.251304	0.290949	0.363573	0.31056	0.333771	0.257952	0.337989	0.275849	0.303387	0.358764	0.329094	0.28567	0.364333	0.190456	0.346909	0.289024	0.362914	0.312565	0.334334	0.301985
ZFAT	0.366824	0.268008	0.36633	0.301983	0.331428	0.331821	0.352147	0.361857	0.367447	0.3447	0.294491	0.37135	0.24385	0.283637	0.329263	0.241947	0.330704	0.203089	0.279907	0.198185
STAG3	0.0890562	0.284675	0.294277	0.27137	0.350506	0.297961	0.314102	0.349064	0.279844	0.291808	0.342192	0.320455	0.254101	0.195208	0.187741	0.284804	0.370771	0.337311	0.370573	0.363961
MYO9A	0.332039	0.316281	0.365091	0.342307	0.368946	0.337636	0.300691	0.351889	0.375701	0.338388	0.31542	0.249143	0.344284	0.222672	0.330429	0.359638	0.357984	0.195963	0.278685	0.290071
DDX3Y	0.368132	0.343489	0.377386	0.281078	0.350474	0.306691	0.359389	0.351689	0.210126	0.326056	0.270094	0.340062	0.233934	0.331686	0.362472	0.330124	0.346266	0.296657	0.289102	0.198207
PFKP	0.306637	0.279706	0.316671	0.0682229	0.237898	0.22864	0.325828	0.350369	0.208373	0.285934	0.30986	0.228892	0.295216	0.343903	0.292382	0.30871	0.256027	0.351709	0.3733	0.165453
IDI1	0.226352	0.361057	0.371167	0.374318	0.191799	0.361277	0.33131	0.354574	0.363832	0.338388	0.327352	0.171772	0.162714	0.241576	0.269887	0.352526	0.326749	0.368586	0.353977	0.339624
SP100	0.373113	0.243302	0.375015	0.262095	0.315767	0.376198	0.362258	0.335461	0.31295	0.364926	0.246781	0.233926	0.22681	0.305845	0.267072	0.0875473	0.29083	0.338622	0.372292	0.361445
KLF6	0.322351	0.156837	0.20678	0.274959	0.26968	0.349557	0.334729	0.340153	0.333948	0.263311	0.314683	0.317276	0.318657	0.156742	0.220967	0.159794	0.296439	0.300124	0.362665	0.246253
TRAM1	0.376931	0.370835	0.32653	0.301975	0.299491	0.260822	0.310408	0.355753	0.254038	0.354913	0.347811	0.282462	0.280806	0.291369	0.143264	0.361154	0.315383	0.197612	0.283321	0.301968
TNFRSF1A	0.290866	0.30904	0.322231	0.36921	0.249875	0.362518	0.287555	0.332471	0.355269	0.326091	0.316329	0.368437	0.155871	0.235292	0.326543	0.342134	0.244834	0.306342	0.365733	0.339629
PKM	0.232405	0.323795	0.345706	0.355902	0.200861	0.300914	0.290747	0.275884	0.21014	0.327266	0.222897	0.350168	0.332594	0.351002	0.197081	0.259961	0.338086	0.249108	0.20964	0.371603
DNTTIP2	0.281761	0.260078	0.157562	0.292987	0.223117	0.361285	0.34816	0.368456	0.341777	0.352583	0.360353	0.350173	0.35165	0.31614	0.216346	0.324812	0.351309	0.245426	0.375058	0.188143
TP53BP1	0.326668	0.313029	0.350828	0.26213	0.248132	0.309557	0.33977	0.304601	0.241133	0.340821	0.249343	0.318753	0.245333	0.149776	0.35088	0.156947	0.260147	0.367181	0.345567	0.376724
RHOA	0.254562	0.377196	0.273034	0.283907	0.225133	0.334846	0.358224	0.26909	0.305954	0.352566	0.342191	0.347605	0.235731	0.353809	0.359758	0.274616	0.322407	0.282458	0.31904	0.268382
DHX8	0.226338	0.26006	0.309651	0.262097	0.305891	0.281964	0.341061	0.368467	0.339199	0.312857	0.334771	0.269094	0.324933	0.269522	0.369062	0.320789	0.200688	0.188905	0.276477	0.316405
ZFY	0.333609	0.333178	0.311257	0.376691	0.355328	0.315084	0.290771	0.363013	0.307445	0.323671	0.258156	0.275935	0.377492	0.234023	0.357443	0.268749	0.225039	0.187148	0.217003	0.374334
IARS2	0.350025	0.352413	0.370457	0.242941	0.211363	0.346896	0.335718	0.376526	0.275559	0.342146	0.341171	0.277183	0.363027	0.167561	0.219269	0.255152	0.292244	0.275955	0.224393	0.361465
IDH3G	0.123524	0.374842	0.325212	0.223831	0.363955	0.320996	0.314199	0.337325	0.366443	0.349883	0.287659	0.343229	0.372745	0.340188	0.277718	0.230037	0.32538	0.329534	0.34131	0.201572
ROGDI	0.274276	0.344502	0.376157	0.371635	0.30184	0.189293	0.333414	0.301487	0.314572	0.284751	0.266702	0.267506	0.317236	0.353843	0.363537	0.14888	0.264833	0.327777	0.321271	0.33963
PDZD4	0.150808	0.333166	0.0596217	0.252904	0.328818	0.313945	0.119942	0.282396	0.226263	0.346477	0.278978	0.219915	0.183979	0.190431	0.296577	0.341037	0.0978221	0.268907	0.234067	0.252887
ROCK1	0.344547	0.342155	0.363527	0.319664	0.258387	0.369072	0.327998	0.351846	0.348127	0.377043	0.290009	0.187181	0.320374	0.157919	0.372515	0.358737	0.362913	0.338623	0.333093	0.307871
CBFB	0.290876	0.253781	0.322112	0.258994	0.369949	0.369073	0.375531	0.35183	0.375696	0.30708	0.316318	0.330781	0.314434	0.274452	0.337612	0.332929	0.311344	0.287289	0.292607	0.371601
HDAC4	0.351335	0.355366	0.153922	0.126037	0.274092	0.246922	0.331283	0.374109	0.343039	0.295932	0.303734	0.321516	0.2116	0.247853	0.359759	0.267231	0.308146	0.323477	0.323256	0.198162
RASSF1	0.284942	0.337807	0.104927	0.301893	0.282707	0.377306	0.160759	0.375236	0.351912	0.342141	0.314708	0.189123	0.171642	0.28991	0.276295	0.359617	0.1658	0.372765	0.145867	0.223908
IFI35	0.234144	0.370809	0.35472	0.233545	0.329964	0.300915	0.314145	0.279172	0.286895	0.353946	0.249356	0.37665	0.343251	0.269526	0.206588	0.302824	0.329442	0.301613	0.351614	0.188147
COASY	0.157666	0.299534	0.212788	0.322497	0.358168	0.373664	0.372907	0.30619	0.373441	0.267212	0.315415	0.228887	0.355621	0.377788	0.242564	0.256569	0.354033	0.221754	0.251707	0.207484
MEF2A	0.339277	0.238296	0.175257	0.328279	0.303393	0.329203	0.369151	0.36846	0.261244	0.291804	0.259494	0.346093	0.255569	0.345512	0.274635	0.172447	0.359304	0.260494	0.303668	0.310688
OTUD5	0.359294	0.305657	0.23777	0.204298	0.2023	0.359808	0.348154	0.338579	0.259895	0.337116	0.307298	0.244049	0.324935	0.217893	0.31787	0.307133	0.3463	0.287352	0.363475	0.277842
TFE3	0.238611	0.225254	0.377372	0.316421	0.203688	0.281874	0.377487	0.325132	0.307434	0.33711	0.357286	0.303147	0.353262	0.277504	0.305383	0.176893	0.243442	0.346193	0.347759	0.255897
ACSL4	0.28611	0.325774	0.162314	0.255783	0.352829	0.244244	0.187905	0.296823	0.255215	0.339467	0.205447	0.376661	0.146928	0.229274	0.352293	0.269942	0.286124	0.183888	0.365743	0.109175
GRIPAP1	0.305343	0.141162	0.311328	0.307904	0.352828	0.354711	0.374795	0.303095	0.356771	0.225789	0.376333	0.287428	0.183983	0.373035	0.376081	0.19498	0.360445	0.372764	0.37505	0.319722
ATP11A	0.371815	0.236926	0.259708	0.342335	0.321734	0.303988	0.314094	0.355752	0.317999	0.285878	0.376345	0.265922	0.298238	0.356506	0.354759	0.276105	0.364182	0.364419	0.222767	0.376727
POLR1A	0.362923	0.342165	0.326524	0.336941	0.239254	0.304015	0.336538	0.298284	0.22031	0.374593	0.25339	0.254131	0.272109	0.336043	0.362492	0.358746	0.362122	0.197564	0.144213	0.35583
LAPTM4A	0.188366	0.190093	0.296563	0.36142	0.307364	0.340365	0.326892	0.293721	0.271172	0.293034	0.356285	0.269115	0.344292	0.356504	0.355956	0.236125	0.329408	0.332546	0.360813	0.363924
TTC7A	0.256068	0.157765	0.239386	0.194242	0.215893	0.300916	0.355105	0.310972	0.359218	0.331635	0.310482	0.252509	0.226815	0.283602	0.37734	0.316816	0.368117	0.29832	0.168043	0.220554
IP6K2	0.241661	0.29567	0.302597	0.274961	0.360287	0.315151	0.245865	0.317252	0.30339	0.364969	0.226608	0.344332	0.240577	0.171439	0.353666	0.228286	0.227827	0.268979	0.218065	0.249473
KIF2A	0.270978	0.367785	0.264046	0.331105	0.282712	0.352193	0.301782	0.357573	0.286848	0.377042	0.374749	0.337295	0.346022	0.307239	0.162263	0.359617	0.287833	0.23206	0.208501	0.350678
RASGRP2	0.332022	0.372951	0.291049	0.301992	0.361805	0.237758	0.238954	0.367028	0.146851	0.348597	0.360328	0.371276	0.310973	0.151386	0.244317	0.327263	0.374492	0.32622	0.275212	0.299014
PSME4	0.358057	0.377188	0.345768	0.301921	0.356785	0.367646	0.353392	0.315855	0.346659	0.302931	0.344449	0.374038	0.374169	0.353804	0.342908	0.255141	0.373157	0.301625	0.356813	0.249537
SIRT2	0.225018	0.18883	0.376159	0.339617	0.26849	0.286371	0.339765	0.371453	0.130403	0.309937	0.340272	0.364377	0.260646	0.192064	0.329227	0.226926	0.344632	0.238804	0.212342	0.172022
ERLEC1	0.264807	0.322263	0.253622	0.191294	0.305894	0.267084	0.306061	0.329397	0.23801	0.36832	0.347809	0.341374	0.325025	0.235253	0.28797	0.373236	0.27421	0.290515	0.365756	0.363921
MAST4	0.293967	0.356853	0.279594	0.336904	0.294039	0.227066	0.231786	0.372692	0.230934	0.252642	0.320132	0.343237	0.363036	0.343875	0.187658	0.363393	0.147821	0.329562	0.177872	0.322602
NUP133	0.362922	0.34215	0.315042	0.246085	0.354274	0.372505	0.357242	0.273944	0.29249	0.344687	0.330052	0.318619	0.323555	0.176525	0.227178	0.194983	0.369415	0.262702	0.183203	0.262139
NUCKS1	0.319821	0.301822	0.309627	0.184837	0.324706	0.346914	0.363224	0.349097	0.373401	0.372063	0.353086	0.357542	0.209681	0.308927	0.30096	0.36498	0.305372	0.280907	0.246823	0.210944
VPS35	0.231241	0.372935	0.250316	0.345135	0.305892	0.246927	0.297211	0.206221	0.157268	0.305704	0.356283	0.362996	0.364265	0.33878	0.294161	0.0745361	0.292242	0.376561	0.267173	0.198156
DNAJA2	0.352688	0.210618	0.37616	0.331004	0.256475	0.294206	0.35989	0.298166	0.292487	0.334438	0.30037	0.321557	0.347676	0.346779	0.266998	0.361115	0.376885	0.344253	0.26255	0.333791
BCL3	0.188362	0.320157	0.166975	0.290213	0.352838	0.30972	0.328068	0.317291	0.289941	0.357749	0.251987	0.368462	0.199272	0.345557	0.280643	0.317807	0.284892	0.257728	0.37438	0.328353
CLEC2D	0.271059	0.285808	0.163862	0.374305	0.21722	0.359805	0.267674	0.350349	0.217248	0.156875	0.325691	0.228857	0.376601	0.276231	0.248718	0.0950036	0.348655	0.301592	0.377684	0.369315
RORA	0.205762	0.3623	0.241181	0.336906	0.354273	0.297958	0.260113	0.357591	0.3628	0.328949	0.361657	0.304657	0.166426	0.345526	0.334873	0.331596	0.326717	0.298276	0.325655	0.325488
TGFBR3	0.369425	0.343466	0.108133	0.319667	0.35819	0.273076	0.192595	0.33545	0.368891	0.315231	0.360355	0.26441	0.15948	0.349706	0.295468	0.230052	0.191043	0.254226	0.25866	0.374333
ATP1B3	0.232373	0.358071	0.365106	0.26218	0.339242	0.320997	0.21521	0.360144	0.288235	0.354914	0.334775	0.371342	0.346217	0.216387	0.259613	0.33296	0.250031	0.358868	0.31023	0.290126
PIGB	0.256066	0.0677843	0.338957	0.158679	0.241137	0.326577	0.339777	0.276056	0.305969	0.31174	0.260363	0.314428	0.374186	0.235249	0.186428	0.221112	0.336342	0.203036	0.158084	0.194215
RAB27A	0.276904	0.359133	0.308276	0.258932	0.161969	0.363639	0.362217	0.293799	0.361786	0.249425	0.357286	0.335556	0.257511	0.320532	0.295466	0.291726	0.294901	0.247294	0.254375	0.0958504
PHRF1	0.240257	0.363312	0.346895	0.339603	0.339221	0.346897	0.372925	0.357597	0.331439	0.321918	0.202875	0.350222	0.321554	0.24008	0.359761	0.250973	0.324065	0.204665	0.283326	0.313634
IKBKAP	0.215609	0.243281	0.353675	0.29614	0.288208	0.299678	0.287541	0.37779	0.226291	0.361213	0.306012	0.295159	0.270575	0.174336	0.245189	0.293046	0.287807	0.374019	0.310203	0.204278
NUCB2	0.287882	0.355383	0.16869	0.310745	0.361803	0.352253	0.356132	0.346081	0.329977	0.300285	0.331238	0.348877	0.362047	0.166324	0.346877	0.231483	0.26371	0.237269	0.291517	0.358518
SPTB	0.342002	0.166208	0.186516	0.258936	0.362784	0.356088	0.338016	0.355714	0.268524	0.316794	0.356265	0.349002	0.312618	0.301147	0.149138	0.369874	0.289453	0.304708	0.362639	0.371595
DAPP1	0.196233	0.266782	0.357383	0.301965	0.359234	0.355999	0.269575	0.344303	0.37781	0.363402	0.352038	0.318631	0.357721	0.30722	0.193499	0.347436	0.351324	0.377541	0.257751	0.217359
SLC44A1	0.330728	0.369819	0.371239	0.363925	0.153787	0.246936	0.342794	0.293701	0.367428	0.204124	0.244463	0.202958	0.22328	0.336025	0.285134	0.198276	0.332111	0.329762	0.303692	0.2495
SMG6	0.375467	0.205195	0.274762	0.328266	0.2145	0.322223	0.322751	0.365809	0.294048	0.352536	0.161507	0.372837	0.354526	0.190463	0.362525	0.328989	0.270957	0.259273	0.290349	0.369311
EXOC5	0.37448	0.32226	0.376162	0.345137	0.360284	0.28061	0.370304	0.273916	0.366444	0.349871	0.363335	0.370096	0.329782	0.34021	0.256268	0.340945	0.3434	0.344262	0.357942	0.369304
DGCR2	0.362111	0.307958	0.338922	0.258965	0.321739	0.377326	0.273336	0.357596	0.30059	0.258481	0.369712	0.350244	0.295222	0.286608	0.276399	0.199628	0.306558	0.223283	0.257787	0.339668
RNF126	0.2666	0.299547	0.130924	0.268475	0.338192	0.348259	0.196625	0.279189	0.314596	0.362385	0.116562	0.269106	0.309241	0.246359	0.315126	0.348565	0.297868	0.361858	0.341291	0.283878
MNT	0.256065	0.23428	0.330537	0.230547	0.317055	0.373639	0.361158	0.270453	0.285306	0.363403	0.16309	0.326252	0.233921	0.336023	0.358589	0.226973	0.343391	0.22172	0.296969	0.191218
ZXDC	0.322405	0.193926	0.250372	0.24305	0.214503	0.216184	0.375554	0.267493	0.323618	0.189172	0.371555	0.185781	0.290504	0.340213	0.254827	0.327258	0.321123	0.252363	0.301102	0.290197
GBA2	0.170762	0.114189	0.260758	0.0529686	0.331448	0.338934	0.263909	0.273806	0.3101	0.376994	0.27378	0.353298	0.363098	0.291383	0.306816	0.373291	0.240288	0.0896563	0.256455	0.145195
NDST1	0.344548	0.1851	0.306813	0.207592	0.2613	0.241191	0.278275	0.357595	0.199497	0.356257	0.350991	0.225346	0.260643	0.0610515	0.211501	0.277372	0.237297	0.301577	0.268184	0.214096
ST6GALNAC2	0.308055	0.375729	0.291025	0.184777	0.338182	0.336149	0.354201	0.279228	0.234812	0.37322	0.32199	0.367096	0.192212	0.317473	0.175137	0.349902	0.339265	0.337313	0.222786	0.210998
PABPC1	0.28945	0.377195	0.266991	0.319672	0.371051	0.248736	0.166951	0.321527	0.200824	0.247722	0.305169	0.284085	0.252578	0.362863	0.189315	0.241927	0.175762	0.257699	0.175918	0.313611
CSNK2A2	0.338096	0.279704	0.344043	0.3585	0.377111	0.340408	0.294353	0.344309	0.343015	0.364938	0.302716	0.361864	0.362048	0.333221	0.313766	0.278892	0.31983	0.355648	0.369673	0.268412
TCOF1	0.375457	0.326958	0.264023	0.25586	0.315752	0.317902	0.304118	0.327673	0.311843	0.362365	0.239303	0.287425	0.33863	0.125543	0.286304	0.330101	0.313996	0.170032	0.341303	0.292866
CDC42	0.375461	0.284691	0.329184	0.214088	0.367446	0.251729	0.282603	0.216666	0.297448	0.353927	0.371562	0.337298	0.257477	0.345559	0.319457	0.358743	0.347351	0.260659	0.322043	0.301967
OSBPL3	0.300757	0.297023	0.117788	0.34793	0.232187	0.330467	0.177481	0.374111	0.21724	0.287751	0.216811	0.365826	0.32352	0.351016	0.259588	0.119459	0.284888	0.275897	0.360786	0.366625
ATP2B1	0.30656	0.0550083	0.348285	0.325567	0.281387	0.369082	0.314147	0.329402	0.191761	0.207176	0.37742	0.29188	0.32028	0.246352	0.308215	0.334485	0.30084	0.298368	0.244549	0.369338
NCK2	0.296409	0.157749	0.294283	0.37173	0.295004	0.344092	0.330209	0.277257	0.327013	0.319276	0.32677	0.314298	0.303099	0.359967	0.294201	0.377037	0.194098	0.199228	0.254371	0.355825
MAP4K4	0.272421	0.25912	0.241226	0.316445	0.286883	0.285161	0.270872	0.363007	0.264155	0.271689	0.21799	0.171718	0.35315	0.327141	0.34572	0.312805	0.349928	0.221715	0.216998	0.217585
MGAT4A	0.258754	0.217046	0.373691	0.271416	0.349428	0.315009	0.357243	0.372779	0.300566	0.347381	0.320109	0.362993	0.346172	0.369374	0.372511	0.278879	0.373119	0.374028	0.335167	0.148395
RPL31	0.366828	0.166213	0.358627	0.14861	0.319321	0.356088	0.323972	0.266012	0.276716	0.226962	0.28023	0.262768	0.324994	0.331681	0.320979	0.215269	0.306571	0.134672	0.292623	0.191204
WDR1	0.340696	0.265347	0.248675	0.339607	0.297394	0.296512	0.34819	0.321539	0.375685	0.269973	0.213978	0.332643	0.306197	0.331675	0.362524	0.208616	0.34197	0.197631	0.251703	0.259047
SNX13	0.287823	0.366485	0.299685	0.363945	0.349426	0.219145	0.300706	0.363012	0.374669	0.285894	0.253397	0.296667	0.330902	0.369371	0.322135	0.294567	0.314052	0.343281	0.310225	0.236809
VASH1	0.192623	0.312997	0.373669	0.32827	0.278552	0.216224	0.287545	0.36447	0.311859	0.311678	0.334778	0.196035	0.270383	0.123712	0.3483	0.31682	0.374501	0.354398	0.324382	0.296011
BUD23	0.348654	0.290947	0.242441	0.184942	0.301955	0.374961	0.324845	0.306158	0.245026	0.373221	0.33005	0.375194	0.346061	0.286612	0.280738	0.179552	0.263682	0.290514	0.289103	0.138582
SEL1L	0.341915	0.351212	0.292417	0.249535	0.279826	0.346905	0.351186	0.376622	0.362774	0.349899	0.347806	0.293875	0.318691	0.300172	0.348303	0.290441	0.376883	0.37137	0.345592	0.313647
ATP6AP1	0.326712	0.330345	0.259604	0.307759	0.300537	0.357421	0.299882	0.264446	0.312947	0.346404	0.306009	0.377551	0.364403	0.280578	0.337613	0.139169	0.32975	0.197592	0.286783	0.154712
TCF3	0.375455	0.219608	0.371187	0.353475	0.354282	0.273073	0.298603	0.238823	0.366449	0.285897	0.250645	0.250815	0.310964	0.349725	0.352296	0.309903	0.376875	0.344261	0.339395	0.236841
TRIB2	0.316902	0.300665	0.266994	0.319707	0.189073	0.345752	0.294839	0.284112	0.343931	0.346418	0.359481	0.301588	0.277042	0.343898	0.354755	0.153088	0.253234	0.232094	0.314801	0.331124
DAZAP1	0.37544	0.316269	0.19252	0.236813	0.348128	0.319545	0.281552	0.354568	0.254033	0.353905	0.309874	0.272048	0.335639	0.300155	0.212775	0.287714	0.327925	0.326233	0.352744	0.258957
MBD3	0.294941	0.303229	0.326569	0.355926	0.377562	0.292424	0.305254	0.376625	0.308878	0.324867	0.160096	0.332645	0.36204	0.141588	0.256199	0.3525	0.263702	0.318734	0.349737	0.292919
FAM50A	0.256061	0.226424	0.181491	0.290216	0.253979	0.316698	0.179337	0.295286	0.31186	0.268799	0.272777	0.370106	0.351692	0.341314	0.369096	0.276153	0.219802	0.334141	0.225611	0.348028
CPSF1	0.227861	0.31031	0.366248	0.271455	0.218557	0.350921	0.337999	0.357594	0.284325	0.277353	0.270108	0.338712	0.315903	0.238485	0.363546	0.359608	0.300823	0.355647	0.362634	0.13856
CYBRD1	0.269469	0.334384	0.271577	0.366679	0.28689	0.13963	0.351185	0.360232	0.184482	0.367266	0.109933	0.143692	0.376565	0.146767	0.120679	0.231485	0.258749	0.211643	0.349741	0.301978
RDH11	0.251303	0.290901	0.17973	0.347925	0.286885	0.322146	0.350101	0.360228	0.230949	0.367265	0.28604	0.312752	0.293657	0.342709	0.127457	0.268826	0.351314	0.375191	0.370605	0.115824
PRKACA	0.376891	0.198434	0.349574	0.271246	0.33525	0.329265	0.365217	0.355724	0.258325	0.36492	0.215693	0.325097	0.303069	0.373043	0.308225	0.157936	0.34195	0.269001	0.242037	0.255912
ADGRL1	0.343333	0.241964	0.172315	0.347841	0.342989	0.349655	0.374812	0.292035	0.241124	0.304251	0.250647	0.233917	0.346202	0.318993	0.274741	0.353872	0.336303	0.357712	0.267181	0.371617
ACTN1	0.308122	0.19969	0.317908	0.331153	0.244994	0.286273	0.319153	0.327675	0.318047	0.35872	0.34977	0.264382	0.33565	0.323051	0.365165	0.368309	0.375408	0.357711	0.183226	0.319665
ZFYVE26	0.276892	0.371802	0.325284	0.339616	0.294032	0.350919	0.37028	0.2982	0.332784	0.287765	0.366513	0.354393	0.341368	0.221249	0.344101	0.297154	0.336289	0.213133	0.285719	0.325465
PTPN18	0.0827255	0.326949	0.269888	0.277936	0.35052	0.225873	0.298659	0.377793	0.321824	0.334412	0.234411	0.296641	0.374185	0.341341	0.206697	0.113082	0.343399	0.171776	0.303667	0.281153
TFRC	0.350007	0.335358	0.319432	0.290113	0.288228	0.236327	0.321379	0.315786	0.28535	0.219463	0.211964	0.364377	0.284005	0.357854	0.302529	0.16134	0.375399	0.177039	0.290354	0.246271
SREBF1	0.244837	0.271874	0.157495	0.353487	0.374681	0.313773	0.3398	0.225492	0.138956	0.311687	0.283751	0.350318	0.111707	0.121808	0.147616	0.316825	0.227928	0.370093	0.263786	0.374329
AFF4	0.350011	0.261743	0.320994	0.336958	0.338177	0.344009	0.284966	0.360182	0.346612	0.357821	0.303747	0.197432	0.365952	0.323065	0.361323	0.342124	0.28613	0.237177	0.32325	0.292922
UBE2D1	0.132114	0.236902	0.138078	0.339637	0.155978	0.331831	0.358229	0.350172	0.265605	0.357816	0.35098	0.374096	0.267424	0.195188	0.337614	0.348579	0.303838	0.304712	0.330591	0.350647
SMC1A	0.235827	0.256377	0.34173	0.277986	0.285366	0.346909	0.271924	0.374113	0.31289	0.305751	0.343515	0.272196	0.375187	0.260342	0.316693	0.339542	0.315399	0.211625	0.142505	0.277849
MARK2	0.278756	0.369824	0.345725	0.277989	0.251144	0.365142	0.361186	0.360172	0.252702	0.354914	0.193258	0.374097	0.320396	0.205247	0.29423	0.346439	0.290843	0.155753	0.357956	0.246275
CHFR	0.357982	0.191447	0.341735	0.181636	0.356749	0.250411	0.296203	0.360179	0.343928	0.343612	0.366523	0.269032	0.310963	0.321445	0.325345	0.373239	0.305348	0.368605	0.338468	0.26526
FCGR2B	0.192729	0.273264	0.220905	0.313522	0.349424	0.299728	0.278136	0.288755	0.225087	0.290424	0.29001	0.354391	0.304677	0.110778	0.315119	0.352505	0.162468	0.243923	0.350771	0.132787
NFATC3	0.292233	0.316271	0.242447	0.345216	0.282725	0.276322	0.294323	0.26056	0.372143	0.339452	0.349808	0.334123	0.262844	0.351015	0.373616	0.297155	0.240208	0.167767	0.301115	0.299017
ACADVL	0.182158	0.198491	0.362479	0.115535	0.299451	0.214808	0.332215	0.275762	0.361781	0.18308	0.183702	0.338526	0.33559	0.317501	0.276264	0.267208	0.355216	0.339975	0.370574	0.0372414
STK10	0.362147	0.345804	0.290979	0.322533	0.369948	0.337628	0.359385	0.293885	0.272233	0.263313	0.296904	0.320437	0.268988	0.363993	0.262861	0.344709	0.335079	0.206258	0.32329	0.361524
FBXW11	0.322377	0.341127	0.31784	0.271278	0.292514	0.31954	0.267673	0.279277	0.315745	0.329006	0.266722	0.230741	0.368586	0.186091	0.300932	0.210423	0.241735	0.197602	0.362654	0.361523
ACAP1	0.302449	0.365552	0.357477	0.374329	0.125642	0.230198	0.333418	0.320387	0.0737303	0.305737	0.372619	0.330909	0.325035	0.224472	0.172222	0.28906	0.336363	0.21544	0.366734	0.230495
SIDT1	0.253256	0.316243	0.173542	0.214062	0.31462	0.370357	0.162211	0.284237	0.37782	0.277349	0.345442	0.35439	0.329778	0.361701	0.331878	0.253882	0.118923	0.343258	0.339382	0.328352
NDE1	0.346272	0.240802	0.371217	0.255915	0.225126	0.267079	0.305245	0.340098	0.368927	0.221035	0.321994	0.21842	0.365969	0.269563	0.232975	0.374542	0.313971	0.150241	0.371486	0.299018
MRVI1	0.350038	0.295679	0.349659	0.0868158	0.230941	0.342921	0.357245	0.307723	0.140138	0.311749	0.12124	0.317191	0.359003	0.324575	0.265476	0.352535	0.300805	0.324988	0.299278	0.207634
AP1M1	0.371924	0.28467	0.334855	0.316436	0.194544	0.371185	0.312055	0.371432	0.37337	0.22103	0.224548	0.346059	0.318683	0.304312	0.317905	0.301388	0.333584	0.36432	0.336262	0.353596
PANX2	0.348658	0.188895	0.373581	0.299041	0.319378	0.200498	0.317428	0.347487	0.188966	0.215146	0.276598	0.360173	0.377503	0.276221	0.208207	0.284755	0.251269	0.233863	0.356828	0.336858
SELENOO	0.339273	0.364224	0.259562	0.274886	0.294995	0.376174	0.292788	0.327619	0.352886	0.326013	0.307262	0.233915	0.350292	0.279135	0.35595	0.352531	0.308049	0.330793	0.353966	0.217547
ALPK1	0.23414	0.209156	0.363568	0.271273	0.261289	0.369083	0.297216	0.360161	0.291213	0.234542	0.310447	0.309223	0.221797	0.179309	0.325339	0.356273	0.210759	0.21674	0.221904	0.271451
LLGL2	0.335077	0.352396	0.280691	0.358398	0.356738	0.356084	0.135941	0.370069	0.248068	0.373225	0.371534	0.187104	0.159576	0.356503	0.265424	0.321888	0.106232	0.330794	0.290372	0.301986
SDHA	0.316921	0.238286	0.330509	0.197874	0.339226	0.312316	0.35214	0.309304	0.35922	0.377011	0.296924	0.374097	0.293722	0.320528	0.286278	0.287684	0.362972	0.36185	0.22799	0.239916
SMARCE1	0.160706	0.166199	0.294254	0.32254	0.234911	0.25353	0.338008	0.364496	0.340534	0.333016	0.376354	0.291877	0.354525	0.371741	0.2807	0.316742	0.366856	0.325032	0.324406	0.181648
GSDMB	0.169365	0.221177	0.325268	0.145374	0.221583	0.291101	0.287553	0.315989	0.361779	0.312821	0.291138	0.317192	0.347491	0.251214	0.283477	0.261448	0.290849	0.284037	0.291547	0.328355
KDM5A	0.269428	0.358088	0.367628	0.307768	0.310056	0.37494	0.335667	0.346058	0.285339	0.353941	0.355021	0.209841	0.329626	0.282019	0.274763	0.374545	0.319826	0.187089	0.292603	0.374328
DHRS9	0.276895	0.367772	0.146437	0.174844	0.291227	0.373625	0.370285	0.264384	0.239204	0.239014	0.35502	0.326315	0.368585	0.0920122	0.362497	0.317758	0.294937	0.245379	0.305821	0.0203196
PTGS2	0.28944	0.346721	0.299824	0.290218	0.239194	0.228653	0.24858	0.353232	0.342997	0.363405	0.363334	0.367114	0.247252	0.286623	0.34286	0.280476	0.319825	0.190582	0.316058	0.366647
ST6GAL1	0.339267	0.259147	0.313809	0.255923	0.335274	0.313791	0.365228	0.344373	0.312941	0.352543	0.352032	0.301617	0.323491	0.34132	0.260796	0.366132	0.333582	0.290488	0.258647	0.313612
TBX21	0.354091	0.219601	0.170334	0.328272	0.336506	0.208185	0.144564	0.357591	0.304464	0.349811	0.326764	0.225348	0.166436	0.376862	0.34408	0.359621	0.128888	0.180077	0.174171	0.233675
FRY	0.208742	0.257817	0.274687	0.223758	0.274075	0.316682	0.319176	0.330853	0.25396	0.183084	0.299376	0.35336	0.370172	0.186072	0.206703	0.352541	0.162478	0.332595	0.375049	0.181917
PICALM	0.299586	0.370816	0.36252	0.22377	0.289773	0.302546	0.321385	0.376595	0.281339	0.240417	0.132	0.192229	0.238869	0.334694	0.350809	0.324828	0.354093	0.370077	0.372269	0.242899
NSF	0.212286	0.305644	0.37044	0.374284	0.28433	0.2852	0.319171	0.257658	0.266965	0.327256	0.368415	0.314326	0.355663	0.311972	0.29245	0.327212	0.355185	0.35171	0.368369	0.181913
CLASP1	0.118953	0.320174	0.372517	0.376695	0.269645	0.170356	0.317389	0.341446	0.343933	0.326021	0.369692	0.291941	0.268945	0.268216	0.358589	0.295883	0.296464	0.105043	0.360813	0.287054
CLNS1A	0.354088	0.195623	0.370443	0.28697	0.366434	0.209978	0.314927	0.344356	0.241131	0.37206	0.331206	0.332651	0.232109	0.342734	0.371112	0.377073	0.286107	0.354399	0.239668	0.296007
NCBP3	0.286131	0.234294	0.209959	0.33966	0.324685	0.248835	0.356137	0.298252	0.316973	0.343549	0.260386	0.315793	0.335656	0.3332	0.280601	0.377023	0.312472	0.321629	0.336255	0.369317
ATP2A3	0.289438	0.236912	0.187767	0.184912	0.296263	0.371193	0.348182	0.340068	0.271093	0.366059	0.0882212	0.314327	0.146909	0.354996	0.231698	0.316734	0.297869	0.187078	0.321275	0.165346
DPP8	0.274274	0.300628	0.357479	0.148667	0.368897	0.353729	0.377479	0.327732	0.352811	0.375602	0.340266	0.37276	0.360235	0.246374	0.281994	0.35252	0.344609	0.3556	0.351624	0.252919
SCARF1	0.280274	0.284671	0.279463	0.281094	0.120807	0.256248	0.365237	0.309331	0.248032	0.263323	0.250569	0.376449	0.204531	0.214958	0.363544	0.130594	0.330688	0.273902	0.327307	0.26831
LMAN1	0.359343	0.318975	0.193625	0.374276	0.323607	0.254829	0.326887	0.374093	0.325989	0.256525	0.331216	0.346213	0.37413	0.357856	0.178104	0.13217	0.341969	0.277139	0.281313	0.21751
IPCEF1	0.240247	0.219596	0.311237	0.331026	0.190195	0.340431	0.212425	0.323526	0.373391	0.324786	0.254652	0.321582	0.32155	0.366781	0.366328	0.32903	0.343382	0.374026	0.176943	0.253069
ZZEF1	0.370771	0.359827	0.308314	0.339662	0.34394	0.296506	0.353401	0.353242	0.243727	0.368353	0.287643	0.3235	0.343181	0.286624	0.250364	0.377594	0.374435	0.19224	0.205	0.33112
ENO1	0.205719	0.259142	0.285079	0.197972	0.299425	0.349645	0.346381	0.34749	0.281439	0.35388	0.300375	0.335504	0.368583	0.229276	0.198788	0.369907	0.375437	0.354401	0.198718	0.204387
SLC12A1	0.340741	0.364219	0.352208	0.109366	0.373432	0.358689	0.346409	0.361925	0.359204	0.157952	0.352064	0.348866	0.242172	0.351038	0.374977	0.3272	0.208795	0.363126	0.35464	0.132636
MYDGF	0.332094	0.356855	0.186476	0.181975	0.363715	0.280655	0.345049	0.218171	0.328839	0.314192	0.341173	0.355744	0.301669	0.180874	0.266979	0.357839	0.333593	0.335553	0.348785	0.283896
ARHGEF10L	0.210705	0.311916	0.257908	0.253011	0.324691	0.37036	0.349364	0.301424	0.345333	0.302799	0.166773	0.30167	0.284002	0.327112	0.242518	0.162974	0.264834	0.374025	0.177864	0.347924
TXK	0.254585	0.329585	0.203375	0.274879	0.253974	0.361322	0.35343	0.365826	0.355321	0.240401	0.231078	0.318823	0.318679	0.201941	0.277635	0.297139	0.27242	0.199322	0.356824	0.299019
SRI	0.23126	0.370817	0.337644	0.3536	0.278618	0.372494	0.268789	0.25765	0.236536	0.370897	0.224567	0.301678	0.364291	0.366773	0.198891	0.347403	0.225014	0.301679	0.313467	0.191356
EIF4G3	0.157639	0.34932	0.302623	0.227255	0.367465	0.280656	0.289708	0.312609	0.199475	0.210447	0.355017	0.306131	0.340102	0.125507	0.336162	0.190305	0.286088	0.27936	0.308028	0.125687
TTC38	0.374444	0.227666	0.311218	0.342305	0.285313	0.190777	0.256893	0.287418	0.305887	0.265781	0.270105	0.209767	0.203009	0.376849	0.359799	0.348584	0.22141	0.0948801	0.087262	0.363939
GRAMD4	0.143127	0.26339	0.349592	0.342314	0.366418	0.345713	0.329144	0.288713	0.320881	0.377013	0.252001	0.327741	0.374125	0.274399	0.370397	0.208599	0.292271	0.240641	0.325647	0.347856
CELSR1	0.084674	0.154513	0.291127	0.191322	0.276703	0.147667	0.271911	0.334156	0.358182	0.116677	0.301231	0.228944	0.162729	0.146754	0.359802	0.13386	0.196242	0.350214	0.242033	0.33684
ZNF638	0.261936	0.359833	0.344018	0.334019	0.23219	0.294215	0.334744	0.300011	0.164996	0.367331	0.356248	0.199384	0.216758	0.201947	0.306812	0.344649	0.319851	0.360209	0.339388	0.151629
VPS9D1	0.165868	0.273259	0.352206	0.336882	0.369951	0.369094	0.335691	0.363013	0.331456	0.334483	0.279013	0.274041	0.366999	0.28817	0.292451	0.250953	0.238654	0.173349	0.369684	0.339589
MARK3	0.231311	0.304297	0.336165	0.258962	0.350469	0.250443	0.339787	0.307677	0.343926	0.366103	0.291136	0.197509	0.318677	0.222679	0.33893	0.139184	0.318161	0.131438	0.317081	0.37158
SLC25A3	0.355145	0.293168	0.234779	0.265215	0.362776	0.250342	0.359399	0.370044	0.37105	0.353886	0.355018	0.306321	0.346141	0.219495	0.256214	0.194973	0.366843	0.343252	0.238537	0.361546
FNDC3B	0.314039	0.359831	0.348351	0.304975	0.284275	0.208174	0.333411	0.368549	0.34533	0.356257	0.178556	0.185636	0.283999	0.308975	0.303887	0.373266	0.316859	0.318706	0.23968	0.240002
FOSL2	0.37547	0.295713	0.28357	0.30778	0.197832	0.315067	0.31493	0.361865	0.33531	0.225752	0.342195	0.264422	0.348881	0.227581	0.224136	0.300229	0.318144	0.185855	0.269316	0.246291
FRYL	0.362931	0.377202	0.350814	0.301964	0.3603	0.337627	0.358236	0.370045	0.239218	0.372084	0.340258	0.216661	0.364482	0.292662	0.300941	0.269991	0.351315	0.242143	0.326609	0.301844
TMEM131	0.222957	0.173103	0.339006	0.132516	0.363712	0.274669	0.324902	0.36431	0.26133	0.369826	0.239301	0.285555	0.32493	0.352336	0.322185	0.377076	0.336362	0.166489	0.359522	0.14548
ACTB	0.326706	0.265333	0.234758	0.313604	0.22316	0.263995	0.339792	0.346176	0.377147	0.30283	0.210545	0.367159	0.264243	0.351018	0.286386	0.150098	0.314025	0.247338	0.371485	0.22061
DLG1	0.313978	0.350132	0.337643	0.366682	0.336463	0.37036	0.339765	0.374073	0.377152	0.269964	0.372644	0.363003	0.314348	0.320533	0.319484	0.253853	0.376881	0.309249	0.323282	0.259078
RAB7A	0.358022	0.292102	0.246905	0.319737	0.151156	0.263049	0.358246	0.35186	0.360251	0.359623	0.374716	0.370144	0.237223	0.238443	0.372554	0.17956	0.369411	0.247305	0.369678	0.325456
SEC31B	0.373156	0.362301	0.274683	0.286998	0.315758	0.271503	0.226034	0.351653	0.158916	0.357753	0.342201	0.367016	0.152062	0.257437	0.178108	0.184358	0.241669	0.290499	0.266035	0.350698
SART3	0.327867	0.364226	0.330519	0.328277	0.281381	0.254886	0.353409	0.341467	0.206882	0.342115	0.273766	0.28555	0.346095	0.272878	0.227034	0.374556	0.3681	0.346097	0.270162	0.299021
ARHGAP15	0.253248	0.268002	0.265461	0.286999	0.333826	0.198923	0.301787	0.325073	0.146838	0.304245	0.305123	0.329431	0.355683	0.208345	0.219232	0.238929	0.237302	0.3061	0.352714	0.265269
BAZ2A	0.200747	0.198472	0.341665	0.129236	0.351926	0.306734	0.279631	0.370225	0.303333	0.190347	0.229458	0.259311	0.367215	0.298678	0.316695	0.253933	0.276047	0.232028	0.204995	0.246295
PTPN23	0.371877	0.290893	0.366319	0.313623	0.253955	0.336153	0.307342	0.344358	0.1995	0.34983	0.179508	0.295166	0.323392	0.167576	0.330431	0.34088	0.342016	0.341442	0.333129	0.374219
ANKRD13A	0.365644	0.278472	0.323834	0.220566	0.261334	0.26302	0.322757	0.274003	0.294038	0.284749	0.344438	0.318851	0.326201	0.33877	0.273161	0.284811	0.244856	0.304713	0.253368	0.0738936
TPD52	0.207048	0.287247	0.354713	0.347878	0.291348	0.248786	0.247376	0.367186	0.35193	0.359606	0.314705	0.28559	0.285578	0.313164	0.30819	0.332884	0.333605	0.376598	0.357938	0.336855
PAG1	0.170708	0.118181	0.301009	0.342289	0.304441	0.341612	0.317395	0.309402	0.355303	0.331632	0.243169	0.237138	0.351703	0.297057	0.345616	0.284801	0.305337	0.285644	0.328772	0.322566
ICAM3	0.278781	0.322261	0.368988	0.299047	0.191706	0.32742	0.302794	0.28098	0.333964	0.367311	0.357283	0.357541	0.247241	0.365526	0.305425	0.170544	0.321088	0.351759	0.312244	0.3164
NT5C2	0.225004	0.333182	0.299777	0.307777	0.329984	0.246881	0.28754	0.221696	0.333769	0.246427	0.234417	0.347599	0.32945	0.308971	0.157512	0.331577	0.23587	0.202961	0.213361	0.181925
MBNL3	0.362944	0.276848	0.315105	0.253004	0.30886	0.286387	0.260119	0.334154	0.266872	0.147212	0.273772	0.368454	0.276046	0.232247	0.268568	0.179576	0.160664	0.307568	0.219377	0.322574
XAB2	0.200744	0.23577	0.377376	0.347876	0.258372	0.358702	0.309524	0.36301	0.336521	0.33163	0.206476	0.309226	0.290509	0.359091	0.317862	0.364941	0.362155	0.250657	0.278692	0.342414
ARHGEF1	0.303829	0.273247	0.339028	0.243023	0.272333	0.327393	0.302838	0.307662	0.370025	0.317753	0.286031	0.296709	0.259363	0.200322	0.358593	0.164472	0.325403	0.248976	0.341282	0.32258
STXBP2	0.160717	0.30906	0.316664	0.292981	0.32072	0.371232	0.309507	0.361837	0.358179	0.330101	0.320136	0.287451	0.367217	0.297049	0.358595	0.344711	0.360403	0.318719	0.372284	0.313658
MAP2K7	0.289461	0.15682	0.246894	0.371706	0.345405	0.373685	0.325849	0.371265	0.33524	0.356255	0.231074	0.363017	0.338561	0.34838	0.291115	0.358712	0.268105	0.323337	0.287929	0.371578
DGKD	0.237398	0.375727	0.195774	0.322527	0.35821	0.320972	0.359382	0.364493	0.373371	0.228302	0.314681	0.326313	0.312731	0.327127	0.33039	0.320732	0.376874	0.113363	0.340476	0.363828
TOP2B	0.365672	0.307972	0.316678	0.3423	0.351933	0.373587	0.348174	0.343093	0.323593	0.347421	0.299342	0.312746	0.374125	0.279122	0.237808	0.298762	0.347343	0.245338	0.301123	0.333798
TM9SF3	0.37689	0.293169	0.303955	0.322529	0.259823	0.282001	0.366084	0.291912	0.307422	0.348548	0.288654	0.358915	0.301645	0.305827	0.268614	0.344713	0.358059	0.351684	0.368372	0.316408
NFKB2	0.238646	0.134117	0.353684	0.345153	0.319387	0.362596	0.218472	0.174697	0.233668	0.243471	0.22664	0.325147	0.257593	0.232245	0.337615	0.252601	0.251266	0.357711	0.257743	0.331028
PPP1R12B	0.20877	0.079965	0.377384	0.252987	0.285363	0.277727	0.243767	0.320289	0.263129	0.193074	0.287628	0.250822	0.355642	0.234021	0.162401	0.269925	0.213571	0.314272	0.310231	0.125624
DNAJC10	0.330736	0.329433	0.31132	0.325542	0.354288	0.246901	0.32796	0.366	0.367434	0.372052	0.366514	0.267405	0.371386	0.21186	0.312426	0.372038	0.357981	0.325113	0.232513	0.374226
GTF3C1	0.351316	0.235783	0.251733	0.319709	0.272304	0.285089	0.330171	0.337372	0.341769	0.377091	0.367491	0.337393	0.272126	0.28201	0.36632	0.331605	0.325409	0.237245	0.334325	0.32262
IL4R	0.322412	0.307943	0.14768	0.239808	0.346597	0.132396	0.338043	0.254145	0.320741	0.347392	0.202481	0.303169	0.341572	0.141531	0.331917	0.373251	0.326721	0.192226	0.31608	0.148673
USP33	0.268057	0.362268	0.363543	0.30509	0.333914	0.277726	0.37555	0.334153	0.305886	0.342129	0.356247	0.334208	0.35322	0.187254	0.219158	0.332881	0.354097	0.307598	0.31906	0.253006
APBB1IP	0.296421	0.313012	0.233023	0.339674	0.258413	0.30399	0.3748	0.320287	0.181538	0.307067	0.356244	0.280922	0.247112	0.190459	0.254839	0.234527	0.373133	0.316008	0.336235	0.174905
LRCH4	0.297836	0.313007	0.334892	0.184935	0.365417	0.348344	0.368047	0.343067	0.358178	0.179589	0.287629	0.317243	0.272127	0.255965	0.309556	0.247719	0.305313	0.30632	0.351607	0.339579
FAM76B	0.319848	0.252859	0.326556	0.358486	0.291277	0.323955	0.328059	0.347649	0.367443	0.330231	0.219311	0.272149	0.306289	0.32147	0.358596	0.28042	0.35665	0.213215	0.290375	0.328346
CAPZB	0.359347	0.377193	0.276437	0.271379	0.296283	0.367632	0.366959	0.372784	0.348108	0.367304	0.347803	0.353138	0.162734	0.351039	0.297947	0.249448	0.352671	0.265869	0.339385	0.350591
JADE1	0.354038	0.341113	0.222423	0.366672	0.294999	0.265447	0.219635	0.27216	0.278604	0.373292	0.360352	0.360156	0.301677	0.300154	0.256336	0.265785	0.113866	0.282418	0.367588	0.258903
UBE2A	0.216831	0.328639	0.279569	0.262046	0.155894	0.366338	0.341882	0.260598	0.373383	0.272963	0.331207	0.30928	0.361981	0.356498	0.288005	0.0964584	0.346294	0.223445	0.273735	0.249675
CST7	0.362942	0.273257	0.183325	0.290121	0.187516	0.331823	0.172522	0.298336	0.272305	0.3371	0.321207	0.225332	0.106797	0.314728	0.265409	0.372005	0.180021	0.329746	0.249293	0.363717
ARAF	0.0938104	0.335381	0.342879	0.371656	0.35283	0.217765	0.354224	0.370221	0.2741	0.317733	0.306014	0.35169	0.355728	0.376861	0.334911	0.374622	0.222945	0.167757	0.347739	0.345243
UBE2K	0.356621	0.283372	0.346843	0.371648	0.191709	0.317934	0.305227	0.257611	0.275614	0.26138	0.256977	0.367012	0.3702	0.3012	0.239504	0.241885	0.327835	0.177052	0.338459	0.366612
PIK3C3	0.316917	0.232592	0.355993	0.168394	0.29252	0.346882	0.334735	0.219942	0.264206	0.30422	0.152278	0.343233	0.367208	0.338793	0.26861	0.272984	0.303819	0.206114	0.245681	0.369337
N4BP2	0.358012	0.326931	0.283434	0.135595	0.276807	0.377364	0.359368	0.358922	0.232217	0.24477	0.260392	0.304672	0.334227	0.374425	0.357425	0.324821	0.371898	0.325106	0.238495	0.18196
SYNJ2	0.183595	0.336414	0.1814	0.342267	0.356748	0.277658	0.318298	0.33094	0.331384	0.356254	0.340251	0.242221	0.267417	0.371742	0.21152	0.367332	0.240302	0.248992	0.234057	0.249672
PPP2R5C	0.314049	0.300662	0.147603	0.319708	0.308868	0.348335	0.296175	0.354412	0.281391	0.343554	0.271764	0.341357	0.150339	0.357898	0.331914	0.289056	0.302436	0.288904	0.305802	0.369325
GNB1	0.336377	0.257828	0.245114	0.220578	0.206854	0.289645	0.304103	0.343148	0.241143	0.328923	0.250583	0.249159	0.265832	0.27917	0.350944	0.338339	0.249991	0.23087	0.30799	0.33955
MLLT10	0.330659	0.336412	0.323925	0.345272	0.366436	0.349624	0.337878	0.358903	0.36028	0.320904	0.190872	0.360186	0.337392	0.368004	0.372603	0.317788	0.373151	0.335551	0.205947	0.319698
P2RY10	0.34736	0.333181	0.230231	0.246299	0.221593	0.309548	0.332245	0.262769	0.0981927	0.23455	0.372618	0.344345	0.364493	0.330263	0.228693	0.216557	0.272427	0.279381	0.249291	0.175116
ITM2A	0.369442	0.290912	0.25965	0.246258	0.114566	0.302518	0.27833	0.279248	0.374655	0.224291	0.348846	0.264345	0.291945	0.26496	0.367709	0.231451	0.280338	0.249172	0.225624	0.236679
NRDC	0.289439	0.24197	0.35471	0.316403	0.303401	0.372477	0.329142	0.350305	0.338184	0.340871	0.206442	0.20614	0.280755	0.151325	0.370396	0.311664	0.335105	0.325095	0.271808	0.25585
VDAC3	0.226354	0.365555	0.116447	0.366674	0.210208	0.292445	0.278339	0.318599	0.368925	0.374589	0.361637	0.306348	0.361959	0.249792	0.152404	0.216575	0.278774	0.35771	0.283297	0.188075
PCM1	0.330654	0.359152	0.256208	0.30212	0.20083	0.333402	0.276647	0.320285	0.323627	0.243478	0.321212	0.332602	0.25758	0.295558	0.302506	0.31521	0.266559	0.33259	0.31224	0.369335
TNRC6C	0.33636	0.359149	0.30957	0.353472	0.377582	0.247008	0.348153	0.275712	0.320777	0.363388	0.260411	0.355703	0.377593	0.247817	0.340368	0.321927	0.338119	0.252372	0.256439	0.37158
CBFA2T2	0.339295	0.181005	0.352287	0.220597	0.242306	0.227198	0.370289	0.351884	0.35527	0.234552	0.215685	0.307732	0.317242	0.166329	0.326535	0.351134	0.332095	0.334133	0.285758	0.36931
ITCH	0.253277	0.276006	0.268698	0.271298	0.24666	0.369069	0.33222	0.252401	0.284296	0.346462	0.266731	0.317237	0.312668	0.342727	0.363538	0.375605	0.306557	0.372682	0.293581	0.347948
TP53INP2	0.0923191	0.29812	0.357481	0.283802	0.343929	0.263009	0.241441	0.325084	0.332723	0.28476	0.361632	0.326302	0.288879	0.288167	0.149144	0.169466	0.172562	0.334118	0.346538	0.292968
SDF4	0.309803	0.313006	0.18645	0.277869	0.321769	0.296504	0.310432	0.226849	0.323654	0.301416	0.142539	0.192195	0.315894	0.354967	0.345615	0.26459	0.306606	0.371254	0.234918	0.30792
TOLLIP	0.351326	0.116163	0.276288	0.274909	0.367455	0.317976	0.376408	0.269145	0.332725	0.347426	0.221866	0.275697	0.22345	0.359991	0.294187	0.274599	0.351306	0.260648	0.340489	0.122031
XRCC5	0.374525	0.351234	0.36898	0.23979	0.328834	0.248788	0.271916	0.323408	0.299464	0.328944	0.37539	0.327654	0.351725	0.222682	0.294158	0.305733	0.371862	0.36864	0.328752	0.105584
SP140	0.27875	0.303065	0.254878	0.214245	0.340553	0.294171	0.351172	0.377796	0.144774	0.276117	0.312121	0.287456	0.268898	0.376863	0.323907	0.159831	0.336376	0.349098	0.317705	0.194387
MKNK1	0.339299	0.0587775	0.330532	0.145493	0.359209	0.2549	0.336569	0.350272	0.255321	0.216517	0.228113	0.371333	0.153409	0.268256	0.271477	0.293071	0.36218	0.225456	0.239683	0.154688
TNS1	0.319775	0.256394	0.183371	0.316389	0.27231	0.309563	0.369154	0.293877	0.266944	0.272966	0.343528	0.280899	0.360211	0.211807	0.313872	0.183107	0.364117	0.309327	0.194943	0.271259
REXO1	0.294961	0.227664	0.231685	0.342303	0.348084	0.33182	0.23424	0.211598	0.375672	0.304219	0.19321	0.351885	0.351726	0.135155	0.34285	0.317784	0.276926	0.238885	0.365746	0.249665
SAR1A	0.364153	0.212071	0.289566	0.355906	0.341836	0.316557	0.352173	0.273983	0.339206	0.36608	0.342184	0.284114	0.343082	0.288169	0.330392	0.357787	0.257298	0.346031	0.326611	0.336888
CDC14A	0.222933	0.24081	0.211533	0.361419	0.339177	0.2067	0.345052	0.32507	0.272307	0.304196	0.0996294	0.349021	0.347715	0.357899	0.373648	0.14403	0.231305	0.334116	0.244558	0.265266
CEACAM1	0.144369	0.207393	0.330528	0.328321	0.232115	0.350881	0.309512	0.23559	0.302051	0.117881	0.266735	0.273824	0.326349	0.338771	0.320969	0.183115	0.275936	0.282316	0.191106	0.36152
CIC	0.104576	0.377192	0.279512	0.32832	0.374701	0.268626	0.304088	0.347556	0.346684	0.33952	0.20383	0.296691	0.185714	0.330274	0.340417	0.339476	0.299647	0.0918665	0.130237	0.328403
FDFT1	0.312528	0.177234	0.322177	0.243015	0.232119	0.354767	0.366938	0.221658	0.320788	0.37328	0.375388	0.364471	0.178994	0.215009	0.344057	0.314117	0.297793	0.218141	0.241347	0.178326
KIF22	0.357991	0.323775	0.130973	0.274937	0.377139	0.352281	0.323977	0.335473	0.244964	0.293049	0.184732	0.274014	0.26424	0.351006	0.195849	0.276101	0.373114	0.285658	0.310198	0.313691
DDX1	0.276886	0.309059	0.353718	0.369236	0.288221	0.313839	0.368047	0.32505	0.300582	0.37552	0.313137	0.376581	0.206267	0.198598	0.253518	0.244714	0.336323	0.226738	0.343671	0.132843
DNM2	0.376888	0.164883	0.299761	0.184845	0.325958	0.214847	0.307348	0.341392	0.317045	0.326006	0.271728	0.321491	0.315851	0.34681	0.29421	0.362355	0.347306	0.32356	0.293594	0.32838
STX7	0.261879	0.359839	0.2763	0.249617	0.350547	0.377363	0.375582	0.272177	0.345343	0.343562	0.278075	0.330938	0.327705	0.308961	0.313842	0.247742	0.289402	0.377576	0.322032	0.239982
KEAP1	0.22503	0.317581	0.183432	0.281133	0.342972	0.273132	0.351168	0.298297	0.281418	0.342051	0.209225	0.372676	0.216742	0.302743	0.311246	0.377015	0.318112	0.270585	0.319043	0.155001
SLC35C2	0.281787	0.377595	0.303954	0.115674	0.299476	0.214873	0.247361	0.321662	0.252717	0.317804	0.367481	0.355698	0.3373	0.251215	0.276336	0.375565	0.154074	0.371256	0.291549	0.12932
CRYBG3	0.362088	0.259163	0.3508	0.313657	0.193005	0.352303	0.195138	0.307633	0.358176	0.363376	0.206479	0.346192	0.37275	0.342743	0.376079	0.352513	0.21074	0.213189	0.267178	0.214266
RIF1	0.373076	0.341135	0.372552	0.376706	0.349434	0.344016	0.359917	0.360165	0.355254	0.335782	0.343545	0.309258	0.375238	0.26821	0.327439	0.334475	0.352661	0.326341	0.205006	0.361535
RAB21	0.272367	0.203569	0.346815	0.125651	0.194564	0.276314	0.27192	0.216682	0.173931	0.372049	0.317601	0.326295	0.215348	0.254447	0.315133	0.25854	0.229563	0.245353	0.262514	0.249705
SMARCA2	0.305326	0.295672	0.374957	0.366669	0.30882	0.357396	0.316211	0.341388	0.275608	0.34864	0.356242	0.329701	0.344323	0.367999	0.288	0.284744	0.373165	0.197451	0.234053	0.376757
SESN1	0.216851	0.23038	0.340397	0.24612	0.274166	0.359766	0.321392	0.304508	0.360271	0.215287	0.202566	0.315854	0.173318	0.328883	0.300938	0.251034	0.348743	0.316004	0.324386	0.223812
SRCAP	0.210673	0.30685	0.330463	0.339642	0.321796	0.273129	0.375533	0.358878	0.318044	0.332818	0.166734	0.252413	0.350251	0.190421	0.228569	0.362376	0.371866	0.0793835	0.283322	0.258947
PSEN1	0.376887	0.261747	0.325281	0.376688	0.350474	0.286331	0.320585	0.307648	0.336523	0.335784	0.22811	0.295221	0.376509	0.337497	0.294247	0.372076	0.341918	0.353386	0.35795	0.369222
CLDND1	0.2908	0.351237	0.138145	0.313689	0.117933	0.316655	0.324879	0.285649	0.343942	0.315238	0.332148	0.377626	0.327597	0.291355	0.357443	0.108729	0.287846	0.252511	0.230352	0.328391
HSP90AA1	0.299658	0.294652	0.287967	0.155024	0.230913	0.376173	0.325818	0.36701	0.311821	0.281717	0.337003	0.218113	0.303264	0.144625	0.283409	0.126311	0.319821	0.287469	0.350767	0.0899786
DLGAP4	0.0846925	0.17941	0.363549	0.0988812	0.303431	0.279477	0.254678	0.301464	0.279856	0.358739	0.145979	0.375246	0.238887	0.31316	0.312328	0.2632	0.284876	0.178787	0.336263	0.204304
RSBN1	0.319779	0.294655	0.298044	0.353456	0.372189	0.358648	0.314911	0.311051	0.30884	0.34743	0.310448	0.3297	0.280774	0.255978	0.317821	0.307135	0.373144	0.279365	0.277784	0.31647
TCF7	0.218176	0.281274	0.305442	0.197819	0.264166	0.312306	0.324834	0.325056	0.212575	0.281714	0.323302	0.347662	0.201057	0.274423	0.279492	0.353925	0.355215	0.353208	0.154139	0.207433
OSTM1	0.120282	0.206361	0.312296	0.184796	0.29503	0.187662	0.362237	0.265994	0.349458	0.338338	0.250581	0.347666	0.364437	0.314753	0.346946	0.251016	0.338069	0.193764	0.234051	0.374303
PCNP	0.343331	0.362289	0.257875	0.348032	0.221504	0.356086	0.328004	0.361988	0.230964	0.243544	0.316308	0.314389	0.355679	0.351035	0.187778	0.280427	0.293958	0.364353	0.351621	0.296024
MEF2C	0.208759	0.370834	0.322115	0.223968	0.271072	0.352259	0.331273	0.348928	0.249831	0.304178	0.33826	0.237168	0.33422	0.352337	0.298063	0.351065	0.28785	0.320326	0.351601	0.0903459
PTPRC	0.368098	0.328631	0.371134	0.230437	0.335265	0.357462	0.361181	0.280928	0.311824	0.353888	0.28149	0.33854	0.376498	0.243236	0.34834	0.320693	0.327893	0.354396	0.306975	0.262189
STK17B	0.202424	0.318967	0.205334	0.339648	0.345348	0.313831	0.306083	0.372847	0.29501	0.281704	0.253399	0.330929	0.317282	0.211823	0.27942	0.261423	0.377968	0.341495	0.249282	0.307929
ZNF506	0.292186	0.260087	0.225848	0.204165	0.304449	0.263986	0.221061	0.233786	0.149327	0.346409	0.305171	0.26444	0.321611	0.371751	0.350852	0.282916	0.152625	0.290508	0.200059	0.268353
KIAA0141	0.359321	0.374856	0.312295	0.290223	0.291233	0.34162	0.292776	0.371444	0.294056	0.373269	0.288672	0.357539	0.325134	0.341334	0.271491	0.157925	0.356652	0.35317	0.336259	0.376755
SMARCD3	0.26941	0.145782	0.312356	0.325568	0.276771	0.19881	0.333428	0.358862	0.186289	0.280406	0.320118	0.368446	0.196074	0.174279	0.203402	0.341036	0.36948	0.320369	0.373328	0.277852
FYB	0.329449	0.270245	0.26083	0.374264	0.331409	0.331939	0.21962	0.366001	0.25524	0.37791	0.289976	0.27381	0.230752	0.22446	0.33333	0.246422	0.374443	0.363133	0.21335	0.374297
STRADB	0.275888	0.30796	0.205355	0.281055	0.341822	0.341622	0.271921	0.28423	0.325957	0.324891	0.228108	0.312535	0.274045	0.276242	0.225857	0.27296	0.146346	0.335539	0.296944	0.239971
BZW1	0.374498	0.298084	0.263933	0.299059	0.314582	0.376168	0.324836	0.23379	0.33648	0.361179	0.244459	0.357538	0.255586	0.283642	0.279423	0.356276	0.344599	0.367109	0.368364	0.12927
ME2	0.215558	0.222345	0.370447	0.26841	0.291234	0.346953	0.348188	0.355544	0.242332	0.311752	0.248141	0.323334	0.348868	0.366761	0.377295	0.331574	0.234148	0.33853	0.374351	0.27483
CCNT2	0.370735	0.366493	0.319522	0.371594	0.368956	0.325342	0.3501	0.326294	0.334055	0.361187	0.206456	0.325039	0.347688	0.351043	0.302513	0.300221	0.276943	0.304725	0.369672	0.32545
EPB41L3	0.154045	0.363308	0.27627	0.342294	0.211328	0.327406	0.306089	0.335423	0.187451	0.319202	0.258193	0.209728	0.329477	0.161382	0.337619	0.332871	0.315373	0.326197	0.193377	0.198125
COBLL1	0.183664	0.29317	0.358582	0.290226	0.372136	0.296503	0.294328	0.360125	0.203718	0.374614	0.377448	0.183922	0.304746	0.271211	0.359809	0.362379	0.335058	0.330808	0.309016	0.135403
TRAF5	0.306625	0.212974	0.367693	0.145486	0.310103	0.289541	0.252039	0.27214	0.289766	0.261393	0.269157	0.338569	0.326345	0.243232	0.331913	0.356277	0.373102	0.327775	0.364693	0.236744
NFE2L1	0.189432	0.265299	0.336173	0.290227	0.217212	0.292348	0.308438	0.315994	0.342995	0.340919	0.30127	0.27051	0.301681	0.217845	0.363533	0.33156	0.29646	0.190631	0.375037	0.322451
GSK3B	0.333649	0.30686	0.286323	0.339649	0.210194	0.308323	0.324846	0.326297	0.355285	0.348554	0.372632	0.185625	0.207807	0.289756	0.334914	0.201262	0.260187	0.247239	0.308021	0.334058
ERC1	0.232483	0.29568	0.34966	0.268419	0.324714	0.36905	0.368069	0.375188	0.198083	0.281711	0.305175	0.196022	0.344301	0.308953	0.179738	0.311679	0.329605	0.36709	0.138234	0.304947
XPO1	0.303873	0.288581	0.362499	0.325592	0.324707	0.25788	0.30292	0.279269	0.269635	0.374573	0.288648	0.295225	0.370189	0.268253	0.355949	0.271721	0.362963	0.310998	0.341289	0.328401
RNF13	0.289429	0.264497	0.330454	0.353485	0.233553	0.246874	0.334724	0.354406	0.361781	0.286001	0.201735	0.370039	0.283988	0.205207	0.280687	0.315226	0.326733	0.18567	0.317092	0.20434
DOPEY1	0.376886	0.325794	0.336175	0.304989	0.292516	0.34832	0.368021	0.33415	0.348087	0.34209	0.358317	0.335497	0.16473	0.280516	0.317838	0.377068	0.362969	0.318614	0.270154	0.3284
KAT6A	0.360388	0.325802	0.309641	0.319724	0.281409	0.333318	0.297165	0.351645	0.303352	0.354919	0.310477	0.134695	0.250817	0.255955	0.326527	0.36613	0.263687	0.184013	0.28132	0.322465
ZCCHC6	0.374519	0.367767	0.345733	0.220576	0.241147	0.340289	0.349385	0.291875	0.36386	0.372064	0.21569	0.230733	0.265813	0.28663	0.256239	0.351067	0.369494	0.32148	0.327293	0.115599
TNPO1	0.308101	0.289919	0.279591	0.220619	0.276735	0.363613	0.312029	0.270476	0.325975	0.339512	0.308605	0.309271	0.330988	0.349701	0.326525	0.265794	0.355187	0.375288	0.311768	0.271288
PLOD1	0.362938	0.349332	0.329184	0.292913	0.345366	0.337578	0.347123	0.362993	0.296261	0.373263	0.335922	0.351669	0.304703	0.238445	0.341628	0.302785	0.286145	0.257588	0.229226	0.371681
P2RX5	0.130561	0.227671	0.224071	0.369239	0.288229	0.143189	0.26323	0.335419	0.220254	0.217905	0.335918	0.376617	0.325127	0.203316	0.28071	0.362372	0.290833	0.351664	0.360785	0.274829
DIS3	0.266562	0.288582	0.337641	0.342298	0.339192	0.231711	0.361241	0.368531	0.308867	0.368325	0.21202	0.34016	0.317176	0.206542	0.291111	0.354875	0.344606	0.325059	0.295759	0.259096
PDS5B	0.349938	0.338862	0.316575	0.350632	0.367462	0.31791	0.354231	0.358858	0.285386	0.368327	0.346561	0.276034	0.326381	0.294396	0.296585	0.320886	0.299638	0.25939	0.32129	0.322457
CYLD	0.371883	0.329372	0.309695	0.353602	0.348102	0.296523	0.314122	0.364257	0.355273	0.271685	0.325703	0.31431	0.375226	0.279119	0.370394	0.165941	0.336305	0.277239	0.246812	0.336828
ZNF264	0.266561	0.335378	0.366262	0.15175	0.307433	0.333367	0.24471	0.298268	0.301858	0.269999	0.372609	0.312546	0.193771	0.176512	0.348314	0.37753	0.257347	0.182405	0.345583	0.162021
RPS5	0.335049	0.300637	0.281855	0.342299	0.300585	0.242546	0.282593	0.3778	0.291302	0.26577	0.372643	0.355629	0.349032	0.323042	0.251851	0.37092	0.210765	0.274036	0.164546	0.353563
YTHDC1	0.32117	0.230394	0.37735	0.307782	0.361736	0.356094	0.330217	0.335408	0.348122	0.362335	0.357281	0.332611	0.371339	0.265015	0.34163	0.315274	0.32403	0.233857	0.308006	0.290146
SMAP2	0.275877	0.193953	0.193564	0.246159	0.295026	0.325261	0.301751	0.327701	0.36897	0.276163	0.192349	0.351678	0.225558	0.224453	0.323911	0.221047	0.257353	0.295167	0.314766	0.211093
PPIE	0.34071	0.377506	0.308262	0.15488	0.355274	0.327524	0.354209	0.311068	0.373443	0.249393	0.295613	0.344312	0.315837	0.327147	0.345708	0.354882	0.321176	0.344286	0.374354	0.230558
ZMPSTE24	0.3081	0.343494	0.308264	0.313619	0.360305	0.153846	0.372901	0.260645	0.220237	0.297168	0.321203	0.338564	0.245487	0.317491	0.216291	0.212148	0.33506	0.376591	0.270138	0.142105
STARD7	0.308099	0.227673	0.322216	0.350597	0.312907	0.305397	0.298593	0.306299	0.367471	0.327249	0.206499	0.376641	0.32164	0.370608	0.300934	0.324844	0.329535	0.245455	0.287925	0.342443
REST	0.314032	0.371785	0.337656	0.299093	0.377131	0.349559	0.352167	0.371423	0.362767	0.283118	0.273765	0.264451	0.359036	0.246361	0.370393	0.222549	0.338091	0.257586	0.316079	0.353539
HAL	0.284945	0.270234	0.31946	0.345138	0.352813	0.286343	0.284964	0.340177	0.362767	0.297167	0.243122	0.295228	0.314432	0.240112	0.256327	0.181175	0.244841	0.376589	0.342645	0.18498
SSH1	0.315358	0.363305	0.28196	0.371707	0.288216	0.342895	0.326907	0.348925	0.335339	0.312827	0.340235	0.285517	0.190606	0.353806	0.312329	0.335716	0.227874	0.126426	0.369682	0.255914
GSTP1	0.312431	0.366487	0.295446	0.274954	0.245037	0.263953	0.241437	0.351869	0.369994	0.3141	0.323303	0.318816	0.357722	0.277537	0.280684	0.234475	0.258796	0.257526	0.344515	0.210911
APLP2	0.280354	0.271888	0.345702	0.361421	0.368941	0.374998	0.348163	0.318605	0.20835	0.358749	0.358326	0.291997	0.304716	0.235255	0.260715	0.247795	0.364124	0.264247	0.354644	0.24293
WBP11	0.370736	0.353633	0.354705	0.339654	0.348043	0.377386	0.366967	0.267437	0.233536	0.367304	0.272821	0.284146	0.238698	0.224446	0.254962	0.193111	0.270936	0.235654	0.179216	0.336847
EIF3I	0.321163	0.35014	0.291106	0.347976	0.37713	0.376166	0.346432	0.377801	0.369998	0.280436	0.269191	0.323505	0.354524	0.295548	0.268582	0.199615	0.316934	0.360079	0.256437	0.35577
TXLNA	0.302448	0.345811	0.370462	0.334009	0.311819	0.361339	0.305214	0.357588	0.241048	0.319299	0.244455	0.376633	0.370169	0.308951	0.315114	0.357801	0.290859	0.247176	0.354645	0.220636
NCOA1	0.352658	0.310306	0.374892	0.325596	0.241072	0.283426	0.341889	0.343109	0.33924	0.337095	0.32571	0.267439	0.160996	0.319027	0.20994	0.215238	0.359339	0.295169	0.360806	0.355769
RAB10	0.268049	0.128059	0.319495	0.29913	0.338202	0.377384	0.363221	0.293678	0.276803	0.309928	0.263424	0.375282	0.320432	0.359974	0.317848	0.314213	0.237386	0.338567	0.281326	0.307916
HADHA	0.275874	0.285833	0.336135	0.283957	0.320832	0.219133	0.166956	0.309421	0.346635	0.232811	0.329069	0.277156	0.353138	0.304337	0.250455	0.343584	0.185216	0.370084	0.24202	0.191346
CAD	0.247982	0.356854	0.374965	0.253032	0.343019	0.331946	0.370889	0.340034	0.243671	0.308671	0.25819	0.237122	0.370183	0.268207	0.265388	0.294587	0.306623	0.178836	0.200038	0.333785
CD59	0.344621	0.320163	0.334949	0.268409	0.243737	0.135108	0.36224	0.282298	0.312951	0.272977	0.246779	0.375287	0.314415	0.319002	0.311295	0.183103	0.359334	0.126505	0.295726	0.168483
CD82	0.376885	0.0713563	0.377354	0.214051	0.130378	0.361326	0.365344	0.31101	0.301963	0.358721	0.296903	0.265961	0.108377	0.130809	0.147674	0.265779	0.302397	0.293869	0.321254	0.296028
ATRX	0.351319	0.293171	0.348339	0.371719	0.338237	0.371184	0.281565	0.349102	0.369983	0.373265	0.301245	0.23376	0.364357	0.276227	0.322098	0.374601	0.284897	0.293866	0.308009	0.345117
FCN1	0.232485	0.245789	0.273031	0.307791	0.356772	0.26978	0.345071	0.228718	0.327027	0.358751	0.299365	0.347524	0.323364	0.286634	0.292433	0.274519	0.290858	0.332575	0.353982	0.174827
PREP	0.293934	0.328664	0.286344	0.281061	0.325995	0.370415	0.273342	0.301654	0.297481	0.314131	0.365613	0.346129	0.298163	0.334702	0.340423	0.362328	0.235885	0.365823	0.371513	0.353515
WDFY1	0.366837	0.257826	0.369009	0.217595	0.324689	0.37361	0.339769	0.279192	0.120847	0.300274	0.27807	0.372748	0.332652	0.255985	0.354699	0.293078	0.305375	0.307525	0.306985	0.184973
SLC25A24	0.24994	0.290894	0.331908	0.350627	0.294075	0.227138	0.36534	0.341404	0.371053	0.35116	0.342242	0.332619	0.318595	0.186024	0.15235	0.284781	0.335078	0.276074	0.351601	0.355785
MAP3K4	0.188284	0.279731	0.258004	0.333886	0.297458	0.193622	0.320589	0.363146	0.245017	0.307165	0.238343	0.346076	0.304639	0.0994295	0.232979	0.351087	0.354072	0.26891	0.187589	0.230552
PILRA	0.294967	0.328661	0.300977	0.313636	0.355333	0.244199	0.345073	0.368532	0.312975	0.240444	0.348848	0.314414	0.371424	0.362855	0.312332	0.17053	0.197676	0.188582	0.303671	0.32244
ABCB1	0.314046	0.0735664	0.114078	0.258921	0.34302	0.313873	0.211258	0.374083	0.187476	0.294609	0.28022	0.184085	0.16468	0.11879	0.285196	0.243472	0.189457	0.115318	0.216983	0.283864
AKR1B1	0.318085	0.278468	0.315079	0.283894	0.36175	0.327534	0.332217	0.327672	0.369988	0.372067	0.37156	0.338607	0.371287	0.349702	0.291099	0.263209	0.373079	0.21533	0.22801	0.265235
CPNE3	0.281788	0.149396	0.265411	0.313627	0.352816	0.197097	0.336565	0.193737	0.251102	0.268754	0.224537	0.334284	0.312621	0.135178	0.30093	0.327211	0.344595	0.300044	0.346529	0.35845
RRN3	0.200756	0.275714	0.376187	0.274955	0.377537	0.312361	0.374817	0.347626	0.299435	0.351092	0.362445	0.347639	0.365854	0.307215	0.183439	0.28768	0.247965	0.150327	0.281329	0.371668
CTTN	0.227843	0.275696	0.0822003	0.369241	0.366383	0.358658	0.331298	0.298327	0.279767	0.370949	0.299339	0.292002	0.288843	0.240137	0.181463	0.301403	0.322354	0.136347	0.189959	0.239984
DDHD2	0.294969	0.37721	0.295454	0.290134	0.367424	0.363562	0.325808	0.330761	0.196563	0.30569	0.314699	0.33262	0.344315	0.353832	0.212825	0.258441	0.335073	0.329566	0.291553	0.268416
EPS15	0.326666	0.234265	0.23789	0.28106	0.19787	0.280617	0.271942	0.291897	0.343004	0.375629	0.212713	0.35753	0.265826	0.324557	0.329235	0.361116	0.263658	0.37402	0.375036	0.165243
CHERP	0.207099	0.236883	0.25957	0.328316	0.349476	0.2209	0.337902	0.375202	0.249935	0.347413	0.126717	0.31587	0.318615	0.30897	0.265484	0.334428	0.370717	0.131569	0.325666	0.299016
ATG16L1	0.346251	0.333158	0.248767	0.274958	0.203697	0.34565	0.294852	0.360127	0.348083	0.232837	0.28866	0.252354	0.315869	0.310153	0.362589	0.283106	0.237376	0.257583	0.326627	0.258905
DNAJA1	0.146333	0.298106	0.254933	0.0864915	0.29129	0.244186	0.365333	0.343103	0.191727	0.3563	0.323312	0.269	0.368642	0.157864	0.375019	0.228358	0.283265	0.180061	0.219372	0.174948
B4GALT1	0.216922	0.0921578	0.203441	0.34524	0.305966	0.315025	0.294351	0.349063	0.373412	0.256585	0.333487	0.303063	0.293802	0.351005	0.300929	0.268744	0.222959	0.254179	0.348783	0.371675
CHMP5	0.354101	0.358068	0.359807	0.224006	0.319348	0.263938	0.358235	0.30165	0.23794	0.348562	0.347812	0.347529	0.300046	0.337514	0.269863	0.20721	0.338059	0.303282	0.220468	0.168507
NFX1	0.232462	0.227678	0.350958	0.292903	0.284338	0.269784	0.356151	0.338733	0.355324	0.312842	0.201732	0.223396	0.343108	0.297088	0.323935	0.343622	0.284869	0.355688	0.175914	0.361478
DIMT1	0.312449	0.298094	0.198778	0.214033	0.30446	0.344041	0.304092	0.363153	0.171259	0.367254	0.345479	0.375272	0.204671	0.308968	0.116426	0.377086	0.26805	0.260638	0.253333	0.319634
EIF2AK1	0.164323	0.369799	0.277561	0.236845	0.354241	0.297928	0.301759	0.354405	0.359173	0.359618	0.254671	0.282319	0.321624	0.359084	0.206625	0.120994	0.354076	0.243839	0.36967	0.376744
SNX10	0.374499	0.264477	0.192397	0.374315	0.188898	0.35866	0.370866	0.364254	0.367437	0.352576	0.251996	0.33854	0.228782	0.240037	0.220866	0.289001	0.258775	0.206111	0.279896	0.2621
HBQ1	0.29785	0.217056	0.317965	0.265209	0.354254	0.263935	0.356153	0.315796	0.134476	0.373271	0.369697	0.364308	0.238734	0.222686	0.311293	0.271632	0.366883	0.370087	0.372275	0.2274
CEACAM6	0.260237	0.179463	0.325198	0.345239	0.172738	0.344039	0.33793	0.242239	0.229418	0.159911	0.0617975	0.242104	0.329365	0.159969	0.153904	0.113059	0.376877	0.260637	0.128742	0.313516
RBM22	0.280289	0.365546	0.346833	0.301831	0.259802	0.336179	0.370269	0.247114	0.360309	0.363379	0.325713	0.364492	0.303111	0.330258	0.311277	0.188611	0.350024	0.228874	0.311771	0.181808
TMED2	0.365666	0.361062	0.276381	0.355922	0.248048	0.313846	0.345043	0.372746	0.366446	0.361214	0.270099	0.284192	0.321617	0.375322	0.287975	0.314158	0.362887	0.318674	0.324394	0.168432
ZFAND6	0.325363	0.188984	0.311272	0.281069	0.319339	0.34402	0.327994	0.334194	0.323625	0.340827	0.349773	0.36007	0.371332	0.366777	0.337553	0.369835	0.293963	0.367044	0.27014	0.105596
LAT2	0.157617	0.0828422	0.269874	0.239969	0.242336	0.248701	0.316196	0.350383	0.299444	0.357754	0.306017	0.177031	0.265844	0.361707	0.186472	0.326051	0.289391	0.337267	0.36469	0.353524
HUWE1	0.202367	0.333151	0.362534	0.233359	0.373392	0.239497	0.349399	0.362014	0.323597	0.294576	0.272805	0.196067	0.374137	0.373044	0.344076	0.249391	0.316871	0.143604	0.230344	0.27786
PPP1R15A	0.305308	0.0818686	0.362531	0.322637	0.169752	0.348251	0.371976	0.311115	0.18744	0.335798	0.371541	0.303068	0.330961	0.304303	0.373654	0.320873	0.289386	0.327595	0.282208	0.371672
FTL	0.289484	0.313028	0.258009	0.0707194	0.275604	0.259621	0.29717	0.332462	0.226227	0.366092	0.35831	0.355564	0.351824	0.216377	0.352219	0.374595	0.199177	0.171798	0.302637	0.112122
SRRT	0.352651	0.263394	0.304013	0.322614	0.300493	0.300883	0.342773	0.235603	0.22622	0.317805	0.212716	0.348959	0.280776	0.1273	0.241301	0.271636	0.254573	0.335541	0.281324	0.358438
BAX	0.316895	0.191457	0.283549	0.331166	0.220303	0.323847	0.29862	0.374089	0.350479	0.347401	0.203816	0.377641	0.3502	0.342732	0.372549	0.20865	0.329475	0.371373	0.282201	0.350594
PIGS	0.260235	0.273262	0.327409	0.319585	0.327058	0.356001	0.248589	0.354418	0.261295	0.377075	0.283703	0.358893	0.21991	0.1323	0.322172	0.316748	0.270943	0.279399	0.356843	0.281195
PGS1	0.139323	0.305623	0.198791	0.313675	0.30343	0.257897	0.313043	0.371398	0.341797	0.219397	0.281474	0.360044	0.298367	0.349705	0.3613	0.328962	0.257268	0.257575	0.319041	0.233505
PSMC5	0.219795	0.253834	0.197174	0.339551	0.157213	0.377381	0.364022	0.290612	0.314642	0.353959	0.3498	0.306216	0.36443	0.362829	0.232966	0.234506	0.360388	0.365907	0.365752	0.299015
UIMC1	0.293924	0.235803	0.292359	0.339554	0.149352	0.363524	0.31929	0.291905	0.301907	0.265749	0.289988	0.223417	0.315874	0.295538	0.315097	0.194963	0.355189	0.355639	0.327281	0.36925
LPCAT2	0.292191	0.306833	0.316658	0.118719	0.343021	0.358665	0.16359	0.243856	0.314588	0.331608	0.343529	0.237077	0.113352	0.327135	0.326523	0.148893	0.221403	0.221771	0.347758	0.108971
SH3BP2	0.227834	0.275812	0.300968	0.322621	0.358202	0.323878	0.306063	0.343122	0.346654	0.365004	0.288661	0.332547	0.332553	0.361698	0.340294	0.228347	0.335052	0.325088	0.347762	0.277961
NOP14	0.30659	0.333149	0.346859	0.3078	0.340498	0.319553	0.319225	0.363157	0.320671	0.32193	0.281482	0.343205	0.359059	0.345525	0.227127	0.320879	0.311417	0.317156	0.215826	0.253015
ADD1	0.283282	0.307962	0.342873	0.296125	0.312989	0.338925	0.294327	0.335439	0.365473	0.323744	0.357282	0.31719	0.152032	0.186069	0.264	0.236092	0.326756	0.211743	0.362641	0.1818
C14orf166	0.308117	0.305662	0.366257	0.355855	0.346665	0.345669	0.288458	0.338642	0.311853	0.304198	0.314691	0.280923	0.240676	0.337482	0.231704	0.294583	0.293921	0.296677	0.335181	0.230534
GMCL1	0.215583	0.337785	0.205288	0.243048	0.221521	0.33618	0.309517	0.335438	0.328849	0.240436	0.367489	0.34903	0.245433	0.224493	0.372496	0.142888	0.311418	0.255697	0.312257	0.345166
SF3B2	0.344633	0.289867	0.254913	0.353516	0.258405	0.329205	0.305223	0.376594	0.188991	0.319288	0.29564	0.25414	0.223462	0.301168	0.331959	0.175359	0.247916	0.196005	0.256432	0.299013
GNAS	0.208767	0.333177	0.299803	0.142126	0.328853	0.192411	0.150592	0.364442	0.371056	0.246464	0.31312	0.290715	0.25569	0.213064	0.245063	0.221071	0.13209	0.192209	0.363489	0.0525343
DNM1L	0.362184	0.335366	0.367691	0.287029	0.237936	0.367624	0.340826	0.339984	0.192981	0.369859	0.346564	0.273928	0.298168	0.325908	0.241334	0.37324	0.338058	0.321626	0.221895	0.274818
CASS4	0.324013	0.122889	0.330475	0.246114	0.345386	0.30675	0.191571	0.368533	0.373415	0.338368	0.33123	0.329731	0.293784	0.143441	0.236315	0.24192	0.188294	0.174614	0.246813	0.371686
RFX2	0.278738	0.010679	0.222435	0.230443	0.36995	0.373614	0.347197	0.37272	0.0769504	0.327269	0.283725	0.347564	0.359057	0.25317	0.342882	0.304167	0.284887	0.147019	0.176922	0.358427
CNOT3	0.221408	0.324619	0.33614	0.145447	0.220305	0.331915	0.361129	0.335436	0.233496	0.363382	0.286046	0.260608	0.337282	0.237001	0.263055	0.338323	0.329633	0.148793	0.349747	0.217507
PTPN4	0.246517	0.350145	0.219249	0.33388	0.355332	0.336182	0.211252	0.29375	0.358163	0.334458	0.333468	0.347616	0.221837	0.352358	0.336086	0.247781	0.257281	0.303316	0.319079	0.316521
DDX18	0.272431	0.375732	0.369018	0.165282	0.371062	0.337573	0.356208	0.314452	0.295023	0.375503	0.359483	0.315858	0.368645	0.249811	0.309564	0.335682	0.335034	0.374066	0.283289	0.181722
KHSRP	0.249961	0.368844	0.340313	0.246081	0.320876	0.370418	0.335764	0.353203	0.345334	0.331592	0.173239	0.245275	0.327736	0.214965	0.333364	0.35782	0.27879	0.153349	0.32439	0.371677
DOCK9	0.330647	0.304275	0.268716	0.331055	0.295017	0.283572	0.288455	0.339988	0.286912	0.339539	0.36335	0.306202	0.290483	0.352363	0.369118	0.346347	0.276084	0.28558	0.200031	0.268341
ANKRD10	0.226411	0.215772	0.291112	0.115706	0.348075	0.371204	0.276658	0.326309	0.0929097	0.314164	0.321954	0.22533	0.353196	0.374422	0.244237	0.309939	0.332055	0.245437	0.368381	0.12958
ATRN	0.365713	0.186721	0.344085	0.258861	0.350511	0.34411	0.373859	0.31861	0.295022	0.370852	0.345426	0.370052	0.37273	0.136976	0.321067	0.362336	0.370714	0.338519	0.139264	0.363694
SIGLEC1	0.338105	0.289838	0.286238	0.271252	0.374705	0.349548	0.261716	0.223384	0.321764	0.348634	0.372621	0.317371	0.330757	0.294371	0.279606	0.119278	0.360417	0.339997	0.26002	0.265246
FKBP1A	0.326647	0.305655	0.309572	0.361417	0.160319	0.377354	0.368022	0.312589	0.225105	0.347411	0.364628	0.327771	0.355736	0.35385	0.321059	0.216519	0.352695	0.262802	0.266042	0.233501
NSFL1C	0.354078	0.364218	0.363509	0.252888	0.30444	0.361352	0.357248	0.346038	0.299397	0.228298	0.142525	0.306347	0.230866	0.216448	0.313802	0.087476	0.290847	0.361839	0.300319	0.268347
MAVS	0.365715	0.107876	0.274641	0.249517	0.367408	0.274775	0.372906	0.280799	0.194641	0.261409	0.294476	0.32629	0.312541	0.314733	0.36357	0.353921	0.330682	0.31439	0.269326	0.299003
XRN2	0.29221	0.350119	0.37619	0.122272	0.354243	0.259538	0.256484	0.34438	0.305932	0.375584	0.317633	0.325115	0.209698	0.224474	0.259676	0.264622	0.332075	0.277263	0.11653	0.301892
DYNLL1	0.162535	0.294651	0.322181	0.181863	0.200846	0.336133	0.358246	0.33078	0.345371	0.324832	0.202848	0.304695	0.315834	0.320507	0.268694	0.122795	0.283197	0.30304	0.370578	0.187963
TESC	0.348713	0.304276	0.330482	0.35354	0.233517	0.320943	0.25007	0.242263	0.140188	0.208689	0.342208	0.344193	0.252373	0.146793	0.281937	0.249379	0.202427	0.363137	0.317076	0.187959
SNX5	0.37074	0.214611	0.256278	0.350634	0.191716	0.313788	0.35621	0.285496	0.217301	0.319168	0.2569	0.329528	0.348943	0.30016	0.25187	0.258457	0.241725	0.318658	0.251689	0.331037
RPL6	0.371923	0.17157	0.377368	0.194229	0.350527	0.308339	0.355095	0.335434	0.37217	0.247695	0.371535	0.30946	0.259361	0.362837	0.291084	0.356279	0.29493	0.177164	0.277757	0.168408
SIRPG	0.375398	0.285822	0.230209	0.342279	0.319367	0.362583	0.226899	0.296652	0.2216	0.359656	0.249304	0.321587	0.20466	0.369388	0.361319	0.183149	0.229569	0.315794	0.183222	0.290169
MAPKAPK5	0.224968	0.141098	0.304005	0.30501	0.314571	0.306797	0.241449	0.349074	0.307359	0.357806	0.245576	0.19607	0.372881	0.268249	0.326563	0.327215	0.35408	0.365902	0.338474	0.363734
P2RX7	0.253204	0.374862	0.268674	0.265199	0.320821	0.337572	0.219637	0.288837	0.175783	0.302946	0.231082	0.327759	0.354523	0.280556	0.28794	0.331567	0.254496	0.196093	0.269311	0.369199
ANAPC5	0.302446	0.331732	0.193615	0.262062	0.286913	0.34955	0.23176	0.347622	0.128768	0.335709	0.360363	0.296676	0.376488	0.260293	0.156102	0.315212	0.294927	0.355635	0.234044	0.333922
SLC23A2	0.36683	0.221179	0.289608	0.371715	0.236528	0.23776	0.320635	0.320298	0.377687	0.377079	0.340256	0.344192	0.339956	0.161434	0.319462	0.315242	0.341945	0.254162	0.258664	0.333926
SLC8B1	0.244862	0.309036	0.257967	0.283782	0.18748	0.24872	0.21963	0.329602	0.275632	0.290433	0.308384	0.199202	0.377623	0.295533	0.354688	0.147385	0.272453	0.318822	0.162072	0.239819
TMEM230	0.359319	0.367759	0.342881	0.342268	0.346652	0.231601	0.267644	0.334204	0.314619	0.293009	0.342227	0.337413	0.327604	0.253163	0.173612	0.277335	0.327902	0.360054	0.312239	0.319625
KDM2B	0.336304	0.199721	0.219242	0.23345	0.335256	0.358706	0.36322	0.34152	0.314617	0.362327	0.259467	0.296694	0.363072	0.317486	0.250448	0.2761	0.330691	0.296695	0.245691	0.333971
OAS1	0.322367	0.297028	0.357356	0.353567	0.371066	0.352292	0.366952	0.315985	0.362798	0.352575	0.32569	0.260614	0.364341	0.251219	0.37491	0.255196	0.318129	0.270446	0.305823	0.277865
GCN1	0.266523	0.36884	0.336143	0.299149	0.340557	0.362555	0.349367	0.351866	0.282659	0.300271	0.238387	0.264292	0.332589	0.371748	0.315103	0.246471	0.35408	0.193791	0.150438	0.310641
RPLP0	0.318138	0.320147	0.262918	0.301836	0.340538	0.200491	0.304126	0.368536	0.261255	0.272981	0.335955	0.27726	0.360099	0.324517	0.305498	0.358797	0.226304	0.303314	0.206985	0.217545
PXN	0.299595	0.359851	0.330487	0.292909	0.24499	0.309636	0.351073	0.354431	0.220232	0.356343	0.29561	0.309477	0.118399	0.291374	0.340309	0.317749	0.270955	0.184021	0.373303	0.331156
RPH3A	0.300786	0.290946	0.352238	0.268356	0.18326	0.313779	0.349384	0.318612	0.214542	0.362345	0.333483	0.329494	0.355692	0.341333	0.315051	0.240466	0.311428	0.296708	0.377246	0.262103
PEBP1	0.297799	0.372949	0.230207	0.207518	0.365475	0.370419	0.353426	0.326308	0.315728	0.374604	0.373484	0.303168	0.311029	0.369371	0.263032	0.343592	0.349999	0.296712	0.230324	0.129613
ERP29	0.35805	0.285828	0.309672	0.283868	0.351915	0.30401	0.373722	0.340035	0.292524	0.315233	0.32907	0.321654	0.30923	0.253165	0.295427	0.331565	0.369452	0.340022	0.339405	0.353509
FUS	0.30245	0.221194	0.283552	0.217605	0.215972	0.327511	0.339815	0.366007	0.223089	0.34108	0.290011	0.310976	0.354534	0.311965	0.200538	0.215174	0.370732	0.287511	0.175884	0.220544
IGBP1	0.330734	0.300663	0.300987	0.271328	0.371068	0.277707	0.235541	0.347596	0.243627	0.283071	0.292152	0.354463	0.321607	0.338769	0.302488	0.361153	0.216833	0.230859	0.305809	0.112179
FXYD5	0.322347	0.290919	0.356085	0.33114	0.303438	0.214896	0.3007	0.273803	0.325985	0.293021	0.179512	0.320312	0.365852	0.253158	0.348294	0.358788	0.343417	0.298355	0.373304	0.151526
GRAMD1A	0.203914	0.168779	0.296592	0.29014	0.246667	0.262896	0.30608	0.301571	0.257214	0.338347	0.360347	0.341573	0.309213	0.28052	0.37111	0.312837	0.341921	0.329706	0.365749	0.24967
CDIP1	0.218266	0.373938	0.208202	0.371722	0.345379	0.27311	0.317413	0.293712	0.299434	0.353867	0.351998	0.368528	0.264299	0.241561	0.285107	0.326023	0.270945	0.188852	0.33177	0.355793
GANAB	0.24488	0.13886	0.271527	0.366593	0.372156	0.36354	0.337971	0.318644	0.272344	0.327228	0.269198	0.233796	0.344202	0.359966	0.35469	0.357811	0.359353	0.207847	0.305804	0.305051
GMIP	0.274259	0.283343	0.323898	0.376813	0.365475	0.361325	0.260108	0.350236	0.220283	0.213471	0.353079	0.350216	0.377629	0.371768	0.277583	0.33706	0.227954	0.310982	0.351632	0.281259
MLF2	0.251299	0.193919	0.200458	0.336871	0.151131	0.266985	0.288442	0.375289	0.346653	0.176885	0.368395	0.374111	0.252375	0.32304	0.231629	0.169393	0.202436	0.260635	0.278666	0.31643
DDX24	0.362117	0.343486	0.242554	0.239935	0.361725	0.337587	0.347162	0.36702	0.233513	0.349854	0.295643	0.362999	0.335614	0.258814	0.22244	0.368313	0.373127	0.355657	0.253331	0.278009
ZBTB25	0.321103	0.185118	0.300992	0.227398	0.289866	0.336185	0.285932	0.332541	0.214471	0.351131	0.198992	0.335527	0.354529	0.238421	0.312353	0.175304	0.373101	0.326189	0.286799	0.220515
ARHGAP4	0.261867	0.335372	0.368989	0.316404	0.320781	0.126223	0.34375	0.361908	0.223044	0.32477	0.271732	0.309405	0.309234	0.234019	0.295444	0.349882	0.352656	0.298341	0.364727	0.217597
GPATCH2L	0.371821	0.270225	0.312414	0.336867	0.294022	0.28624	0.313044	0.357586	0.318054	0.210483	0.313132	0.327613	0.318672	0.3388	0.348297	0.368337	0.343366	0.332666	0.327308	0.366566
LTBP4	0.321097	0.238288	0.271559	0.325601	0.26414	0.290974	0.301745	0.321625	0.217306	0.219416	0.361587	0.337407	0.141319	0.338799	0.147648	0.347381	0.338149	0.323489	0.20851	0.223849
BLVRB	0.130528	0.293174	0.216298	0.184769	0.323575	0.363548	0.314081	0.264252	0.12271	0.213434	0.352003	0.375191	0.27706	0.23403	0.349663	0.377044	0.316918	0.315876	0.292625	0.301902
SLC9A1	0.244854	0.225206	0.205291	0.350707	0.318081	0.172341	0.304091	0.344371	0.275552	0.346447	0.131992	0.298275	0.237126	0.353838	0.299676	0.213482	0.368109	0.144901	0.371492	0.350667
PAPOLA	0.278827	0.311936	0.300995	0.304984	0.173948	0.259564	0.33225	0.209701	0.16659	0.36612	0.361591	0.285503	0.363092	0.125488	0.353778	0.342064	0.33634	0.312745	0.319047	0.138626
CCNK	0.266525	0.322242	0.279516	0.281087	0.333857	0.33189	0.329147	0.332453	0.374694	0.347408	0.260365	0.323437	0.330873	0.21642	0.334924	0.205834	0.364175	0.357708	0.349729	0.345155
YPEL3	0.364169	0.333184	0.28512	0.292975	0.17992	0.322104	0.359908	0.372663	0.311858	0.29043	0.368392	0.257547	0.372714	0.27443	0.237754	0.272971	0.283225	0.282402	0.260041	0.207529
NDUFB2	0.146352	0.215762	0.339004	0.299157	0.374696	0.176764	0.313062	0.341523	0.271165	0.315207	0.343507	0.358898	0.364335	0.17928	0.333301	0.269958	0.308147	0.183968	0.234042	0.374211
NUDC	0.333597	0.365554	0.178224	0.322576	0.133499	0.224034	0.278311	0.350217	0.30055	0.323704	0.3478	0.267527	0.216725	0.172958	0.289625	0.309944	0.326652	0.312742	0.320201	0.220675
MAEA	0.316874	0.217089	0.286296	0.347852	0.324738	0.257998	0.353393	0.325049	0.135887	0.236119	0.348842	0.284249	0.326333	0.32889	0.286288	0.347377	0.359278	0.365813	0.285762	0.19442
ICAM1	0.351303	0.314988	0.267073	0.319579	0.33921	0.374955	0.340863	0.280872	0.268497	0.32081	0.170907	0.3644	0.325064	0.0317258	0.366294	0.332898	0.237396	0.26282	0.343662	0.274844
STRN4	0.28028	0.334366	0.356053	0.292912	0.331388	0.330473	0.359386	0.341525	0.340527	0.357774	0.207671	0.362995	0.340095	0.343908	0.316627	0.297161	0.341912	0.26915	0.272895	0.271387
IRAK3	0.232454	0.245802	0.157551	0.178281	0.311875	0.286268	0.283655	0.368538	0.281398	0.334462	0.332125	0.354476	0.288957	0.138308	0.350892	0.228255	0.371826	0.252385	0.258673	0.299002
LYZ	0.271003	0.31897	0.267069	0.361428	0.285347	0.358696	0.29865	0.332455	0.254001	0.339541	0.312151	0.360135	0.375101	0.357878	0.265421	0.311732	0.18691	0.242212	0.262509	0.336986
SPG21	0.179058	0.0523498	0.285091	0.236734	0.226163	0.300888	0.271932	0.335548	0.296312	0.337082	0.349788	0.353318	0.353377	0.232298	0.274709	0.311733	0.296463	0.318835	0.373323	0.333993
FLT3LG	0.352613	0.173094	0.333385	0.316378	0.328848	0.340341	0.36606	0.306107	0.24809	0.300273	0.317619	0.304654	0.355644	0.320549	0.262856	0.263202	0.316943	0.346137	0.1491	0.255728
GNPTG	0.375414	0.223523	0.21624	0.278029	0.289843	0.32532	0.3214	0.193754	0.210148	0.298749	0.335945	0.371436	0.341559	0.340196	0.308204	0.367278	0.286105	0.324957	0.342667	0.358479
GOLGA3	0.348742	0.317566	0.363513	0.313617	0.296319	0.326472	0.355083	0.366013	0.345402	0.368296	0.364629	0.257509	0.363112	0.280526	0.302493	0.302834	0.321109	0.259247	0.227995	0.255773
PABPC4	0.280282	0.1522	0.359801	0.286946	0.335267	0.264001	0.273344	0.376586	0.305941	0.308427	0.335947	0.298412	0.280786	0.26028	0.193557	0.193097	0.261887	0.295189	0.179199	0.345153
USP48	0.281736	0.344491	0.296589	0.223994	0.242311	0.316621	0.359931	0.290644	0.311848	0.37205	0.271731	0.340035	0.337371	0.330262	0.365159	0.289032	0.303855	0.282297	0.369667	0.0991136
PDPR	0.196239	0.368849	0.33894	0.0837044	0.234843	0.244239	0.247343	0.28412	0.255285	0.136386	0.295622	0.315788	0.203012	0.301184	0.248765	0.0512228	0.303858	0.350184	0.205973	0.0802938
AARS	0.154022	0.317582	0.274734	0.204254	0.303432	0.248695	0.365404	0.268923	0.269657	0.354922	0.337007	0.284205	0.321694	0.348375	0.212897	0.14893	0.30976	0.312738	0.248238	0.138611
GLG1	0.275981	0.16217	0.377395	0.342301	0.30192	0.356013	0.353423	0.268926	0.329968	0.316796	0.275249	0.314413	0.290502	0.285259	0.344066	0.326003	0.327938	0.155798	0.219365	0.374277
TNRC6A	0.365676	0.318973	0.326474	0.366597	0.31299	0.337589	0.352154	0.320302	0.278577	0.324839	0.205441	0.375176	0.317205	0.266648	0.26079	0.327218	0.357987	0.367062	0.103126	0.325476
PLEKHG2	0.227957	0.253807	0.353757	0.371718	0.30061	0.331893	0.357248	0.330753	0.183241	0.341088	0.181068	0.355528	0.37017	0.328899	0.231717	0.181282	0.348719	0.364426	0.17922	0.313662
PITPNM2	0.333592	0.35536	0.352257	0.363971	0.268466	0.331895	0.370934	0.304536	0.301915	0.309892	0.251994	0.230683	0.360064	0.337499	0.373665	0.364923	0.297789	0.111719	0.198737	0.325475
EXOC1	0.36042	0.318966	0.286318	0.358484	0.183253	0.325282	0.357229	0.367087	0.345412	0.376991	0.312083	0.257735	0.364445	0.107667	0.336071	0.308374	0.261892	0.284035	0.305776	0.265234
RBM27	0.340748	0.229162	0.346822	0.30776	0.351961	0.329287	0.365378	0.355602	0.316989	0.330136	0.338286	0.197544	0.298363	0.343892	0.359713	0.326014	0.347294	0.25921	0.296968	0.316455
OSBPL8	0.299653	0.300629	0.271605	0.304983	0.24364	0.246951	0.330232	0.209764	0.295019	0.257076	0.225986	0.335523	0.20612	0.362842	0.271612	0.230035	0.335102	0.298377	0.312266	0.339604
NLRC4	0.326654	0.368836	0.300844	0.319572	0.339166	0.234764	0.363217	0.338663	0.324712	0.311709	0.320102	0.247187	0.340112	0.314744	0.377352	0.176864	0.359284	0.277211	0.368382	0.29007
DLD	0.290785	0.187563	0.367725	0.310576	0.249834	0.195725	0.330104	0.363166	0.295024	0.367276	0.2692	0.240548	0.323399	0.279139	0.259693	0.280487	0.318117	0.343086	0.352703	0.322514
WDR7	0.341961	0.324631	0.36516	0.277994	0.372127	0.286245	0.343771	0.330755	0.333874	0.274621	0.361589	0.26429	0.334269	0.297044	0.32103	0.176847	0.348716	0.226865	0.331762	0.239931
IL5RA	0.219851	0.170247	0.330494	0.0559266	0.354303	0.254908	0.329163	0.192219	0.335237	0.281635	0.188459	0.0495307	0.131471	0.34674	0.362558	0.297221	0.179062	0.117303	0.275228	0.0348972
CMTM6	0.315335	0.309047	0.372589	0.211061	0.225119	0.340398	0.362234	0.304638	0.236522	0.348644	0.369698	0.357537	0.257462	0.337525	0.334912	0.25994	0.327948	0.324945	0.363481	0.2778
ITGA6	0.159496	0.321328	0.234658	0.363967	0.314668	0.345609	0.320628	0.315828	0.345384	0.342071	0.362447	0.334282	0.298184	0.345527	0.350891	0.317774	0.315374	0.364414	0.271805	0.333849
SEL1L3	0.210719	0.159464	0.305444	0.274929	0.305984	0.241336	0.35725	0.355606	0.332701	0.351161	0.324467	0.218216	0.312545	0.353828	0.342873	0.33708	0.164318	0.327584	0.317708	0.313613
CDV3	0.283276	0.359151	0.228627	0.331171	0.178706	0.322137	0.263889	0.327698	0.342987	0.323761	0.353107	0.272011	0.326296	0.238429	0.228704	0.346369	0.32963	0.225428	0.341277	0.109007
ALKBH5	0.36941	0.337815	0.29979	0.328303	0.259844	0.281977	0.299869	0.360222	0.362796	0.284746	0.188449	0.344196	0.347583	0.244656	0.359715	0.222551	0.308129	0.115297	0.337467	0.322491
NLRP1	0.351346	0.191474	0.279611	0.236721	0.362811	0.319552	0.363223	0.337272	0.328848	0.342065	0.30601	0.282284	0.174536	0.377772	0.33491	0.327219	0.335107	0.353157	0.238493	0.274845
PSME1	0.308065	0.330326	0.341738	0.184954	0.272321	0.294127	0.358243	0.368539	0.266967	0.369865	0.374721	0.349056	0.311033	0.327142	0.279576	0.353888	0.22795	0.31432	0.316069	0.0865097
PPP2R3C	0.333588	0.275772	0.34167	0.336882	0.358143	0.167057	0.353398	0.287408	0.303346	0.349914	0.307286	0.245452	0.359006	0.283628	0.29415	0.307126	0.362883	0.209836	0.357939	0.334014
HAUS4	0.264811	0.369821	0.376184	0.062266	0.255252	0.259568	0.222326	0.237191	0.251086	0.340969	0.176262	0.304665	0.335644	0.313243	0.254957	0.132211	0.212249	0.318811	0.362644	0.112248
OSGEP	0.276906	0.290929	0.361407	0.249581	0.346618	0.231621	0.236575	0.20975	0.272317	0.298754	0.317618	0.312562	0.284016	0.28997	0.340425	0.364971	0.344577	0.357707	0.249277	0.274848
RNF31	0.196177	0.287253	0.322076	0.258882	0.362805	0.302511	0.254711	0.329636	0.242298	0.278886	0.362435	0.335516	0.371361	0.330277	0.362603	0.240425	0.373076	0.343089	0.371498	0.292832
HECTD1	0.376882	0.343471	0.368983	0.287044	0.333915	0.376154	0.336591	0.325091	0.377682	0.353904	0.359463	0.307722	0.37652	0.316146	0.349665	0.334415	0.354085	0.285583	0.304753	0.366601
HNRNPC	0.237352	0.289888	0.292429	0.355848	0.179867	0.286242	0.312038	0.309282	0.271116	0.323695	0.320111	0.279337	0.334286	0.307251	0.309591	0.33839	0.287883	0.223316	0.356849	0.138648
SUPT16H	0.340738	0.363292	0.345764	0.333839	0.358139	0.313907	0.369153	0.310984	0.365481	0.3683	0.347805	0.252328	0.320383	0.375335	0.366314	0.316749	0.371862	0.124464	0.308002	0.331003
TOX4	0.147757	0.374865	0.327425	0.358491	0.361732	0.274646	0.366141	0.315792	0.275578	0.373205	0.281495	0.367121	0.221816	0.325895	0.361393	0.372039	0.2803	0.180057	0.293582	0.230519
TINF2	0.340725	0.373947	0.300856	0.249659	0.377142	0.334932	0.294335	0.354423	0.342981	0.377082	0.331208	0.309294	0.177014	0.328909	0.334896	0.169452	0.243387	0.375127	0.32875	0.292834
TRPM7	0.340652	0.335372	0.337673	0.304992	0.307449	0.350877	0.332203	0.370171	0.371056	0.347395	0.359462	0.311	0.332683	0.341348	0.321043	0.280488	0.316875	0.279293	0.344512	0.310632
SNAP23	0.23735	0.247157	0.206754	0.319607	0.345364	0.340369	0.323994	0.307523	0.314656	0.267202	0.258136	0.310996	0.315936	0.120362	0.251771	0.212143	0.247944	0.221732	0.238521	0.138663
EZR	0.297864	0.275777	0.312302	0.328298	0.22937	0.34574	0.368041	0.317164	0.274113	0.3661	0.297679	0.300088	0.290555	0.362853	0.289669	0.269998	0.344556	0.327754	0.230331	0.304998
MYL6	0.306663	0.278451	0.192462	0.178269	0.329983	0.358676	0.317426	0.3444	0.259836	0.305753	0.364622	0.354475	0.300065	0.374414	0.366289	0.34647	0.364128	0.31883	0.308014	0.112282
AGO1	0.284953	0.305663	0.334852	0.214141	0.340565	0.325266	0.253642	0.295202	0.308854	0.302883	0.34884	0.334278	0.2824	0.337515	0.339069	0.253904	0.231281	0.150284	0.287923	0.30499
RFFL	0.290781	0.175998	0.285077	0.328305	0.350558	0.350872	0.331257	0.32162	0.269674	0.230106	0.186344	0.377597	0.211611	0.323035	0.165737	0.342111	0.32543	0.0830932	0.334345	0.268329
UNC13D	0.290782	0.300643	0.342844	0.376804	0.312913	0.269767	0.244791	0.368554	0.286893	0.219389	0.271725	0.25926	0.372745	0.374424	0.353731	0.352519	0.31253	0.228931	0.355454	0.268327
MFSD11	0.340709	0.346728	0.186443	0.310633	0.335276	0.315063	0.273328	0.182293	0.20839	0.343575	0.272804	0.232023	0.304648	0.180954	0.245082	0.308596	0.358064	0.31271	0.306966	0.230571
DPYSL2	0.1894	0.235772	0.253528	0.333999	0.369957	0.362599	0.269598	0.355571	0.35921	0.352543	0.194884	0.282359	0.332657	0.232239	0.292427	0.261461	0.208801	0.318838	0.17079	0.355787
NUP50	0.247971	0.199727	0.32094	0.296107	0.352805	0.236396	0.158391	0.315991	0.312979	0.351068	0.249327	0.296696	0.340135	0.369361	0.279587	0.287723	0.177453	0.180189	0.349735	0.236768
COMT	0.188337	0.199743	0.370459	0.313666	0.257196	0.345735	0.346481	0.282332	0.34304	0.271669	0.314703	0.318668	0.334277	0.231153	0.250307	0.311742	0.213568	0.180177	0.374372	0.325472
ADA2	0.254555	0.370833	0.334844	0.325604	0.324754	0.340379	0.366961	0.346121	0.199437	0.312833	0.239335	0.26427	0.340172	0.34391	0.358574	0.361104	0.330723	0.335544	0.321289	0.3638
VNN3	0.22797	0.347842	0.246962	0.37172	0.341826	0.35603	0.329174	0.310943	0.377164	0.356342	0.261805	0.326237	0.183972	0.352354	0.214855	0.24187	0.294934	0.279291	0.35683	0.30189
ECHDC1	0.302441	0.231522	0.156046	0.296106	0.348065	0.26698	0.346472	0.355569	0.362789	0.363378	0.314689	0.298278	0.265843	0.277533	0.168714	0.348618	0.329385	0.350374	0.321268	0.290083
SEC22C	0.348659	0.260069	0.362555	0.345249	0.233614	0.279538	0.332224	0.291974	0.227738	0.291736	0.376361	0.325018	0.355748	0.373027	0.183443	0.133915	0.362126	0.343093	0.226538	0.363798
HDAC6	0.216844	0.293176	0.312378	0.253083	0.374651	0.35867	0.312059	0.325119	0.245045	0.302842	0.273796	0.314482	0.323339	0.234028	0.195839	0.268773	0.362124	0.20983	0.321269	0.204372
CBX5	0.355197	0.336426	0.350866	0.145095	0.331443	0.359777	0.320619	0.259181	0.178718	0.377083	0.363349	0.354474	0.293849	0.263846	0.267139	0.302818	0.302445	0.30329	0.243342	0.296035
SUCO	0.247958	0.349349	0.338985	0.283958	0.248126	0.362556	0.317401	0.265846	0.317056	0.357775	0.337	0.375224	0.33733	0.29136	0.313853	0.354889	0.329612	0.363142	0.249284	0.271294
MAP3K1	0.375416	0.182583	0.21479	0.331018	0.356744	0.246958	0.276631	0.363142	0.35055	0.346476	0.350996	0.231959	0.359033	0.288185	0.329338	0.258528	0.241719	0.235578	0.258663	0.369344
HOOK2	0.362935	0.157754	0.179742	0.310683	0.367466	0.367722	0.232807	0.155877	0.285377	0.368269	0.209206	0.30324	0.347549	0.184278	0.355969	0.222554	0.352629	0.303291	0.362059	0.265228
ARCN1	0.18516	0.265302	0.36137	0.374261	0.310078	0.331936	0.195142	0.327697	0.291209	0.319167	0.318914	0.255606	0.268922	0.291361	0.349661	0.24358	0.25321	0.137899	0.37588	0.268299
PTGS1	0.100959	0.355368	0.083476	0.277982	0.356807	0.350869	0.357241	0.316009	0.338166	0.323719	0.280199	0.350156	0.374155	0.139819	0.205407	0.287693	0.3154	0.188773	0.218076	0.371689
NUP188	0.256103	0.266807	0.352199	0.283789	0.362792	0.203417	0.33801	0.375253	0.343006	0.327259	0.219308	0.276021	0.359032	0.337508	0.376089	0.142874	0.275911	0.193811	0.18203	0.31368
SH2D3C	0.364165	0.311942	0.316633	0.363907	0.351923	0.288113	0.366949	0.273941	0.124114	0.333036	0.140275	0.282371	0.335578	0.127256	0.294135	0.361168	0.182088	0.250724	0.360798	0.158776
TBC1D2	0.3681	0.214604	0.350868	0.211039	0.354292	0.33193	0.325834	0.341451	0.265626	0.340958	0.345509	0.321654	0.321548	0.34554	0.359717	0.31287	0.254563	0.358939	0.260023	0.328247
BTAF1	0.359318	0.279732	0.334958	0.32831	0.358129	0.354816	0.350081	0.310949	0.321763	0.34991	0.321989	0.351837	0.320254	0.34023	0.239398	0.261383	0.33926	0.327582	0.324377	0.333883
IKZF5	0.281781	0.293163	0.327459	0.255787	0.377134	0.305436	0.361151	0.317194	0.363857	0.343618	0.357294	0.34768	0.341391	0.367989	0.366292	0.37329	0.377913	0.295175	0.362056	0.328263
WAC	0.326651	0.352389	0.374953	0.302074	0.261312	0.372542	0.313066	0.365782	0.375715	0.321892	0.321182	0.307746	0.318755	0.246343	0.305488	0.307168	0.227852	0.252391	0.33624	0.249636
HIVEP1	0.254572	0.377703	0.349579	0.174901	0.274107	0.344029	0.30949	0.35172	0.303371	0.351141	0.344472	0.250799	0.338538	0.374422	0.34693	0.102954	0.335118	0.285592	0.157058	0.25574
CRISP3	0.261861	0.314992	0.356025	0.328297	0.233654	0.371226	0.3729	0.267394	0.284287	0.225748	0.122965	0.235625	0.270428	0.203348	0.172244	0.267261	0.347364	0.171704	0.209643	0.355786
FKBP5	0.348688	0.119711	0.140955	0.262208	0.361735	0.212778	0.327979	0.312534	0.365478	0.285974	0.132049	0.374114	0.230677	0.167552	0.331802	0.148955	0.235901	0.372711	0.273741	0.342336
SRPK1	0.333647	0.24713	0.316566	0.20423	0.208415	0.369103	0.36223	0.365938	0.319391	0.37089	0.301251	0.351647	0.357723	0.336028	0.350904	0.328947	0.225027	0.218223	0.343656	0.126063
BRPF3	0.340683	0.153314	0.299791	0.26221	0.335305	0.242497	0.296191	0.29668	0.331454	0.356341	0.145986	0.330877	0.131455	0.262007	0.31129	0.328946	0.260193	0.124547	0.326634	0.268304
HSP90AB1	0.37543	0.307977	0.327456	0.299161	0.232149	0.313941	0.355128	0.346079	0.178759	0.364973	0.35625	0.192181	0.321506	0.193343	0.219219	0.289083	0.281799	0.272091	0.308004	0.290145
CDC5L	0.338101	0.336417	0.331827	0.347871	0.371001	0.305413	0.307333	0.329432	0.354245	0.353892	0.286034	0.354473	0.287414	0.337493	0.291073	0.344716	0.350004	0.201097	0.261175	0.204443
ITPR3	0.260248	0.335364	0.329247	0.331089	0.348047	0.294227	0.279643	0.303141	0.291274	0.324794	0.250618	0.267585	0.287412	0.127264	0.224106	0.076344	0.238638	0.338537	0.286802	0.281238
SIRT1	0.319827	0.363291	0.299792	0.239988	0.286902	0.242533	0.347129	0.247132	0.36895	0.33447	0.339148	0.337432	0.312617	0.238469	0.325301	0.373289	0.368114	0.329447	0.356847	0.138677
HNRNPH3	0.264813	0.19563	0.316684	0.283898	0.22311	0.281946	0.362251	0.2888	0.355271	0.331618	0.368404	0.242279	0.221646	0.343914	0.376082	0.198273	0.3169	0.304518	0.330603	0.268305
JAK2	0.241744	0.321306	0.205357	0.0805773	0.361747	0.3376	0.348159	0.327693	0.152511	0.362383	0.288693	0.360011	0.218345	0.357885	0.267113	0.35489	0.297848	0.284056	0.351606	0.207543
IL12RB1	0.188345	0.358074	0.334968	0.369221	0.319389	0.36631	0.319243	0.309445	0.226252	0.343623	0.352055	0.28081	0.255558	0.289849	0.29535	0.338379	0.235907	0.295173	0.34654	0.299007
ABL1	0.134991	0.177246	0.352225	0.268393	0.245007	0.279433	0.325823	0.304486	0.340529	0.370958	0.297682	0.354472	0.338576	0.361694	0.375006	0.284748	0.368115	0.0667916	0.283328	0.283876
SH3GLB1	0.338126	0.366496	0.248794	0.310636	0.122672	0.362562	0.327959	0.270571	0.22024	0.331614	0.275275	0.219961	0.185685	0.334705	0.274673	0.311694	0.268081	0.348962	0.344532	0.230528
ABLIM1	0.312499	0.362299	0.292351	0.268422	0.285324	0.333322	0.337821	0.375256	0.261236	0.308704	0.267839	0.295223	0.280831	0.353813	0.273103	0.364964	0.351333	0.277068	0.157085	0.283921
ERMP1	0.351328	0.338866	0.327449	0.355845	0.349496	0.375011	0.302913	0.2874	0.335313	0.348638	0.248155	0.360023	0.309431	0.258827	0.350905	0.290444	0.373068	0.318837	0.205038	0.374247
WASHC2A	0.330648	0.177972	0.344099	0.265197	0.281446	0.302543	0.29718	0.221672	0.218559	0.342078	0.377444	0.306163	0.216687	0.217873	0.202016	0.357799	0.247933	0.31882	0.244521	0.17509
MAST3	0.355194	0.322245	0.336152	0.287045	0.147956	0.348221	0.324899	0.244014	0.252727	0.362349	0.370694	0.24542	0.332571	0.301186	0.236323	0.370925	0.37785	0.118337	0.271802	0.363793
MZF1	0.203955	0.354603	0.350872	0.283881	0.206934	0.374932	0.355117	0.344362	0.308808	0.243567	0.324472	0.323353	0.354535	0.291356	0.345663	0.280463	0.324018	0.357707	0.138204	0.233601
MYO9B	0.330735	0.355365	0.319497	0.102714	0.335275	0.295398	0.313058	0.298339	0.181573	0.217913	0.375354	0.26063	0.371382	0.333222	0.178116	0.359659	0.222949	0.206252	0.357962	0.0802325
PSMD8	0.335063	0.271871	0.295473	0.227326	0.336513	0.254949	0.368044	0.310936	0.33645	0.372079	0.337017	0.377604	0.359024	0.302746	0.33756	0.330092	0.343359	0.351685	0.369661	0.299008
SETD1A	0.31696	0.256369	0.286397	0.271337	0.373373	0.358664	0.339807	0.260606	0.363856	0.349907	0.198979	0.372807	0.367168	0.285256	0.354685	0.337129	0.257279	0.178779	0.213342	0.325478
CIRBP	0.281777	0.290933	0.269783	0.37171	0.255299	0.271507	0.236595	0.36713	0.281376	0.337074	0.368403	0.314494	0.317368	0.243217	0.342869	0.301398	0.30979	0.351676	0.285751	0.281236
PRKY	0.314015	0.289878	0.367645	0.227378	0.351916	0.336178	0.324913	0.355583	0.249906	0.376998	0.222829	0.350369	0.303241	0.320508	0.232958	0.265778	0.326644	0.347716	0.362642	0.174745
HNRNPM	0.309789	0.253836	0.241272	0.25296	0.325971	0.330488	0.333443	0.326315	0.272323	0.332989	0.216795	0.363014	0.344247	0.196861	0.209948	0.370906	0.359266	0.372731	0.255055	0.265275
MARCH2	0.106244	0.358083	0.253618	0.350704	0.284285	0.341714	0.341028	0.192198	0.230926	0.300277	0.369718	0.363001	0.36446	0.107655	0.337559	0.144023	0.305293	0.247265	0.242024	0.281234
TECR	0.329582	0.347962	0.216263	0.211128	0.304438	0.3677	0.365368	0.320472	0.212649	0.28907	0.30269	0.341454	0.36008	0.330275	0.271516	0.347416	0.318115	0.304514	0.36081	0.135495
CDC34	0.24655	0.274459	0.333396	0.358452	0.241104	0.28628	0.364032	0.350198	0.172742	0.278901	0.295632	0.252392	0.346156	0.282051	0.305462	0.271672	0.300835	0.260634	0.27179	0.258934
POLR2E	0.231221	0.331727	0.259682	0.369226	0.208381	0.294148	0.343768	0.37518	0.338168	0.24945	0.20172	0.337392	0.259233	0.331703	0.337557	0.358759	0.276932	0.347703	0.375044	0.21749
POLRMT	0.276902	0.313	0.333258	0.319638	0.358146	0.371137	0.287547	0.272155	0.369973	0.320691	0.232909	0.296668	0.36192	0.157914	0.222421	0.273011	0.313989	0.290575	0.290347	0.210928
GADD45B	0.37688	0.363306	0.260693	0.345134	0.261263	0.320968	0.371945	0.334201	0.234862	0.369903	0.272808	0.335491	0.309459	0.283599	0.309584	0.198349	0.280342	0.360065	0.327285	0.154932
MKNK2	0.203875	0.377941	0.340295	0.322604	0.254025	0.337597	0.323994	0.351896	0.215921	0.331646	0.259454	0.304742	0.34425	0.320524	0.254935	0.261368	0.360407	0.105094	0.301104	0.371639
ZDHHC8	0.188327	0.356881	0.341749	0.307805	0.371008	0.344109	0.245863	0.321628	0.167714	0.240431	0.154455	0.335513	0.364279	0.224481	0.184577	0.163034	0.333632	0.372662	0.278676	0.259067
MED15	0.128828	0.367765	0.372538	0.210963	0.315739	0.352229	0.300703	0.327627	0.303364	0.302855	0.26783	0.206298	0.267454	0.163166	0.311301	0.153052	0.325414	0.344251	0.270178	0.325481
SNAP29	0.299609	0.371801	0.19711	0.363851	0.226202	0.234679	0.316215	0.225336	0.320809	0.375628	0.326784	0.360138	0.374122	0.130817	0.264103	0.331558	0.352598	0.226824	0.353986	0.316462
CRKL	0.371909	0.309042	0.374901	0.342309	0.22312	0.327531	0.330089	0.298199	0.345334	0.339519	0.270084	0.25749	0.307537	0.234017	0.295339	0.247681	0.358054	0.0948647	0.375055	0.246223
LZTR1	0.299616	0.270214	0.317928	0.322601	0.348132	0.330491	0.228197	0.292015	0.271091	0.236107	0.152248	0.334269	0.292062	0.298698	0.209956	0.150117	0.31534	0.304512	0.222819	0.249493
SMARCB1	0.27245	0.247238	0.227113	0.201533	0.307366	0.375014	0.237685	0.363124	0.335249	0.34863	0.194877	0.282308	0.311044	0.260286	0.365052	0.295843	0.329532	0.374065	0.241382	0.290207
BCL2L13	0.183607	0.244581	0.244188	0.274922	0.349427	0.303985	0.224719	0.350297	0.2567	0.315258	0.36842	0.341563	0.320249	0.235263	0.338903	0.35111	0.276928	0.296673	0.297756	0.347859
CABIN1	0.354101	0.199718	0.279485	0.310731	0.36027	0.372582	0.332242	0.320341	0.371057	0.222603	0.177621	0.30162	0.304693	0.121847	0.30546	0.337096	0.309745	0.351823	0.352708	0.347941
TBC1D10A	0.356715	0.33033	0.147597	0.345234	0.282615	0.190798	0.375576	0.33727	0.221578	0.215151	0.339151	0.238877	0.326332	0.148007	0.254979	0.170562	0.347368	0.285607	0.346552	0.328236
SF3A1	0.22793	0.316241	0.331946	0.319606	0.359233	0.311312	0.318324	0.370177	0.327068	0.32187	0.178539	0.309378	0.26901	0.161361	0.367653	0.311705	0.362881	0.0877611	0.234951	0.233587
SPECC1L	0.225043	0.195656	0.313854	0.35061	0.269682	0.356024	0.359393	0.223339	0.220213	0.293007	0.228155	0.298322	0.35325	0.272831	0.329317	0.243542	0.344604	0.33409	0.242027	0.287115
PPIL2	0.215611	0.330327	0.287935	0.249606	0.232166	0.311319	0.279646	0.22167	0.317989	0.315178	0.346569	0.354472	0.245388	0.257409	0.34827	0.29307	0.359288	0.157374	0.356844	0.301896
YPEL1	0.208787	0.195676	0.144423	0.184882	0.271087	0.346857	0.125078	0.29369	0.258381	0.293016	0.21266	0.287522	0.17706	0.231134	0.374929	0.320796	0.2324	0.275926	0.23749	0.233582
SNRPD3	0.251297	0.271887	0.271625	0.313681	0.28828	0.32648	0.256931	0.330828	0.255324	0.294585	0.33216	0.314509	0.350384	0.333197	0.317929	0.314173	0.253266	0.326227	0.327282	0.22395
PES1	0.160659	0.359853	0.346847	0.328225	0.316982	0.352249	0.354228	0.372737	0.323642	0.349895	0.181056	0.318642	0.37286	0.320529	0.257978	0.315261	0.235874	0.204662	0.163312	0.281225
MAPK1	0.33206	0.362269	0.350926	0.12231	0.202273	0.354844	0.334756	0.211622	0.111823	0.354937	0.31046	0.35447	0.344212	0.356494	0.37737	0.352497	0.339264	0.29666	0.2822	0.348007
PPM1F	0.344627	0.107937	0.287938	0.0864733	0.248112	0.195715	0.357223	0.240518	0.135895	0.344747	0.334795	0.343142	0.374131	0.351047	0.341683	0.272961	0.375475	0.35574	0.317706	0.0374015
CYTH4	0.144341	0.363302	0.326477	0.274934	0.34666	0.376106	0.326914	0.332477	0.257219	0.342063	0.350972	0.324923	0.157435	0.376844	0.276332	0.23615	0.123467	0.245362	0.289116	0.325485
MFNG	0.231301	0.353649	0.308221	0.283822	0.304425	0.211557	0.359929	0.341494	0.349436	0.301417	0.343539	0.376595	0.315944	0.282031	0.357442	0.36114	0.356654	0.343064	0.367573	0.331058
GRK3	0.247949	0.299557	0.186483	0.313637	0.300589	0.312277	0.37479	0.321634	0.359202	0.278957	0.295638	0.318617	0.292031	0.376842	0.289633	0.22834	0.325377	0.334089	0.257753	0.281221
LGALS2	0.210768	0.0713806	0.136863	0.198216	0.320708	0.371189	0.329165	0.240552	0.358198	0.344675	0.220405	0.296663	0.131601	0.323025	0.325297	0.373274	0.31976	0.190592	0.15415	0.262114
GGA1	0.356714	0.32463	0.34169	0.371608	0.328799	0.296499	0.235531	0.366012	0.257025	0.321914	0.124077	0.272139	0.233788	0.118801	0.322134	0.328936	0.250019	0.375082	0.367572	0.376809
HIRA	0.341977	0.175981	0.17043	0.336852	0.246685	0.132452	0.377476	0.35887	0.190174	0.377005	0.363348	0.364347	0.31726	0.375333	0.254858	0.368336	0.316949	0.150222	0.187636	0.236658
SH3BP1	0.139352	0.231496	0.353798	0.132524	0.377098	0.144456	0.361156	0.262665	0.269676	0.362354	0.0895709	0.321566	0.207762	0.254439	0.359708	0.323718	0.29223	0.0466161	0.23967	0.239845
LGALS1	0.173713	0.281187	0.331885	0.165468	0.275554	0.299696	0.324906	0.206175	0.28995	0.317767	0.353104	0.309329	0.167886	0.377778	0.280639	0.163024	0.283233	0.363199	0.369654	0.265257
HPS4	0.302354	0.198494	0.300847	0.299128	0.299398	0.317825	0.336556	0.346064	0.358205	0.219404	0.212681	0.277231	0.367138	0.224444	0.363542	0.164432	0.375486	0.264279	0.256449	0.2748
PIK3IP1	0.280302	0.147109	0.205349	0.109187	0.206905	0.228576	0.317421	0.364463	0.108874	0.17805	0.176266	0.273965	0.340107	0.269516	0.225818	0.202509	0.327926	0.338657	0.180457	0.0709908
PATZ1	0.373151	0.336408	0.350879	0.342263	0.325929	0.31395	0.287557	0.312684	0.27862	0.321858	0.228101	0.363016	0.287405	0.334713	0.219217	0.34359	0.296457	0.272084	0.278674	0.29006
TRIOBP	0.109614	0.203566	0.220999	0.154723	0.276783	0.354788	0.37028	0.231968	0.282611	0.284767	0.133459	0.260642	0.36304	0.193285	0.291082	0.238952	0.20397	0.272083	0.27776	0.322497
TFIP11	0.364156	0.137328	0.257936	0.243042	0.316998	0.341666	0.351095	0.329506	0.307404	0.372069	0.25545	0.290677	0.270591	0.198548	0.320938	0.353951	0.292226	0.170109	0.305787	0.109211
EIF3L	0.364136	0.297015	0.203423	0.32259	0.346678	0.202104	0.306086	0.318646	0.215923	0.307098	0.366516	0.329651	0.309219	0.348365	0.224094	0.25512	0.263746	0.247053	0.163307	0.296004
SNU13	0.362092	0.261771	0.286267	0.307856	0.32701	0.337591	0.349358	0.370166	0.251091	0.369891	0.276599	0.317177	0.307609	0.320498	0.312376	0.367251	0.347323	0.22896	0.33941	0.316427
DEPDC5	0.138026	0.297024	0.214862	0.347953	0.223113	0.323851	0.36114	0.33083	0.226165	0.375606	0.190875	0.376579	0.377533	0.331696	0.3774	0.17366	0.251236	0.354375	0.347738	0.204398
DDX17	0.35134	0.19844	0.26701	0.339566	0.377598	0.280705	0.36805	0.29669	0.299439	0.352587	0.362432	0.291895	0.30933	0.353839	0.329305	0.287689	0.256063	0.287453	0.316084	0.336977
TCF20	0.27102	0.318974	0.306727	0.255829	0.368916	0.365132	0.362222	0.344382	0.359244	0.330135	0.299355	0.201018	0.309375	0.357888	0.336097	0.327196	0.315292	0.167772	0.206997	0.178388
TOMM22	0.302345	0.214635	0.303966	0.292973	0.375668	0.257995	0.310419	0.355532	0.327056	0.337076	0.231084	0.334267	0.314384	0.374416	0.212868	0.30858	0.243457	0.365793	0.325663	0.274804
XBP1	0.377964	0.338864	0.198841	0.358432	0.335259	0.350931	0.291811	0.363128	0.345414	0.301418	0.320113	0.341397	0.196054	0.112599	0.208151	0.323711	0.294906	0.340024	0.37436	0.233564
RTCB	0.354064	0.364232	0.359773	0.358504	0.276768	0.348229	0.35218	0.31865	0.315748	0.319285	0.325748	0.337433	0.34422	0.30434	0.316604	0.295866	0.318094	0.270548	0.365739	0.262117
JOSD1	0.377964	0.370836	0.25791	0.307878	0.324697	0.280704	0.343741	0.376606	0.199503	0.349867	0.308464	0.30157	0.250705	0.280566	0.375013	0.347396	0.374478	0.332665	0.343644	0.302007
FBXO7	0.257363	0.341144	0.163726	0.151792	0.0982221	0.260772	0.280467	0.325079	0.305907	0.347393	0.278055	0.325104	0.282409	0.227548	0.276362	0.342105	0.322368	0.334102	0.349757	0.361559
GTPBP1	0.29497	0.356887	0.345759	0.366583	0.369952	0.374919	0.345051	0.35176	0.340507	0.250932	0.35626	0.285485	0.219925	0.367994	0.25956	0.237619	0.332078	0.2952	0.335149	0.258953
POLDIP3	0.318131	0.199737	0.361274	0.265191	0.369952	0.281884	0.328005	0.213168	0.310008	0.367335	0.232922	0.309253	0.344221	0.257422	0.37039	0.281644	0.355166	0.225453	0.37332	0.271386
PPP6R2	0.309748	0.229127	0.35226	0.310665	0.307415	0.305493	0.296199	0.357583	0.275633	0.338346	0.291187	0.339999	0.285582	0.3655	0.350922	0.332932	0.325436	0.367156	0.294686	0.350606
SBF1	0.287818	0.361083	0.311172	0.355887	0.328784	0.344163	0.371949	0.277121	0.365474	0.36827	0.228164	0.284073	0.273897	0.302774	0.33755	0.332935	0.342	0.174545	0.29777	0.301934
SUN2	0.33365	0.193912	0.242457	0.331051	0.350545	0.338989	0.323998	0.374091	0.296357	0.283021	0.297686	0.358884	0.276083	0.365511	0.344064	0.331564	0.257291	0.188723	0.364726	0.230593
CYB5R3	0.24341	0.367768	0.27152	0.227299	0.294023	0.285151	0.36405	0.237112	0.299424	0.356335	0.164372	0.347656	0.255509	0.298707	0.269834	0.202524	0.332044	0.374063	0.374358	0.316391
LMF2	0.164203	0.361077	0.372514	0.363853	0.230986	0.37738	0.357229	0.33871	0.377175	0.267278	0.263419	0.357536	0.309386	0.353811	0.36134	0.280366	0.369462	0.343133	0.37152	0.138604
PACSIN2	0.29782	0.334368	0.219212	0.355884	0.225167	0.283559	0.336572	0.30937	0.203652	0.353887	0.15226	0.247092	0.293682	0.356471	0.276429	0.193145	0.294911	0.257702	0.27988	0.305038
AP1B1	0.175656	0.274455	0.348346	0.353466	0.336469	0.36128	0.339779	0.355524	0.349482	0.31679	0.266734	0.268978	0.363038	0.356492	0.366302	0.27297	0.339349	0.221749	0.241391	0.246234
TOM1	0.369501	0.214599	0.353794	0.0589665	0.374643	0.291002	0.314914	0.318653	0.319377	0.334464	0.350989	0.34	0.23878	0.356474	0.230117	0.255127	0.375491	0.284189	0.351617	0.0865459
CHKB	0.247909	0.344496	0.316572	0.299099	0.245039	0.23025	0.253656	0.2606	0.275582	0.357776	0.340235	0.357535	0.242135	0.374426	0.340382	0.315183	0.371906	0.170114	0.347757	0.355789
HMOX1	0.364131	0.160367	0.353794	0.292878	0.360255	0.337569	0.319183	0.282474	0.107371	0.0964886	0.32734	0.374072	0.136279	0.149832	0.271552	0.0663173	0.348669	0.259332	0.363465	0.35579
THOC5	0.306553	0.154531	0.374902	0.0806974	0.331391	0.217658	0.364053	0.338722	0.194634	0.35783	0.300384	0.350382	0.185711	0.226111	0.311251	0.140456	0.341992	0.314489	0.304751	0.268314
MCM5	0.293935	0.222371	0.257947	0.363854	0.346691	0.323891	0.357214	0.350166	0.241102	0.37454	0.248166	0.245435	0.233779	0.305866	0.295344	0.356281	0.325368	0.25075	0.357949	0.242973
ARSA	0.329539	0.37179	0.373617	0.371604	0.349496	0.345709	0.298618	0.30939	0.2172	0.157958	0.200282	0.291881	0.325062	0.333203	0.336221	0.176868	0.225016	0.274013	0.375866	0.369351
TSPO	0.299661	0.353641	0.224117	0.355882	0.268512	0.224057	0.347141	0.218378	0.341824	0.373208	0.343509	0.300028	0.372802	0.272876	0.265371	0.261363	0.330708	0.275979	0.264728	0.301962
CBX7	0.354059	0.316253	0.313905	0.194484	0.320824	0.30395	0.371969	0.260597	0.120787	0.346398	0.200214	0.314399	0.173384	0.13693	0.372529	0.259986	0.312455	0.303203	0.314791	0.17474
RPL3	0.377967	0.265304	0.367629	0.184909	0.32469	0.306728	0.268821	0.351742	0.310087	0.243537	0.354179	0.300061	0.350367	0.316144	0.253486	0.349856	0.224991	0.223257	0.242047	0.287055
TAB1	0.246594	0.367781	0.276323	0.115728	0.302008	0.251774	0.331269	0.309312	0.320704	0.263257	0.154443	0.347657	0.317351	0.366755	0.330406	0.376999	0.312475	0.245375	0.295722	0.158592
ASCC2	0.213608	0.0827839	0.248711	0.154787	0.343011	0.336082	0.34817	0.28097	0.304391	0.36338	0.340255	0.351834	0.182413	0.123694	0.211565	0.226901	0.315301	0.3414	0.304757	0.233561
MTMR3	0.369444	0.0980597	0.283396	0.374325	0.340515	0.349607	0.355127	0.358867	0.329985	0.35392	0.281503	0.307691	0.314368	0.352369	0.273124	0.302802	0.347321	0.243963	0.329817	0.211171
MIEF1	0.346292	0.33781	0.365064	0.207552	0.361743	0.273127	0.365317	0.346072	0.348116	0.253902	0.324444	0.295114	0.37276	0.280514	0.305468	0.362362	0.350012	0.315791	0.266048	0.191332
APOL1	0.370744	0.131332	0.313904	0.0806374	0.300509	0.35746	0.350089	0.365829	0.255235	0.374552	0.288676	0.358893	0.330958	0.203339	0.22716	0.347406	0.22639	0.298318	0.336235	0.043456
MYH9	0.223002	0.295687	0.292343	0.154793	0.296303	0.340375	0.217316	0.335538	0.311832	0.188492	0.200242	0.298291	0.240672	0.35496	0.262926	0.33016	0.229593	0.166503	0.2325	0.292837
CACNA1I	0.215512	0.316248	0.132444	0.265211	0.252738	0.104901	0.243771	0.309404	0.366431	0.243522	0.259491	0.337245	0.215328	0.266651	0.322178	0.210439	0.0734487	0.26584	0.253324	0.112099
TXN2	0.30532	0.195646	0.369024	0.334013	0.229385	0.342827	0.307329	0.357611	0.348133	0.328994	0.373533	0.335522	0.376512	0.330285	0.288097	0.288994	0.350009	0.311006	0.271797	0.331029
GRAP2	0.256098	0.370813	0.126276	0.363829	0.355327	0.32918	0.306051	0.312758	0.2467	0.377037	0.32736	0.372767	0.355711	0.374429	0.0984276	0.344654	0.302346	0.282451	0.189938	0.369341
EIF3D	0.340681	0.318962	0.356001	0.283886	0.320893	0.277584	0.288417	0.354385	0.252714	0.307163	0.288635	0.272189	0.311042	0.285209	0.228598	0.287736	0.281773	0.265899	0.212369	0.172017
TNRC6B	0.356704	0.20762	0.325269	0.14234	0.34303	0.36911	0.37557	0.254238	0.21017	0.307156	0.312091	0.325085	0.216671	0.369379	0.274758	0.348589	0.240239	0.252403	0.236255	0.161804
SGSM3	0.347297	0.252825	0.283491	0.336859	0.296297	0.254955	0.231762	0.357501	0.158927	0.354945	0.332178	0.30314	0.230808	0.255953	0.14643	0.14407	0.235872	0.367025	0.351616	0.371659
KIAA0930	0.290877	0.374862	0.296583	0.363856	0.345357	0.306677	0.282595	0.304551	0.245028	0.362359	0.353095	0.3619	0.34764	0.365503	0.170343	0.284792	0.343346	0.341507	0.31349	0.339552
NCF4	0.25736	0.154537	0.289684	0.242981	0.241135	0.337594	0.254681	0.338646	0.312929	0.225759	0.265561	0.257552	0.21843	0.365509	0.316585	0.356425	0.241663	0.370135	0.363455	0.174896
CSF2RB	0.205722	0.307968	0.333343	0.376724	0.328801	0.32522	0.268832	0.357585	0.377135	0.250929	0.372631	0.358913	0.225433	0.280504	0.281867	0.264565	0.283208	0.363211	0.370598	0.296015
FAM118A	0.260265	0.240791	0.316688	0.350588	0.329993	0.331906	0.271944	0.353314	0.29502	0.240456	0.326778	0.277071	0.19594	0.376837	0.219224	0.249366	0.309813	0.215471	0.275224	0.239764
ST13	0.28616	0.318952	0.176789	0.18806	0.345352	0.305526	0.217318	0.255641	0.220186	0.343578	0.369709	0.306199	0.337348	0.123637	0.166999	0.375585	0.213655	0.25771	0.365739	0.151647
IL2RB	0.340687	0.164898	0.337666	0.336864	0.358133	0.289582	0.32802	0.292069	0.285333	0.331639	0.196414	0.27708	0.226742	0.246377	0.292459	0.335801	0.264839	0.0766042	0.168005	0.194413
EP300	0.241717	0.333171	0.325341	0.290191	0.312915	0.265408	0.352155	0.36187	0.327076	0.374616	0.376376	0.200996	0.354547	0.297071	0.29427	0.314152	0.373159	0.126478	0.343672	0.336897
L3MBTL2	0.263732	0.330331	0.302591	0.161544	0.341773	0.277605	0.320614	0.304613	0.374671	0.31778	0.184713	0.330883	0.323499	0.285231	0.359701	0.338396	0.369457	0.376603	0.177885	0.239788
RANGAP1	0.356701	0.222364	0.311201	0.31361	0.211323	0.248668	0.314896	0.317263	0.350498	0.333079	0.343513	0.202946	0.275813	0.251222	0.333298	0.334435	0.351337	0.371377	0.348753	0.313639
ZC3H7B	0.19266	0.26334	0.264069	0.236756	0.32067	0.359772	0.346404	0.334199	0.327092	0.36724	0.243162	0.307672	0.350285	0.362842	0.306742	0.285893	0.371827	0.245383	0.19495	0.207424
ACO2	0.287888	0.261735	0.289664	0.371619	0.320905	0.345711	0.353408	0.35019	0.323613	0.312848	0.200232	0.330884	0.330956	0.328905	0.276337	0.234496	0.356656	0.282454	0.242049	0.296017
POLR3H	0.326731	0.328655	0.276415	0.305034	0.328796	0.319544	0.372921	0.360001	0.291261	0.321883	0.300371	0.309417	0.293857	0.268221	0.289652	0.161236	0.343336	0.272075	0.180441	0.21419
CERK	0.346262	0.217079	0.233059	0.287046	0.327001	0.333367	0.365324	0.339973	0.318	0.372076	0.213973	0.321619	0.275754	0.366751	0.302521	0.375623	0.362883	0.292037	0.311777	0.342388
BRD1	0.260212	0.235791	0.227158	0.307875	0.259781	0.31379	0.370858	0.325089	0.304403	0.356347	0.246751	0.341375	0.320373	0.354967	0.345696	0.30864	0.293965	0.303195	0.345577	0.25895
ZBED4	0.290879	0.235795	0.368979	0.336883	0.266917	0.344153	0.361098	0.312692	0.37471	0.293089	0.118275	0.348987	0.335592	0.338797	0.371107	0.317769	0.276969	0.277039	0.317686	0.29284
MLC1	0.263725	0.0920931	0.333336	0.319652	0.34301	0.365078	0.231044	0.285625	0.317013	0.358742	0.345497	0.199325	0.368597	0.351019	0.336128	0.330163	0.243401	0.167843	0.192541	0.236711
HDAC10	0.359297	0.152218	0.296582	0.181703	0.352804	0.32389	0.28157	0.329639	0.268539	0.309992	0.18847	0.326399	0.272093	0.373025	0.342867	0.252623	0.351339	0.355744	0.177889	0.25906
KHNYN	0.222999	0.267994	0.279553	0.307873	0.232185	0.350948	0.326912	0.348918	0.343037	0.352578	0.229486	0.290565	0.330977	0.3402	0.344075	0.348615	0.360385	0.282457	0.222772	0.281266
SDR39U1	0.226313	0.241968	0.374995	0.369227	0.21262	0.273139	0.289706	0.359994	0.241064	0.339495	0.375359	0.361926	0.354546	0.211825	0.319478	0.358776	0.374466	0.209786	0.328768	0.204251
GZMH	0.329564	0.322274	0.139689	0.313651	0.339231	0.242478	0.0882741	0.287459	0.315741	0.362348	0.174392	0.238841	0.219944	0.144645	0.29533	0.173686	0.0451387	0.337286	0.299295	0.331023
GZMB	0.238569	0.316257	0.12253	0.369301	0.367423	0.365034	0.183512	0.358923	0.366371	0.289074	0.183709	0.190666	0.195934	0.224507	0.291053	0.278923	0.229512	0.226726	0.169531	0.369307
RBM23	0.3513	0.126894	0.336202	0.29012	0.285395	0.334954	0.322758	0.343195	0.349473	0.321887	0.236944	0.374074	0.242196	0.373051	0.305471	0.267269	0.347346	0.309428	0.287901	0.322546
SOS2	0.329571	0.377861	0.323937	0.296127	0.232211	0.305525	0.218477	0.364369	0.294006	0.261416	0.200285	0.312567	0.312718	0.361684	0.311268	0.320857	0.249996	0.318846	0.366731	0.181757
NIN	0.31981	0.168817	0.316674	0.271325	0.171201	0.354784	0.3472	0.298201	0.377105	0.277302	0.360352	0.260619	0.361884	0.345524	0.352325	0.173673	0.276915	0.279308	0.336251	0.249631
PYGL	0.377959	0.100649	0.22592	0.283954	0.157207	0.356027	0.332234	0.314457	0.22942	0.222547	0.239366	0.296846	0.204581	0.377759	0.248799	0.31172	0.309735	0.24062	0.25438	0.0803346
DDHD1	0.303801	0.359842	0.274731	0.188024	0.244977	0.377361	0.276673	0.374084	0.36397	0.347386	0.364643	0.348983	0.354545	0.343885	0.323815	0.261352	0.330702	0.23564	0.326604	0.258944
CNIH1	0.348714	0.209184	0.277639	0.339686	0.37344	0.233002	0.250894	0.249072	0.31182	0.348539	0.220412	0.296847	0.350334	0.369368	0.231726	0.29879	0.311411	0.284178	0.157096	0.239762
PSMA3	0.330636	0.279739	0.290998	0.204183	0.289909	0.367713	0.273339	0.360017	0.361773	0.191934	0.339153	0.363007	0.267385	0.180878	0.303945	0.268792	0.318102	0.17464	0.183199	0.33691
VTI1B	0.315293	0.275739	0.279542	0.31648	0.203753	0.354781	0.370891	0.374083	0.377106	0.375614	0.267852	0.343165	0.223294	0.311996	0.136848	0.33579	0.362095	0.341509	0.297753	0.342381
TMED8	0.352601	0.313011	0.159185	0.274948	0.324701	0.203477	0.283667	0.347636	0.365418	0.339503	0.361611	0.233783	0.185718	0.276199	0.336127	0.213476	0.109673	0.360069	0.24138	0.0585862
AHSA1	0.351317	0.27849	0.228658	0.358404	0.161601	0.344176	0.32691	0.372836	0.261257	0.317723	0.366521	0.348908	0.318783	0.327138	0.361369	0.312838	0.340716	0.290587	0.350775	0.220573
SPTLC2	0.335111	0.260098	0.216316	0.374296	0.319369	0.362614	0.326894	0.301518	0.251058	0.362381	0.156665	0.190662	0.318781	0.272869	0.276421	0.364956	0.283201	0.370136	0.248234	0.299023
RIN3	0.246533	0.239581	0.341701	0.348017	0.300602	0.3376	0.346358	0.29377	0.285357	0.259941	0.295647	0.268936	0.287392	0.359993	0.253625	0.0545957	0.375452	0.188988	0.346545	0.345107
SNW1	0.270983	0.214617	0.28631	0.353498	0.373438	0.260787	0.373717	0.290674	0.32708	0.230013	0.313149	0.325111	0.29833	0.316115	0.356061	0.294552	0.338109	0.21532	0.363487	0.259055
ITPK1	0.264814	0.366484	0.234739	0.34802	0.254048	0.283405	0.351118	0.32632	0.342999	0.343634	0.332183	0.365942	0.284047	0.156792	0.256288	0.367319	0.339361	0.218253	0.300353	0.255753
DHRS7	0.246502	0.212055	0.251882	0.33385	0.174018	0.326495	0.314089	0.335566	0.266961	0.225713	0.313157	0.29053	0.188816	0.370619	0.336125	0.119207	0.225064	0.368629	0.302639	0.135526
PPM1A	0.315294	0.359838	0.345701	0.322556	0.191744	0.35871	0.147321	0.330795	0.269715	0.18887	0.206445	0.337235	0.374159	0.314755	0.237824	0.25663	0.0782696	0.247165	0.215857	0.331155
ERH	0.22142	0.215757	0.265436	0.307866	0.278637	0.291027	0.319278	0.363132	0.345382	0.32479	0.278061	0.374075	0.292029	0.266654	0.271554	0.247675	0.327908	0.279328	0.35467	0.274802
HIF1A	0.36566	0.171538	0.176776	0.296095	0.286839	0.359776	0.212427	0.295209	0.301969	0.268745	0.348862	0.269012	0.330951	0.195201	0.178133	0.32085	0.194158	0.318857	0.309026	0.374293
SUSD6	0.159271	0.303049	0.348308	0.246225	0.304367	0.35093	0.314133	0.316	0.352812	0.348542	0.34977	0.353209	0.187108	0.285234	0.329209	0.29174	0.350014	0.185851	0.339396	0.374292
SRSF5	0.30975	0.223549	0.374991	0.358399	0.321756	0.312276	0.324871	0.367134	0.178747	0.304212	0.360359	0.371265	0.216707	0.323058	0.198876	0.247682	0.316965	0.296639	0.260013	0.316478
EIF5	0.32788	0.329715	0.362545	0.268376	0.375671	0.230248	0.33567	0.290686	0.286828	0.364943	0.338252	0.340055	0.353256	0.377739	0.300951	0.226896	0.375458	0.377584	0.358834	0.363783
DICER1	0.329773	0.339916	0.322066	0.361429	0.372176	0.345722	0.375536	0.329568	0.303338	0.361217	0.376373	0.33862	0.320359	0.36677	0.244224	0.276156	0.284845	0.323357	0.342651	0.345105
TCL1A	0.349961	0.325804	0.299842	0.296086	0.29257	0.225823	0.244727	0.17345	0.218564	0.130644	0.249325	0.326344	0.332609	0.123647	0.279456	0.142812	0.268083	0.368622	0.354657	0.227252
ZC3H14	0.362918	0.329399	0.2955	0.361424	0.303368	0.350957	0.331265	0.262712	0.0968644	0.343548	0.264652	0.27218	0.187119	0.166378	0.152422	0.349916	0.274236	0.357706	0.314772	0.21102
PCNX1	0.308139	0.303054	0.276334	0.369348	0.196537	0.313857	0.324835	0.341457	0.375641	0.316811	0.26341	0.228808	0.288716	0.359989	0.294268	0.30284	0.251256	0.318861	0.360794	0.363784
RPS6KA5	0.312507	0.305643	0.308159	0.369347	0.28262	0.368982	0.374779	0.296682	0.276794	0.35957	0.323295	0.250713	0.344428	0.292666	0.350909	0.121004	0.36213	0.310967	0.268157	0.246221
PPP4R3A	0.321164	0.279722	0.28634	0.369343	0.259815	0.35478	0.304119	0.34763	0.338181	0.238976	0.343542	0.284155	0.292055	0.188586	0.365162	0.368328	0.322431	0.26283	0.362065	0.336987
YY1	0.29779	0.318982	0.316713	0.350571	0.26689	0.32207	0.343786	0.32961	0.361804	0.373199	0.198964	0.288811	0.338582	0.285232	0.354721	0.337088	0.330692	0.161111	0.36574	0.277818
ACIN1	0.22635	0.316258	0.306759	0.355878	0.256662	0.358685	0.348161	0.32161	0.198001	0.351108	0.345486	0.343132	0.245295	0.177835	0.376063	0.215166	0.373149	0.372845	0.245689	0.336981
TRIP11	0.344611	0.250211	0.300867	0.353486	0.291321	0.377369	0.377456	0.329366	0.241046	0.364946	0.335938	0.287474	0.321574	0.297079	0.263952	0.331654	0.375453	0.285563	0.341307	0.350701
APEX1	0.368104	0.298086	0.333329	0.342406	0.350501	0.342832	0.319158	0.368574	0.374659	0.330164	0.32198	0.320435	0.282375	0.318996	0.32747	0.315187	0.370739	0.274017	0.196311	0.336983
PABPN1	0.362918	0.215747	0.265429	0.151519	0.275584	0.3636	0.203786	0.35438	0.335243	0.368269	0.301294	0.341382	0.324965	0.240092	0.359706	0.184384	0.30974	0.320409	0.269322	0.197864
ARHGAP5	0.283281	0.339904	0.214764	0.345132	0.329991	0.35978	0.339774	0.332494	0.206914	0.356355	0.358351	0.355591	0.360115	0.364001	0.220803	0.26135	0.280273	0.295162	0.20849	0.353577
SRP54	0.321113	0.209162	0.311324	0.361418	0.343024	0.362471	0.3599	0.372875	0.278594	0.348626	0.358355	0.365944	0.288766	0.279145	0.340299	0.324903	0.369492	0.183892	0.286805	0.274795
CHD8	0.333595	0.26173	0.350847	0.363859	0.315701	0.333334	0.351101	0.358977	0.296298	0.343563	0.352019	0.209704	0.346148	0.251221	0.303921	0.352522	0.34623	0.144921	0.281303	0.304999
DCAF11	0.297839	0.297	0.350838	0.342416	0.296314	0.31229	0.29989	0.363135	0.360286	0.354942	0.318923	0.314523	0.300072	0.289855	0.337563	0.370987	0.354089	0.34001	0.270166	0.277819
PSMA6	0.292254	0.363296	0.306779	0.307865	0.355329	0.367703	0.340795	0.341502	0.274123	0.317773	0.364645	0.365825	0.368591	0.192071	0.254821	0.276157	0.375447	0.341526	0.333098	0.271283
NFKBIA	0.196174	0.0934651	0.280626	0.371588	0.346663	0.237818	0.23282	0.315824	0.311812	0.249368	0.169614	0.216689	0.311012	0.127343	0.271556	0.320684	0.24338	0.35326	0.27867	0.227214
PSME2	0.284894	0.236887	0.361344	0.165463	0.374693	0.256226	0.33795	0.353378	0.15124	0.302909	0.335956	0.339993	0.303303	0.3744	0.262984	0.215148	0.287871	0.2808	0.325642	0.161658
REC8	0.308138	0.334397	0.289634	0.174762	0.359241	0.203381	0.366954	0.335561	0.127194	0.320858	0.374745	0.306192	0.282307	0.353814	0.299698	0.0602648	0.321137	0.270546	0.176952	0.197816
SEC23A	0.370745	0.336432	0.326495	0.366606	0.274142	0.374937	0.306095	0.376552	0.299447	0.324864	0.225968	0.351742	0.340014	0.376833	0.312274	0.359602	0.358032	0.346009	0.326636	0.253047
GMPR2	0.12171	0.28988	0.317914	0.265214	0.304372	0.336083	0.258104	0.348914	0.342996	0.191916	0.332136	0.310948	0.250811	0.342708	0.342874	0.285862	0.247989	0.320255	0.360805	0.342324
PNN	0.308127	0.156831	0.323882	0.201526	0.315713	0.337586	0.348189	0.343182	0.317986	0.25263	0.377439	0.364331	0.206209	0.255948	0.214749	0.102967	0.311436	0.370137	0.352736	0.255782
PCIF1	0.173726	0.30331	0.337664	0.236648	0.346685	0.265392	0.316222	0.330804	0.249869	0.300283	0.372623	0.267381	0.252396	0.302778	0.358582	0.0965338	0.318103	0.071429	0.363478	0.27793
MMP9	0.283205	0.11158	0.341707	0.154747	0.363745	0.361373	0.219633	0.34137	0.346638	0.213432	0.248142	0.275751	0.280811	0.232243	0.325316	0.259981	0.264905	0.340047	0.303663	0.148408
TRPC4AP	0.269373	0.365543	0.288019	0.249491	0.292557	0.356043	0.31307	0.315832	0.304407	0.272983	0.343522	0.350362	0.307558	0.324567	0.299705	0.291755	0.329725	0.344285	0.294723	0.223852
PYGB	0.215514	0.366482	0.220948	0.376751	0.265623	0.346838	0.377463	0.374077	0.215941	0.290413	0.349803	0.307668	0.318707	0.343883	0.14645	0.212119	0.348652	0.304529	0.283313	0.35358
ZMYND8	0.227961	0.330334	0.325236	0.350579	0.317028	0.248738	0.217311	0.317206	0.255306	0.300284	0.326774	0.320428	0.296655	0.208328	0.369001	0.337093	0.164208	0.257719	0.270146	0.334034
NDRG3	0.376877	0.36422	0.295486	0.201469	0.282695	0.334974	0.377458	0.206318	0.142662	0.315206	0.350969	0.35173	0.357717	0.348362	0.337562	0.348544	0.366805	0.367164	0.344533	0.25589
SLA2	0.167211	0.329646	0.0801505	0.214106	0.237904	0.333323	0.313067	0.368572	0.318032	0.366132	0.295637	0.357534	0.355722	0.276218	0.353791	0.324785	0.332092	0.16781	0.345589	0.313537
C20orf24	0.289433	0.109449	0.106635	0.374274	0.227756	0.317831	0.247367	0.28745	0.221605	0.375629	0.313145	0.34901	0.238718	0.277486	0.319538	0.327177	0.216907	0.368626	0.270131	0.112395
NFATC2	0.274243	0.349328	0.280668	0.287026	0.377109	0.352281	0.356187	0.361852	0.331466	0.269995	0.360348	0.346196	0.243997	0.324532	0.362573	0.253911	0.364128	0.272106	0.291519	0.24621
PABPC1L	0.263729	0.3698	0.202001	0.283823	0.339209	0.352235	0.351106	0.199243	0.175842	0.156897	0.323299	0.306187	0.260632	0.213059	0.355964	0.217948	0.292213	0.341525	0.191096	0.227275
STK4	0.276057	0.209176	0.326494	0.165213	0.345323	0.295419	0.252034	0.284201	0.217296	0.372054	0.342243	0.19757	0.264289	0.206528	0.32092	0.255149	0.352658	0.187192	0.365729	0.233597
ADNP	0.365692	0.335383	0.353687	0.328235	0.294997	0.237874	0.359916	0.303294	0.335319	0.320848	0.266725	0.298303	0.309229	0.253154	0.333361	0.309917	0.360378	0.188902	0.224409	0.363787
TPD52L2	0.330626	0.107925	0.359769	0.227434	0.243633	0.367699	0.354224	0.317199	0.232134	0.373209	0.318924	0.288729	0.337349	0.211793	0.262923	0.363376	0.368161	0.330948	0.354642	0.363801
DNAJC5	0.269389	0.284686	0.325239	0.355877	0.30337	0.340338	0.251015	0.320281	0.263134	0.151834	0.340238	0.285547	0.35773	0.364004	0.354718	0.323727	0.33513	0.371328	0.262556	0.376692
NELFCD	0.333673	0.283333	0.354818	0.15178	0.363726	0.327383	0.28046	0.334195	0.217308	0.244794	0.273799	0.226701	0.329378	0.286625	0.202031	0.142806	0.364191	0.371327	0.163328	0.345099
CTSZ	0.251296	0.300669	0.326501	0.316438	0.144747	0.374906	0.377455	0.327608	0.351938	0.290421	0.342205	0.368515	0.325041	0.274414	0.312411	0.215223	0.326672	0.368644	0.354001	0.374288
PRPF6	0.28485	0.346716	0.262941	0.333967	0.368939	0.352207	0.275679	0.332484	0.242382	0.348553	0.238365	0.221761	0.338529	0.274427	0.279544	0.236156	0.229589	0.277053	0.262553	0.184976
TUBB1	0.365697	0.335394	0.175167	0.307863	0.323583	0.319555	0.253639	0.329595	0.312983	0.374613	0.305184	0.280936	0.312703	0.276258	0.150752	0.283042	0.189393	0.173301	0.0817119	0.184969
PRELID3B	0.284862	0.303153	0.34291	0.299118	0.292508	0.352298	0.314932	0.260483	0.3006	0.199581	0.236966	0.323521	0.282291	0.321475	0.232992	0.258471	0.315363	0.368638	0.334347	0.290093
PSMA7	0.311389	0.370812	0.300852	0.342409	0.261314	0.375	0.314905	0.327611	0.191768	0.377022	0.287639	0.363009	0.354544	0.138315	0.365041	0.298748	0.311383	0.368601	0.271775	0.322475
DIDO1	0.37073	0.343482	0.304058	0.310755	0.37469	0.36141	0.359895	0.372786	0.336503	0.362346	0.332152	0.354468	0.264286	0.302747	0.312413	0.167427	0.308082	0.310983	0.273718	0.339572
GID8	0.293946	0.299548	0.349672	0.342393	0.354293	0.355991	0.361103	0.34423	0.367441	0.204044	0.326765	0.334308	0.350397	0.235251	0.327429	0.364978	0.335093	0.174627	0.363486	0.253045
ARFGAP1	0.311395	0.27973	0.370451	0.31961	0.329986	0.198898	0.37198	0.370194	0.230915	0.302924	0.331197	0.339994	0.367159	0.338796	0.248733	0.364975	0.284919	0.358924	0.301114	0.331175
C20orf27	0.210681	0.311933	0.257924	0.25575	0.328791	0.26545	0.159905	0.242122	0.226159	0.159884	0.149732	0.364407	0.340081	0.237047	0.358583	0.267276	0.0703186	0.296646	0.19112	0.0959423
CDC25B	0.261902	0.363294	0.239473	0.322638	0.144753	0.257988	0.263231	0.304619	0.294007	0.37086	0.305183	0.376645	0.367177	0.272889	0.253469	0.10425	0.300748	0.338671	0.289111	0.33404
RNF24	0.326723	0.26534	0.251823	0.292879	0.254019	0.340419	0.371967	0.332482	0.375643	0.264544	0.309843	0.273852	0.283997	0.210254	0.341671	0.173669	0.360384	0.314487	0.29036	0.369319
RASSF2	0.34996	0.159528	0.356022	0.371679	0.212623	0.308178	0.369144	0.318843	0.232136	0.32607	0.324463	0.30936	0.364318	0.348381	0.262946	0.307078	0.369502	0.207895	0.33312	0.328232
CSNK2A1	0.355193	0.364233	0.317917	0.36386	0.295011	0.356052	0.375625	0.228955	0.314636	0.342072	0.189554	0.321673	0.370046	0.352352	0.312394	0.370894	0.293994	0.360052	0.335156	0.239922
CDS2	0.344546	0.134086	0.306799	0.262048	0.155905	0.361347	0.350084	0.288727	0.355302	0.314088	0.32735	0.339951	0.265819	0.246366	0.292387	0.305712	0.319843	0.350266	0.230333	0.345287
HM13	0.31814	0.170292	0.291008	0.211047	0.327051	0.299717	0.341899	0.363136	0.377102	0.295876	0.266719	0.270437	0.371277	0.288158	0.316624	0.139213	0.377863	0.35572	0.340459	0.298999
SIRPB1	0.147789	0.253812	0.370451	0.161648	0.259818	0.210011	0.271909	0.326256	0.31575	0.337059	0.269184	0.337225	0.204513	0.310165	0.366269	0.161267	0.222978	0.326218	0.317683	0.0524607
SEC23B	0.329358	0.266788	0.285087	0.0960185	0.346615	0.358708	0.319217	0.348913	0.339197	0.327268	0.260381	0.36301	0.366003	0.37175	0.327464	0.320885	0.32539	0.358942	0.250509	0.191304
MYL9	0.0405998	0.371783	0.152398	0.301849	0.305963	0.334966	0.323963	0.303171	0.363974	0.311674	0.345491	0.35891	0.368583	0.235261	0.205401	0.361161	0.365668	0.320323	0.344525	0.366525
HCK	0.274242	0.263347	0.268663	0.191214	0.377134	0.262981	0.365347	0.376547	0.205577	0.321923	0.371563	0.355608	0.240612	0.327111	0.296574	0.18619	0.368153	0.343112	0.173147	0.374291
TM9SF4	0.371919	0.300667	0.349678	0.302024	0.372169	0.312327	0.271906	0.332507	0.350444	0.341054	0.166783	0.27215	0.307601	0.301208	0.344052	0.290452	0.27427	0.372789	0.241349	0.217404
TLDC2	0.203973	0.19279	0.265389	0.376762	0.296332	0.353701	0.370288	0.376545	0.368944	0.280373	0.372627	0.365822	0.24899	0.340201	0.346911	0.231401	0.232407	0.304544	0.200044	0.355791
CRNKL1	0.362917	0.297032	0.373561	0.102927	0.333854	0.373679	0.334768	0.306219	0.312921	0.370936	0.294526	0.330851	0.335588	0.235294	0.35862	0.349918	0.348693	0.218326	0.338483	0.0156549
POFUT1	0.360384	0.227644	0.362487	0.265217	0.205534	0.236337	0.373749	0.273974	0.331435	0.357811	0.183679	0.347519	0.329622	0.302749	0.365035	0.169457	0.322386	0.354377	0.243365	0.328244
SAMHD1	0.263769	0.186717	0.281983	0.347928	0.291328	0.342838	0.29179	0.376543	0.348082	0.330086	0.334779	0.304676	0.300012	0.345535	0.377357	0.273022	0.294879	0.310977	0.172177	0.328259
KIF3B	0.296374	0.198447	0.339056	0.331101	0.342994	0.354779	0.336559	0.293758	0.371028	0.366148	0.200291	0.312603	0.37128	0.143387	0.253487	0.252614	0.370733	0.301642	0.212361	0.230511
NOP56	0.34333	0.27971	0.339052	0.227241	0.305965	0.222478	0.30412	0.273903	0.285399	0.25997	0.350965	0.287496	0.357734	0.237043	0.300899	0.2058	0.343317	0.32341	0.299282	0.184773
IDH3B	0.270949	0.180997	0.256306	0.361425	0.266896	0.342839	0.258087	0.296647	0.303332	0.344752	0.358291	0.375219	0.351796	0.352345	0.27765	0.324769	0.284906	0.315883	0.297747	0.265226
MAPRE1	0.303806	0.253827	0.29658	0.331049	0.3568	0.338996	0.261719	0.290604	0.291294	0.363429	0.316321	0.332544	0.330806	0.376848	0.361354	0.323726	0.369465	0.185818	0.283329	0.299001
RPRD1B	0.237324	0.281149	0.359756	0.138456	0.320731	0.271498	0.326886	0.277061	0.359225	0.317727	0.374718	0.296854	0.338505	0.374407	0.372555	0.349917	0.344608	0.15208	0.250536	0.0866182
CHMP4B	0.240284	0.261766	0.187712	0.358415	0.297421	0.251773	0.288385	0.317266	0.317005	0.356359	0.177601	0.346209	0.204516	0.348371	0.315167	0.353935	0.260245	0.285633	0.344533	0.277822
BPI	0.333679	0.206353	0.369117	0.319617	0.256741	0.305518	0.359896	0.178877	0.173996	0.202493	0.0810777	0.277187	0.37136	0.305869	0.10661	0.126293	0.306551	0.295128	0.202249	0.347898
CST3	0.294919	0.256379	0.279601	0.13558	0.359249	0.353663	0.268814	0.176981	0.184505	0.316773	0.305151	0.326358	0.34319	0.376829	0.273116	0.356422	0.247924	0.274021	0.287898	0.333801
PPP1R16B	0.322399	0.256405	0.257887	0.366598	0.266893	0.358638	0.376401	0.325129	0.297484	0.367309	0.212743	0.33257	0.22679	0.203342	0.329246	0.202716	0.332096	0.279296	0.254376	0.322563
DNTTIP1	0.203884	0.300668	0.358593	0.0932282	0.332708	0.338949	0.288384	0.269098	0.258351	0.375591	0.33214	0.371262	0.338507	0.297061	0.341631	0.362338	0.347342	0.324963	0.375862	0.151501
APMAP	0.213634	0.0878853	0.374935	0.325584	0.116834	0.322217	0.316207	0.33418	0.258363	0.246425	0.196411	0.310944	0.228929	0.371745	0.37608	0.326055	0.336291	0.24397	0.356814	0.184803
ZNF516	0.364125	0.141141	0.298016	0.325585	0.312903	0.273071	0.29486	0.307581	0.339187	0.302926	0.371541	0.262685	0.361871	0.277478	0.295363	0.375527	0.263761	0.31451	0.351627	0.236717
USP14	0.312523	0.29213	0.359758	0.371674	0.369956	0.367715	0.349376	0.295129	0.304386	0.225743	0.216793	0.295256	0.287455	0.325909	0.24698	0.204023	0.343325	0.371378	0.175935	0.191298
VAPA	0.316945	0.218158	0.304032	0.165326	0.199453	0.313826	0.352144	0.355712	0.258366	0.300286	0.255448	0.288734	0.259329	0.257416	0.276296	0.0911699	0.313995	0.372776	0.368374	0.345281
LPIN2	0.128879	0.363308	0.370446	0.319608	0.27672	0.302475	0.331305	0.343171	0.32077	0.213513	0.280223	0.192157	0.307594	0.132251	0.264109	0.334431	0.329596	0.321674	0.292582	0.129446
SMCHD1	0.247954	0.260071	0.336211	0.174732	0.373446	0.336093	0.331274	0.354376	0.248097	0.33578	0.172368	0.211619	0.371284	0.314742	0.21771	0.354881	0.373156	0.279284	0.350787	0.201451
MYL12A	0.359267	0.306864	0.27637	0.345212	0.315715	0.352278	0.323964	0.370182	0.301937	0.308426	0.263408	0.326375	0.315808	0.362854	0.217715	0.283027	0.297833	0.27054	0.344541	0.249564
CEP192	0.253175	0.359144	0.280695	0.252977	0.227742	0.18772	0.307324	0.216656	0.328841	0.255142	0.355013	0.32039	0.275969	0.346742	0.300892	0.27887	0.348688	0.141226	0.314777	0.0740095
RNMT	0.246537	0.260073	0.264091	0.19441	0.304424	0.219251	0.275669	0.279331	0.278568	0.315218	0.33827	0.269041	0.272081	0.351007	0.369008	0.357788	0.261928	0.31866	0.193387	0.268406
RNF125	0.374449	0.226442	0.358592	0.322639	0.349457	0.273075	0.369153	0.349014	0.314616	0.339528	0.353085	0.301629	0.216712	0.179317	0.326565	0.297181	0.313983	0.254224	0.349731	0.363827
ANKRD12	0.335029	0.350124	0.363532	0.369308	0.310107	0.326502	0.352149	0.351783	0.310085	0.305756	0.367514	0.255583	0.330796	0.327107	0.254795	0.343599	0.296458	0.346032	0.279887	0.31655
MIB1	0.311354	0.336422	0.274664	0.165488	0.333853	0.336078	0.28045	0.371329	0.352879	0.332868	0.343505	0.314459	0.360148	0.257434	0.311334	0.366094	0.278782	0.351722	0.351622	0.188118
RIOK3	0.246546	0.281166	0.187789	0.347886	0.301889	0.265444	0.318394	0.296643	0.365433	0.362344	0.367512	0.36187	0.326403	0.308956	0.242483	0.246466	0.258762	0.353253	0.363457	0.331014
TBL1X	0.364149	0.377527	0.281858	0.201426	0.14476	0.319546	0.275678	0.332504	0.272252	0.232779	0.291202	0.223429	0.306116	0.127308	0.313952	0.205805	0.26947	0.157335	0.263782	0.165129
PGRMC1	0.272388	0.294659	0.0756162	0.265218	0.234905	0.3265	0.348173	0.350223	0.217303	0.356359	0.37637	0.32778	0.280808	0.258821	0.140976	0.240378	0.289412	0.31257	0.134047	0.151683
ALG13	0.247902	0.289864	0.374907	0.313624	0.271127	0.322213	0.245908	0.374071	0.199465	0.265735	0.309871	0.35552	0.267366	0.36284	0.198904	0.257174	0.362171	0.187159	0.34366	0.316506
TLR8	0.329763	0.329749	0.170425	0.217427	0.308833	0.214891	0.374814	0.27384	0.373448	0.34648	0.201711	0.272213	0.301447	0.365515	0.305481	0.132179	0.369467	0.346182	0.312258	0.12617
XIAP	0.354042	0.343468	0.33049	0.299121	0.249889	0.313805	0.369175	0.23715	0.211301	0.335768	0.299329	0.202988	0.225451	0.316123	0.357409	0.342101	0.347327	0.274023	0.342649	0.331013
STAG2	0.296381	0.218163	0.294124	0.281132	0.254041	0.283566	0.231756	0.332501	0.284353	0.297209	0.376368	0.225499	0.367118	0.280574	0.374988	0.308478	0.260256	0.353251	0.312236	0.296071
PLP2	0.335121	0.264495	0.211517	0.32263	0.0929256	0.210052	0.292784	0.334192	0.281366	0.289031	0.321185	0.317311	0.317285	0.323022	0.309567	0.364995	0.280258	0.182401	0.321274	0.274812
ELF4	0.144362	0.358087	0.348298	0.102914	0.264147	0.179714	0.359382	0.264399	0.172755	0.319286	0.144267	0.358908	0.157412	0.349719	0.234747	0.221107	0.24794	0.12451	0.343652	0.112475
RBBP7	0.324015	0.372937	0.260799	0.249688	0.372125	0.288095	0.346429	0.361815	0.281362	0.308429	0.358352	0.368521	0.327727	0.173002	0.222383	0.377087	0.32794	0.29386	0.349732	0.353586
FMR1	0.303817	0.334383	0.342914	0.355866	0.27113	0.315104	0.351154	0.295156	0.317012	0.315263	0.2493	0.346218	0.318746	0.325877	0.257879	0.337135	0.362136	0.282271	0.316057	0.36924
PIM2	0.313973	0.179455	0.354841	0.181706	0.359227	0.349564	0.375505	0.260466	0.314657	0.359603	0.363343	0.240542	0.307486	0.180942	0.342848	0.162953	0.375472	0.338643	0.159629	0.201514
TAZ	0.196213	0.250221	0.239508	0.307859	0.296308	0.13816	0.291778	0.358975	0.175855	0.224219	0.258171	0.372846	0.303315	0.217868	0.153969	0.344738	0.347371	0.231906	0.375878	0.268396
PGK1	0.283262	0.261749	0.317954	0.142216	0.233433	0.317839	0.341867	0.357587	0.227747	0.253873	0.376368	0.237263	0.343284	0.288183	0.303899	0.207151	0.371889	0.254104	0.241362	0.313534
MAGT1	0.343334	0.324628	0.375004	0.331187	0.303376	0.195695	0.333432	0.32167	0.271153	0.309893	0.301259	0.349001	0.267403	0.352338	0.211539	0.35488	0.3769	0.312547	0.264753	0.181979
UBL4A	0.227943	0.322275	0.264074	0.287025	0.372173	0.350933	0.299858	0.335557	0.245018	0.247724	0.329112	0.315943	0.323544	0.277548	0.234668	0.3732	0.266553	0.166474	0.222812	0.236778
CD99L2	0.231217	0.31301	0.3469	0.214151	0.367452	0.336075	0.279622	0.375126	0.189119	0.316783	0.334794	0.351821	0.351875	0.215022	0.22083	0.332849	0.284952	0.347524	0.169554	0.207458
EEA1	0.366812	0.342159	0.374948	0.336837	0.24802	0.319551	0.371982	0.354388	0.348046	0.374559	0.21567	0.287299	0.346015	0.251177	0.338907	0.359597	0.365691	0.367004	0.284413	0.246265
RP2	0.321079	0.34216	0.299771	0.366582	0.21721	0.34822	0.275674	0.360085	0.295008	0.335767	0.276533	0.370114	0.361825	0.274381	0.333387	0.364993	0.371884	0.357704	0.304779	0.307926
USP11	0.311356	0.343499	0.183314	0.246203	0.286854	0.291037	0.359355	0.348911	0.363968	0.369848	0.269223	0.338737	0.318743	0.291371	0.28811	0.191882	0.349942	0.1961	0.345575	0.201542
HTATSF1	0.370756	0.217066	0.312269	0.355868	0.327062	0.377327	0.359938	0.36857	0.211361	0.334454	0.375362	0.350182	0.312537	0.30113	0.200562	0.348578	0.352693	0.334107	0.285752	0.299173
CD40LG	0.130553	0.304268	0.31239	0.26845	0.24803	0.225852	0.269601	0.335552	0.144794	0.343578	0.197371	0.358861	0.346013	0.327104	0.354714	0.359598	0.247906	0.228757	0.132969	0.342339
TIMP1	0.300762	0.369799	0.206674	0.217444	0.299396	0.283462	0.334764	0.298413	0.220227	0.249427	0.293146	0.347495	0.358873	0.195168	0.290969	0.363438	0.326687	0.371379	0.296961	0.331097
MAGED2	0.377971	0.294672	0.287952	0.132937	0.310092	0.322218	0.370914	0.327723	0.0725729	0.250931	0.218015	0.368506	0.335581	0.164789	0.156079	0.301375	0.352599	0.374059	0.364724	0.292942
RBM3	0.36413	0.334365	0.224041	0.265208	0.246698	0.276374	0.163585	0.332499	0.365427	0.188597	0.254666	0.269025	0.173428	0.211788	0.216283	0.368308	0.123439	0.240561	0.06666	0.353604
ARMCX3	0.202454	0.245776	0.25045	0.262173	0.169697	0.274667	0.240163	0.317232	0.28265	0.311714	0.309859	0.320486	0.153468	0.17781	0.165742	0.375534	0.246561	0.3643	0.34974	0.0930534
RUBCNL	0.243429	0.271847	0.336213	0.325587	0.281345	0.354775	0.373863	0.338715	0.35197	0.351149	0.341192	0.105017	0.285616	0.277515	0.176734	0.193094	0.368149	0.178792	0.310214	0.211182
TNFSF13B	0.189418	0.276818	0.245157	0.361428	0.302056	0.358707	0.324783	0.284162	0.359213	0.357835	0.26557	0.332587	0.326203	0.359093	0.334823	0.290469	0.261957	0.20777	0.335162	0.255859
FNDC3A	0.299626	0.367779	0.298013	0.325609	0.294055	0.353739	0.336586	0.327721	0.360302	0.369858	0.313141	0.228764	0.361831	0.363997	0.322099	0.363439	0.364122	0.377586	0.296957	0.271372
STK24	0.275966	0.276852	0.362534	0.36933	0.158975	0.352322	0.370955	0.26047	0.375692	0.367275	0.330055	0.311009	0.196018	0.341345	0.370424	0.236148	0.342004	0.290533	0.344522	0.307923
ACP5	0.197704	0.362265	0.291023	0.255819	0.31701	0.377321	0.213684	0.247236	0.305916	0.196615	0.332169	0.332572	0.36306	0.32588	0.344058	0.342062	0.207008	0.344258	0.294711	0.109163
DNAJC3	0.274264	0.173086	0.299755	0.371703	0.208353	0.285138	0.29619	0.318807	0.190227	0.343567	0.275284	0.28735	0.351654	0.216369	0.323926	0.22258	0.347362	0.273817	0.214687	0.207515
ARHGEF7	0.358061	0.338857	0.304038	0.333911	0.365487	0.309663	0.314159	0.360081	0.279808	0.340802	0.341189	0.307684	0.340142	0.304326	0.346912	0.367297	0.280318	0.159276	0.350768	0.302102
PARP4	0.34459	0.256391	0.344052	0.201439	0.269707	0.330441	0.3358	0.338706	0.278614	0.221066	0.266711	0.323521	0.282315	0.28662	0.251891	0.26322	0.289489	0.303237	0.333114	0.168262
SUPT20H	0.270962	0.37393	0.26858	0.361422	0.300601	0.217668	0.208686	0.33419	0.319323	0.119328	0.371547	0.371444	0.332585	0.289825	0.29972	0.198346	0.3024	0.211681	0.323276	0.292943
KPNA3	0.264848	0.311924	0.350853	0.355869	0.268459	0.346823	0.37643	0.298216	0.335318	0.323694	0.294498	0.320491	0.307521	0.343886	0.242464	0.30026	0.354043	0.351836	0.364718	0.259091
RGCC	0.283202	0.287262	0.315175	0.316483	0.331445	0.183397	0.359913	0.326248	0.232143	0.344661	0.354176	0.242124	0.296669	0.24011	0.30959	0.241916	0.349952	0.295146	0.324404	0.262241
INTS6	0.362899	0.297037	0.139609	0.236705	0.230977	0.30095	0.362215	0.314393	0.320861	0.315186	0.369707	0.365811	0.176977	0.260344	0.286366	0.241893	0.306666	0.343115	0.365724	0.154735
TSC22D1	0.306652	0.207532	0.211482	0.255825	0.373405	0.13971	0.349369	0.326247	0.157229	0.326003	0.359484	0.371442	0.349086	0.257429	0.112902	0.278847	0.333686	0.0813968	0.222826	0.012859
CLN5	0.327837	0.300651	0.228638	0.191242	0.343972	0.217695	0.314926	0.260474	0.117912	0.311632	0.320105	0.317331	0.284197	0.286618	0.326573	0.311635	0.330666	0.365914	0.287908	0.265258
OLFM4	0.246554	0.369811	0.294146	0.26848	0.196518	0.29971	0.353399	0.375115	0.367432	0.256665	0.0593105	0.185647	0.277045	0.184229	0.329255	0.215182	0.329572	0.357703	0.324399	0.277947
MGRN1	0.369479	0.282061	0.178149	0.214219	0.36175	0.327469	0.343779	0.304633	0.239262	0.300289	0.36037	0.262783	0.332579	0.22447	0.331822	0.191937	0.330665	0.285639	0.34365	0.374292
TRADD	0.338146	0.276849	0.254866	0.271444	0.284303	0.250348	0.235426	0.197615	0.314604	0.36985	0.0925595	0.243925	0.330785	0.251175	0.267012	0.373214	0.319855	0.275925	0.306999	0.178285
CORO1A	0.318136	0.32224	0.330534	0.3717	0.369945	0.354774	0.297227	0.325172	0.335299	0.343635	0.238369	0.354468	0.223448	0.260339	0.353714	0.240448	0.336325	0.260624	0.273732	0.214028
MAPK3	0.354095	0.263354	0.315106	0.353457	0.37569	0.345763	0.24378	0.344186	0.299482	0.255134	0.32445	0.325057	0.223438	0.28057	0.373574	0.272929	0.266552	0.374117	0.355452	0.255837
PHKB	0.165883	0.293177	0.294226	0.35061	0.350484	0.341691	0.358239	0.269093	0.301901	0.316769	0.361593	0.157446	0.370071	0.351022	0.233087	0.317803	0.364119	0.298204	0.248243	0.322584
NUP93	0.227912	0.335365	0.365167	0.290147	0.336519	0.31659	0.33881	0.250669	0.36893	0.321839	0.212018	0.339954	0.330738	0.311993	0.257975	0.221023	0.375459	0.303121	0.303689	0.325526
CENPT	0.364108	0.250223	0.286402	0.37678	0.297485	0.288108	0.164839	0.301662	0.142648	0.283177	0.278985	0.371253	0.262833	0.234013	0.0943708	0.142826	0.221434	0.346126	0.261191	0.376699
NFAT5	0.37182	0.350117	0.341655	0.310733	0.333861	0.342824	0.371965	0.293695	0.375675	0.335765	0.329065	0.295262	0.300005	0.345522	0.302508	0.210455	0.300785	0.339967	0.352732	0.331074
LONP2	0.368106	0.130104	0.370439	0.328258	0.272248	0.357405	0.370292	0.267554	0.113228	0.321849	0.334789	0.306336	0.293745	0.283639	0.253508	0.316739	0.329679	0.257733	0.342635	0.265261
N4BP1	0.368106	0.261761	0.300875	0.151611	0.196515	0.305445	0.258123	0.372826	0.124188	0.330113	0.331242	0.216722	0.196002	0.222698	0.244201	0.302789	0.182146	0.376546	0.294708	0.21093
ARL2BP	0.362173	0.253792	0.337661	0.3079	0.248014	0.295361	0.248573	0.365887	0.255272	0.320668	0.37536	0.272203	0.285576	0.330279	0.290957	0.28309	0.26655	0.257732	0.337453	0.34521
PLLP	0.352633	0.247321	0.363545	0.307897	0.233437	0.329182	0.248575	0.30755	0.17125	0.308625	0.361619	0.282331	0.250843	0.352333	0.271608	0.302793	0.247953	0.269034	0.330578	0.371663
CTCF	0.27698	0.289914	0.336218	0.33696	0.318049	0.322131	0.356193	0.303209	0.374662	0.358793	0.31313	0.303053	0.292039	0.354987	0.326522	0.324796	0.356659	0.136256	0.256434	0.339547
POLR2C	0.308128	0.374847	0.377387	0.20152	0.317001	0.225855	0.310429	0.314497	0.124104	0.377069	0.269206	0.298193	0.368636	0.203357	0.322082	0.226937	0.362129	0.354381	0.266033	0.230502
USB1	0.24659	0.290921	0.32754	0.138501	0.246676	0.28185	0.333445	0.361815	0.135872	0.348635	0.331241	0.329592	0.255554	0.240143	0.313795	0.348569	0.374484	0.204575	0.35079	0.255835
CYB5B	0.226395	0.324629	0.32932	0.342348	0.371038	0.313777	0.355124	0.325166	0.278559	0.33833	0.302703	0.354467	0.377566	0.359949	0.341739	0.276172	0.356644	0.202941	0.320223	0.138545
PSMD7	0.26015	0.309064	0.302567	0.27791	0.328804	0.306702	0.358234	0.317165	0.215931	0.271701	0.368394	0.332582	0.34748	0.224516	0.200418	0.219411	0.278763	0.33997	0.351636	0.366663
SETD6	0.293987	0.359842	0.172284	0.29018	0.315687	0.326473	0.229626	0.364329	0.111811	0.250955	0.358316	0.37408	0.201008	0.327137	0.246964	0.353896	0.283242	0.312605	0.266053	0.246247
COG4	0.297808	0.236906	0.309603	0.31075	0.319331	0.162268	0.187886	0.323409	0.22023	0.327242	0.285022	0.364402	0.223252	0.302784	0.251837	0.339449	0.290868	0.151984	0.362073	0.194487
SMPD3	0.257327	0.222352	0.366279	0.112384	0.372168	0.311203	0.282608	0.170087	0.242376	0.320678	0.143469	0.0516394	0.176997	0.269567	0.279468	0.343559	0.213587	0.179014	0.221938	0.0899448
SLC7A6OS	0.271036	0.303228	0.234625	0.310559	0.328789	0.298069	0.365346	0.32026	0.238012	0.290408	0.343523	0.33553	0.226783	0.137006	0.288087	0.366116	0.360377	0.374057	0.250527	0.350616
SLC7A6	0.216919	0.295674	0.214769	0.328254	0.336483	0.274784	0.361176	0.337421	0.169738	0.285946	0.362455	0.325156	0.173397	0.179244	0.283392	0.366114	0.377848	0.360006	0.230309	0.355833
WDR59	0.226363	0.271843	0.296584	0.347945	0.355326	0.316607	0.337901	0.330945	0.0825893	0.280389	0.250552	0.276052	0.272077	0.156787	0.211455	0.309955	0.360425	0.355532	0.254373	0.161596
MON1B	0.185201	0.337798	0.370457	0.353496	0.2768	0.15604	0.370896	0.279299	0.335306	0.369852	0.307297	0.343098	0.320401	0.349693	0.308247	0.31527	0.373073	0.127754	0.277766	0.217557
AXIN1	0.303816	0.373913	0.358586	0.322586	0.328783	0.288102	0.263913	0.310951	0.36395	0.348621	0.197377	0.323367	0.264295	0.325888	0.34688	0.28772	0.189365	0.20461	0.188593	0.23354
NPRL3	0.133954	0.144138	0.352222	0.115513	0.341804	0.195816	0.289712	0.30757	0.19453	0.213508	0.229466	0.368512	0.335589	0.298676	0.368985	0.329011	0.156236	0.309245	0.284427	0.259079
TAF1C	0.359295	0.364207	0.344051	0.322588	0.34808	0.265482	0.276655	0.358969	0.343932	0.268823	0.372624	0.37009	0.280788	0.331699	0.302496	0.199665	0.364186	0.354383	0.263789	0.336915
COTL1	0.294915	0.356853	0.369131	0.369327	0.202294	0.37251	0.336574	0.355567	0.365428	0.278861	0.206465	0.327793	0.245305	0.313166	0.376088	0.237571	0.341924	0.334114	0.325622	0.31974
USP10	0.302377	0.219576	0.217725	0.207404	0.196544	0.308271	0.236587	0.257668	0.284297	0.357777	0.109945	0.161127	0.354542	0.193333	0.330417	0.0939199	0.210773	0.220008	0.321264	0.0739864
CRISPLD2	0.0908417	0.257833	0.271547	0.194289	0.178653	0.367718	0.25099	0.23393	0.175796	0.241889	0.295608	0.344405	0.360116	0.324542	0.165668	0.108717	0.270964	0.242193	0.300351	0.070769
TSC2	0.219797	0.177988	0.371145	0.265156	0.358135	0.259674	0.325831	0.3544	0.36174	0.314115	0.295633	0.211635	0.375095	0.279158	0.263043	0.327183	0.359284	0.184025	0.26379	0.369198
ABCC1	0.362129	0.265343	0.285133	0.24962	0.355317	0.227196	0.341007	0.31095	0.230919	0.255151	0.369697	0.37408	0.370065	0.320539	0.274754	0.205803	0.375446	0.287444	0.33515	0.249696
NOMO3	0.269375	0.361072	0.281854	0.30494	0.220259	0.345728	0.21848	0.279283	0.256465	0.368347	0.24445	0.266023	0.304702	0.31324	0.302503	0.183119	0.183599	0.280771	0.327302	0.290273
CLCN7	0.359305	0.250181	0.346879	0.363862	0.359254	0.322138	0.314067	0.332491	0.206945	0.367274	0.339142	0.218208	0.341355	0.297058	0.251845	0.351123	0.371833	0.36	0.345579	0.355798
FBXO31	0.235838	0.21061	0.237774	0.345127	0.294058	0.210025	0.279637	0.36591	0.35052	0.364954	0.167986	0.357534	0.173296	0.251179	0.354706	0.265787	0.251254	0.15734	0.331778	0.307915
STUB1	0.269463	0.375726	0.250418	0.236738	0.178678	0.206694	0.206379	0.323546	0.223096	0.30713	0.290014	0.330921	0.376628	0.283611	0.232994	0.357789	0.162473	0.310932	0.343673	0.307927
UBE2I	0.348661	0.346712	0.248836	0.33968	0.35429	0.348235	0.320616	0.357587	0.310101	0.354944	0.164377	0.312553	0.347516	0.274389	0.308174	0.370922	0.369412	0.267578	0.362638	0.301982
MEFV	0.313963	0.171543	0.300845	0.345264	0.319315	0.308273	0.281562	0.301594	0.317038	0.354946	0.373498	0.295314	0.282325	0.279157	0.279503	0.304151	0.264842	0.332676	0.236233	0.239831
EEF2K	0.292259	0.293181	0.225802	0.168342	0.33383	0.227172	0.322755	0.201024	0.171255	0.258455	0.177625	0.136286	0.195996	0.374401	0.303909	0.278841	0.348685	0.245485	0.333116	0.0098808
CAPN15	0.326748	0.305628	0.251833	0.350609	0.348099	0.321052	0.266397	0.367125	0.370012	0.244736	0.270109	0.264241	0.292081	0.345513	0.336167	0.0800476	0.36043	0.337276	0.311763	0.331102
PIEZO1	0.339312	0.345816	0.36251	0.233482	0.284334	0.245067	0.279642	0.355634	0.281426	0.344749	0.0606281	0.311144	0.300016	0.127317	0.279499	0.187382	0.312522	0.324993	0.367583	0.255844
GSPT1	0.268035	0.37293	0.205352	0.361426	0.341764	0.222516	0.372904	0.335503	0.367473	0.356355	0.362434	0.235631	0.341353	0.219507	0.212879	0.243572	0.36815	0.365913	0.296955	0.350611
UBFD1	0.336292	0.320176	0.345687	0.361424	0.368892	0.372495	0.269602	0.240511	0.26688	0.305705	0.278981	0.354466	0.363053	0.317494	0.2716	0.308553	0.335085	0.295322	0.372291	0.342416
PRSS33	0.312517	0.214645	0.370474	0.132508	0.334033	0.288107	0.166946	0.260571	0.279792	0.334448	0.133467	0.0551457	0.144915	0.348374	0.336166	0.282922	0.0966089	0.230718	0.377223	0.0990847
ELOB	0.256041	0.110615	0.339049	0.154886	0.237976	0.371179	0.285922	0.284183	0.192947	0.28315	0.369724	0.370103	0.376646	0.371753	0.286248	0.24045	0.305306	0.180218	0.310197	0.265273
GGA2	0.296388	0.2304	0.352238	0.339683	0.291347	0.257985	0.30409	0.323453	0.36173	0.326083	0.273787	0.312572	0.358973	0.243239	0.365055	0.326017	0.32671	0.287448	0.375869	0.31637
CPPED1	0.237312	0.116195	0.365128	0.165174	0.261309	0.362519	0.374781	0.315842	0.225114	0.346444	0.292161	0.303058	0.351887	0.139812	0.279504	0.329009	0.35265	0.272074	0.262555	0.194279
HMOX2	0.322359	0.196806	0.308302	0.28701	0.355267	0.342813	0.374783	0.347632	0.242369	0.316725	0.310461	0.265902	0.346173	0.300193	0.327482	0.356458	0.33071	0.279412	0.357943	0.181714
DNAJA3	0.327943	0.305616	0.346883	0.313682	0.369959	0.274638	0.368056	0.338604	0.275606	0.290409	0.374724	0.31878	0.357737	0.36797	0.34562	0.353899	0.346279	0.183964	0.230357	0.246083
CORO7-PAM16	0.170731	0.119701	0.361316	0.132572	0.261262	0.269866	0.189186	0.329407	0.341797	0.255105	0.198976	0.371403	0.312776	0.327115	0.315002	0.304175	0.264791	0.221735	0.331759	0.07394
BFAR	0.29395	0.334377	0.3625	0.278021	0.229407	0.334965	0.306085	0.295318	0.366384	0.347427	0.3616	0.290564	0.304737	0.316122	0.309694	0.347441	0.37191	0.171754	0.310208	0.194453
RBL2	0.333674	0.374835	0.298008	0.287019	0.359253	0.355982	0.341068	0.320461	0.363948	0.280365	0.350995	0.371421	0.361949	0.286604	0.355967	0.196654	0.362166	0.346125	0.215864	0.313552
XYLT1	0.368108	0.290941	0.325221	0.290236	0.304366	0.288091	0.334754	0.353274	0.239228	0.314136	0.321191	0.189009	0.375109	0.346793	0.288047	0.228356	0.30973	0.230812	0.375884	0.342422
PYCARD	0.340734	0.266777	0.262992	0.304963	0.356799	0.317964	0.255492	0.277148	0.269639	0.301419	0.290003	0.295293	0.314274	0.282059	0.296549	0.29046	0.258716	0.329586	0.353999	0.342423
MAZ	0.315287	0.243272	0.212828	0.230567	0.153816	0.359765	0.320603	0.335501	0.371029	0.317752	0.186381	0.33429	0.350254	0.321433	0.352298	0.259953	0.324101	0.360019	0.296954	0.376711
STX4	0.336364	0.245793	0.349626	0.184807	0.37465	0.289504	0.319216	0.314505	0.362736	0.28299	0.362436	0.312533	0.329381	0.314757	0.268651	0.132227	0.373141	0.295288	0.377234	0.197921
CDIPT	0.34333	0.364221	0.198882	0.339687	0.246671	0.334984	0.313053	0.273834	0.190192	0.257023	0.288638	0.330929	0.183903	0.305865	0.29097	0.226966	0.376895	0.277062	0.284431	0.307925
BCKDK	0.369456	0.361085	0.352196	0.283911	0.241044	0.323927	0.355121	0.206123	0.226259	0.353859	0.285023	0.232092	0.203045	0.196845	0.365056	0.21344	0.377831	0.318685	0.192547	0.0989686
KAT8	0.340655	0.338844	0.334916	0.290131	0.351972	0.33907	0.313075	0.285613	0.319403	0.224273	0.360367	0.262845	0.303096	0.361705	0.31792	0.117892	0.339313	0.170055	0.327283	0.29917
NOMO1	0.294974	0.342162	0.265446	0.342319	0.210142	0.33762	0.317408	0.347632	0.29949	0.319177	0.165629	0.211638	0.292084	0.301135	0.339024	0.305758	0.263767	0.312623	0.322046	0.350687
IL21R	0.226365	0.377199	0.355973	0.376718	0.373398	0.358642	0.329171	0.37656	0.368885	0.178038	0.368417	0.364383	0.301491	0.333218	0.353708	0.27616	0.227917	0.190676	0.310204	0.376794
C16orf62	0.215606	0.372928	0.267101	0.283893	0.345336	0.373656	0.33224	0.321488	0.37567	0.338349	0.341202	0.264255	0.351661	0.327129	0.361404	0.32609	0.369437	0.262837	0.243361	0.347912
RNF40	0.256083	0.323763	0.262987	0.217351	0.312904	0.253515	0.292777	0.315853	0.373375	0.253883	0.226649	0.377493	0.195992	0.148026	0.31227	0.202551	0.360427	0.0961098	0.372284	0.296065
AQP9	0.280314	0.257823	0.260792	0.328252	0.263143	0.34417	0.326877	0.350398	0.160245	0.374615	0.12798	0.280974	0.203024	0.227572	0.302483	0.277298	0.321083	0.351707	0.281322	0.0739168
CSK	0.269376	0.279736	0.349641	0.27489	0.248122	0.280627	0.34186	0.358967	0.30891	0.215215	0.157716	0.288739	0.176968	0.18864	0.322105	0.359605	0.270972	0.21166	0.369679	0.333792
HERC1	0.376876	0.359857	0.313928	0.347957	0.321816	0.331841	0.317431	0.29208	0.377138	0.335773	0.354168	0.280965	0.370039	0.35103	0.319502	0.308542	0.339307	0.228793	0.249279	0.369277
RAB11A	0.350018	0.253844	0.117768	0.227414	0.341772	0.372581	0.330154	0.37512	0.295013	0.353961	0.363342	0.316014	0.30473	0.266684	0.220934	0.372071	0.351344	0.344265	0.302663	0.23675
CTSH	0.324011	0.251383	0.320937	0.227212	0.34944	0.230211	0.287561	0.226869	0.348134	0.342092	0.269228	0.344404	0.315845	0.16474	0.355969	0.263226	0.354056	0.36592	0.325664	0.31644
EHD4	0.336381	0.331731	0.375002	0.239918	0.332722	0.344154	0.310402	0.309462	0.265657	0.311656	0.135718	0.368514	0.343064	0.205224	0.329312	0.365011	0.34334	0.37138	0.331751	0.239929
TMEM87A	0.362896	0.365553	0.319515	0.366596	0.360267	0.372557	0.325842	0.374107	0.323644	0.367254	0.254649	0.314347	0.346204	0.357905	0.358625	0.349841	0.329735	0.368618	0.302658	0.29009
ZNF106	0.260203	0.236916	0.225913	0.313608	0.352855	0.361375	0.250999	0.357589	0.310075	0.314095	0.272762	0.204598	0.318724	0.302755	0.350841	0.293012	0.292234	0.207903	0.344524	0.307907
GABPB1	0.327842	0.252823	0.225902	0.304972	0.343044	0.306674	0.119932	0.310978	0.351932	0.280363	0.260384	0.247232	0.306164	0.246341	0.326546	0.370862	0.165878	0.330979	0.364688	0.239949
BMF	0.302371	0.353654	0.352255	0.252964	0.336448	0.345681	0.307318	0.350178	0.329994	0.36725	0.100507	0.311109	0.347674	0.359981	0.30391	0.221095	0.299619	0.361937	0.213331	0.214049
DMXL2	0.205748	0.137366	0.329315	0.345126	0.243703	0.267003	0.355116	0.304559	0.295014	0.349903	0.313122	0.351729	0.118431	0.341328	0.357397	0.189158	0.375393	0.162698	0.251691	0.363822
EIF3J	0.244832	0.309039	0.317865	0.371643	0.296274	0.354812	0.313073	0.24904	0.155933	0.377026	0.364611	0.318716	0.36578	0.253096	0.144504	0.215202	0.327839	0.282285	0.245674	0.310594
SPG11	0.355198	0.100635	0.355975	0.310626	0.258374	0.358666	0.35114	0.299977	0.360291	0.359599	0.350985	0.257475	0.301443	0.244624	0.376093	0.267205	0.360444	0.32635	0.258661	0.274839
VPS18	0.315347	0.173068	0.292334	0.35347	0.3129	0.316631	0.285881	0.324948	0.308895	0.323681	0.235962	0.340139	0.285552	0.343915	0.32741	0.374625	0.371849	0.19376	0.373318	0.249501
BLOC1S6	0.309797	0.171574	0.338968	0.258869	0.346673	0.27961	0.33344	0.321492	0.289803	0.312843	0.347826	0.338518	0.36448	0.337516	0.184584	0.352503	0.302336	0.320415	0.321255	0.236673
SGK3	0.172571	0.292129	0.330517	0.277895	0.266946	0.33761	0.356202	0.343235	0.275593	0.375564	0.266713	0.3343	0.326229	0.307229	0.245163	0.342116	0.346304	0.284153	0.226551	0.358426
ZDHHC2	0.37315	0.377193	0.181416	0.33406	0.366443	0.285101	0.365341	0.35568	0.252791	0.183138	0.231796	0.372757	0.237247	0.257376	0.254967	0.259957	0.308153	0.375124	0.248241	0.363817
CA2	0.190963	0.32693	0.308331	0.165149	0.318078	0.305486	0.341053	0.320274	0.131715	0.300281	0.316337	0.343152	0.118379	0.277522	0.116478	0.335761	0.205684	0.284151	0.187618	0.249505
NBN	0.375432	0.365536	0.256246	0.348006	0.343994	0.354811	0.276677	0.323515	0.331417	0.346455	0.373513	0.332687	0.267378	0.33752	0.209987	0.354883	0.156225	0.259217	0.236235	0.376779
CPQ	0.24995	0.267985	0.37255	0.058714	0.315694	0.250414	0.349359	0.255581	0.361749	0.22998	0.173266	0.344363	0.255521	0.352367	0.352283	0.156892	0.306596	0.249049	0.344526	0.174797
DECR1	0.315346	0.239565	0.159126	0.168304	0.33277	0.24243	0.342784	0.375165	0.295015	0.246467	0.289997	0.374086	0.284193	0.359978	0.285173	0.356457	0.179135	0.247221	0.30035	0.132532
[truncated: 4,788 more rows]

## Sheet: Metagenomics Bayes P values
	Acetylsalicylic Acid	Amlodipine	Atenolol	Atorvastatin	Bendroflumethiazide	Bisoprolol	Codeine	Enalapril	Hydrochlorothiazide	Lansoprazole	Levothyroxine Sodium	Lisinopril	Losartan	Metformin	Metoprolol	Omeprazole	Paracetamol	Ramipril	Salbutamol	Simvastatin
[truncated: 1,463 more rows]
