# Supplementary material for: Discovery of drug–omics associations in type 2 diabetes with generative deep-learning models
Source: Nat Biotechnol. 2023 Jan 2;41(3):399–408. doi: 10.1038/s41587-022-01520-x (PMC10017515; doi:10.1038/s41587-022-01520-x)
Supplement: Supplementary file 6 — Significant associations in both MOVE t-test and MOVE Bayes. [file 41587_2022_1520_MOESM6_ESM.xlsx]

## Sheet: Supplementary Data 4
Supplementary Data 4. Significant drug-omics associations in both MOVE T-test and MOVE Bayes
Drug name	Feature name	Dataset	Effect size [95% CI]	MOVE T-test pvalue	MOVE Bayes p-value
Acetylsalicylic Acid	bmi	clinical	-0.0107 [-0.0112, -0.0103]	2.55332e-11	0.0197139
Acetylsalicylic Acid	fasting.GAD	clinical	0.0111 [0.0104, 0.0118]	1.6492e-07	0.0327171
Acetylsalicylic Acid	mmtt.120.Glucose	clinical	0.0113 [0.0108, 0.0118]	6.05303e-09	0.0300582
Acetylsalicylic Acid	mmtt.120.Cpep	clinical	0.0132 [0.0127, 0.0136]	7.05846e-17	0.0191942
Acetylsalicylic Acid	fasting.LDL	clinical	-0.0140 [-0.0145, -0.0135]	8.91967e-16	0.0255111
Acetylsalicylic Acid	fasting.Chol	clinical	-0.0100 [-0.0105, -0.0095]	1.79719e-09	0.0333379
Acetylsalicylic Acid	Clins	clinical	0.0106 [0.0102, 0.0111]	1.13509e-12	0.0319035
Acetylsalicylic Acid	BP_d_mean	clinical	-0.0283 [-0.0290, -0.0277]	3.07551e-39	1e-08
Acetylsalicylic Acid	hsCRP	clinical	-0.0135 [-0.0141, -0.0130]	3.5772e-12	0.0332818
Acetylsalicylic Acid	Energy intake	clinical	-0.0171 [-0.0176, -0.0166]	1.39532e-21	0.00492455
Acetylsalicylic Acid	C0	target_metabolomics	0.0115 [0.0110, 0.0121]	7.56662e-10	0.0464456
Acetylsalicylic Acid	Gly	target_metabolomics	-0.0126 [-0.0132, -0.0120]	3.67298e-08	0.0476272
Acetylsalicylic Acid	Met	target_metabolomics	0.0147 [0.0141, 0.0152]	1.81927e-14	0.0224492
Acetylsalicylic Acid	PC.aa.C34.4	target_metabolomics	0.0119 [0.0114, 0.0124]	2.93772e-09	0.0463602
Acetylsalicylic Acid	PC.aa.C36.6	target_metabolomics	0.0107 [0.0102, 0.0111]	4.00526e-09	0.0393023
Acetylsalicylic Acid	PC.aa.C38.6	target_metabolomics	0.0088 [0.0084, 0.0093]	8.43317e-07	0.0491668
Acetylsalicylic Acid	PC.aa.C40.6	target_metabolomics	0.0096 [0.0091, 0.0101]	8.64353e-08	0.0419546
Acetylsalicylic Acid	PC.ae.C40.6	target_metabolomics	0.0097 [0.0093, 0.0101]	1.07961e-06	0.0279047
Acetylsalicylic Acid	33955	untarget_metabolomics	-0.0166 [-0.0173, -0.0159]	3.91818e-09	0.038129
Acetylsalicylic Acid	542	untarget_metabolomics	-0.0197 [-0.0203, -0.0190]	7.78218e-19	0.0104547
Acetylsalicylic Acid	21047	untarget_metabolomics	0.0143 [0.0137, 0.0148]	1.4912e-16	0.0274209
Acetylsalicylic Acid	1126	untarget_metabolomics	0.0167 [0.0160, 0.0174]	3.67135e-10	0.0144268
Acetylsalicylic Acid	44679	untarget_metabolomics	-0.0125 [-0.0131, -0.0118]	1.83505e-05	0.0247621
Acetylsalicylic Acid	48782	untarget_metabolomics	-0.0106 [-0.0112, -0.0101]	8.19448e-07	0.0478375
Acetylsalicylic Acid	2132	untarget_metabolomics	-0.0186 [-0.0193, -0.0178]	6.08846e-18	0.013833
Acetylsalicylic Acid	32346	untarget_metabolomics	-0.0202 [-0.0209, -0.0195]	2.28532e-19	0.0108992
Acetylsalicylic Acid	32999	untarget_metabolomics	0.0118 [0.0112, 0.0123]	3.47908e-11	0.0341705
Acetylsalicylic Acid	33441	untarget_metabolomics	0.0133 [0.0127, 0.0138]	1.32281e-12	0.0453131
Acetylsalicylic Acid	33830	untarget_metabolomics	0.0194 [0.0187, 0.0200]	2.93392e-21	0.0135519
Acetylsalicylic Acid	36103	untarget_metabolomics	0.0193 [0.0185, 0.0200]	4.74682e-12	0.0145238
Acetylsalicylic Acid	48425	untarget_metabolomics	0.0158 [0.0151, 0.0165]	9.84082e-08	0.0249874
Acetylsalicylic Acid	1444	untarget_metabolomics	-0.0177 [-0.0184, -0.0170]	6.26063e-16	0.0267278
Acetylsalicylic Acid	42582	untarget_metabolomics	0.0225 [0.0218, 0.0232]	7.71161e-26	0.00450159
Acetylsalicylic Acid	39592	untarget_metabolomics	-0.0135 [-0.0142, -0.0127]	9.64245e-08	0.0406488
Acetylsalicylic Acid	STAB1	transcriptomics	0.0131 [0.0125, 0.0137]	2.90473e-09	0.0379743
Acetylsalicylic Acid	MYL9	transcriptomics	0.0138 [0.0132, 0.0145]	5.90199e-07	0.0405998
Acetylsalicylic Acid	IL1B	transcriptomics	0.0118 [0.0113, 0.0124]	7.19422e-08	0.0342805
Acetylsalicylic Acid	ILK	transcriptomics	0.0102 [0.0097, 0.0106]	2.50922e-08	0.0352818
Acetylsalicylic Acid	FAXDC2	transcriptomics	0.0133 [0.0127, 0.0140]	7.47463e-12	0.027973
Amlodipine	mmtt.120.Insulin	clinical	-0.0108 [-0.0112, -0.0103]	7.85335e-14	0.0356653
Amlodipine	fasting.Creatinine	clinical	0.0174 [0.0169, 0.0179]	1.49865e-22	0.00734665
Amlodipine	fasting.UCPCR	clinical	-0.0131 [-0.0136, -0.0126]	3.03363e-09	0.0455764
Amlodipine	fasting.UCreatinine	clinical	0.0193 [0.0189, 0.0198]	9.09253e-29	0.00257818
Amlodipine	BSA	clinical	0.0091 [0.0087, 0.0096]	7.67643e-08	0.0351719
Amlodipine	WHR	clinical	0.0198 [0.0193, 0.0203]	5.85731e-31	0.00648552
Amlodipine	hsCRP	clinical	0.0115 [0.0110, 0.0120]	6.1869e-08	0.0272106
Amlodipine	coef_MIDNIGHT.vm_hpf_mean	diet_wearables	0.0091 [0.0085, 0.0096]	1.40557e-07	0.0149045
Amlodipine	coef_MIDNIGHT.vm_hpf_389_9999	diet_wearables	0.0092 [0.0085, 0.0098]	1.69172e-06	0.0306259
Amlodipine	KCNK16_HPA016567_pro	proteomics	0.0130 [0.0123, 0.0136]	6.88468e-07	0.0475011
Amlodipine	CPA1_pro	proteomics	-0.0198 [-0.0205, -0.0192]	2.51613e-19	0.00879084
Amlodipine	CCDC114_HPA042524_pro	proteomics	0.0106 [0.0101, 0.0111]	1.48621e-06	0.0463174
Amlodipine	SETD5_pro	proteomics	0.0122 [0.0115, 0.0128]	8.87489e-12	0.0401067
Amlodipine	FYTTD1_HPA054474_pro	proteomics	0.0156 [0.0149, 0.0163]	8.52349e-12	0.030998
Amlodipine	IGF1_HPA048946_pro	proteomics	-0.0111 [-0.0117, -0.0105]	1.69683e-10	0.0452694
Amlodipine	GCGR_HPA057075_pro	proteomics	0.0179 [0.0170, 0.0188]	5.01458e-14	0.0462744
Amlodipine	Trp	target_metabolomics	-0.0109 [-0.0114, -0.0103]	1.81534e-06	0.0354463
Amlodipine	Tyr	target_metabolomics	-0.0129 [-0.0134, -0.0124]	8.59709e-11	0.0364789
Amlodipine	PC.aa.C36.3	target_metabolomics	-0.0103 [-0.0107, -0.0098]	7.55512e-08	0.044964
Amlodipine	PC.ae.C40.6	target_metabolomics	0.0096 [0.0091, 0.0100]	1.91118e-08	0.0336725
Amlodipine	43400	untarget_metabolomics	-0.0215 [-0.0222, -0.0207]	6.7173e-21	0.0159298
Amlodipine	3141	untarget_metabolomics	-0.0180 [-0.0186, -0.0174]	1.81988e-13	0.0176063
Amlodipine	48782	untarget_metabolomics	0.0123 [0.0118, 0.0128]	4.42202e-10	0.0426194
Amlodipine	27718	untarget_metabolomics	0.0135 [0.0128, 0.0142]	1.54164e-06	0.0496519
Amlodipine	32346	untarget_metabolomics	-0.0128 [-0.0134, -0.0121]	2.68196e-08	0.0493693
Amlodipine	SPATA20	transcriptomics	0.0159 [0.0152, 0.0165]	3.3741e-07	0.0281768
Amlodipine	RFX2	transcriptomics	0.0149 [0.0143, 0.0154]	3.92761e-13	0.010679
Amlodipine	MED25	transcriptomics	0.0118 [0.0112, 0.0123]	1.06885e-07	0.0436823
Amlodipine	MAN1A1	transcriptomics	0.0125 [0.0120, 0.0131]	5.88565e-08	0.0378196
Amlodipine	ADGRE5	transcriptomics	0.0145 [0.0139, 0.0150]	1.31247e-13	0.0173386
Amlodipine	TUBA4A	transcriptomics	-0.0112 [-0.0118, -0.0107]	4.00762e-05	0.0306882
Amlodipine	CBFA2T3	transcriptomics	-0.0119 [-0.0124, -0.0113]	4.81419e-09	0.0307502
Amlodipine	ALOX5AP	transcriptomics	-0.0115 [-0.0121, -0.0110]	1.16841e-07	0.0353916
Amlodipine	TSPAN2	transcriptomics	0.0147 [0.0141, 0.0153]	2.08148e-12	0.0199745
Amlodipine	ANXA1	transcriptomics	0.0130 [0.0125, 0.0135]	3.3778e-10	0.0235455
Amlodipine	SLA	transcriptomics	-0.0106 [-0.0112, -0.0101]	1.03537e-07	0.02006
Amlodipine	RAB11FIP1	transcriptomics	0.0094 [0.0089, 0.0099]	1.16426e-06	0.0420503
Amlodipine	TAGLN2	transcriptomics	0.0139 [0.0134, 0.0145]	2.09595e-09	0.0193631
Amlodipine	MAPKAPK2	transcriptomics	-0.0093 [-0.0097, -0.0088]	6.55272e-07	0.0436371
Amlodipine	PBXIP1	transcriptomics	0.0177 [0.0171, 0.0183]	9.8439e-23	0.00683157
Amlodipine	TIPARP	transcriptomics	0.0098 [0.0093, 0.0102]	1.5195e-06	0.0457082
Amlodipine	ARHGEF40	transcriptomics	0.0120 [0.0115, 0.0126]	6.08918e-08	0.0281093
Amlodipine	TCP11L2	transcriptomics	0.0094 [0.0089, 0.0099]	1.00985e-06	0.037768
Amlodipine	MYADM	transcriptomics	0.0166 [0.0160, 0.0172]	1.40554e-13	0.0117622
Amlodipine	CRIP1	transcriptomics	0.0123 [0.0118, 0.0129]	1.45821e-08	0.0336171
Amlodipine	LTB4R	transcriptomics	-0.0113 [-0.0118, -0.0109]	1.91638e-08	0.0198882
Amlodipine	CRCP	transcriptomics	-0.0081 [-0.0086, -0.0077]	2.19935e-05	0.0456644
Amlodipine	LOC284454	transcriptomics	0.0111 [0.0105, 0.0116]	2.26664e-06	0.0377162
Atenolol	fasting.GAD	clinical	0.0117 [0.0110, 0.0123]	5.36302e-05	0.049571
Atenolol	fasting.HbA1c	clinical	-0.0113 [-0.0118, -0.0108]	1.34866e-07	0.0250619
Atenolol	panc.fat	clinical	-0.0164 [-0.0169, -0.0158]	1.27713e-14	0.0112223
Atenolol	C10.1	target_metabolomics	0.0114 [0.0109, 0.0119]	6.70081e-08	0.0389513
Atenolol	SM.C16.1	target_metabolomics	0.0085 [0.0081, 0.0090]	7.27824e-05	0.0496924
Atenolol	20675	untarget_metabolomics	0.0139 [0.0133, 0.0145]	1.14301e-07	0.0338391
Atenolol	37203	untarget_metabolomics	0.0106 [0.0101, 0.0112]	5.70298e-07	0.0360468
Atenolol	33830	untarget_metabolomics	0.0126 [0.0120, 0.0132]	1.13262e-09	0.0359384
Atenolol	GZMK	transcriptomics	-0.0130 [-0.0136, -0.0124]	1.6921e-10	0.0481744
Atenolol	CYP27A1	transcriptomics	-0.0115 [-0.0121, -0.0108]	4.20554e-06	0.0497732
Atenolol	DUSP2	transcriptomics	-0.0137 [-0.0142, -0.0131]	1.16794e-08	0.0185017
Atenolol	CCR5	transcriptomics	-0.0112 [-0.0118, -0.0106]	1.23093e-09	0.041716
Atenolol	CCL5	transcriptomics	-0.0108 [-0.0113, -0.0103]	1.76427e-09	0.0274907
Atorvastatin	fasting.LDL	clinical	-0.0148 [-0.0156, -0.0140]	1.35047e-05	0.0163791
Atorvastatin	fasting.Chol	clinical	-0.0142 [-0.0149, -0.0135]	1.23583e-06	0.0160211
Atorvastatin	rate.sens	clinical	-0.0149 [-0.0158, -0.0139]	3.92562e-05	0.0192787
Atorvastatin	hsCRP	clinical	-0.0137 [-0.0145, -0.0129]	2.5837e-06	0.0233923
Atorvastatin	SLU7_pro	proteomics	0.0153 [0.0142, 0.0164]	0.00175468	0.0406978
Atorvastatin	EIF2AK3_HPA015737_pro	proteomics	-0.0129 [-0.0138, -0.0120]	2.31078e-05	0.0441284
Atorvastatin	IGFBP4_HPA042512_pro	proteomics	0.0128 [0.0118, 0.0138]	0.000393566	0.0442164
Atorvastatin	IGFBP1_HPA050640_pro	proteomics	0.0193 [0.0182, 0.0205]	2.71466e-05	0.0137402
Atorvastatin	FADS1_pro	proteomics	0.0166 [0.0154, 0.0177]	0.000318108	0.0328307
Atorvastatin	C18	target_metabolomics	0.0158 [0.0148, 0.0167]	1.26079e-07	0.0155615
Atorvastatin	C6..C4.1.DC.	target_metabolomics	-0.0182 [-0.0192, -0.0172]	1.03575e-07	0.00318238
Atorvastatin	Tyr	target_metabolomics	-0.0157 [-0.0165, -0.0149]	4.65353e-06	0.00796746
Atorvastatin	lysoPC.a.C18.0	target_metabolomics	0.0140 [0.0131, 0.0148]	1.4801e-06	0.0258059
Atorvastatin	lysoPC.a.C18.1	target_metabolomics	0.0153 [0.0145, 0.0162]	2.63999e-07	0.0130633
Atorvastatin	PC.aa.C32.0	target_metabolomics	-0.0106 [-0.0114, -0.0097]	0.000105753	0.0375597
Atorvastatin	PC.aa.C34.2	target_metabolomics	-0.0175 [-0.0182, -0.0168]	1.02123e-12	0.00122044
Atorvastatin	PC.aa.C42.6	target_metabolomics	0.0140 [0.0132, 0.0149]	6.84687e-07	0.0127547
Atorvastatin	PC.ae.C32.1	target_metabolomics	-0.0100 [-0.0107, -0.0093]	0.000117193	0.0292345
Atorvastatin	PC.ae.C38.1	target_metabolomics	0.0164 [0.0153, 0.0175]	1.09945e-06	0.0322576
Atorvastatin	PC.ae.C42.4	target_metabolomics	-0.0111 [-0.0117, -0.0105]	2.52238e-06	0.00760265
Atorvastatin	SM..OH..C16.1	target_metabolomics	-0.0107 [-0.0114, -0.0100]	6.24574e-06	0.0258789
Atorvastatin	SM..OH..C22.1	target_metabolomics	-0.0212 [-0.0219, -0.0204]	2.86146e-15	1e-08
Atorvastatin	SM..OH..C24.1	target_metabolomics	-0.0148 [-0.0156, -0.0140]	2.31708e-05	0.0101153
Atorvastatin	SM.C16.0	target_metabolomics	-0.0126 [-0.0132, -0.0119]	1.88322e-05	0.00406136
Atorvastatin	SM.C18.0	target_metabolomics	-0.0140 [-0.0148, -0.0133]	1.98233e-05	0.00602678
Atorvastatin	SM.C24.0	target_metabolomics	-0.0198 [-0.0206, -0.0190]	2.32617e-11	0.00326243
Atorvastatin	SM.C24.1	target_metabolomics	-0.0192 [-0.0199, -0.0185]	6.43252e-12	1e-08
Atorvastatin	33971	untarget_metabolomics	0.0111 [0.0103, 0.0119]	0.000952561	0.0335059
Atorvastatin	33972	untarget_metabolomics	0.0106 [0.0098, 0.0114]	7.17887e-05	0.038647
Atorvastatin	38768	untarget_metabolomics	0.0163 [0.0154, 0.0171]	1.42763e-06	0.00831994
Atorvastatin	17945	untarget_metabolomics	0.0145 [0.0136, 0.0154]	0.00017358	0.0387489
Atorvastatin	32792	untarget_metabolomics	-0.0158 [-0.0169, -0.0148]	2.25579e-07	0.0343363
Atorvastatin	31591	untarget_metabolomics	0.0202 [0.0191, 0.0213]	4.69201e-08	0.00182252
Atorvastatin	1642	untarget_metabolomics	0.0125 [0.0116, 0.0134]	2.21513e-06	0.0186753
Atorvastatin	15500	untarget_metabolomics	0.0153 [0.0141, 0.0165]	0.000111663	0.0474172
Atorvastatin	33973	untarget_metabolomics	0.0234 [0.0223, 0.0244]	1.09583e-09	0.00334301
Atorvastatin	32620	untarget_metabolomics	-0.0240 [-0.0253, -0.0228]	1.81309e-08	0.00471148
Atorvastatin	36754	untarget_metabolomics	0.0173 [0.0160, 0.0185]	0.000749202	0.0226887
Atorvastatin	42582	untarget_metabolomics	0.0146 [0.0135, 0.0157]	0.000227901	0.0447891
Atorvastatin	1299	untarget_metabolomics	-0.0120 [-0.0129, -0.0111]	0.000176949	0.0385444
Atorvastatin	32795	untarget_metabolomics	-0.0198 [-0.0210, -0.0186]	4.44334e-06	0.0152785
Atorvastatin	SLC38A5	transcriptomics	0.0135 [0.0126, 0.0144]	1.79781e-05	0.0485926
Atorvastatin	POLR2J3	transcriptomics	-0.0178 [-0.0189, -0.0167]	0.00118943	0.0323161
Atorvastatin	UPK3BL	transcriptomics	-0.0183 [-0.0195, -0.0171]	2.80356e-05	0.035062
Atorvastatin	POLR2J2	transcriptomics	-0.0178 [-0.0190, -0.0166]	6.29211e-05	0.0321399
Bendroflumethiazide	fasting.UCpep	clinical	-0.0162 [-0.0168, -0.0157]	1.07203e-14	0.0154671
Bendroflumethiazide	liver.fat	clinical	0.0125 [0.0120, 0.0130]	4.36014e-08	0.031486
Bendroflumethiazide	IGFBP1_HPA046972_pro	proteomics	-0.0106 [-0.0112, -0.0100]	8.27351e-06	0.0485091
Bendroflumethiazide	ERO1LB_HPA062100_pro	proteomics	0.0131 [0.0124, 0.0138]	3.34409e-07	0.0484675
Bendroflumethiazide	C8	target_metabolomics	-0.0098 [-0.0103, -0.0093]	4.55266e-08	0.039202
Bendroflumethiazide	39270	untarget_metabolomics	0.0123 [0.0116, 0.0129]	3.81448e-07	0.0422883
Bendroflumethiazide	37202	untarget_metabolomics	0.0120 [0.0114, 0.0126]	2.7485e-09	0.0311214
Bendroflumethiazide	32425	untarget_metabolomics	0.0121 [0.0115, 0.0127]	2.11396e-08	0.0379225
Bendroflumethiazide	53	untarget_metabolomics	-0.0163 [-0.0170, -0.0156]	1.07958e-11	0.0311828
Bendroflumethiazide	32619	untarget_metabolomics	0.0129 [0.0123, 0.0135]	1.58338e-08	0.0330567
Bendroflumethiazide	33380	untarget_metabolomics	0.0139 [0.0132, 0.0145]	5.75114e-07	0.0401567
Bendroflumethiazide	41243	untarget_metabolomics	-0.0134 [-0.0140, -0.0127]	1.39826e-05	0.0397047
Bendroflumethiazide	UBA52	transcriptomics	0.0110 [0.0104, 0.0115]	4.09191e-09	0.0479218
Bisoprolol	fasting.HbA1c	clinical	0.0096 [0.0091, 0.0101]	3.81796e-08	0.0475431
Bisoprolol	fasting.UCreatinine	clinical	0.0115 [0.0109, 0.0120]	1.97998e-08	0.0299947
Bisoprolol	fasting.HDL	clinical	-0.0123 [-0.0129, -0.0118]	3.51638e-13	0.0330004
Bisoprolol	basal.ins	clinical	-0.0099 [-0.0103, -0.0095]	2.07086e-07	0.0365886
Bisoprolol	mean.ins	clinical	-0.0100 [-0.0105, -0.0096]	5.83428e-07	0.0194508
Bisoprolol	Matsuda	clinical	0.0082 [0.0078, 0.0086]	4.33078e-07	0.0425722
Bisoprolol	Clinsb	clinical	0.0126 [0.0121, 0.0131]	8.52086e-12	0.0148104
Bisoprolol	Clins	clinical	0.0136 [0.0131, 0.0141]	2.55419e-12	0.0105669
Bisoprolol	BP_d_mean	clinical	-0.0189 [-0.0195, -0.0184]	6.08293e-14	0.00265796
Bisoprolol	HOMA2..B	clinical	-0.0127 [-0.0131, -0.0122]	1.77905e-12	0.0222885
Bisoprolol	CELSR3_HPA062866_pro	proteomics	0.0177 [0.0170, 0.0184]	1.65172e-10	0.0213153
Bisoprolol	BAIAP3_HPA015627_pro	proteomics	-0.0158 [-0.0165, -0.0151]	1.09412e-09	0.0452258
Bisoprolol	C10.1	target_metabolomics	0.0103 [0.0098, 0.0109]	2.37374e-07	0.0428077
Bisoprolol	C16	target_metabolomics	0.0122 [0.0117, 0.0127]	2.80915e-07	0.0362087
Bisoprolol	C4	target_metabolomics	0.0135 [0.0128, 0.0141]	1.73669e-06	0.0275602
Bisoprolol	His	target_metabolomics	0.0111 [0.0106, 0.0117]	1.24985e-08	0.0263083
Bisoprolol	Met	target_metabolomics	0.0119 [0.0114, 0.0125]	1.61484e-07	0.0209858
Bisoprolol	Val	target_metabolomics	0.0098 [0.0093, 0.0104]	1.17436e-06	0.0236984
Bisoprolol	xLeu	target_metabolomics	0.0111 [0.0105, 0.0116]	1.00618e-06	0.0185887
Bisoprolol	lysoPC.a.C18.1	target_metabolomics	-0.0102 [-0.0107, -0.0097]	2.88818e-07	0.0497329
Bisoprolol	35431	untarget_metabolomics	0.0112 [0.0107, 0.0118]	2.5847e-07	0.0385958
Bisoprolol	32980	untarget_metabolomics	-0.0106 [-0.0112, -0.0101]	9.02071e-06	0.0400064
Bisoprolol	1126	untarget_metabolomics	0.0147 [0.0141, 0.0154]	7.03126e-10	0.0368628
Bisoprolol	44679	untarget_metabolomics	-0.0128 [-0.0134, -0.0121]	1.46507e-06	0.0244586
Bisoprolol	1564	untarget_metabolomics	0.0142 [0.0135, 0.0148]	2.81421e-12	0.033728
Bisoprolol	1769	untarget_metabolomics	0.0159 [0.0152, 0.0166]	1.23648e-11	0.0476693
Bisoprolol	1336	untarget_metabolomics	-0.0094 [-0.0099, -0.0089]	2.18834e-06	0.0388501
Bisoprolol	32672	untarget_metabolomics	0.0133 [0.0126, 0.0141]	7.33504e-06	0.0432732
Bisoprolol	1358	untarget_metabolomics	-0.0130 [-0.0136, -0.0125]	2.22609e-10	0.0170774
Bisoprolol	1437	untarget_metabolomics	0.0129 [0.0123, 0.0136]	7.61727e-08	0.0429483
Bisoprolol	40135	untarget_metabolomics	0.0141 [0.0135, 0.0147]	9.35429e-07	0.0171637
Codeine	glu.sens	clinical	0.0132 [0.0127, 0.0137]	3.09856e-12	0.0251375
Codeine	proinsulin_conc_60min_pmol_L	clinical	0.0100 [0.0094, 0.0106]	3.42748e-05	0.0407958
Codeine	PC.aa.C42.0	target_metabolomics	-0.0082 [-0.0086, -0.0078]	1.71397e-07	0.0453571
Codeine	PC.ae.C42.5	target_metabolomics	-0.0114 [-0.0118, -0.0110]	1.15874e-13	0.0217206
Codeine	PC.ae.C44.5	target_metabolomics	-0.0108 [-0.0112, -0.0104]	2.94716e-10	0.0398057
Codeine	PC.ae.C44.6	target_metabolomics	-0.0085 [-0.0089, -0.0081]	1.14266e-05	0.0465734
Codeine	33515	untarget_metabolomics	-0.0126 [-0.0132, -0.0120]	2.4793e-09	0.0492476
Enalapril	fasting.GAD	clinical	0.0116 [0.0109, 0.0123]	7.17621e-05	0.0482583
Hydrochlorothiazide	fasting.GAD	clinical	0.0174 [0.0167, 0.0181]	3.59963e-10	0.014033
Hydrochlorothiazide	fasting.GADaab	clinical	-0.0113 [-0.0121, -0.0105]	0.000210587	1e-08
Hydrochlorothiazide	fasting.UCreatinine	clinical	-0.0131 [-0.0136, -0.0126]	2.07181e-09	0.0366984
Hydrochlorothiazide	fasting.ALT	clinical	-0.0167 [-0.0172, -0.0161]	3.5557e-17	0.00659718
Hydrochlorothiazide	glu.sens	clinical	0.0135 [0.0129, 0.0142]	2.81049e-13	0.0149985
Hydrochlorothiazide	hsCRP	clinical	0.0132 [0.0127, 0.0137]	3.77496e-06	0.0419068
Hydrochlorothiazide	JAZF1_HPA066967_pro	proteomics	0.0154 [0.0147, 0.0162]	1.55905e-09	0.0395035
Hydrochlorothiazide	ERAP2_HPA034499_pro	proteomics	-0.0204 [-0.0212, -0.0197]	1.61101e-13	0.0289088
Hydrochlorothiazide	lysoPC.a.C20.4	target_metabolomics	-0.0115 [-0.0120, -0.0111]	4.86948e-07	0.0218834
Hydrochlorothiazide	PC.ae.C38.4	target_metabolomics	-0.0093 [-0.0098, -0.0088]	2.63557e-07	0.0454887
Hydrochlorothiazide	35186	untarget_metabolomics	-0.0093 [-0.0098, -0.0087]	2.44792e-06	0.0483838
Hydrochlorothiazide	43343	untarget_metabolomics	-0.0162 [-0.0169, -0.0154]	7.69944e-13	0.0174266
Hydrochlorothiazide	35675	untarget_metabolomics	0.0145 [0.0139, 0.0152]	1.27005e-12	0.036317
Hydrochlorothiazide	36098	untarget_metabolomics	-0.0126 [-0.0133, -0.0119]	1.05542e-07	0.0162014
Hydrochlorothiazide	38178	untarget_metabolomics	-0.0126 [-0.0132, -0.0121]	2.19977e-09	0.0312438
Hydrochlorothiazide	35127	untarget_metabolomics	-0.0167 [-0.0174, -0.0160]	1.85981e-10	0.0283785
Hydrochlorothiazide	40165	untarget_metabolomics	0.0133 [0.0126, 0.0140]	2.11335e-05	0.041381
Hydrochlorothiazide	42284	untarget_metabolomics	0.0132 [0.0125, 0.0140]	5.68467e-07	0.0461881
Hydrochlorothiazide	HLA-G	transcriptomics	-0.0139 [-0.0146, -0.0131]	6.02965e-08	0.0455326
Lansoprazole	fasting.UCreatinine	clinical	0.0119 [0.0114, 0.0124]	8.33338e-10	0.049086
Lansoprazole	liver.iron	clinical	-0.0115 [-0.0120, -0.0110]	7.1784e-08	0.0370797
Lansoprazole	C10	target_metabolomics	-0.0134 [-0.0139, -0.0129]	5.73848e-12	0.0240036
Lansoprazole	C8	target_metabolomics	-0.0133 [-0.0138, -0.0128]	3.00885e-08	0.0215577
Lansoprazole	PC.aa.C36.4	target_metabolomics	-0.0097 [-0.0102, -0.0092]	4.57817e-05	0.0370257
Lansoprazole	PC.aa.C38.4	target_metabolomics	-0.0104 [-0.0109, -0.0099]	3.17976e-07	0.0308123
Lansoprazole	PC.ae.C38.4	target_metabolomics	-0.0101 [-0.0105, -0.0096]	7.01565e-08	0.0397553
Levothyroxine Sodium	bmi	clinical	0.0122 [0.0119, 0.0126]	3.66874e-16	0.00541434
Levothyroxine Sodium	fasting.Creatinine	clinical	-0.0213 [-0.0218, -0.0208]	3.23335e-38	0.00241553
Levothyroxine Sodium	fasting.UCPCR	clinical	0.0251 [0.0246, 0.0256]	4.60403e-41	0.000631095
Levothyroxine Sodium	fasting.UCreatinine	clinical	-0.0287 [-0.0292, -0.0282]	8.79865e-52	0.000156759
Levothyroxine Sodium	fasting.Chol	clinical	0.0115 [0.0111, 0.0119]	8.67353e-16	0.0342254
Levothyroxine Sodium	BSA	clinical	-0.0178 [-0.0182, -0.0174]	2.56374e-33	0.000226599
Levothyroxine Sodium	PFR1	clinical	-0.0137 [-0.0142, -0.0132]	1.30712e-12	0.0213965
Levothyroxine Sodium	Stumvoll	clinical	-0.0074 [-0.0078, -0.0070]	1.27643e-05	0.0391521
Levothyroxine Sodium	WHR	clinical	-0.0270 [-0.0275, -0.0264]	5.71896e-49	1e-08
Levothyroxine Sodium	hsCRP	clinical	0.0173 [0.0168, 0.0177]	3.40297e-19	0.00481673
Levothyroxine Sodium	asat	clinical	-0.0157 [-0.0162, -0.0152]	2.43712e-21	0.00902425
Levothyroxine Sodium	HOMA2..B	clinical	0.0110 [0.0106, 0.0114]	2.6674e-11	0.0357199
Levothyroxine Sodium	Chloride.mg	diet_wearables	0.0080 [0.0075, 0.0084]	1.10945e-05	0.0168148
Levothyroxine Sodium	Retinol.ug	diet_wearables	0.0126 [0.0120, 0.0132]	1.30065e-10	0.0482164
Levothyroxine Sodium	Vit.B12.ug	diet_wearables	-0.0083 [-0.0088, -0.0078]	4.32809e-08	0.0309361
Levothyroxine Sodium	MPO	transcriptomics	0.0141 [0.0135, 0.0147]	2.17749e-06	0.0477533
Levothyroxine Sodium	CBFA2T3	transcriptomics	0.0132 [0.0127, 0.0137]	1.05448e-12	0.0356105
Levothyroxine Sodium	ELANE	transcriptomics	0.0137 [0.0131, 0.0144]	4.38404e-07	0.0477953
Levothyroxine Sodium	DEFA1	transcriptomics	0.0136 [0.0130, 0.0142]	1.07442e-07	0.0469118
Levothyroxine Sodium	DEFA3	transcriptomics	0.0134 [0.0128, 0.0140]	1.33098e-06	0.0490454
Lisinopril	IL5RA	transcriptomics	0.0114 [0.0108, 0.0120]	9.68416e-06	0.0495307
Lisinopril	ADGRE4P	transcriptomics	0.0120 [0.0114, 0.0127]	2.89779e-07	0.0466585
Losartan	bmi	clinical	0.0111 [0.0107, 0.0116]	2.94686e-08	0.0113311
Losartan	fasting.Insulin	clinical	0.0098 [0.0094, 0.0103]	1.08289e-07	0.030249
Losartan	fasting.LDL	clinical	0.0143 [0.0138, 0.0148]	3.38958e-10	0.0147155
Losartan	fasting.Chol	clinical	0.0096 [0.0091, 0.0100]	0.00119762	0.0423357
Losartan	BSA	clinical	0.0116 [0.0112, 0.0121]	9.5938e-11	0.0209032
Losartan	basal.ins	clinical	0.0087 [0.0083, 0.0091]	5.56785e-06	0.0365338
Losartan	Clins	clinical	-0.0091 [-0.0096, -0.0086]	4.71415e-07	0.0252873
Losartan	BP_d_mean	clinical	0.0092 [0.0086, 0.0098]	1.37154e-06	0.0479638
Losartan	Energy intake	clinical	0.0202 [0.0197, 0.0208]	6.62738e-20	0.00360062
Losartan	Glucagon_conc_60min_pg_ml	clinical	-0.0166 [-0.0172, -0.0159]	1.8986e-13	0.0122126
Losartan	PC.ae.C38.4	target_metabolomics	-0.0093 [-0.0098, -0.0088]	0.000344054	0.043906
Losartan	33830	untarget_metabolomics	0.0124 [0.0117, 0.0130]	1.34517e-05	0.0355556
Losartan	35160	untarget_metabolomics	-0.0118 [-0.0124, -0.0112]	3.27002e-05	0.0417635
Metformin	fasting.GAD	clinical	0.0159 [0.0152, 0.0167]	8.28675e-10	0.0146199
Metformin	mmtt.120.Glucose	clinical	0.0214 [0.0209, 0.0220]	1.06985e-29	0.0011323
Metformin	fasting.UCpep	clinical	0.0130 [0.0124, 0.0136]	7.43496e-11	0.0305012
Metformin	mean.glu	clinical	0.0244 [0.0238, 0.0250]	1.13851e-41	0.000381592
Metformin	mean.ins	clinical	-0.0094 [-0.0099, -0.0090]	1.14602e-09	0.0216386
Metformin	glu.sens	clinical	-0.0292 [-0.0299, -0.0286]	2.66392e-42	1e-08
Metformin	rate.sens	clinical	0.0128 [0.0121, 0.0134]	3.18198e-08	0.0420981
Metformin	PFR1	clinical	-0.0291 [-0.0300, -0.0283]	2.10996e-32	0.000451427
Metformin	Clinsb	clinical	0.0102 [0.0097, 0.0107]	1.05405e-08	0.0256589
Metformin	Clins	clinical	0.0102 [0.0097, 0.0107]	2.38253e-09	0.0257323
Metformin	BP_s_mean	clinical	-0.0190 [-0.0197, -0.0183]	6.10319e-17	0.0056657
Metformin	active_glp1_conc_0min	clinical	0.0256 [0.0249, 0.0263]	5.84243e-29	0.000305601
Metformin	CHOm.g	diet_wearables	-0.0116 [-0.0122, -0.0111]	4.24639e-09	0.0464881
Metformin	Selenium.ug	diet_wearables	0.0116 [0.0109, 0.0123]	5.93204e-08	0.0249123
Metformin	SSTR3_HPA042435_pro	proteomics	-0.0161 [-0.0170, -0.0153]	6.32388e-07	0.0303122
Metformin	ERAP2_HPA064360_pro	proteomics	-0.0126 [-0.0133, -0.0119]	1.13617e-07	0.047375
Metformin	IRX2_pro	proteomics	0.0159 [0.0152, 0.0167]	1.03978e-09	0.0484257
Metformin	TFF3_pro	proteomics	0.0158 [0.0149, 0.0166]	9.66985e-11	0.0429014
Metformin	CCDC151_HPA044184_pro	proteomics	-0.0107 [-0.0113, -0.0101]	2.11946e-08	0.0447011
Metformin	CD40LG_HPA001371_pro	proteomics	0.0159 [0.0150, 0.0168]	1.27719e-08	0.0399563
Metformin	C22orf24_pro	proteomics	-0.0107 [-0.0113, -0.0100]	7.06358e-11	0.0447452
Metformin	C0	target_metabolomics	-0.0145 [-0.0152, -0.0138]	1.92587e-08	0.0285787
Metformin	C8	target_metabolomics	0.0119 [0.0113, 0.0125]	2.69876e-08	0.042525
Metformin	Arg	target_metabolomics	-0.0149 [-0.0156, -0.0142]	1.71373e-07	0.0443924
Metformin	Pro	target_metabolomics	0.0168 [0.0160, 0.0175]	2.85627e-15	0.0191093
Metformin	Trp	target_metabolomics	-0.0142 [-0.0147, -0.0136]	4.62015e-10	0.015373
Metformin	Tyr	target_metabolomics	-0.0148 [-0.0154, -0.0141]	1.44912e-11	0.023003
Metformin	PC.aa.C36.0	target_metabolomics	-0.0126 [-0.0132, -0.0121]	7.49036e-13	0.0343925
Metformin	PC.aa.C38.0	target_metabolomics	-0.0148 [-0.0153, -0.0143]	1.54989e-15	0.018937
Metformin	PC.ae.C30.0	target_metabolomics	-0.0118 [-0.0123, -0.0112]	6.48583e-07	0.041041
Metformin	PC.ae.C32.1	target_metabolomics	-0.0113 [-0.0118, -0.0107]	1.27415e-08	0.0318444
Metformin	PC.ae.C32.2	target_metabolomics	-0.0119 [-0.0125, -0.0113]	8.52649e-08	0.0242312
Metformin	PC.ae.C34.2	target_metabolomics	-0.0182 [-0.0188, -0.0175]	2.291e-18	0.00292646
Metformin	PC.ae.C36.3	target_metabolomics	-0.0189 [-0.0194, -0.0183]	6.94251e-23	0.00217601
Metformin	PC.ae.C36.4	target_metabolomics	-0.0268 [-0.0274, -0.0262]	7.26222e-44	1e-08
Metformin	PC.ae.C36.5	target_metabolomics	-0.0134 [-0.0139, -0.0129]	5.50035e-09	0.0229254
Metformin	PC.ae.C38.5	target_metabolomics	-0.0165 [-0.0171, -0.0160]	2.94251e-18	0.00301371
Metformin	PC.ae.C38.6	target_metabolomics	-0.0156 [-0.0161, -0.0151]	1.36519e-22	0.00721621
Metformin	32497	untarget_metabolomics	-0.0164 [-0.0172, -0.0155]	3.92994e-13	0.0409429
Metformin	17945	untarget_metabolomics	0.0163 [0.0154, 0.0171]	3.81331e-13	0.0222081
Metformin	33968	untarget_metabolomics	-0.0124 [-0.0130, -0.0118]	8.1363e-09	0.0316061
Metformin	43258	untarget_metabolomics	0.0271 [0.0263, 0.0280]	2.51385e-19	0.00233585
Metformin	569	untarget_metabolomics	-0.0241 [-0.0249, -0.0233]	7.60774e-19	0.00370251
Metformin	1642	untarget_metabolomics	-0.0156 [-0.0163, -0.0148]	5.05366e-10	0.0282442
Metformin	32393	untarget_metabolomics	0.0139 [0.0132, 0.0146]	6.13872e-08	0.0227681
Metformin	32620	untarget_metabolomics	0.0153 [0.0144, 0.0161]	2.20794e-09	0.0369172
Metformin	41754	untarget_metabolomics	0.0144 [0.0135, 0.0153]	2.83716e-08	0.0485508
Metformin	1121	untarget_metabolomics	0.0114 [0.0108, 0.0120]	7.40256e-06	0.0472064
Metformin	1898	untarget_metabolomics	0.0151 [0.0144, 0.0158]	1.46903e-12	0.0162904
Metformin	33442	untarget_metabolomics	0.0124 [0.0117, 0.0130]	9.06183e-09	0.0424305
Metformin	18394	untarget_metabolomics	-0.0186 [-0.0195, -0.0178]	1.97746e-15	0.00820305
Metformin	32587	untarget_metabolomics	-0.0167 [-0.0173, -0.0160]	7.28525e-15	0.0184139
Metformin	32616	untarget_metabolomics	-0.0203 [-0.0213, -0.0193]	3.57376e-13	0.0241554
Metformin	32746	untarget_metabolomics	0.0194 [0.0188, 0.0201]	2.52258e-17	0.00695375
Metformin	32759	untarget_metabolomics	-0.0146 [-0.0153, -0.0139]	2.83404e-09	0.0412846
Metformin	32839	untarget_metabolomics	-0.0165 [-0.0172, -0.0157]	6.58233e-10	0.0331132
Metformin	32847	untarget_metabolomics	-0.0185 [-0.0192, -0.0178]	2.84237e-15	0.0246866
Metformin	36079	untarget_metabolomics	-0.0129 [-0.0138, -0.0120]	3.92608e-08	0.0498541
Metformin	39517	untarget_metabolomics	-0.0170 [-0.0177, -0.0163]	1.12015e-14	0.0196261
Metformin	40135	untarget_metabolomics	-0.0176 [-0.0185, -0.0167]	1.77139e-14	0.0483001
Metformin	ICAM1	transcriptomics	-0.0141 [-0.0149, -0.0134]	8.27791e-09	0.0317258
Metformin	RASA4	transcriptomics	-0.0184 [-0.0192, -0.0177]	2.98254e-12	0.0190236
Metformin	CPT1A	transcriptomics	0.0144 [0.0137, 0.0151]	1.12583e-12	0.0424779
Metformin	NID1	transcriptomics	-0.0132 [-0.0139, -0.0125]	7.42054e-09	0.0286448
Metformin	PSMA1	transcriptomics	-0.0119 [-0.0123, -0.0114]	3.06714e-12	0.0169029
Metformin	CDKN1C	transcriptomics	0.0200 [0.0192, 0.0207]	1.74591e-12	0.0119881
Metformin	TCF7L2	transcriptomics	0.0155 [0.0148, 0.0162]	1.84215e-09	0.0334501
Metformin	MPPE1	transcriptomics	-0.0118 [-0.0126, -0.0110]	4.01645e-05	0.0228471
Metformin	ALAS2	transcriptomics	0.0094 [0.0089, 0.0100]	3.85434e-08	0.0444365
Metformin	CXCL8	transcriptomics	-0.0152 [-0.0160, -0.0143]	2.56391e-09	0.0396542
Metformin	UBB	transcriptomics	0.0112 [0.0105, 0.0118]	4.44143e-06	0.040992
Metformin	RASA4B	transcriptomics	-0.0178 [-0.0185, -0.0170]	7.71147e-12	0.0169901
Metformin	CEP19	transcriptomics	0.0154 [0.0147, 0.0161]	6.231e-13	0.0317853
Metformin	CD177	transcriptomics	0.0164 [0.0156, 0.0172]	1.89439e-08	0.025362
Metformin	MGS:igc0006	metagenomics	0.0121 [0.0112, 0.0130]	1.01139e-05	0.0212335
Metformin	MGS:igc0029	metagenomics	0.0126 [0.0118, 0.0135]	0.000258234	0.0114392
Metformin	MGS:igc0237	metagenomics	-0.0165 [-0.0174, -0.0156]	3.65187e-07	0.0019527
Metformin	MGS:igc0295	metagenomics	-0.0159 [-0.0168, -0.0151]	2.80585e-06	0.00202369
Metformin	MGS:igc0313	metagenomics	-0.0158 [-0.0166, -0.0150]	1.49664e-05	0.00528436
Metformin	MGS:igc0359	metagenomics	0.0164 [0.0156, 0.0171]	1.05689e-08	1e-08
Metformin	MGS:igc0392	metagenomics	0.0119 [0.0111, 0.0128]	0.000129502	0.0177893
Metformin	MGS:igc0641	metagenomics	0.0102 [0.0093, 0.0110]	0.000810587	0.0469542
Metformin	MGS:igc0655	metagenomics	0.0126 [0.0118, 0.0133]	0.00132945	0.00843518
Metformin	MGS:igc0658	metagenomics	0.0123 [0.0115, 0.0132]	1.89433e-06	0.0246108
Metformin	MGS:igc0971	metagenomics	-0.0122 [-0.0130, -0.0113]	2.60966e-05	0.0430419
Metformin	MGS:igc0985	metagenomics	0.0118 [0.0108, 0.0127]	0.000654381	0.0469964
Metformin	MGS:igc1047	metagenomics	-0.0107 [-0.0116, -0.0098]	0.000297445	0.0151837
Metformin	MGS:igc1492	metagenomics	0.0111 [0.0102, 0.0120]	7.07376e-06	0.0150917
Metoprolol	fasting.GAD	clinical	0.0164 [0.0157, 0.0170]	1.53611e-09	0.0183261
Metoprolol	total_glp1_conc_0min	clinical	-0.0121 [-0.0126, -0.0116]	4.91777e-09	0.0435917
Metoprolol	total_glp1_conc_60min	clinical	-0.0145 [-0.0151, -0.0139]	6.86415e-09	0.022609
Metoprolol	JAZF1_HPA066967_pro	proteomics	0.0155 [0.0147, 0.0162]	2.68635e-09	0.0420024
Metoprolol	lysoPC.a.C20.4	target_metabolomics	-0.0119 [-0.0125, -0.0114]	1.21965e-07	0.0263793
Metoprolol	PC.ae.C36.4	target_metabolomics	-0.0139 [-0.0144, -0.0134]	6.42445e-11	0.00855515
Metoprolol	PC.ae.C36.5	target_metabolomics	-0.0128 [-0.0133, -0.0123]	8.56421e-10	0.0276292
Metoprolol	PC.ae.C38.5	target_metabolomics	-0.0119 [-0.0124, -0.0115]	2.76484e-10	0.0195378
Metoprolol	35675	untarget_metabolomics	0.0106 [0.0100, 0.0112]	1.91291e-05	0.035884
Metoprolol	17945	untarget_metabolomics	0.0108 [0.0101, 0.0115]	0.000146091	0.0427607
Metoprolol	1549	untarget_metabolomics	-0.0140 [-0.0146, -0.0135]	3.11242e-12	0.0207374
Metoprolol	38178	untarget_metabolomics	-0.0107 [-0.0113, -0.0102]	5.24611e-07	0.045796
Metoprolol	35127	untarget_metabolomics	-0.0163 [-0.0170, -0.0156]	1.04061e-10	0.044657
Metoprolol	35193	untarget_metabolomics	-0.0128 [-0.0134, -0.0122]	4.96959e-07	0.0345609
Omeprazole	fasting.UCreatinine	clinical	0.0115 [0.0110, 0.0120]	2.50518e-08	0.031666
Omeprazole	fasting.LDL	clinical	0.0235 [0.0230, 0.0241]	1.06394e-36	1e-08
Omeprazole	fasting.TG	clinical	0.0098 [0.0093, 0.0103]	3.17208e-07	0.0472486
Omeprazole	fasting.ALT	clinical	0.0122 [0.0116, 0.0128]	1.43493e-09	0.0364251
Omeprazole	fasting.AST	clinical	0.0211 [0.0205, 0.0217]	9.6561e-23	1e-08
Omeprazole	fasting.Chol	clinical	0.0199 [0.0194, 0.0204]	5.29789e-33	1e-08
Omeprazole	mean.glu	clinical	-0.0110 [-0.0115, -0.0105]	6.08841e-09	0.0394031
Omeprazole	glu.sens	clinical	0.0224 [0.0219, 0.0230]	1.23822e-23	0.00283598
Omeprazole	rate.sens	clinical	-0.0167 [-0.0173, -0.0160]	5.88446e-14	0.0313047
Omeprazole	active_glp1_conc_0min	clinical	0.0143 [0.0137, 0.0149]	9.89833e-09	0.0172505
Omeprazole	Fibre..AOAC..g	diet_wearables	0.0087 [0.0082, 0.0092]	4.1531e-06	0.0389008
Omeprazole	Transfats.g	diet_wearables	0.0077 [0.0073, 0.0081]	4.87791e-07	0.0299317
Omeprazole	TCEANC2_pro	proteomics	-0.0136 [-0.0144, -0.0128]	3.28116e-05	0.0480059
Omeprazole	CDC123_HPA037830_pro	proteomics	0.0108 [0.0102, 0.0114]	0.000809611	0.0496113
Omeprazole	CCL16_HPA042909_pro	proteomics	-0.0134 [-0.0141, -0.0127]	2.77872e-12	0.0351169
Omeprazole	TFF3_pro	proteomics	-0.0123 [-0.0130, -0.0117]	4.58788e-09	0.0471226
Omeprazole	CXCL6_pro	proteomics	-0.0118 [-0.0125, -0.0112]	3.44979e-05	0.0470806
Omeprazole	IGFBP1_HPA050640_pro	proteomics	0.0157 [0.0150, 0.0164]	1.48394e-08	0.0446127
Omeprazole	Gly	target_metabolomics	-0.0123 [-0.0129, -0.0117]	3.52272e-05	0.0296145
Omeprazole	PC.aa.C36.1	target_metabolomics	0.0096 [0.0091, 0.0100]	1.40777e-07	0.0361009
Omeprazole	PC.aa.C38.3	target_metabolomics	0.0116 [0.0111, 0.0121]	4.75402e-10	0.0238516
Omeprazole	PC.aa.C40.3	target_metabolomics	0.0119 [0.0115, 0.0124]	2.36151e-10	0.0267971
Omeprazole	PC.aa.C40.4	target_metabolomics	0.0144 [0.0139, 0.0149]	8.44806e-13	0.00670906
Omeprazole	PC.aa.C40.5	target_metabolomics	0.0210 [0.0204, 0.0215]	7.54736e-36	0.000836161
Omeprazole	PC.aa.C42.5	target_metabolomics	0.0134 [0.0129, 0.0139]	1.36181e-12	0.0239279
Omeprazole	PC.ae.C36.5	target_metabolomics	0.0119 [0.0114, 0.0124]	3.14932e-12	0.0369716
Omeprazole	SM.C26.1	target_metabolomics	0.0125 [0.0119, 0.0130]	2.15248e-08	0.0327738
Omeprazole	34214	untarget_metabolomics	0.0152 [0.0146, 0.0158]	2.10509e-10	0.0273506
Omeprazole	37203	untarget_metabolomics	-0.0129 [-0.0136, -0.0123]	3.15251e-07	0.0427136
Omeprazole	32792	untarget_metabolomics	-0.0168 [-0.0175, -0.0161]	1.0646e-09	0.0345047
Omeprazole	569	untarget_metabolomics	-0.0168 [-0.0176, -0.0161]	2.01588e-10	0.0175156
Omeprazole	59	untarget_metabolomics	0.0115 [0.0109, 0.0121]	1.70398e-11	0.0426666
Omeprazole	35137	untarget_metabolomics	-0.0190 [-0.0197, -0.0183]	1.76187e-13	0.00274322
Omeprazole	35160	untarget_metabolomics	-0.0123 [-0.0130, -0.0117]	1.75366e-07	0.0400566
Omeprazole	1508	untarget_metabolomics	-0.0113 [-0.0120, -0.0105]	2.62944e-10	0.0458397
Omeprazole	18392	untarget_metabolomics	-0.0197 [-0.0205, -0.0190]	6.12911e-17	0.0134561
Omeprazole	32757	untarget_metabolomics	-0.0127 [-0.0133, -0.0120]	3.43944e-06	0.0355008
Omeprazole	40134	untarget_metabolomics	-0.0146 [-0.0153, -0.0139]	1.12218e-07	0.0480901
Omeprazole	36515	untarget_metabolomics	0.0167 [0.0161, 0.0174]	6.54161e-12	0.0220459
Omeprazole	37629	untarget_metabolomics	-0.0130 [-0.0138, -0.0123]	0.00014667	0.0363711
Omeprazole	37732	untarget_metabolomics	-0.0129 [-0.0136, -0.0121]	1.62522e-05	0.0344486
Omeprazole	43558	untarget_metabolomics	0.0163 [0.0156, 0.0169]	4.05779e-13	0.0167263
Omeprazole	FAS	transcriptomics	0.0131 [0.0124, 0.0137]	2.21938e-09	0.0142316
Omeprazole	DDX39A	transcriptomics	0.0093 [0.0089, 0.0098]	1.38469e-08	0.0494097
Omeprazole	CDKN1C	transcriptomics	-0.0173 [-0.0180, -0.0166]	7.74289e-11	0.0116546
Omeprazole	LDLR	transcriptomics	0.0121 [0.0115, 0.0127]	6.05939e-10	0.0296776
Omeprazole	NAPSB	transcriptomics	-0.0145 [-0.0152, -0.0138]	5.9366e-10	0.0339498
Omeprazole	ENAM	transcriptomics	0.0161 [0.0154, 0.0168]	7.33484e-10	0.0411389
Omeprazole	SCRN1	transcriptomics	-0.0142 [-0.0148, -0.0137]	1.46666e-13	0.014329
Omeprazole	MYO1G	transcriptomics	0.0076 [0.0071, 0.0081]	1.64421e-05	0.0493288
Omeprazole	MKI67	transcriptomics	0.0207 [0.0200, 0.0213]	1.85918e-19	0.00914423
Omeprazole	SPRYD3	transcriptomics	-0.0109 [-0.0114, -0.0104]	3.62215e-09	0.0398559
Omeprazole	MZB1	transcriptomics	0.0149 [0.0141, 0.0156]	7.07035e-10	0.0399059
Omeprazole	FHL3	transcriptomics	-0.0167 [-0.0174, -0.0160]	3.54536e-10	0.030874
Omeprazole	MPZL1	transcriptomics	-0.0131 [-0.0137, -0.0125]	2.4188e-10	0.0411876
Omeprazole	LILRA6	transcriptomics	0.0138 [0.0131, 0.0144]	3.6835e-09	0.0454448
Omeprazole	MGS:igc0014	metagenomics	0.0103 [0.0096, 0.0111]	0.000461818	0.0187621
Omeprazole	MGS:igc0686	metagenomics	0.0125 [0.0117, 0.0132]	2.97687e-06	0.0408937
Omeprazole	MGS:igc1414	metagenomics	0.0106 [0.0099, 0.0113]	0.00046885	0.0255851
Paracetamol	bmi	clinical	0.0078 [0.0074, 0.0082]	5.42511e-06	0.0439953
Paracetamol	fasting.LDL	clinical	0.0111 [0.0107, 0.0116]	6.22511e-07	0.0287766
Paracetamol	fasting.Chol	clinical	0.0141 [0.0137, 0.0146]	2.19609e-14	0.00554121
Paracetamol	mean.glu	clinical	-0.0084 [-0.0088, -0.0079]	5.81421e-06	0.0491264
Paracetamol	glu.sens	clinical	0.0142 [0.0137, 0.0148]	2.16821e-09	0.0358294
Paracetamol	hsCRP	clinical	0.0146 [0.0141, 0.0151]	2.9902e-14	0.0188497
Paracetamol	diurnal_rmse.vm_hpf_mean	diet_wearables	-0.0083 [-0.0089, -0.0078]	1.0165e-07	0.0471645
Paracetamol	RMND5B_HPA047778_pro	proteomics	0.0152 [0.0145, 0.0158]	2.50493e-13	0.0443482
Paracetamol	IFNG_HPA049525_pro	proteomics	0.0127 [0.0121, 0.0133]	2.22265e-08	0.0396037
Paracetamol	C10	target_metabolomics	-0.0128 [-0.0133, -0.0123]	9.89829e-09	0.0310596
Paracetamol	C6..C4.1.DC.	target_metabolomics	-0.0126 [-0.0131, -0.0121]	1.76766e-09	0.0475852
Paracetamol	C8	target_metabolomics	-0.0134 [-0.0139, -0.0129]	1.17313e-12	0.0297412
Paracetamol	lysoPC.a.C16.0	target_metabolomics	0.0107 [0.0103, 0.0112]	3.20794e-08	0.0438616
Paracetamol	lysoPC.a.C18.2	target_metabolomics	0.0114 [0.0109, 0.0119]	1.72739e-06	0.0437722
Paracetamol	PC.aa.C42.6	target_metabolomics	-0.0104 [-0.0109, -0.0099]	9.68777e-07	0.0278359
Paracetamol	34416	untarget_metabolomics	0.0144 [0.0138, 0.0150]	7.27942e-12	0.0393526
Paracetamol	32197	untarget_metabolomics	-0.0169 [-0.0175, -0.0163]	3.18413e-12	0.0136465
Paracetamol	37203	untarget_metabolomics	-0.0194 [-0.0201, -0.0188]	5.82226e-22	0.00460474
Paracetamol	32792	untarget_metabolomics	-0.0157 [-0.0164, -0.0150]	8.28349e-10	0.0304384
Paracetamol	32492	untarget_metabolomics	-0.0155 [-0.0161, -0.0149]	6.03053e-16	0.0237748
Paracetamol	32587	untarget_metabolomics	0.0122 [0.0116, 0.0128]	1.18378e-07	0.0465308
Paracetamol	33515	untarget_metabolomics	-0.0166 [-0.0173, -0.0160]	1.60627e-11	0.0225292
Paracetamol	GZMH	transcriptomics	0.0108 [0.0103, 0.0113]	1.01359e-08	0.0451387
Paracetamol	CHI3L1	transcriptomics	-0.0132 [-0.0139, -0.0125]	1.83208e-08	0.0437273
Paracetamol	ZNF683	transcriptomics	0.0144 [0.0137, 0.0150]	5.75995e-10	0.0451822
Paracetamol	LRRC37A2	transcriptomics	0.0111 [0.0104, 0.0118]	1.10614e-07	0.046403
Ramipril	fasting.GAD	clinical	0.0219 [0.0211, 0.0227]	1.80201e-14	0.00515522
Ramipril	fasting.HDL	clinical	-0.0136 [-0.0142, -0.0130]	8.2611e-08	0.0223692
Ramipril	BSA	clinical	0.0082 [0.0077, 0.0086]	5.39257e-07	0.0288428
Ramipril	rate.sens	clinical	0.0185 [0.0179, 0.0192]	1.67679e-11	0.0110072
Ramipril	BP_s_mean	clinical	-0.0229 [-0.0236, -0.0222]	3.11283e-17	0.00209416
Ramipril	BP_d_mean	clinical	-0.0190 [-0.0196, -0.0183]	3.7551e-15	1e-08
Ramipril	iaat	clinical	0.0106 [0.0101, 0.0112]	1.39878e-06	0.0391021
Ramipril	asat	clinical	0.0135 [0.0129, 0.0140]	2.06435e-06	0.0371335
Ramipril	total_glp1_conc_0min	clinical	0.0135 [0.0130, 0.0140]	6.0213e-09	0.0408448
Ramipril	KDR_HPA008024_pro	proteomics	0.0138 [0.0131, 0.0145]	4.71839e-09	0.030122
Ramipril	FAM135B_pro	proteomics	0.0107 [0.0101, 0.0112]	3.03061e-06	0.0407468
Ramipril	IGFALS_HPA040948_pro	proteomics	0.0147 [0.0140, 0.0155]	8.21621e-10	0.0287107
Ramipril	43400	untarget_metabolomics	-0.0232 [-0.0239, -0.0224]	2.55491e-12	0.00350618
Ramipril	38178	untarget_metabolomics	0.0114 [0.0107, 0.0120]	5.83893e-06	0.0387996
Ramipril	1564	untarget_metabolomics	0.0141 [0.0133, 0.0148]	6.95199e-08	0.0243832
Ramipril	36747	untarget_metabolomics	0.0136 [0.0129, 0.0144]	3.11641e-06	0.0421458
Ramipril	37432	untarget_metabolomics	-0.0224 [-0.0231, -0.0216]	5.72085e-17	0.00503877
Ramipril	36103	untarget_metabolomics	0.0160 [0.0153, 0.0168]	5.39109e-08	0.0468696
Ramipril	42582	untarget_metabolomics	0.0116 [0.0109, 0.0123]	8.80148e-06	0.0366433
Ramipril	FOXJ2	transcriptomics	0.0098 [0.0092, 0.0103]	5.76685e-07	0.0467009
Ramipril	SH3BP1	transcriptomics	0.0091 [0.0085, 0.0097]	1.36254e-06	0.0466161
Ramipril	ZNF592	transcriptomics	0.0081 [0.0076, 0.0086]	1.58011e-06	0.043817
Ramipril	HLA-J	transcriptomics	-0.0172 [-0.0180, -0.0165]	1.09935e-08	0.041859
Salbutamol	fasting.Insulin	clinical	0.0104 [0.0101, 0.0108]	8.52898e-11	0.00926325
Salbutamol	fasting.Creatinine	clinical	-0.0129 [-0.0133, -0.0125]	4.00049e-13	0.0284454
Salbutamol	fasting.ALT	clinical	-0.0141 [-0.0146, -0.0137]	3.47418e-13	0.0272801
Salbutamol	fasting.AST	clinical	-0.0150 [-0.0155, -0.0146]	2.01068e-18	0.010343
Salbutamol	basal.ins	clinical	0.0090 [0.0086, 0.0093]	9.5361e-09	0.0198011
Salbutamol	Clinsb	clinical	-0.0087 [-0.0091, -0.0082]	1.29465e-06	0.0456203
Salbutamol	total_glp1_conc_0min	clinical	-0.0127 [-0.0131, -0.0122]	2.5229e-12	0.0439507
Salbutamol	total_glp1_conc_60min	clinical	-0.0118 [-0.0123, -0.0113]	3.843e-12	0.0232384
Salbutamol	C0	target_metabolomics	-0.0104 [-0.0109, -0.0099]	2.30984e-07	0.0445688
Salbutamol	PC.aa.C38.6	target_metabolomics	-0.0099 [-0.0103, -0.0095]	2.00392e-07	0.0303754
Salbutamol	PC.aa.C40.6	target_metabolomics	-0.0096 [-0.0100, -0.0091]	8.13853e-07	0.0332255
Salbutamol	PC.ae.C40.4	target_metabolomics	0.0089 [0.0085, 0.0092]	1.38448e-09	0.0390519
Simvastatin	fasting.HDL	clinical	0.0148 [0.0139, 0.0156]	5.4973e-05	0.0181489
Simvastatin	fasting.LDL	clinical	-0.0389 [-0.0397, -0.0381]	8.16179e-36	1e-08
Simvastatin	fasting.Chol	clinical	-0.0286 [-0.0294, -0.0278]	1.0159e-25	1e-08
Simvastatin	PFR1	clinical	0.0142 [0.0132, 0.0153]	0.000188895	0.021802
Simvastatin	liver.iron	clinical	0.0122 [0.0114, 0.0130]	4.07038e-05	0.0233156
Simvastatin	Carotene.ug	diet_wearables	0.0148 [0.0137, 0.0159]	1.48989e-05	0.0444807
Simvastatin	CABP7_HPA016037_pro	proteomics	-0.0150 [-0.0161, -0.0140]	1.09663e-05	0.0467432
Simvastatin	CCDC116_HPA000823_pro	proteomics	-0.0154 [-0.0166, -0.0142]	1.92194e-05	0.0440398
Simvastatin	FEN1_pro	proteomics	-0.0141 [-0.0149, -0.0132]	4.58735e-07	0.00808581
Simvastatin	EFCAB5_HPA028608_pro	proteomics	-0.0136 [-0.0147, -0.0125]	0.000285071	0.0265893
Simvastatin	GCKR_pro	proteomics	0.0158 [0.0146, 0.0169]	7.03197e-05	0.0441724
Simvastatin	IGFBP4_HPA042512_pro	proteomics	-0.0132 [-0.0142, -0.0123]	0.0010094	0.0265198
Simvastatin	HHEX_HPA028864_pro	proteomics	0.0179 [0.0165, 0.0192]	3.22725e-05	0.0440842
Simvastatin	C18	target_metabolomics	-0.0146 [-0.0157, -0.0135]	0.000209513	0.0260952
Simvastatin	C6..C4.1.DC.	target_metabolomics	0.0392 [0.0381, 0.0402]	2.25047e-33	1e-08
Simvastatin	Gly	target_metabolomics	0.0162 [0.0151, 0.0172]	2.92926e-07	0.0205723
Simvastatin	Ser	target_metabolomics	0.0192 [0.0183, 0.0200]	6.62558e-10	0.00165183
Simvastatin	Thr	target_metabolomics	0.0192 [0.0181, 0.0203]	2.18057e-08	0.013262
Simvastatin	lysoPC.a.C18.0	target_metabolomics	-0.0112 [-0.0120, -0.0104]	0.000488833	0.0350073
Simvastatin	lysoPC.a.C20.4	target_metabolomics	0.0274 [0.0265, 0.0284]	2.57156e-17	0.00152401
Simvastatin	PC.aa.C30.0	target_metabolomics	-0.0100 [-0.0107, -0.0092]	3.61915e-05	0.0405507
Simvastatin	PC.aa.C32.0	target_metabolomics	-0.0106 [-0.0113, -0.0098]	6.76913e-05	0.0157472
Simvastatin	PC.aa.C32.2	target_metabolomics	-0.0130 [-0.0138, -0.0122]	1.27282e-07	0.020655
Simvastatin	PC.aa.C34.3	target_metabolomics	-0.0136 [-0.0143, -0.0129]	6.4639e-06	0.00999905
Simvastatin	PC.aa.C36.0	target_metabolomics	-0.0130 [-0.0137, -0.0122]	1.61263e-05	0.0435013
Simvastatin	PC.aa.C36.1	target_metabolomics	-0.0160 [-0.0169, -0.0152]	2.57629e-07	0.0059089
Simvastatin	PC.aa.C36.2	target_metabolomics	-0.0189 [-0.0197, -0.0181]	3.02812e-09	0.00171082
Simvastatin	PC.aa.C36.4	target_metabolomics	0.0245 [0.0237, 0.0253]	1.75574e-21	1e-08
Simvastatin	PC.aa.C36.5	target_metabolomics	0.0121 [0.0112, 0.0129]	0.000224854	0.0179689
Simvastatin	PC.aa.C38.4	target_metabolomics	0.0218 [0.0210, 0.0226]	1.50135e-15	0.00158965
Simvastatin	PC.ae.C32.1	target_metabolomics	-0.0108 [-0.0116, -0.0100]	1.97488e-05	0.0261663
Simvastatin	PC.ae.C34.2	target_metabolomics	-0.0091 [-0.0098, -0.0084]	1.46324e-07	0.0490048
Simvastatin	PC.ae.C34.3	target_metabolomics	-0.0146 [-0.0155, -0.0138]	4.89592e-06	0.0125417
Simvastatin	PC.ae.C36.3	target_metabolomics	-0.0102 [-0.0109, -0.0096]	0.000109709	0.032432
Simvastatin	PC.ae.C38.2	target_metabolomics	-0.0106 [-0.0113, -0.0099]	0.000159488	0.0348418
Simvastatin	PC.ae.C38.4	target_metabolomics	0.0167 [0.0160, 0.0174]	1.22067e-11	0.00176687
Simvastatin	PC.ae.C40.4	target_metabolomics	0.0089 [0.0082, 0.0096]	7.81324e-05	0.0371875
Simvastatin	PC.ae.C42.2	target_metabolomics	-0.0193 [-0.0200, -0.0185]	6.30656e-15	0.00145462
Simvastatin	SM.C16.0	target_metabolomics	-0.0125 [-0.0133, -0.0118]	7.15252e-06	0.00747599
Simvastatin	SM.C16.1	target_metabolomics	-0.0135 [-0.0143, -0.0127]	8.1294e-05	0.0124329
Simvastatin	SM.C18.0	target_metabolomics	0.0126 [0.0117, 0.0135]	7.99041e-08	0.0204888
Simvastatin	35186	untarget_metabolomics	0.0254 [0.0242, 0.0265]	2.88932e-14	1e-08
Simvastatin	35675	untarget_metabolomics	-0.0177 [-0.0187, -0.0167]	7.37826e-05	0.00637132
Simvastatin	33937	untarget_metabolomics	-0.0139 [-0.0149, -0.0129]	0.000400226	0.0386981
Simvastatin	3141	untarget_metabolomics	0.0169 [0.0157, 0.0180]	7.28415e-05	0.0240791
Simvastatin	36754	untarget_metabolomics	-0.0189 [-0.0202, -0.0176]	8.43251e-08	0.00708379
Simvastatin	34425	untarget_metabolomics	-0.0183 [-0.0195, -0.0171]	4.42625e-08	0.0111149
Simvastatin	32632	untarget_metabolomics	0.0168 [0.0155, 0.0180]	8.99302e-05	0.0335615
Simvastatin	32795	untarget_metabolomics	0.0210 [0.0197, 0.0223]	1.79868e-06	0.0118735
Simvastatin	33225	untarget_metabolomics	0.0168 [0.0154, 0.0183]	6.42745e-06	0.0474592
Simvastatin	40134	untarget_metabolomics	-0.0296 [-0.0308, -0.0284]	1.14087e-14	0.00187833
Simvastatin	MYLIP	transcriptomics	-0.0182 [-0.0192, -0.0172]	6.71579e-10	0.00784832
Simvastatin	IL5RA	transcriptomics	-0.0170 [-0.0182, -0.0157]	4.77927e-06	0.0348972
Simvastatin	PPM1F	transcriptomics	0.0133 [0.0124, 0.0142]	0.00170098	0.0374015
Simvastatin	CRNKL1	transcriptomics	-0.0093 [-0.0100, -0.0087]	0.000571394	0.0156549
Simvastatin	TSC22D1	transcriptomics	-0.0177 [-0.0187, -0.0167]	1.0176e-05	0.012859
Simvastatin	EEF2K	transcriptomics	-0.0130 [-0.0139, -0.0122]	0.000220378	0.0098808
Simvastatin	RASA4	transcriptomics	0.0190 [0.0178, 0.0202]	1.85134e-05	0.0129619
Simvastatin	MMD	transcriptomics	-0.0150 [-0.0162, -0.0137]	1.6782e-06	0.0231605
Simvastatin	CPT1A	transcriptomics	-0.0163 [-0.0171, -0.0154]	6.43856e-07	0.00138115
Simvastatin	HSDL2	transcriptomics	-0.0128 [-0.0135, -0.0120]	0.000255152	0.0158384
Simvastatin	C4BPA	transcriptomics	-0.0175 [-0.0188, -0.0162]	2.5559e-05	0.0489232
Simvastatin	EMC3	transcriptomics	-0.0148 [-0.0159, -0.0137]	4.28346e-05	0.0321989
Simvastatin	MAX	transcriptomics	-0.0127 [-0.0136, -0.0119]	0.000105104	0.0097605
Simvastatin	LDLR	transcriptomics	0.0206 [0.0196, 0.0217]	9.43574e-10	0.00428734
Simvastatin	NECTIN2	transcriptomics	-0.0166 [-0.0180, -0.0152]	1.00322e-07	0.034674
Simvastatin	MICAL2	transcriptomics	0.0157 [0.0147, 0.0166]	0.000247814	0.0178795
Simvastatin	KATNBL1	transcriptomics	-0.0144 [-0.0154, -0.0135]	1.28216e-05	0.0290402
Simvastatin	FADS2	transcriptomics	0.0192 [0.0180, 0.0204]	0.000207841	0.0347861
Simvastatin	ASNSD1	transcriptomics	-0.0133 [-0.0143, -0.0123]	7.13228e-08	0.0259515
Simvastatin	HDC	transcriptomics	-0.0175 [-0.0187, -0.0162]	7.46234e-08	0.0294884
Simvastatin	TMEM140	transcriptomics	-0.0121 [-0.0131, -0.0112]	7.36808e-05	0.0260236
Simvastatin	SLC37A3	transcriptomics	-0.0130 [-0.0140, -0.0121]	0.000864098	0.0374545
Simvastatin	ABCG1	transcriptomics	-0.0238 [-0.0249, -0.0227]	5.78835e-14	0.00130323
Simvastatin	RAD21	transcriptomics	-0.0094 [-0.0101, -0.0088]	6.87217e-05	0.0201473
Simvastatin	ABCA1	transcriptomics	-0.0238 [-0.0248, -0.0228]	2.63778e-13	0.00417601
Simvastatin	POLR2J3	transcriptomics	0.0219 [0.0208, 0.0231]	8.87855e-09	0.00439549
Simvastatin	RASA4B	transcriptomics	0.0185 [0.0173, 0.0197]	1.40508e-06	0.0230821
Simvastatin	ENC1	transcriptomics	0.0214 [0.0202, 0.0227]	1.9889e-08	0.0202338
Simvastatin	GAPT	transcriptomics	-0.0168 [-0.0178, -0.0157]	0.000128763	0.012649
Simvastatin	HIST1H2AC	transcriptomics	-0.0139 [-0.0149, -0.0130]	3.48234e-06	0.0324896
Simvastatin	FHL3	transcriptomics	-0.0203 [-0.0214, -0.0192]	4.42417e-06	0.0102296
Simvastatin	HIST2H2BE	transcriptomics	-0.0196 [-0.0208, -0.0184]	4.43411e-07	0.00772674
Simvastatin	C2orf88	transcriptomics	-0.0156 [-0.0167, -0.0145]	5.97643e-06	0.0435465
Simvastatin	SREBF2	transcriptomics	0.0107 [0.0100, 0.0114]	1.30043e-05	0.0486759
Simvastatin	RN7SK	transcriptomics	0.0183 [0.0171, 0.0196]	1.71468e-07	0.0133593
Simvastatin	RNR2	transcriptomics	-0.0144 [-0.0154, -0.0134]	0.000239929	0.0326605
Simvastatin	RNR1	transcriptomics	-0.0157 [-0.0167, -0.0147]	5.36285e-05	0.0292985
Simvastatin	EML6	transcriptomics	-0.0184 [-0.0196, -0.0172]	8.43875e-07	0.0131633
Simvastatin	LINC01410	transcriptomics	-0.0141 [-0.0151, -0.0131]	6.76499e-07	0.040502
Simvastatin	UPK3BL	transcriptomics	0.0235 [0.0222, 0.0249]	1.09277e-09	0.00309952
Simvastatin	POLR2J2	transcriptomics	0.0219 [0.0206, 0.0232]	1.01863e-08	0.00614188
Simvastatin	NBPF8	transcriptomics	0.0153 [0.0141, 0.0165]	1.64337e-05	0.0326038
