# Supplementary material for: Discovery of drug–omics associations in type 2 diabetes with generative deep-learning models
Source: Nat Biotechnol. 2023 Jan 2;41(3):399–408. doi: 10.1038/s41587-022-01520-x (PMC10017515; doi:10.1038/s41587-022-01520-x)
Supplement: Supplementary file 7 — Over-representation analysis using Gene Ontologies. [file 41587_2022_1520_MOESM7_ESM.xlsx]

## Sheet: Supplementary Data 5
Supplementary Data 5. Significantly overrepresented Gene Ontologies
Transcriptomics data
Drug	Gene Set	Description	Size	Overlap	Expect	P Value	FDR	Transcripts
Simvastatin	GO:0042632	cholesterol homeostasis	25	5	0.148451	2.60259e-07	0.000796653	MYLIP;LDLR;ABCG1;ABCA1;SREBF2
Simvastatin	GO:0055092	sterol homeostasis	25	5	0.148451	2.60259e-07	0.000796653	MYLIP;LDLR;ABCG1;ABCA1;SREBF2
Simvastatin	GO:0032365	intracellular lipid transport	18	4	0.106884	2.95708e-06	0.0045258	CPT1A;LDLR;ABCG1;ABCA1
Simvastatin	GO:0071402	cellular response to lipoprotein particle stimulus	18	4	0.106884	2.95708e-06	0.0045258	LDLR;ABCG1;ABCA1;SREBF2
Simvastatin	GO:0055088	lipid homeostasis	43	5	0.255335	4.37259e-06	0.0053538	MYLIP;LDLR;ABCG1;ABCA1;SREBF2
Simvastatin	GO:0010885	regulation of cholesterol storage	8	3	0.0475042	1.04413e-05	0.0106536	ABCG1;ABCA1;SREBF2
Simvastatin	GO:0010878	cholesterol storage	9	3	0.0534422	1.55987e-05	0.0136422	ABCG1;ABCA1;SREBF2
Simvastatin	GO:0071404	cellular response to low-density lipoprotein particle stimulus	11	3	0.0653182	3.03936e-05	0.0232587	LDLR;ABCA1;SREBF2
Simvastatin	GO:0010874	regulation of cholesterol efflux	12	3	0.0712563	4.03612e-05	0.0256671	ABCG1;ABCA1;SREBF2
Simvastatin	GO:0030301	cholesterol transport	34	4	0.201893	4.1926e-05	0.0256671	LDLR;ABCG1;ABCA1;SREBF2
Drug	Gene Set	Description	Size	Overlap	Expect	P Value	FDR	Transcripts
Levothyroxine Sodium	GO:0050832	defense response to fungus	15	4	0.0138992	1.93108e-10	1.18298e-06	DEFA1;DEFA3;ELANE;MPO
Levothyroxine Sodium	GO:0009620	response to fungus	21	4	0.0194589	8.45948e-10	2.59114e-06	DEFA1;DEFA3;ELANE;MPO
Levothyroxine Sodium	GO:0019731	antibacterial humoral response	15	3	0.0138992	1.73276e-07	0.000353829	DEFA1;DEFA3;ELANE
Levothyroxine Sodium	GO:0042742	defense response to bacterium	89	4	0.0824685	3.4162e-07	0.000512246	DEFA1;DEFA3;ELANE;MPO
Levothyroxine Sodium	GO:0061844	antimicrobial humoral immune response mediated by antimicrobial peptide	21	3	0.0194589	5.05652e-07	0.000512246	DEFA1;DEFA3;ELANE
Levothyroxine Sodium	GO:0031640	killing of cells of other organism	22	3	0.0203855	5.85328e-07	0.000512246	DEFA1;DEFA3;ELANE
Levothyroxine Sodium	GO:0044364	disruption of cells of other organism	22	3	0.0203855	5.85328e-07	0.000512246	DEFA1;DEFA3;ELANE
Levothyroxine Sodium	GO:0050829	defense response to Gram-negative bacterium	25	3	0.0231653	8.73461e-07	0.000668852	DEFA1;DEFA3;ELANE
Levothyroxine Sodium	GO:0019730	antimicrobial humoral response	37	3	0.0342847	2.94091e-06	0.00200178	DEFA1;DEFA3;ELANE
Levothyroxine Sodium	GO:0032496	response to lipopolysaccharide	156	4	0.144552	3.28797e-06	0.00201421	DEFA1;DEFA3;ELANE;MPO
Metabolomics data
Drug	Pathway	Description	Size	Overlap	p	-log(p)	Holm p	FDR	Impact	Details
Metformin	Aminoacyl-tRNA biosynthesis	Aminoacyl-tRNA biosynthesis	48	4	0.02653	45763	0.0022285	0.0022285	0.0	KEGG
Simvastatin	Glycine, serine and threonine metabolism	Glycine, serine and threonine metabolism	33	3	1.6859	37732	0.014161	0.014161	0.46284	KEGG SMP
