# Supplementary material for: Discovery of drug–omics associations in type 2 diabetes with generative deep-learning models
Source: Nat Biotechnol. 2023 Jan 2;41(3):399–408. doi: 10.1038/s41587-022-01520-x (PMC10017515; doi:10.1038/s41587-022-01520-x)
Supplement: Source Data Fig. 1 — Source data for Fig. 1c–e. [file 41587_2022_1520_MOESM8_ESM.xlsx]

## Sheet: Figure 1c
Figure 1c. Venn diagram of significant hits found by T-test, MOVE T-test and MOVE Bayes
drug_name	feature_name	ttest	move_ttest	move_bayes
Metformin	diabetes_history_2.prev_hba1c	TRUE	TRUE	FALSE
Metformin	mmtt.120.Glucose	TRUE	TRUE	TRUE
Metformin	mean.glu	TRUE	TRUE	TRUE
Metformin	glu.sens	TRUE	TRUE	TRUE
Metformin	PFR1	TRUE	TRUE	TRUE
Metformin	PC.aa.C36.0	TRUE	TRUE	TRUE
Metformin	PC.aa.C38.0	TRUE	TRUE	TRUE
Metformin	PC.ae.C32.2	TRUE	TRUE	TRUE
Metformin	PC.ae.C34.2	TRUE	TRUE	TRUE
Metformin	PC.ae.C36.3	TRUE	TRUE	TRUE
Metformin	PC.ae.C36.4	TRUE	TRUE	TRUE
Metformin	PC.ae.C38.5	TRUE	TRUE	TRUE
Metformin	PC.ae.C38.6	TRUE	TRUE	TRUE
Metformin	43258	TRUE	TRUE	TRUE
Metformin	MGS:igc0115	TRUE	FALSE	TRUE
Metformin	MGS:igc0237	TRUE	TRUE	TRUE
Metformin	MGS:igc0295	TRUE	TRUE	TRUE
Metformin	MGS:igc0313	TRUE	TRUE	TRUE
Metformin	MGS:igc0359	TRUE	TRUE	TRUE
Metformin	MGS:igc0658	TRUE	TRUE	TRUE
Metformin	MGS:igc0971	TRUE	TRUE	TRUE
Bendroflumethiazide	labs.potassium	TRUE	TRUE	FALSE
Bendroflumethiazide	1604	TRUE	TRUE	FALSE
Atorvastatin	fasting.LDL	TRUE	TRUE	TRUE
Atorvastatin	fasting.Chol	TRUE	TRUE	TRUE
Atorvastatin	hsCRP	TRUE	TRUE	TRUE
Atorvastatin	NOTCH2_HPA048743_pro	TRUE	FALSE	FALSE
Atorvastatin	GOLGA7B_pro	TRUE	FALSE	FALSE
Atorvastatin	CABP7_HPA016037_pro	TRUE	FALSE	FALSE
Atorvastatin	EIF2AK3_HPA015737_pro	TRUE	TRUE	TRUE
Atorvastatin	EFCAB5_HPA028608_pro	TRUE	FALSE	FALSE
Atorvastatin	CAPN13_pro	TRUE	FALSE	FALSE
Atorvastatin	SEC24C_HPA040196_pro	TRUE	FALSE	FALSE
Atorvastatin	CCDC151_HPA044184_pro	TRUE	FALSE	FALSE
Atorvastatin	MRPL32_pro	TRUE	FALSE	FALSE
Atorvastatin	CST3_pro	TRUE	FALSE	FALSE
Atorvastatin	IGFBP4_HPA042512_pro	TRUE	TRUE	TRUE
Atorvastatin	FGA_HPA051370_pro	TRUE	FALSE	FALSE
Atorvastatin	lysoPC.a.C20.4	TRUE	FALSE	FALSE
Atorvastatin	PC.aa.C30.0	TRUE	FALSE	FALSE
Atorvastatin	PC.aa.C32.0	TRUE	TRUE	TRUE
Atorvastatin	PC.aa.C32.2	TRUE	FALSE	FALSE
Atorvastatin	PC.aa.C32.3	TRUE	FALSE	FALSE
Atorvastatin	PC.aa.C34.1	TRUE	FALSE	FALSE
Atorvastatin	PC.aa.C34.2	TRUE	TRUE	TRUE
Atorvastatin	PC.aa.C34.3	TRUE	FALSE	FALSE
Atorvastatin	PC.aa.C36.0	TRUE	FALSE	FALSE
Atorvastatin	PC.aa.C36.2	TRUE	FALSE	FALSE
Atorvastatin	PC.aa.C36.3	TRUE	FALSE	FALSE
Atorvastatin	PC.aa.C38.3	TRUE	FALSE	FALSE
Atorvastatin	PC.aa.C40.1	TRUE	FALSE	FALSE
Atorvastatin	PC.aa.C42.1	TRUE	FALSE	FALSE
Atorvastatin	PC.aa.C42.4	TRUE	FALSE	FALSE
Atorvastatin	PC.ae.C30.0	TRUE	FALSE	FALSE
Atorvastatin	PC.ae.C30.2	TRUE	FALSE	FALSE
Atorvastatin	PC.ae.C32.1	TRUE	TRUE	TRUE
Atorvastatin	PC.ae.C32.2	TRUE	FALSE	FALSE
Atorvastatin	PC.ae.C34.0	TRUE	FALSE	FALSE
Atorvastatin	PC.ae.C34.1	TRUE	FALSE	FALSE
Atorvastatin	PC.ae.C34.2	TRUE	FALSE	FALSE
Atorvastatin	PC.ae.C34.3	TRUE	FALSE	FALSE
Atorvastatin	PC.ae.C36.0	TRUE	FALSE	FALSE
Atorvastatin	PC.ae.C36.2	TRUE	FALSE	FALSE
Atorvastatin	PC.ae.C36.3	TRUE	FALSE	FALSE
Atorvastatin	PC.ae.C36.4	TRUE	FALSE	FALSE
Atorvastatin	PC.ae.C36.5	TRUE	FALSE	FALSE
Atorvastatin	PC.ae.C38.2	TRUE	FALSE	FALSE
Atorvastatin	PC.ae.C38.3	TRUE	FALSE	FALSE
Atorvastatin	PC.ae.C38.5	TRUE	FALSE	FALSE
Atorvastatin	PC.ae.C38.6	TRUE	FALSE	FALSE
Atorvastatin	PC.ae.C40.2	TRUE	FALSE	FALSE
Atorvastatin	PC.ae.C40.3	TRUE	FALSE	FALSE
Atorvastatin	PC.ae.C40.4	TRUE	FALSE	FALSE
Atorvastatin	PC.ae.C40.5	TRUE	FALSE	FALSE
Atorvastatin	PC.ae.C42.2	TRUE	FALSE	FALSE
Atorvastatin	PC.ae.C42.3	TRUE	FALSE	FALSE
Atorvastatin	PC.ae.C42.4	TRUE	TRUE	TRUE
Atorvastatin	PC.ae.C42.5	TRUE	FALSE	FALSE
Atorvastatin	SM..OH..C14.1	TRUE	FALSE	FALSE
Atorvastatin	SM..OH..C16.1	TRUE	TRUE	TRUE
Atorvastatin	SM..OH..C22.1	TRUE	TRUE	TRUE
Atorvastatin	SM..OH..C22.2	TRUE	FALSE	FALSE
Atorvastatin	SM..OH..C24.1	TRUE	TRUE	TRUE
Atorvastatin	SM.C16.0	TRUE	TRUE	TRUE
Atorvastatin	SM.C16.1	TRUE	FALSE	FALSE
Atorvastatin	SM.C18.0	TRUE	TRUE	TRUE
Atorvastatin	SM.C24.0	TRUE	TRUE	TRUE
Atorvastatin	SM.C24.1	TRUE	TRUE	TRUE
Atorvastatin	SM.C26.1	TRUE	FALSE	FALSE
Atorvastatin	35160	TRUE	FALSE	FALSE
Atorvastatin	CD38	TRUE	FALSE	FALSE
Atorvastatin	IL2RB	TRUE	FALSE	FALSE
Atorvastatin	MLC1	TRUE	FALSE	FALSE
Atorvastatin	SH2D1B	TRUE	FALSE	FALSE
Acetylsalicylic Acid	BP_d_mean	TRUE	TRUE	TRUE
Simvastatin	fasting.LDL	TRUE	TRUE	TRUE
Simvastatin	fasting.Chol	TRUE	TRUE	TRUE
Simvastatin	hsCRP	TRUE	FALSE	FALSE
Simvastatin	NOTCH2_HPA048743_pro	TRUE	FALSE	FALSE
Simvastatin	CABP7_HPA016037_pro	TRUE	TRUE	TRUE
Simvastatin	EIF2AK3_HPA015737_pro	TRUE	FALSE	FALSE
Simvastatin	EFCAB5_HPA028608_pro	TRUE	TRUE	TRUE
Simvastatin	CAPN13_pro	TRUE	FALSE	FALSE
Simvastatin	SEC24C_HPA040196_pro	TRUE	FALSE	FALSE
Simvastatin	CCDC151_HPA044184_pro	TRUE	FALSE	FALSE
Simvastatin	MRPL32_pro	TRUE	FALSE	FALSE
Simvastatin	CEP192_pro	TRUE	FALSE	FALSE
Simvastatin	C6..C4.1.DC.	TRUE	TRUE	TRUE
Simvastatin	lysoPC.a.C20.4	TRUE	TRUE	TRUE
Simvastatin	PC.aa.C30.0	TRUE	TRUE	TRUE
Simvastatin	PC.aa.C32.0	TRUE	TRUE	TRUE
Simvastatin	PC.aa.C32.1	TRUE	FALSE	FALSE
Simvastatin	PC.aa.C32.2	TRUE	TRUE	TRUE
Simvastatin	PC.aa.C32.3	TRUE	FALSE	FALSE
Simvastatin	PC.aa.C34.1	TRUE	FALSE	FALSE
Simvastatin	PC.aa.C34.2	TRUE	TRUE	FALSE
Simvastatin	PC.aa.C34.3	TRUE	TRUE	TRUE
Simvastatin	PC.aa.C36.0	TRUE	TRUE	TRUE
Simvastatin	PC.aa.C36.1	TRUE	TRUE	TRUE
Simvastatin	PC.aa.C36.2	TRUE	TRUE	TRUE
Simvastatin	PC.aa.C36.3	TRUE	FALSE	FALSE
Simvastatin	PC.aa.C38.0	TRUE	FALSE	FALSE
Simvastatin	PC.aa.C38.3	TRUE	FALSE	FALSE
Simvastatin	PC.aa.C40.2	TRUE	FALSE	FALSE
Simvastatin	PC.aa.C40.3	TRUE	FALSE	FALSE
Simvastatin	PC.aa.C40.4	TRUE	TRUE	FALSE
Simvastatin	PC.aa.C42.4	TRUE	FALSE	FALSE
Simvastatin	PC.aa.C42.5	TRUE	FALSE	FALSE
Simvastatin	PC.ae.C30.0	TRUE	FALSE	FALSE
Simvastatin	PC.ae.C30.2	TRUE	FALSE	FALSE
Simvastatin	PC.ae.C32.1	TRUE	TRUE	TRUE
Simvastatin	PC.ae.C32.2	TRUE	FALSE	FALSE
Simvastatin	PC.ae.C34.0	TRUE	FALSE	FALSE
Simvastatin	PC.ae.C34.1	TRUE	FALSE	FALSE
Simvastatin	PC.ae.C34.2	TRUE	TRUE	TRUE
Simvastatin	PC.ae.C34.3	TRUE	TRUE	TRUE
Simvastatin	PC.ae.C36.0	TRUE	FALSE	FALSE
Simvastatin	PC.ae.C36.2	TRUE	FALSE	FALSE
Simvastatin	PC.ae.C36.3	TRUE	TRUE	TRUE
Simvastatin	PC.ae.C36.4	TRUE	FALSE	FALSE
Simvastatin	PC.ae.C36.5	TRUE	FALSE	FALSE
Simvastatin	PC.ae.C38.2	TRUE	TRUE	TRUE
Simvastatin	PC.ae.C38.5	TRUE	FALSE	FALSE
Simvastatin	PC.ae.C38.6	TRUE	FALSE	FALSE
Simvastatin	PC.ae.C40.3	TRUE	FALSE	FALSE
Simvastatin	PC.ae.C40.5	TRUE	FALSE	FALSE
Simvastatin	PC.ae.C42.2	TRUE	TRUE	TRUE
Simvastatin	PC.ae.C42.3	TRUE	FALSE	FALSE
Simvastatin	PC.ae.C44.3	TRUE	TRUE	FALSE
Simvastatin	SM..OH..C14.1	TRUE	FALSE	FALSE
Simvastatin	SM..OH..C22.1	TRUE	FALSE	FALSE
Simvastatin	SM..OH..C22.2	TRUE	FALSE	FALSE
Simvastatin	SM.C16.0	TRUE	TRUE	TRUE
Simvastatin	SM.C16.1	TRUE	TRUE	TRUE
Simvastatin	SM.C24.0	TRUE	FALSE	FALSE
Simvastatin	SM.C24.1	TRUE	FALSE	FALSE
Simvastatin	35186	TRUE	TRUE	TRUE
Simvastatin	40134	TRUE	TRUE	TRUE
Simvastatin	MYLIP	TRUE	TRUE	TRUE
Simvastatin	TSC22D1	TRUE	TRUE	TRUE
Simvastatin	CPT1A	TRUE	TRUE	TRUE
Simvastatin	LPCAT3	TRUE	FALSE	FALSE
Simvastatin	ATP5E	TRUE	FALSE	FALSE
Simvastatin	ABCG1	TRUE	TRUE	TRUE
Simvastatin	CASP3	TRUE	FALSE	FALSE
Simvastatin	ABCA1	TRUE	TRUE	TRUE
Simvastatin	B2M	TRUE	FALSE	FALSE
Simvastatin	SLC25A20	TRUE	FALSE	FALSE
Omeprazole	MGS:igc0014	TRUE	TRUE	TRUE
Omeprazole	MGS:igc0686	TRUE	TRUE	TRUE
Omeprazole	MGS:igc0906	TRUE	TRUE	FALSE
Omeprazole	MGS:igc1137	TRUE	FALSE	TRUE
Omeprazole	MGS:igc1414	TRUE	TRUE	TRUE
Paracetamol	CHOm.g	TRUE	TRUE	FALSE
Paracetamol	Magnesium.mg	TRUE	TRUE	FALSE
Paracetamol	37203	TRUE	TRUE	TRUE
Paracetamol	MGS:igc0504	TRUE	FALSE	FALSE
Lansoprazole	MGS:igc0051	TRUE	FALSE	FALSE
Lansoprazole	MGS:igc0226	TRUE	FALSE	FALSE
Lansoprazole	MGS:igc0686	TRUE	FALSE	FALSE
Salbutamol	MGS:igc0868	TRUE	FALSE	FALSE
Codeine	CHOm.g	TRUE	TRUE	FALSE
Codeine	Magnesium.mg	TRUE	TRUE	FALSE
Lisinopril	MGS:igc0504	TRUE	FALSE	FALSE
Metformin	RHOB	FALSE	TRUE	FALSE
Metformin	SLC39A13_pro	FALSE	TRUE	FALSE
Metformin	USP53	FALSE	TRUE	FALSE
Metformin	CMTR2	FALSE	TRUE	FALSE
Metformin	OSGIN2	FALSE	TRUE	FALSE
Metformin	SLC25A20	FALSE	TRUE	FALSE
Metformin	20675	FALSE	TRUE	FALSE
Metformin	CIB1	FALSE	TRUE	FALSE
Metformin	ELANE	FALSE	TRUE	FALSE
Metformin	CREBRF	FALSE	TRUE	FALSE
Metformin	31787	FALSE	TRUE	FALSE
Metformin	DEFA1	FALSE	TRUE	FALSE
Metformin	33941	FALSE	TRUE	FALSE
Metformin	LSG1	FALSE	TRUE	FALSE
Metformin	FAM160B2	FALSE	TRUE	FALSE
Metformin	PSMA1	FALSE	TRUE	TRUE
Metformin	1642	FALSE	TRUE	TRUE
Metformin	Fat.g	FALSE	TRUE	FALSE
Metformin	TFF3_pro	FALSE	TRUE	TRUE
Metformin	THBS2_HPA044304_pro	FALSE	TRUE	FALSE
Metformin	Trp	FALSE	TRUE	TRUE
Metformin	FCGR3A	FALSE	TRUE	FALSE
Metformin	RNF187	FALSE	TRUE	FALSE
Metformin	IGF1R	FALSE	TRUE	FALSE
Metformin	HIP1	FALSE	TRUE	FALSE
Metformin	SLC25A29	FALSE	TRUE	FALSE
Metformin	TERF2IP	FALSE	TRUE	FALSE
Metformin	GAB1_pro	FALSE	TRUE	FALSE
Metformin	fasting.HbA1c	FALSE	TRUE	FALSE
Metformin	MPZL1	FALSE	TRUE	FALSE
Metformin	NFXL1	FALSE	TRUE	FALSE
Metformin	diurnal_rmse.vm_hpf_154_389	FALSE	TRUE	FALSE
Metformin	Maltose.m.g	FALSE	TRUE	FALSE
Metformin	HSPA6	FALSE	TRUE	FALSE
Metformin	C14.2	FALSE	TRUE	FALSE
Metformin	SARM1	FALSE	TRUE	FALSE
Metformin	mean.ins	FALSE	TRUE	TRUE
Metformin	ATN1	FALSE	TRUE	FALSE
Metformin	EFCAB5_HPA028608_pro	FALSE	TRUE	FALSE
Metformin	BP_s_mean	FALSE	TRUE	TRUE
Metformin	MIR195	FALSE	TRUE	FALSE
Metformin	32746	FALSE	TRUE	TRUE
Metformin	ERGIC1	FALSE	TRUE	FALSE
Metformin	CHOm.g	FALSE	TRUE	TRUE
Metformin	CDH23	FALSE	TRUE	FALSE
Metformin	32620	FALSE	TRUE	TRUE
Metformin	39609	FALSE	TRUE	FALSE
Metformin	C4BPA	FALSE	TRUE	FALSE
Metformin	L3MBTL3_HPA060021_pro	FALSE	TRUE	FALSE
Metformin	KLF4	FALSE	TRUE	FALSE
Metformin	NASP	FALSE	TRUE	FALSE
Metformin	Selenium.ug	FALSE	TRUE	TRUE
Metformin	TSKS_pro	FALSE	TRUE	FALSE
Metformin	FLOT2	FALSE	TRUE	FALSE
Metformin	fasting.UCPCR	FALSE	TRUE	FALSE
Metformin	HOTAIRM1	FALSE	TRUE	FALSE
Metformin	32342	FALSE	TRUE	FALSE
Metformin	FGFR1OP	FALSE	TRUE	FALSE
Metformin	SM.C18.0	FALSE	TRUE	FALSE
Metformin	SLX1A-SULT1A3	FALSE	TRUE	FALSE
Metformin	MGS:igc0006	FALSE	TRUE	TRUE
Metformin	PGF_HPA041624_pro	FALSE	TRUE	FALSE
Metformin	ADAMTSL4	FALSE	TRUE	FALSE
Metformin	NOL4L	FALSE	TRUE	FALSE
Metformin	MGS:igc0029	FALSE	TRUE	TRUE
Metformin	NID1	FALSE	TRUE	TRUE
Metformin	32504	FALSE	TRUE	FALSE
Metformin	LMO2	FALSE	TRUE	FALSE
Metformin	SLU7	FALSE	TRUE	FALSE
Metformin	RNF40	FALSE	TRUE	FALSE
Metformin	Chloride.mg	FALSE	TRUE	FALSE
Metformin	CCR5_pro	FALSE	TRUE	FALSE
Metformin	labs.potassium	FALSE	TRUE	FALSE
Metformin	ITPK1	FALSE	TRUE	FALSE
Metformin	PC.aa.C36.3	FALSE	TRUE	FALSE
Metformin	C19orf35	FALSE	TRUE	FALSE
Metformin	MINDY1	FALSE	TRUE	FALSE
Metformin	RGS3	FALSE	TRUE	FALSE
Metformin	33442	FALSE	TRUE	TRUE
Metformin	MMP9_HPA063909_pro	FALSE	TRUE	FALSE
Metformin	CPNE3	FALSE	TRUE	FALSE
Metformin	CARF_HPA034557_pro	FALSE	TRUE	FALSE
Metformin	MCUB	FALSE	TRUE	FALSE
Metformin	fasting.GAD	FALSE	TRUE	TRUE
Metformin	MPPE1	FALSE	TRUE	TRUE
Metformin	GGA1	FALSE	TRUE	FALSE
Metformin	SEC22B	FALSE	TRUE	FALSE
Metformin	TET2_HPA051948_pro	FALSE	TRUE	FALSE
Metformin	HAL_pro	FALSE	TRUE	FALSE
Metformin	33968	FALSE	TRUE	TRUE
Metformin	MMGT1	FALSE	TRUE	FALSE
Metformin	rate.sens	FALSE	TRUE	TRUE
Metformin	DDX11	FALSE	TRUE	FALSE
Metformin	SELENOF	FALSE	TRUE	FALSE
Metformin	1358	FALSE	TRUE	FALSE
Metformin	IGLL5	FALSE	TRUE	FALSE
Metformin	TLR7	FALSE	TRUE	FALSE
Metformin	18369	FALSE	TRUE	FALSE
Metformin	CDKN1C	FALSE	TRUE	TRUE
Metformin	CLMN	FALSE	TRUE	FALSE
Metformin	PAF1	FALSE	TRUE	FALSE
Metformin	C10	FALSE	TRUE	FALSE
Metformin	PPT1	FALSE	TRUE	FALSE
Metformin	15677	FALSE	TRUE	FALSE
Metformin	TXLNGY	FALSE	TRUE	FALSE
Metformin	ALAS2	FALSE	TRUE	TRUE
Metformin	MGS:igc0392	FALSE	TRUE	TRUE
Metformin	LARP6_HPA049029_pro	FALSE	TRUE	FALSE
Metformin	YY1AP1	FALSE	TRUE	FALSE
Metformin	LRWD1_pro	FALSE	TRUE	FALSE
Metformin	Clinsb	FALSE	TRUE	TRUE
Metformin	AMD1	FALSE	TRUE	FALSE
Metformin	Gly	FALSE	TRUE	FALSE
Metformin	Stumvoll	FALSE	TRUE	FALSE
Metformin	PRDM2	FALSE	TRUE	FALSE
Metformin	CD177	FALSE	TRUE	TRUE
Metformin	C3orf62	FALSE	TRUE	FALSE
Metformin	SELE_HPA006225_pro	FALSE	TRUE	FALSE
Metformin	33936	FALSE	TRUE	FALSE
Metformin	ERAP2_HPA064360_pro	FALSE	TRUE	TRUE
Metformin	MGS:igc0716	FALSE	TRUE	FALSE
Metformin	32758	FALSE	TRUE	FALSE
Metformin	MGS:igc1047	FALSE	TRUE	TRUE
Metformin	CCDC92	FALSE	TRUE	FALSE
Metformin	NACC2	FALSE	TRUE	FALSE
Metformin	UVSSA	FALSE	TRUE	FALSE
Metformin	BRD4	FALSE	TRUE	FALSE
Metformin	LDLR	FALSE	TRUE	FALSE
Metformin	H1	FALSE	TRUE	FALSE
Metformin	PI4KAP1	FALSE	TRUE	FALSE
Metformin	HRH2	FALSE	TRUE	FALSE
Metformin	32847	FALSE	TRUE	TRUE
Metformin	MAFB	FALSE	TRUE	FALSE
Metformin	LDB1	FALSE	TRUE	FALSE
Metformin	POU2F2	FALSE	TRUE	FALSE
Metformin	FAM46A	FALSE	TRUE	FALSE
Metformin	PC.ae.C36.5	FALSE	TRUE	TRUE
Metformin	DEFA4	FALSE	TRUE	FALSE
Metformin	PC.ae.C36.1	FALSE	TRUE	FALSE
Metformin	RNASET2	FALSE	TRUE	FALSE
Metformin	FST_pro	FALSE	TRUE	FALSE
Metformin	40097	FALSE	TRUE	FALSE
Metformin	17945	FALSE	TRUE	TRUE
Metformin	27672	FALSE	TRUE	FALSE
Metformin	15500	FALSE	TRUE	FALSE
Metformin	RFX1	FALSE	TRUE	FALSE
Metformin	SVIP	FALSE	TRUE	FALSE
Metformin	15650	FALSE	TRUE	FALSE
Metformin	FTL_pro	FALSE	TRUE	FALSE
Metformin	3141	FALSE	TRUE	FALSE
Metformin	PC.aa.C34.2	FALSE	TRUE	FALSE
Metformin	PFDN5	FALSE	TRUE	FALSE
Metformin	MGS:igc0393	FALSE	TRUE	FALSE
Metformin	ICAM1	FALSE	TRUE	TRUE
Metformin	SSTR3_HPA042435_pro	FALSE	TRUE	TRUE
Metformin	Magnesium.mg	FALSE	TRUE	FALSE
Metformin	DSCAML1_pro	FALSE	TRUE	FALSE
Metformin	ENG	FALSE	TRUE	FALSE
Metformin	569	FALSE	TRUE	TRUE
Metformin	SAFB2	FALSE	TRUE	FALSE
Metformin	PC.aa.C40.2	FALSE	TRUE	FALSE
Metformin	Lactose.m.g	FALSE	TRUE	FALSE
Metformin	FAM111B_HPA038636_pro	FALSE	TRUE	FALSE
Metformin	SIX3_HPA069727_pro	FALSE	TRUE	FALSE
Metformin	MAGEL2_HPA066645_pro	FALSE	TRUE	FALSE
Metformin	PC.ae.C30.0	FALSE	TRUE	TRUE
Metformin	33830	FALSE	TRUE	FALSE
Metformin	TAF2	FALSE	TRUE	FALSE
Metformin	41754	FALSE	TRUE	TRUE
Metformin	MGS:igc0655	FALSE	TRUE	TRUE
Metformin	TCF7L2	FALSE	TRUE	TRUE
Metformin	AP2A2	FALSE	TRUE	FALSE
Metformin	1125	FALSE	TRUE	FALSE
Metformin	TTC3	FALSE	TRUE	FALSE
Metformin	PC.ae.C42.4	FALSE	TRUE	FALSE
Metformin	UPK3BL	FALSE	TRUE	FALSE
Metformin	MGS:igc1492	FALSE	TRUE	TRUE
Metformin	ERN1	FALSE	TRUE	FALSE
Metformin	18394	FALSE	TRUE	TRUE
Metformin	IRX2_pro	FALSE	TRUE	TRUE
Metformin	SMC5	FALSE	TRUE	FALSE
Metformin	MYADM	FALSE	TRUE	FALSE
Metformin	CCDC151_HPA044184_pro	FALSE	TRUE	TRUE
Metformin	Cholestrl.mg	FALSE	TRUE	FALSE
Metformin	NUCB2	FALSE	TRUE	FALSE
Metformin	Tot.Sug.m.g	FALSE	TRUE	FALSE
Metformin	Clins	FALSE	TRUE	TRUE
Metformin	32980	FALSE	TRUE	FALSE
Metformin	PC.aa.C34.1	FALSE	TRUE	FALSE
Metformin	32795	FALSE	TRUE	FALSE
Metformin	2137	FALSE	TRUE	FALSE
Metformin	MGS:igc0612	FALSE	TRUE	FALSE
Metformin	ZBTB25_HPA054699_pro	FALSE	TRUE	FALSE
Metformin	TRIM8	FALSE	TRUE	FALSE
Metformin	1558	FALSE	TRUE	FALSE
Metformin	JUP	FALSE	TRUE	FALSE
Metformin	coef_MIDNIGHT.vm_hpf_mean	FALSE	TRUE	FALSE
Metformin	MID1IP1	FALSE	TRUE	FALSE
Metformin	GSTM2	FALSE	TRUE	FALSE
Metformin	INTS5	FALSE	TRUE	FALSE
Metformin	32393	FALSE	TRUE	TRUE
Metformin	32839	FALSE	TRUE	TRUE
Metformin	SLX1B-SULT1A4	FALSE	TRUE	FALSE
Metformin	ZNF384	FALSE	TRUE	FALSE
Metformin	SHISA5	FALSE	TRUE	FALSE
Metformin	UBB	FALSE	TRUE	TRUE
Metformin	32587	FALSE	TRUE	TRUE
Metformin	37097	FALSE	TRUE	FALSE
Metformin	CAPRIN2	FALSE	TRUE	FALSE
Metformin	fasting.Cpep	FALSE	TRUE	FALSE
Metformin	RASA4	FALSE	TRUE	TRUE
Metformin	SMG5	FALSE	TRUE	FALSE
Metformin	CC2D1B	FALSE	TRUE	FALSE
Metformin	CARS2	FALSE	TRUE	FALSE
Metformin	HLA-C	FALSE	TRUE	FALSE
Metformin	LPIN2	FALSE	TRUE	FALSE
Metformin	POLR2J3	FALSE	TRUE	FALSE
Metformin	PRRG4	FALSE	TRUE	FALSE
Metformin	KLF9	FALSE	TRUE	FALSE
Metformin	513	FALSE	TRUE	FALSE
Metformin	C6..C4.1.DC.	FALSE	TRUE	FALSE
Metformin	PDCD4	FALSE	TRUE	FALSE
Metformin	SACM1L	FALSE	TRUE	FALSE
Metformin	37740	FALSE	TRUE	FALSE
Metformin	SLC16A7	FALSE	TRUE	FALSE
Metformin	Vit.B6.mg	FALSE	TRUE	FALSE
Metformin	CPT1A	FALSE	TRUE	TRUE
Metformin	15506	FALSE	TRUE	FALSE
Metformin	36103	FALSE	TRUE	FALSE
Metformin	32635	FALSE	TRUE	FALSE
Metformin	HEXA	FALSE	TRUE	FALSE
Metformin	PC.ae.C32.1	FALSE	TRUE	TRUE
Metformin	1649	FALSE	TRUE	FALSE
Metformin	DGKZ	FALSE	TRUE	FALSE
Metformin	ITPR3	FALSE	TRUE	FALSE
Metformin	PID1	FALSE	TRUE	FALSE
Metformin	12261	FALSE	TRUE	FALSE
Metformin	HSPA1A	FALSE	TRUE	FALSE
Metformin	C8	FALSE	TRUE	TRUE
Metformin	DHRS13	FALSE	TRUE	FALSE
Metformin	Glucagon_conc_60min_pg_ml	FALSE	TRUE	FALSE
Metformin	PC.aa.C36.2	FALSE	TRUE	FALSE
Metformin	B4GALT5	FALSE	TRUE	FALSE
Metformin	GAS7	FALSE	TRUE	FALSE
Metformin	RAB11FIP1	FALSE	TRUE	FALSE
Metformin	PHACTR4	FALSE	TRUE	FALSE
Metformin	PC.ae.C40.2	FALSE	TRUE	FALSE
Metformin	DOC2A_pro	FALSE	TRUE	FALSE
Metformin	USP20	FALSE	TRUE	FALSE
Metformin	RHOQ	FALSE	TRUE	FALSE
Metformin	ASCC2	FALSE	TRUE	FALSE
Metformin	Folate.ug	FALSE	TRUE	FALSE
Metformin	APBA2	FALSE	TRUE	FALSE
Metformin	GPCPD1	FALSE	TRUE	FALSE
Metformin	PARVB	FALSE	TRUE	FALSE
Metformin	Pro	FALSE	TRUE	TRUE
Metformin	TCL1A	FALSE	TRUE	FALSE
Metformin	EXOC1	FALSE	TRUE	FALSE
Metformin	DHRS9	FALSE	TRUE	FALSE
Metformin	32999	FALSE	TRUE	FALSE
Metformin	ERLIN1	FALSE	TRUE	FALSE
Metformin	CD40LG_HPA001371_pro	FALSE	TRUE	TRUE
Metformin	C10orf105	FALSE	TRUE	FALSE
Metformin	KDM5B	FALSE	TRUE	FALSE
Metformin	MGS:igc0641	FALSE	TRUE	TRUE
Metformin	ABCA7	FALSE	TRUE	FALSE
Metformin	Energy.kcal.kcal	FALSE	TRUE	FALSE
Metformin	CRIPAK	FALSE	TRUE	FALSE
Metformin	ATP6V0C	FALSE	TRUE	FALSE
Metformin	VPS8	FALSE	TRUE	FALSE
Metformin	CHORDC1	FALSE	TRUE	FALSE
Metformin	MTHFR	FALSE	TRUE	FALSE
Metformin	MDGA1	FALSE	TRUE	FALSE
Metformin	SREBF1	FALSE	TRUE	FALSE
Metformin	32787	FALSE	TRUE	FALSE
Metformin	Tot.N2.g	FALSE	TRUE	FALSE
Metformin	C0	FALSE	TRUE	TRUE
Metformin	DGCR8	FALSE	TRUE	FALSE
Metformin	coef_MIDNIGHT.vm_hpf_0_48	FALSE	TRUE	FALSE
Metformin	WLS	FALSE	TRUE	FALSE
Metformin	PBXIP1	FALSE	TRUE	FALSE
Metformin	ROCK2	FALSE	TRUE	FALSE
Metformin	fasting.Glucose	FALSE	TRUE	FALSE
Metformin	MAP3K4	FALSE	TRUE	FALSE
Metformin	coef_MORNING.vm_hpf_0_48	FALSE	TRUE	FALSE
Metformin	coef_MIDNIGHT.vm_hpf_389_9999	FALSE	TRUE	FALSE
Metformin	iaat	FALSE	TRUE	FALSE
Metformin	1769	FALSE	TRUE	FALSE
Metformin	IER5	FALSE	TRUE	FALSE
Metformin	POLR2J2	FALSE	TRUE	FALSE
Metformin	ADGRE5	FALSE	TRUE	FALSE
Metformin	ZNF76	FALSE	TRUE	FALSE
Metformin	1121	FALSE	TRUE	TRUE
Metformin	32759	FALSE	TRUE	TRUE
Metformin	Transfats.g	FALSE	TRUE	FALSE
Metformin	33072	FALSE	TRUE	FALSE
Metformin	542	FALSE	TRUE	FALSE
Metformin	ANK1_pro	FALSE	TRUE	FALSE
Metformin	CDC123_HPA057540_pro	FALSE	TRUE	FALSE
Metformin	PSMA7	FALSE	TRUE	FALSE
Metformin	Arg	FALSE	TRUE	TRUE
Metformin	FADS2	FALSE	TRUE	FALSE
Metformin	1898	FALSE	TRUE	TRUE
Metformin	NMES.g	FALSE	TRUE	FALSE
Metformin	32489	FALSE	TRUE	FALSE
Metformin	HCAR3	FALSE	TRUE	FALSE
Metformin	35127	FALSE	TRUE	FALSE
Metformin	43264	FALSE	TRUE	FALSE
Metformin	STX11	FALSE	TRUE	FALSE
Metformin	39517	FALSE	TRUE	TRUE
Metformin	33516	FALSE	TRUE	FALSE
Metformin	Calcium.mg	FALSE	TRUE	FALSE
Metformin	HSPBAP1	FALSE	TRUE	FALSE
Metformin	SH3D19	FALSE	TRUE	FALSE
Metformin	ANAPC1	FALSE	TRUE	FALSE
Metformin	HCAR2	FALSE	TRUE	FALSE
Metformin	HVCN1	FALSE	TRUE	FALSE
Metformin	ZNF683	FALSE	TRUE	FALSE
Metformin	PNLIP_HPA062494_pro	FALSE	TRUE	FALSE
Metformin	MCEMP1	FALSE	TRUE	FALSE
Metformin	PC.aa.C38.3	FALSE	TRUE	FALSE
Metformin	GMPR	FALSE	TRUE	FALSE
Metformin	ADAMTSL4-AS1	FALSE	TRUE	FALSE
Metformin	32616	FALSE	TRUE	TRUE
Metformin	TINAG_HPA035427_pro	FALSE	TRUE	FALSE
Metformin	ADAM17	FALSE	TRUE	FALSE
Metformin	RASA4B	FALSE	TRUE	TRUE
Metformin	34425	FALSE	TRUE	FALSE
Metformin	Copper.mg	FALSE	TRUE	FALSE
Metformin	MonoUfats.g	FALSE	TRUE	FALSE
Metformin	SLC38A2	FALSE	TRUE	FALSE
Metformin	COX5B	FALSE	TRUE	FALSE
Metformin	PRKD2	FALSE	TRUE	FALSE
Metformin	APOBEC3B	FALSE	TRUE	FALSE
Metformin	LLGL1	FALSE	TRUE	FALSE
Metformin	NEK2_pro	FALSE	TRUE	FALSE
Metformin	33935	FALSE	TRUE	FALSE
Metformin	lysoPC.a.C18.2	FALSE	TRUE	FALSE
Metformin	POLDIP3_HPA018411_pro	FALSE	TRUE	FALSE
Metformin	HSPA1B	FALSE	TRUE	FALSE
Metformin	basal.glu	FALSE	TRUE	FALSE
Metformin	SIPA1L2	FALSE	TRUE	FALSE
Metformin	MPO	FALSE	TRUE	FALSE
Metformin	TTC22_pro	FALSE	TRUE	FALSE
Metformin	IFITM1	FALSE	TRUE	FALSE
Metformin	NCOA5	FALSE	TRUE	FALSE
Metformin	UBC	FALSE	TRUE	FALSE
Metformin	NUDT5	FALSE	TRUE	FALSE
Metformin	32623	FALSE	TRUE	FALSE
Metformin	36098	FALSE	TRUE	FALSE
Metformin	36079	FALSE	TRUE	TRUE
Metformin	LNPEP_pro	FALSE	TRUE	FALSE
Metformin	VASH1	FALSE	TRUE	FALSE
Metformin	35193	FALSE	TRUE	FALSE
Metformin	36776	FALSE	TRUE	FALSE
Metformin	Biotin.ug	FALSE	TRUE	FALSE
Metformin	MS4A14	FALSE	TRUE	FALSE
Metformin	53	FALSE	TRUE	FALSE
Metformin	TESC	FALSE	TRUE	FALSE
Metformin	SETD5_pro	FALSE	TRUE	FALSE
Metformin	ZFAND5	FALSE	TRUE	FALSE
Metformin	PC.ae.C42.0	FALSE	TRUE	FALSE
Metformin	ENO2	FALSE	TRUE	FALSE
Metformin	1336	FALSE	TRUE	FALSE
Metformin	GPBAR1	FALSE	TRUE	FALSE
Metformin	DOPEY2	FALSE	TRUE	FALSE
Metformin	PC.aa.C40.3	FALSE	TRUE	FALSE
Metformin	C22orf24_pro	FALSE	TRUE	TRUE
Metformin	PSMD1	FALSE	TRUE	FALSE
Metformin	MGS:igc0985	FALSE	TRUE	TRUE
Metformin	Tyr	FALSE	TRUE	TRUE
Metformin	PC.ae.C44.5	FALSE	TRUE	FALSE
Metformin	CCDC85C	FALSE	TRUE	FALSE
Metformin	40135	FALSE	TRUE	TRUE
Metformin	AEBP1	FALSE	TRUE	FALSE
Metformin	CPPED1	FALSE	TRUE	FALSE
Metformin	CNP	FALSE	TRUE	FALSE
Metformin	45413	FALSE	TRUE	FALSE
Metformin	PDK4	FALSE	TRUE	FALSE
Metformin	CXCL8	FALSE	TRUE	TRUE
Metformin	PC.aa.C38.5	FALSE	TRUE	FALSE
Metformin	active_glp1_conc_0min	FALSE	TRUE	TRUE
Metformin	PLAGL2	FALSE	TRUE	FALSE
Metformin	EGLN1	FALSE	TRUE	FALSE
Metformin	PPIF	FALSE	TRUE	FALSE
Metformin	MBD2	FALSE	TRUE	FALSE
Metformin	fasting.UCpep	FALSE	TRUE	TRUE
Metformin	CEP19	FALSE	TRUE	TRUE
Metformin	TMTC1	FALSE	TRUE	FALSE
Metformin	DMXL2_HPA039375_pro	FALSE	TRUE	FALSE
Metformin	SLC7A6OS	FALSE	TRUE	FALSE
Metformin	DCAF15	FALSE	TRUE	FALSE
Metformin	Glucose.g	FALSE	TRUE	FALSE
Metformin	His	FALSE	TRUE	FALSE
Metformin	JAZF1_HPA066967_pro	FALSE	TRUE	FALSE
Metformin	NDST1	FALSE	TRUE	FALSE
Metformin	PC.ae.C44.4	FALSE	TRUE	FALSE
Metformin	38772	FALSE	TRUE	FALSE
Metformin	F11R	FALSE	TRUE	FALSE
Metformin	DLST	FALSE	TRUE	FALSE
Metformin	ZNF800	FALSE	TRUE	FALSE
Metformin	PFKFB3	FALSE	TRUE	FALSE
Metformin	GSTM1	FALSE	TRUE	FALSE
Metformin	32497	FALSE	TRUE	TRUE
Metformin	HADHB	FALSE	TRUE	FALSE
Bendroflumethiazide	PCBP2	FALSE	TRUE	FALSE
Bendroflumethiazide	FBXO7	FALSE	TRUE	FALSE
Bendroflumethiazide	TCF25	FALSE	TRUE	FALSE
Bendroflumethiazide	PFR1	FALSE	TRUE	FALSE
Bendroflumethiazide	TNNT1_pro	FALSE	TRUE	FALSE
Bendroflumethiazide	SELE_HPA006225_pro	FALSE	TRUE	FALSE
Bendroflumethiazide	37740	FALSE	TRUE	FALSE
Bendroflumethiazide	33936	FALSE	TRUE	FALSE
Bendroflumethiazide	fasting.Creatinine	FALSE	TRUE	FALSE
Bendroflumethiazide	YWHAH	FALSE	TRUE	FALSE
Bendroflumethiazide	GPAT4	FALSE	TRUE	FALSE
Bendroflumethiazide	MPO_DY3174_pro	FALSE	TRUE	FALSE
Bendroflumethiazide	ERAP2_HPA064360_pro	FALSE	TRUE	FALSE
Bendroflumethiazide	Vit.B6.mg	FALSE	TRUE	FALSE
Bendroflumethiazide	SH3BGRL3	FALSE	TRUE	FALSE
Bendroflumethiazide	ERO1LB_HPA028085_pro	FALSE	TRUE	FALSE
Bendroflumethiazide	39802	FALSE	TRUE	FALSE
Bendroflumethiazide	labs.creatinine	FALSE	TRUE	FALSE
Bendroflumethiazide	Starch.m.g	FALSE	TRUE	FALSE
Bendroflumethiazide	TPM4	FALSE	TRUE	FALSE
Bendroflumethiazide	Fibre..AOAC..g	FALSE	TRUE	FALSE
Bendroflumethiazide	WHR	FALSE	TRUE	FALSE
Bendroflumethiazide	fasting.Chol	FALSE	TRUE	FALSE
Bendroflumethiazide	DNAJC17_HPA040914_pro	FALSE	TRUE	FALSE
Bendroflumethiazide	RASA4B	FALSE	TRUE	FALSE
Bendroflumethiazide	BSA	FALSE	TRUE	FALSE
Bendroflumethiazide	Pantothen.mg	FALSE	TRUE	FALSE
Bendroflumethiazide	asat	FALSE	TRUE	FALSE
Bendroflumethiazide	C8	FALSE	TRUE	TRUE
Bendroflumethiazide	ERO1LB_HPA062100_pro	FALSE	TRUE	TRUE
Bendroflumethiazide	MRNIP	FALSE	TRUE	FALSE
Bendroflumethiazide	DNAJB2	FALSE	TRUE	FALSE
Bendroflumethiazide	basal.glu	FALSE	TRUE	FALSE
Bendroflumethiazide	Sucrose.m.g	FALSE	TRUE	FALSE
Bendroflumethiazide	mmtt.120.Glucose	FALSE	TRUE	FALSE
Bendroflumethiazide	FYTTD1_HPA054474_pro	FALSE	TRUE	FALSE
Bendroflumethiazide	TUBB4B	FALSE	TRUE	FALSE
Bendroflumethiazide	CAST	FALSE	TRUE	FALSE
Bendroflumethiazide	39592	FALSE	TRUE	FALSE
Bendroflumethiazide	NGRN	FALSE	TRUE	FALSE
Bendroflumethiazide	KIAA0368	FALSE	TRUE	FALSE
Bendroflumethiazide	CLN6	FALSE	TRUE	FALSE
Bendroflumethiazide	32619	FALSE	TRUE	TRUE
Bendroflumethiazide	Protein.g	FALSE	TRUE	FALSE
Bendroflumethiazide	IL18RAP	FALSE	TRUE	FALSE
Bendroflumethiazide	NAPSB	FALSE	TRUE	FALSE
Bendroflumethiazide	PolyUfats.g	FALSE	TRUE	FALSE
Bendroflumethiazide	Magnesium.mg	FALSE	TRUE	FALSE
Bendroflumethiazide	569	FALSE	TRUE	FALSE
Bendroflumethiazide	ANG_pro	FALSE	TRUE	FALSE
Bendroflumethiazide	ITM2A	FALSE	TRUE	FALSE
Bendroflumethiazide	LNPEP_pro	FALSE	TRUE	FALSE
Bendroflumethiazide	Lactose.m.g	FALSE	TRUE	FALSE
Bendroflumethiazide	CXCR1_HPA031993_pro	FALSE	TRUE	FALSE
Bendroflumethiazide	2002-09-01	FALSE	TRUE	FALSE
Bendroflumethiazide	MAGEL2_HPA066645_pro	FALSE	TRUE	FALSE
Bendroflumethiazide	PC.ae.C30.0	FALSE	TRUE	FALSE
Bendroflumethiazide	L3MBTL3_HPA023166_pro	FALSE	TRUE	FALSE
Bendroflumethiazide	LARP6_HPA018292_pro	FALSE	TRUE	FALSE
Bendroflumethiazide	32999	FALSE	TRUE	FALSE
Bendroflumethiazide	fasting.UCreatinine	FALSE	TRUE	FALSE
Bendroflumethiazide	Potassium.mg	FALSE	TRUE	FALSE
Bendroflumethiazide	fasting.LDL	FALSE	TRUE	FALSE
Bendroflumethiazide	general.subject_weight	FALSE	TRUE	FALSE
Bendroflumethiazide	53	FALSE	TRUE	TRUE
Bendroflumethiazide	18394	FALSE	TRUE	FALSE
Bendroflumethiazide	PDZD8	FALSE	TRUE	FALSE
Bendroflumethiazide	C18	FALSE	TRUE	FALSE
Bendroflumethiazide	fasting.UCPCR	FALSE	TRUE	FALSE
Bendroflumethiazide	41243	FALSE	TRUE	TRUE
Bendroflumethiazide	labs.sodium	FALSE	TRUE	FALSE
Bendroflumethiazide	CCDC151_HPA044184_pro	FALSE	TRUE	FALSE
Bendroflumethiazide	ADD1_HPA035873_pro	FALSE	TRUE	FALSE
Bendroflumethiazide	ENO2	FALSE	TRUE	FALSE
Bendroflumethiazide	BAIAP3_HPA064689_pro	FALSE	TRUE	FALSE
Bendroflumethiazide	36515	FALSE	TRUE	FALSE
Bendroflumethiazide	32425	FALSE	TRUE	TRUE
Bendroflumethiazide	panc.fat	FALSE	TRUE	FALSE
Bendroflumethiazide	39270	FALSE	TRUE	TRUE
Bendroflumethiazide	TXLNB_pro	FALSE	TRUE	FALSE
Bendroflumethiazide	TRIM27	FALSE	TRUE	FALSE
Bendroflumethiazide	MDGA1	FALSE	TRUE	FALSE
Bendroflumethiazide	34529	FALSE	TRUE	FALSE
Bendroflumethiazide	PC.aa.C40.3	FALSE	TRUE	FALSE
Bendroflumethiazide	UBA52	FALSE	TRUE	TRUE
Bendroflumethiazide	KLK4_pro	FALSE	TRUE	FALSE
Bendroflumethiazide	38768	FALSE	TRUE	FALSE
Bendroflumethiazide	43258	FALSE	TRUE	FALSE
Bendroflumethiazide	PATJ	FALSE	TRUE	FALSE
Bendroflumethiazide	EFHC1_HPA035307_pro	FALSE	TRUE	FALSE
Bendroflumethiazide	PPP1R18	FALSE	TRUE	FALSE
Bendroflumethiazide	IGFBP4_HPA042512_pro	FALSE	TRUE	FALSE
Bendroflumethiazide	PDCD6IP_HPA051110_pro	FALSE	TRUE	FALSE
Bendroflumethiazide	SIAH2	FALSE	TRUE	FALSE
Bendroflumethiazide	IGFBP1_HPA046972_pro	FALSE	TRUE	TRUE
Bendroflumethiazide	fasting.HDL	FALSE	TRUE	FALSE
Bendroflumethiazide	CELSR3_HPA062866_pro	FALSE	TRUE	FALSE
Bendroflumethiazide	IGFALS_HPA040948_pro	FALSE	TRUE	FALSE
Bendroflumethiazide	iaat	FALSE	TRUE	FALSE
Bendroflumethiazide	GPR148_HPA031413_pro	FALSE	TRUE	FALSE
Bendroflumethiazide	KCNN4	FALSE	TRUE	FALSE
Bendroflumethiazide	37202	FALSE	TRUE	TRUE
Bendroflumethiazide	TMEM196_pro	FALSE	TRUE	FALSE
Bendroflumethiazide	TUBA1B	FALSE	TRUE	FALSE
Bendroflumethiazide	fasting.UCpep	FALSE	TRUE	TRUE
Bendroflumethiazide	33968	FALSE	TRUE	FALSE
Bendroflumethiazide	59	FALSE	TRUE	FALSE
Bendroflumethiazide	liver.fat	FALSE	TRUE	TRUE
Bendroflumethiazide	37097	FALSE	TRUE	FALSE
Bendroflumethiazide	IL18R1	FALSE	TRUE	FALSE
Bendroflumethiazide	LIMK1	FALSE	TRUE	FALSE
Bendroflumethiazide	33380	FALSE	TRUE	TRUE
Bendroflumethiazide	RASA4	FALSE	TRUE	FALSE
Bendroflumethiazide	UBE2Z	FALSE	TRUE	FALSE
Bendroflumethiazide	X2.h.OGIS	FALSE	TRUE	FALSE
Bendroflumethiazide	CCND1	FALSE	TRUE	FALSE
Bendroflumethiazide	PRRG4	FALSE	TRUE	FALSE
Bendroflumethiazide	liver.iron	FALSE	TRUE	FALSE
Bendroflumethiazide	PC.aa.C42.6	FALSE	TRUE	FALSE
Bendroflumethiazide	CD14_HPA002127_pro	FALSE	TRUE	FALSE
Bendroflumethiazide	C6..C4.1.DC.	FALSE	TRUE	FALSE
Bendroflumethiazide	TRAM2	FALSE	TRUE	FALSE
Bendroflumethiazide	NID2_HPA039313_pro	FALSE	TRUE	FALSE
Losartan	Riboflav.mg	FALSE	TRUE	FALSE
Losartan	PFR1	FALSE	TRUE	FALSE
Losartan	coef_MORNING.vm_hpf_48_154	FALSE	TRUE	FALSE
Losartan	MAPKAPK2	FALSE	TRUE	FALSE
Losartan	diurnal_rmse.vm_hpf_0_48	FALSE	TRUE	FALSE
Losartan	Matsuda	FALSE	TRUE	FALSE
Losartan	35160	FALSE	TRUE	TRUE
Losartan	Energy intake	FALSE	TRUE	TRUE
Losartan	WHR	FALSE	TRUE	FALSE
Losartan	NCALD	FALSE	TRUE	FALSE
Losartan	fasting.Chol	FALSE	TRUE	TRUE
Losartan	BSA	FALSE	TRUE	TRUE
Losartan	basal.ins	FALSE	TRUE	TRUE
Losartan	BP_d_mean	FALSE	TRUE	TRUE
Losartan	FHIT	FALSE	TRUE	FALSE
Losartan	PC.ae.C36.5	FALSE	TRUE	FALSE
Losartan	asat	FALSE	TRUE	FALSE
Losartan	Phosphor..mg	FALSE	TRUE	FALSE
Losartan	NEK2_pro	FALSE	TRUE	FALSE
Losartan	Glucagon_conc_60min_pg_ml	FALSE	TRUE	TRUE
Losartan	PLEK	FALSE	TRUE	FALSE
Losartan	FUT7	FALSE	TRUE	FALSE
Losartan	DDX49_pro	FALSE	TRUE	FALSE
Losartan	SUPV3L1_pro	FALSE	TRUE	FALSE
Losartan	Maltose.m.g	FALSE	TRUE	FALSE
Losartan	SPIDR	FALSE	TRUE	FALSE
Losartan	Niacin.mg	FALSE	TRUE	FALSE
Losartan	basal.isr	FALSE	TRUE	FALSE
Losartan	PRF1	FALSE	TRUE	FALSE
Losartan	EHD1	FALSE	TRUE	FALSE
Losartan	43343	FALSE	TRUE	FALSE
Losartan	42582	FALSE	TRUE	FALSE
Losartan	33830	FALSE	TRUE	TRUE
Losartan	LOC554223	FALSE	TRUE	FALSE
Losartan	AP3B1	FALSE	TRUE	FALSE
Losartan	general.subject_waist	FALSE	TRUE	FALSE
Losartan	TPCN2	FALSE	TRUE	FALSE
Losartan	fasting.LDL	FALSE	TRUE	TRUE
Losartan	general.subject_weight	FALSE	TRUE	FALSE
Losartan	IGF1_HPA052648_pro	FALSE	TRUE	FALSE
Losartan	bmi	FALSE	TRUE	TRUE
Losartan	fasting.Insulin	FALSE	TRUE	TRUE
Losartan	coef_MORNING.vm_hpf_mean	FALSE	TRUE	FALSE
Losartan	CCDC151_HPA044184_pro	FALSE	TRUE	FALSE
Losartan	37539	FALSE	TRUE	FALSE
Losartan	MDGA1	FALSE	TRUE	FALSE
Losartan	TPCN1	FALSE	TRUE	FALSE
Losartan	Clins	FALSE	TRUE	TRUE
Losartan	Trypt.60.mg	FALSE	TRUE	FALSE
Losartan	32795	FALSE	TRUE	FALSE
Losartan	40135	FALSE	TRUE	FALSE
Losartan	SETBP1	FALSE	TRUE	FALSE
Losartan	fasting.TG	FALSE	TRUE	FALSE
Losartan	labs.egfr	FALSE	TRUE	FALSE
Losartan	TPST2	FALSE	TRUE	FALSE
Losartan	fasting.HDL	FALSE	TRUE	FALSE
Losartan	IGFALS_HPA040948_pro	FALSE	TRUE	FALSE
Losartan	1769	FALSE	TRUE	FALSE
Losartan	542	FALSE	TRUE	FALSE
Losartan	PC.aa.C38.4	FALSE	TRUE	FALSE
Losartan	33415	FALSE	TRUE	FALSE
Losartan	coef_MORNING.vm_hpf_154_389	FALSE	TRUE	FALSE
Losartan	1302	FALSE	TRUE	FALSE
Losartan	ERAP2_HPA034499_pro	FALSE	TRUE	FALSE
Losartan	GALNT10	FALSE	TRUE	FALSE
Losartan	fasting.Cpep	FALSE	TRUE	FALSE
Losartan	PC.aa.C36.4	FALSE	TRUE	FALSE
Losartan	NMES.g	FALSE	TRUE	FALSE
Losartan	PC.ae.C38.4	FALSE	TRUE	TRUE
Losartan	ARMCX3	FALSE	TRUE	FALSE
Losartan	Clinsb	FALSE	TRUE	FALSE
Amlodipine	PC.ae.C42.5	FALSE	TRUE	FALSE
Amlodipine	NDUFA1	FALSE	TRUE	FALSE
Amlodipine	CELSR1	FALSE	TRUE	FALSE
Amlodipine	TFIP11	FALSE	TRUE	FALSE
Amlodipine	2011-09-01	FALSE	TRUE	FALSE
Amlodipine	ECE1	FALSE	TRUE	FALSE
Amlodipine	KAT2B	FALSE	TRUE	FALSE
Amlodipine	TCEANC2_pro	FALSE	TRUE	FALSE
Amlodipine	NFKBIA	FALSE	TRUE	FALSE
Amlodipine	TSPAN2	FALSE	TRUE	TRUE
Amlodipine	PPM1F	FALSE	TRUE	FALSE
Amlodipine	CORO7	FALSE	TRUE	FALSE
Amlodipine	WHR	FALSE	TRUE	TRUE
Amlodipine	31787	FALSE	TRUE	FALSE
Amlodipine	PSMB4	FALSE	TRUE	FALSE
Amlodipine	RN7SK	FALSE	TRUE	FALSE
Amlodipine	PPP1R15A	FALSE	TRUE	FALSE
Amlodipine	ZC3H7A	FALSE	TRUE	FALSE
Amlodipine	COX7C	FALSE	TRUE	FALSE
Amlodipine	Fat.g	FALSE	TRUE	FALSE
Amlodipine	Trp	FALSE	TRUE	TRUE
Amlodipine	UBXN2B	FALSE	TRUE	FALSE
Amlodipine	33973	FALSE	TRUE	FALSE
Amlodipine	KIAA0319L	FALSE	TRUE	FALSE
Amlodipine	FYTTD1_HPA054474_pro	FALSE	TRUE	TRUE
Amlodipine	STXBP5	FALSE	TRUE	FALSE
Amlodipine	MTX1	FALSE	TRUE	FALSE
Amlodipine	ARFGAP2	FALSE	TRUE	FALSE
Amlodipine	32492	FALSE	TRUE	FALSE
Amlodipine	SPIDR	FALSE	TRUE	FALSE
Amlodipine	1552	FALSE	TRUE	FALSE
Amlodipine	mean.ins	FALSE	TRUE	FALSE
Amlodipine	EFCAB5_HPA028608_pro	FALSE	TRUE	FALSE
Amlodipine	BP_s_mean	FALSE	TRUE	FALSE
Amlodipine	TMEM164	FALSE	TRUE	FALSE
Amlodipine	SNX30	FALSE	TRUE	FALSE
Amlodipine	RN7SL2	FALSE	TRUE	FALSE
Amlodipine	PC.aa.C42.1	FALSE	TRUE	FALSE
Amlodipine	PPP1R12B	FALSE	TRUE	FALSE
Amlodipine	32620	FALSE	TRUE	FALSE
Amlodipine	PIGB	FALSE	TRUE	FALSE
Amlodipine	PCNX2	FALSE	TRUE	FALSE
Amlodipine	B4GALT1	FALSE	TRUE	FALSE
Amlodipine	S100A10	FALSE	TRUE	FALSE
Amlodipine	NASP	FALSE	TRUE	FALSE
Amlodipine	FEM1A	FALSE	TRUE	FALSE
Amlodipine	fasting.UCreatinine	FALSE	TRUE	TRUE
Amlodipine	general.subject_weight	FALSE	TRUE	FALSE
Amlodipine	mmtt.120.Cpep	FALSE	TRUE	FALSE
Amlodipine	ATP6V0A2	FALSE	TRUE	FALSE
Amlodipine	fasting.UCPCR	FALSE	TRUE	TRUE
Amlodipine	FUCA1	FALSE	TRUE	FALSE
Amlodipine	EMP3	FALSE	TRUE	FALSE
Amlodipine	SEC11A	FALSE	TRUE	FALSE
Amlodipine	32846	FALSE	TRUE	FALSE
Amlodipine	IQGAP2	FALSE	TRUE	FALSE
Amlodipine	NID1	FALSE	TRUE	FALSE
Amlodipine	ANKMY1_HPA048869_pro	FALSE	TRUE	FALSE
Amlodipine	Thr	FALSE	TRUE	FALSE
Amlodipine	38768	FALSE	TRUE	FALSE
Amlodipine	MAPRE2	FALSE	TRUE	FALSE
Amlodipine	labs.potassium	FALSE	TRUE	FALSE
Amlodipine	PC.aa.C36.3	FALSE	TRUE	TRUE
Amlodipine	PABPC4	FALSE	TRUE	FALSE
Amlodipine	HAVCR2	FALSE	TRUE	FALSE
Amlodipine	C19orf35	FALSE	TRUE	FALSE
Amlodipine	MINDY1	FALSE	TRUE	FALSE
Amlodipine	NOL9_HPA054986_pro	FALSE	TRUE	FALSE
Amlodipine	33442	FALSE	TRUE	FALSE
Amlodipine	CCR1_pro	FALSE	TRUE	FALSE
Amlodipine	fasting.GAD	FALSE	TRUE	FALSE
Amlodipine	REV1	FALSE	TRUE	FALSE
Amlodipine	ANXA1	FALSE	TRUE	TRUE
Amlodipine	UNC13A_pro	FALSE	TRUE	FALSE
Amlodipine	hsCRP	FALSE	TRUE	TRUE
Amlodipine	PPIG	FALSE	TRUE	FALSE
Amlodipine	TMEM176A	FALSE	TRUE	FALSE
Amlodipine	TCP11L2	FALSE	TRUE	TRUE
Amlodipine	VIM	FALSE	TRUE	FALSE
Amlodipine	diurnal_rmse.vm_hpf_48_154	FALSE	TRUE	FALSE
Amlodipine	ATP13A1_HPA031797_pro	FALSE	TRUE	FALSE
Amlodipine	1638	FALSE	TRUE	FALSE
Amlodipine	CBFA2T3	FALSE	TRUE	TRUE
Amlodipine	VCAN-AS1	FALSE	TRUE	FALSE
Amlodipine	LGALS3	FALSE	TRUE	FALSE
Amlodipine	2734	FALSE	TRUE	FALSE
Amlodipine	TIPARP	FALSE	TRUE	TRUE
Amlodipine	PTENP1	FALSE	TRUE	FALSE
Amlodipine	DUOXA2_HPA011085_pro	FALSE	TRUE	FALSE
Amlodipine	MTMR3	FALSE	TRUE	FALSE
Amlodipine	PPT1	FALSE	TRUE	FALSE
Amlodipine	NCAM1	FALSE	TRUE	FALSE
Amlodipine	mmtt.120.Insulin	FALSE	TRUE	TRUE
Amlodipine	MLC1	FALSE	TRUE	FALSE
Amlodipine	CEL_pro	FALSE	TRUE	FALSE
Amlodipine	MIR650	FALSE	TRUE	FALSE
Amlodipine	PAG1	FALSE	TRUE	FALSE
Amlodipine	Stumvoll	FALSE	TRUE	FALSE
Amlodipine	FAM168A	FALSE	TRUE	FALSE
Amlodipine	STXBP6_pro	FALSE	TRUE	FALSE
Amlodipine	SH2D1B	FALSE	TRUE	FALSE
Amlodipine	KCNK16_HPA016567_pro	FALSE	TRUE	TRUE
Amlodipine	KIAA1551	FALSE	TRUE	FALSE
Amlodipine	ZNF385A	FALSE	TRUE	FALSE
Amlodipine	labs.creatinine	FALSE	TRUE	FALSE
Amlodipine	CRCP	FALSE	TRUE	TRUE
Amlodipine	Fibre..AOAC..g	FALSE	TRUE	FALSE
Amlodipine	TMEM43	FALSE	TRUE	FALSE
Amlodipine	HRH2	FALSE	TRUE	FALSE
Amlodipine	UAP1L1	FALSE	TRUE	FALSE
Amlodipine	AP5B1	FALSE	TRUE	FALSE
Amlodipine	PRDX6	FALSE	TRUE	FALSE
Amlodipine	42493	FALSE	TRUE	FALSE
Amlodipine	ALOX5AP	FALSE	TRUE	TRUE
Amlodipine	MKNK1	FALSE	TRUE	FALSE
Amlodipine	MANSC1	FALSE	TRUE	FALSE
Amlodipine	CCND3	FALSE	TRUE	FALSE
Amlodipine	SENP7	FALSE	TRUE	FALSE
Amlodipine	SERTAD2	FALSE	TRUE	FALSE
Amlodipine	RFX1	FALSE	TRUE	FALSE
Amlodipine	ADD1_HPA035874_pro	FALSE	TRUE	FALSE
Amlodipine	PTEN	FALSE	TRUE	FALSE
Amlodipine	3141	FALSE	TRUE	TRUE
Amlodipine	HSD17B4	FALSE	TRUE	FALSE
Amlodipine	SIPA1L1	FALSE	TRUE	FALSE
Amlodipine	PPTC7	FALSE	TRUE	FALSE
Amlodipine	PC.aa.C34.2	FALSE	TRUE	FALSE
Amlodipine	ENG	FALSE	TRUE	FALSE
Amlodipine	1299	FALSE	TRUE	FALSE
Amlodipine	BAIAP3	FALSE	TRUE	FALSE
Amlodipine	NTNG2	FALSE	TRUE	FALSE
Amlodipine	ABCB1	FALSE	TRUE	FALSE
Amlodipine	JMJD1C	FALSE	TRUE	FALSE
Amlodipine	AP1S2	FALSE	TRUE	FALSE
Amlodipine	UPK3BL	FALSE	TRUE	FALSE
Amlodipine	SMARCE1	FALSE	TRUE	FALSE
Amlodipine	MS4A6A	FALSE	TRUE	FALSE
Amlodipine	MYADM	FALSE	TRUE	TRUE
Amlodipine	ARHGEF40	FALSE	TRUE	TRUE
Amlodipine	general.sg	FALSE	TRUE	FALSE
Amlodipine	SPOP	FALSE	TRUE	FALSE
Amlodipine	RRP12	FALSE	TRUE	FALSE
Amlodipine	Tot.Sug.m.g	FALSE	TRUE	FALSE
Amlodipine	PC.ae.C42.3	FALSE	TRUE	FALSE
Amlodipine	Clins	FALSE	TRUE	FALSE
Amlodipine	ESYT2	FALSE	TRUE	FALSE
Amlodipine	MYO5A	FALSE	TRUE	FALSE
Amlodipine	FKBP15	FALSE	TRUE	FALSE
Amlodipine	PFKFB4	FALSE	TRUE	FALSE
Amlodipine	CDS2	FALSE	TRUE	FALSE
Amlodipine	TFEB	FALSE	TRUE	FALSE
Amlodipine	ARAP1_pro	FALSE	TRUE	FALSE
Amlodipine	CPA1_pro	FALSE	TRUE	TRUE
Amlodipine	CRYBG1	FALSE	TRUE	FALSE
Amlodipine	RABGAP1L	FALSE	TRUE	FALSE
Amlodipine	AMER3_HPA045593_pro	FALSE	TRUE	FALSE
Amlodipine	coef_MIDNIGHT.vm_hpf_mean	FALSE	TRUE	TRUE
Amlodipine	HPS3	FALSE	TRUE	FALSE
Amlodipine	ERCC1	FALSE	TRUE	FALSE
Amlodipine	33415	FALSE	TRUE	FALSE
Amlodipine	59	FALSE	TRUE	FALSE
Amlodipine	DSC2	FALSE	TRUE	FALSE
Amlodipine	CPSF7	FALSE	TRUE	FALSE
Amlodipine	LOC284454	FALSE	TRUE	TRUE
Amlodipine	KCNJ6_pro	FALSE	TRUE	FALSE
Amlodipine	IDH2	FALSE	TRUE	FALSE
Amlodipine	POLR2J3	FALSE	TRUE	FALSE
Amlodipine	RN7SL1	FALSE	TRUE	FALSE
Amlodipine	SNX2	FALSE	TRUE	FALSE
Amlodipine	SPG11	FALSE	TRUE	FALSE
Amlodipine	general.subject_hip	FALSE	TRUE	FALSE
Amlodipine	18467	FALSE	TRUE	FALSE
Amlodipine	ZSCAN18	FALSE	TRUE	FALSE
Amlodipine	BID	FALSE	TRUE	FALSE
Amlodipine	HLA-DQB1	FALSE	TRUE	FALSE
Amlodipine	RNASEH2B	FALSE	TRUE	FALSE
Amlodipine	fasting.Creatinine	FALSE	TRUE	TRUE
Amlodipine	SETD3	FALSE	TRUE	FALSE
Amlodipine	48782	FALSE	TRUE	TRUE
Amlodipine	SETD7	FALSE	TRUE	FALSE
Amlodipine	40134	FALSE	TRUE	FALSE
Amlodipine	FADS1_pro	FALSE	TRUE	FALSE
Amlodipine	DNAJC17_HPA040914_pro	FALSE	TRUE	FALSE
Amlodipine	TLR2	FALSE	TRUE	FALSE
Amlodipine	DNAJC17_HPA041187_pro	FALSE	TRUE	FALSE
Amlodipine	BP_d_mean	FALSE	TRUE	FALSE
Amlodipine	IGF1_HPA048946_pro	FALSE	TRUE	TRUE
Amlodipine	CEP120_HPA013885_pro	FALSE	TRUE	FALSE
Amlodipine	THRAP3	FALSE	TRUE	FALSE
Amlodipine	BLOC1S6	FALSE	TRUE	FALSE
Amlodipine	PDLIM2	FALSE	TRUE	FALSE
Amlodipine	12261	FALSE	TRUE	FALSE
Amlodipine	36747	FALSE	TRUE	FALSE
Amlodipine	Glucagon_conc_60min_pg_ml	FALSE	TRUE	FALSE
Amlodipine	PC.aa.C36.2	FALSE	TRUE	FALSE
Amlodipine	XPC	FALSE	TRUE	FALSE
Amlodipine	37629	FALSE	TRUE	FALSE
Amlodipine	GAS7	FALSE	TRUE	FALSE
Amlodipine	RAB11FIP1	FALSE	TRUE	TRUE
Amlodipine	GIMAP7	FALSE	TRUE	FALSE
Amlodipine	GCGR_HPA057075_pro	FALSE	TRUE	TRUE
Amlodipine	ZNF266	FALSE	TRUE	FALSE
Amlodipine	SLC12A7	FALSE	TRUE	FALSE
Amlodipine	31591	FALSE	TRUE	FALSE
Amlodipine	32346	FALSE	TRUE	TRUE
Amlodipine	ASCC2	FALSE	TRUE	FALSE
Amlodipine	SLTM	FALSE	TRUE	FALSE
Amlodipine	JAZF1	FALSE	TRUE	FALSE
Amlodipine	PC.ae.C40.5	FALSE	TRUE	FALSE
Amlodipine	GSE1	FALSE	TRUE	FALSE
Amlodipine	VIM-AS1	FALSE	TRUE	FALSE
Amlodipine	NRBP1	FALSE	TRUE	FALSE
Amlodipine	HDC	FALSE	TRUE	FALSE
Amlodipine	MAP3K1	FALSE	TRUE	FALSE
Amlodipine	GOLGA2	FALSE	TRUE	FALSE
Amlodipine	LEPROT	FALSE	TRUE	FALSE
Amlodipine	LARP7	FALSE	TRUE	FALSE
Amlodipine	PC.aa.C42.0	FALSE	TRUE	FALSE
Amlodipine	NEMF	FALSE	TRUE	FALSE
Amlodipine	SH3GL2_pro	FALSE	TRUE	FALSE
Amlodipine	general.subject_waist	FALSE	TRUE	FALSE
Amlodipine	43400	FALSE	TRUE	TRUE
Amlodipine	MED25	FALSE	TRUE	TRUE
Amlodipine	33972	FALSE	TRUE	FALSE
Amlodipine	SLC31A2	FALSE	TRUE	FALSE
Amlodipine	PGM2	FALSE	TRUE	FALSE
Amlodipine	DENND3	FALSE	TRUE	FALSE
Amlodipine	CLEC10A	FALSE	TRUE	FALSE
Amlodipine	DUSP2	FALSE	TRUE	FALSE
Amlodipine	TAGLN	FALSE	TRUE	FALSE
Amlodipine	ZNF107	FALSE	TRUE	FALSE
Amlodipine	GLTP	FALSE	TRUE	FALSE
Amlodipine	PLXNB2	FALSE	TRUE	FALSE
Amlodipine	TP53I11	FALSE	TRUE	FALSE
Amlodipine	1604	FALSE	TRUE	FALSE
Amlodipine	COMMD6	FALSE	TRUE	FALSE
Amlodipine	ATP2B1	FALSE	TRUE	FALSE
Amlodipine	LRRC4	FALSE	TRUE	FALSE
Amlodipine	HLA-DQB1-AS1	FALSE	TRUE	FALSE
Amlodipine	APOL1	FALSE	TRUE	FALSE
Amlodipine	LINC01270	FALSE	TRUE	FALSE
Amlodipine	ADAM15	FALSE	TRUE	FALSE
Amlodipine	PBXIP1	FALSE	TRUE	TRUE
Amlodipine	CD86	FALSE	TRUE	FALSE
Amlodipine	fasting.Glucose	FALSE	TRUE	FALSE
Amlodipine	SLC30A8_pro	FALSE	TRUE	FALSE
Amlodipine	CCDC114_HPA042524_pro	FALSE	TRUE	TRUE
Amlodipine	coef_MIDNIGHT.vm_hpf_389_9999	FALSE	TRUE	TRUE
Amlodipine	SLC15A4	FALSE	TRUE	FALSE
Amlodipine	IGFALS_HPA040948_pro	FALSE	TRUE	FALSE
Amlodipine	HNRNPD	FALSE	TRUE	FALSE
Amlodipine	IL1R2	FALSE	TRUE	FALSE
Amlodipine	POLR2J2	FALSE	TRUE	FALSE
Amlodipine	ADGRE5	FALSE	TRUE	TRUE
Amlodipine	33833	FALSE	TRUE	FALSE
Amlodipine	Transfats.g	FALSE	TRUE	FALSE
Amlodipine	542	FALSE	TRUE	FALSE
Amlodipine	PC.aa.C38.4	FALSE	TRUE	FALSE
Amlodipine	LGALS2	FALSE	TRUE	FALSE
Amlodipine	PC.ae.C40.6	FALSE	TRUE	TRUE
Amlodipine	SLC7A7	FALSE	TRUE	FALSE
Amlodipine	ARSG	FALSE	TRUE	FALSE
Amlodipine	MAPK14	FALSE	TRUE	FALSE
Amlodipine	Arg	FALSE	TRUE	FALSE
Amlodipine	NBPF26	FALSE	TRUE	FALSE
Amlodipine	IVD	FALSE	TRUE	FALSE
Amlodipine	Gln	FALSE	TRUE	FALSE
Amlodipine	SLA	FALSE	TRUE	TRUE
Amlodipine	TAGLN2	FALSE	TRUE	TRUE
Amlodipine	CDK5R1	FALSE	TRUE	FALSE
Amlodipine	B3GNT8	FALSE	TRUE	FALSE
Amlodipine	Calcium.mg	FALSE	TRUE	FALSE
Amlodipine	19324	FALSE	TRUE	FALSE
Amlodipine	IGSF6	FALSE	TRUE	FALSE
Amlodipine	MAPKAPK2	FALSE	TRUE	TRUE
Amlodipine	SPATA20	FALSE	TRUE	TRUE
Amlodipine	EFHC1_HPA043442_pro	FALSE	TRUE	FALSE
Amlodipine	PNLIP_HPA062494_pro	FALSE	TRUE	FALSE
Amlodipine	AP2A1	FALSE	TRUE	FALSE
Amlodipine	PC.aa.C38.3	FALSE	TRUE	FALSE
Amlodipine	CNTNAP3	FALSE	TRUE	FALSE
Amlodipine	37727	FALSE	TRUE	FALSE
Amlodipine	SLC31A1	FALSE	TRUE	FALSE
Amlodipine	ADAM17	FALSE	TRUE	FALSE
Amlodipine	PC.aa.C38.0	FALSE	TRUE	FALSE
Amlodipine	BSA	FALSE	TRUE	TRUE
Amlodipine	CD44	FALSE	TRUE	FALSE
Amlodipine	CRIP1	FALSE	TRUE	TRUE
Amlodipine	MAN1A1	FALSE	TRUE	TRUE
Amlodipine	32698	FALSE	TRUE	FALSE
Amlodipine	Sucrose.m.g	FALSE	TRUE	FALSE
Amlodipine	MDM4	FALSE	TRUE	FALSE
Amlodipine	LIN7A	FALSE	TRUE	FALSE
Amlodipine	SPG21	FALSE	TRUE	FALSE
Amlodipine	TAGAP	FALSE	TRUE	FALSE
Amlodipine	NUDT5	FALSE	TRUE	FALSE
Amlodipine	SLU7_pro	FALSE	TRUE	FALSE
Amlodipine	HNRNPA2B1	FALSE	TRUE	FALSE
Amlodipine	ZC3H15	FALSE	TRUE	FALSE
Amlodipine	GSR	FALSE	TRUE	FALSE
Amlodipine	1585	FALSE	TRUE	FALSE
Amlodipine	DUSP6	FALSE	TRUE	FALSE
Amlodipine	WDFY2	FALSE	TRUE	FALSE
Amlodipine	TUBA4A	FALSE	TRUE	TRUE
Amlodipine	Biotin.ug	FALSE	TRUE	FALSE
Amlodipine	SLK	FALSE	TRUE	FALSE
Amlodipine	CXCR4	FALSE	TRUE	FALSE
Amlodipine	PFKFB2	FALSE	TRUE	FALSE
Amlodipine	SETD5_pro	FALSE	TRUE	TRUE
Amlodipine	MLX	FALSE	TRUE	FALSE
Amlodipine	1336	FALSE	TRUE	FALSE
Amlodipine	27718	FALSE	TRUE	TRUE
Amlodipine	PC.ae.C44.6	FALSE	TRUE	FALSE
Amlodipine	F3_pro	FALSE	TRUE	FALSE
Amlodipine	PC.ae.C44.5	FALSE	TRUE	FALSE
Amlodipine	Tyr	FALSE	TRUE	TRUE
Amlodipine	C16orf54	FALSE	TRUE	FALSE
Amlodipine	total.isr	FALSE	TRUE	FALSE
Amlodipine	CORO7-PAM16	FALSE	TRUE	FALSE
Amlodipine	F13B_HPA052139_pro	FALSE	TRUE	FALSE
Amlodipine	MYOM2	FALSE	TRUE	FALSE
Amlodipine	32415	FALSE	TRUE	FALSE
Amlodipine	ARID3A	FALSE	TRUE	FALSE
Amlodipine	37432	FALSE	TRUE	FALSE
Amlodipine	CSF2RA	FALSE	TRUE	FALSE
Amlodipine	labs.egfr	FALSE	TRUE	FALSE
Amlodipine	SRC	FALSE	TRUE	FALSE
Amlodipine	SERF2	FALSE	TRUE	FALSE
Amlodipine	RFX2	FALSE	TRUE	TRUE
Amlodipine	fasting.HDL	FALSE	TRUE	FALSE
Amlodipine	CDKN2A_HPA047838_pro	FALSE	TRUE	FALSE
Amlodipine	LOC653653	FALSE	TRUE	FALSE
Amlodipine	32632	FALSE	TRUE	FALSE
Amlodipine	IGFALS_HPA040692_pro	FALSE	TRUE	FALSE
Amlodipine	CSGALNACT1	FALSE	TRUE	FALSE
Amlodipine	44679	FALSE	TRUE	FALSE
Amlodipine	1444	FALSE	TRUE	FALSE
Amlodipine	fasting.UCpep	FALSE	TRUE	FALSE
Amlodipine	PC.aa.C40.1	FALSE	TRUE	FALSE
Amlodipine	32753	FALSE	TRUE	FALSE
Amlodipine	His	FALSE	TRUE	FALSE
Amlodipine	APOL2	FALSE	TRUE	FALSE
Amlodipine	PC.ae.C44.4	FALSE	TRUE	FALSE
Amlodipine	DOK2	FALSE	TRUE	FALSE
Amlodipine	ABCF3	FALSE	TRUE	FALSE
Amlodipine	FCER1A	FALSE	TRUE	FALSE
Amlodipine	TSPAN14	FALSE	TRUE	FALSE
Amlodipine	SESTD1	FALSE	TRUE	FALSE
Amlodipine	LTB4R	FALSE	TRUE	TRUE
Amlodipine	GSTM1	FALSE	TRUE	FALSE
Amlodipine	AHNAK	FALSE	TRUE	FALSE
Amlodipine	SYNE4_pro	FALSE	TRUE	FALSE
Atorvastatin	33973	FALSE	TRUE	TRUE
Atorvastatin	LOC400541	FALSE	TRUE	FALSE
Atorvastatin	general.subject_hip	FALSE	TRUE	FALSE
Atorvastatin	DOK1	FALSE	TRUE	FALSE
Atorvastatin	glu.sens	FALSE	TRUE	FALSE
Atorvastatin	POLR2J2	FALSE	TRUE	TRUE
Atorvastatin	lysoPC.a.C18.0	FALSE	TRUE	TRUE
Atorvastatin	RNF213_HPA003347_pro	FALSE	TRUE	FALSE
Atorvastatin	C18	FALSE	TRUE	TRUE
Atorvastatin	PC.ae.C42.0	FALSE	TRUE	FALSE
Atorvastatin	Glucagon_conc_0min_pg_ml	FALSE	TRUE	FALSE
Atorvastatin	33972	FALSE	TRUE	TRUE
Atorvastatin	PFKP	FALSE	TRUE	FALSE
Atorvastatin	IGFBP1_HPA050640_pro	FALSE	TRUE	TRUE
Atorvastatin	31591	FALSE	TRUE	TRUE
Atorvastatin	MYL4	FALSE	TRUE	FALSE
Atorvastatin	GUK1	FALSE	TRUE	FALSE
Atorvastatin	PC.ae.C38.1	FALSE	TRUE	TRUE
Atorvastatin	lysoPC.a.C18.1	FALSE	TRUE	TRUE
Atorvastatin	panc.iron	FALSE	TRUE	FALSE
Atorvastatin	SLU7_pro	FALSE	TRUE	TRUE
Atorvastatin	32792	FALSE	TRUE	TRUE
Atorvastatin	38768	FALSE	TRUE	TRUE
Atorvastatin	rate.sens	FALSE	TRUE	TRUE
Atorvastatin	Tyr	FALSE	TRUE	TRUE
Atorvastatin	FADS1_pro	FALSE	TRUE	TRUE
Atorvastatin	32795	FALSE	TRUE	TRUE
Atorvastatin	MLKL	FALSE	TRUE	FALSE
Atorvastatin	32620	FALSE	TRUE	TRUE
Atorvastatin	diurnal_rmse.enmo_mean	FALSE	TRUE	FALSE
Atorvastatin	1299	FALSE	TRUE	TRUE
Atorvastatin	42582	FALSE	TRUE	TRUE
Atorvastatin	33971	FALSE	TRUE	TRUE
Atorvastatin	POLR2J3	FALSE	TRUE	TRUE
Atorvastatin	SLC38A5	FALSE	TRUE	TRUE
Atorvastatin	1642	FALSE	TRUE	TRUE
Atorvastatin	36754	FALSE	TRUE	TRUE
Atorvastatin	liver.iron	FALSE	TRUE	FALSE
Atorvastatin	PC.aa.C42.6	FALSE	TRUE	TRUE
Atorvastatin	CPA1_pro	FALSE	TRUE	FALSE
Atorvastatin	fasting.HDL	FALSE	TRUE	FALSE
Atorvastatin	C6..C4.1.DC.	FALSE	TRUE	TRUE
Atorvastatin	17945	FALSE	TRUE	TRUE
Atorvastatin	UPK3BL	FALSE	TRUE	TRUE
Atorvastatin	MMP3_HPA065038_pro	FALSE	TRUE	FALSE
Atorvastatin	15500	FALSE	TRUE	TRUE
Acetylsalicylic Acid	Gly	FALSE	TRUE	TRUE
Acetylsalicylic Acid	general.subject_hip	FALSE	TRUE	FALSE
Acetylsalicylic Acid	IL1B	FALSE	TRUE	TRUE
Acetylsalicylic Acid	FLT1_pro	FALSE	TRUE	FALSE
Acetylsalicylic Acid	TAF10	FALSE	TRUE	FALSE
Acetylsalicylic Acid	ITM2C	FALSE	TRUE	FALSE
Acetylsalicylic Acid	PPP2R5A	FALSE	TRUE	FALSE
Acetylsalicylic Acid	USP53	FALSE	TRUE	FALSE
Acetylsalicylic Acid	GAS5	FALSE	TRUE	FALSE
Acetylsalicylic Acid	PGPEP1	FALSE	TRUE	FALSE
Acetylsalicylic Acid	RBM38	FALSE	TRUE	FALSE
Acetylsalicylic Acid	33441	FALSE	TRUE	TRUE
Acetylsalicylic Acid	SCPEP1	FALSE	TRUE	FALSE
Acetylsalicylic Acid	COL18A1	FALSE	TRUE	FALSE
Acetylsalicylic Acid	NUCB1	FALSE	TRUE	FALSE
Acetylsalicylic Acid	CD300C	FALSE	TRUE	FALSE
Acetylsalicylic Acid	CELSR1	FALSE	TRUE	FALSE
Acetylsalicylic Acid	35635	FALSE	TRUE	FALSE
Acetylsalicylic Acid	diurnal_rmse.vm_hpf_0_48	FALSE	TRUE	FALSE
Acetylsalicylic Acid	PARP14	FALSE	TRUE	FALSE
Acetylsalicylic Acid	SGK1	FALSE	TRUE	FALSE
Acetylsalicylic Acid	TRPM6	FALSE	TRUE	FALSE
Acetylsalicylic Acid	fasting.Creatinine	FALSE	TRUE	FALSE
Acetylsalicylic Acid	SM..OH..C22.2	FALSE	TRUE	FALSE
Acetylsalicylic Acid	GUK1	FALSE	TRUE	FALSE
Acetylsalicylic Acid	STX1A_HPA046056_pro	FALSE	TRUE	FALSE
Acetylsalicylic Acid	Vit.B6.mg	FALSE	TRUE	FALSE
Acetylsalicylic Acid	GCGR_HPA066333_pro	FALSE	TRUE	FALSE
Acetylsalicylic Acid	SLC25A37	FALSE	TRUE	FALSE
Acetylsalicylic Acid	36103	FALSE	TRUE	TRUE
Acetylsalicylic Acid	CD101	FALSE	TRUE	FALSE
Acetylsalicylic Acid	35160	FALSE	TRUE	FALSE
Acetylsalicylic Acid	48782	FALSE	TRUE	TRUE
Acetylsalicylic Acid	TLR6	FALSE	TRUE	FALSE
Acetylsalicylic Acid	FCGR2A	FALSE	TRUE	FALSE
Acetylsalicylic Acid	NPRL3	FALSE	TRUE	FALSE
Acetylsalicylic Acid	TCEANC2_pro	FALSE	TRUE	FALSE
Acetylsalicylic Acid	FCRL3	FALSE	TRUE	FALSE
Acetylsalicylic Acid	AHCTF1	FALSE	TRUE	FALSE
Acetylsalicylic Acid	LDLR	FALSE	TRUE	FALSE
Acetylsalicylic Acid	OFD1	FALSE	TRUE	FALSE
Acetylsalicylic Acid	COQ8A	FALSE	TRUE	FALSE
Acetylsalicylic Acid	PC.aa.C40.6	FALSE	TRUE	TRUE
Acetylsalicylic Acid	Energy intake	FALSE	TRUE	TRUE
Acetylsalicylic Acid	Starch.m.g	FALSE	TRUE	FALSE
Acetylsalicylic Acid	CD33	FALSE	TRUE	FALSE
Acetylsalicylic Acid	RGPD1	FALSE	TRUE	FALSE
Acetylsalicylic Acid	Fibre..AOAC..g	FALSE	TRUE	FALSE
Acetylsalicylic Acid	WHR	FALSE	TRUE	FALSE
Acetylsalicylic Acid	CD40LG	FALSE	TRUE	FALSE
Acetylsalicylic Acid	FADS1_pro	FALSE	TRUE	FALSE
Acetylsalicylic Acid	ADAMTSL4-AS1	FALSE	TRUE	FALSE
Acetylsalicylic Acid	CTNND1	FALSE	TRUE	FALSE
Acetylsalicylic Acid	fasting.Chol	FALSE	TRUE	TRUE
Acetylsalicylic Acid	2132	FALSE	TRUE	TRUE
Acetylsalicylic Acid	PC.ae.C40.0	FALSE	TRUE	FALSE
Acetylsalicylic Acid	DMTN	FALSE	TRUE	FALSE
Acetylsalicylic Acid	GPR119_pro	FALSE	TRUE	FALSE
Acetylsalicylic Acid	coef_MIDNIGHT.enmo_mean	FALSE	TRUE	FALSE
Acetylsalicylic Acid	BSA	FALSE	TRUE	FALSE
Acetylsalicylic Acid	PRDX6	FALSE	TRUE	FALSE
Acetylsalicylic Acid	MonoUfats.g	FALSE	TRUE	FALSE
Acetylsalicylic Acid	LRRC75A	FALSE	TRUE	FALSE
Acetylsalicylic Acid	STXBP5_HPA049727_pro	FALSE	TRUE	FALSE
Acetylsalicylic Acid	SLC2A6	FALSE	TRUE	FALSE
Acetylsalicylic Acid	32412	FALSE	TRUE	FALSE
Acetylsalicylic Acid	RAD54L2	FALSE	TRUE	FALSE
Acetylsalicylic Acid	SOS1	FALSE	TRUE	FALSE
Acetylsalicylic Acid	CXCR1_HPA064353_pro	FALSE	TRUE	FALSE
Acetylsalicylic Acid	Phosphor..mg	FALSE	TRUE	FALSE
Acetylsalicylic Acid	PC.aa.C36.6	FALSE	TRUE	TRUE
Acetylsalicylic Acid	C3AR1	FALSE	TRUE	FALSE
Acetylsalicylic Acid	HPS5	FALSE	TRUE	FALSE
Acetylsalicylic Acid	33935	FALSE	TRUE	FALSE
Acetylsalicylic Acid	CXCL1_HPA052502_pro	FALSE	TRUE	FALSE
Acetylsalicylic Acid	33973	FALSE	TRUE	FALSE
Acetylsalicylic Acid	NSP..Engl..g	FALSE	TRUE	FALSE
Acetylsalicylic Acid	ITGA2B	FALSE	TRUE	FALSE
Acetylsalicylic Acid	MTHFD2	FALSE	TRUE	FALSE
Acetylsalicylic Acid	fasting.HbA1c	FALSE	TRUE	FALSE
Acetylsalicylic Acid	37752	FALSE	TRUE	FALSE
Acetylsalicylic Acid	ADD1_HPA035874_pro	FALSE	TRUE	FALSE
Acetylsalicylic Acid	mmtt.120.Glucose	FALSE	TRUE	TRUE
Acetylsalicylic Acid	C4	FALSE	TRUE	FALSE
Acetylsalicylic Acid	STXBP5	FALSE	TRUE	FALSE
Acetylsalicylic Acid	lysoPC.a.C18.0	FALSE	TRUE	FALSE
Acetylsalicylic Acid	PDZD4	FALSE	TRUE	FALSE
Acetylsalicylic Acid	15676	FALSE	TRUE	FALSE
Acetylsalicylic Acid	GLP1R_pro	FALSE	TRUE	FALSE
Acetylsalicylic Acid	39592	FALSE	TRUE	TRUE
Acetylsalicylic Acid	NSG1	FALSE	TRUE	FALSE
Acetylsalicylic Acid	BCL6	FALSE	TRUE	FALSE
Acetylsalicylic Acid	SUPV3L1_pro	FALSE	TRUE	FALSE
Acetylsalicylic Acid	GCGR_HPA057075_pro	FALSE	TRUE	FALSE
Acetylsalicylic Acid	MYH7B_HPA047091_pro	FALSE	TRUE	FALSE
Acetylsalicylic Acid	GRINA	FALSE	TRUE	FALSE
Acetylsalicylic Acid	3141	FALSE	TRUE	FALSE
Acetylsalicylic Acid	HSPA6	FALSE	TRUE	FALSE
Acetylsalicylic Acid	IKBIP	FALSE	TRUE	FALSE
Acetylsalicylic Acid	SARM1	FALSE	TRUE	FALSE
Acetylsalicylic Acid	SH3BGRL2	FALSE	TRUE	FALSE
Acetylsalicylic Acid	34035	FALSE	TRUE	FALSE
Acetylsalicylic Acid	basal.isr	FALSE	TRUE	FALSE
Acetylsalicylic Acid	Protein.g	FALSE	TRUE	FALSE
Acetylsalicylic Acid	32346	FALSE	TRUE	TRUE
Acetylsalicylic Acid	1552	FALSE	TRUE	FALSE
Acetylsalicylic Acid	EIF2AK3_HPA015737_pro	FALSE	TRUE	FALSE
Acetylsalicylic Acid	KCNJ2	FALSE	TRUE	FALSE
Acetylsalicylic Acid	GDPD5	FALSE	TRUE	FALSE
Acetylsalicylic Acid	Folate.ug	FALSE	TRUE	FALSE
Acetylsalicylic Acid	EFCAB5_HPA028608_pro	FALSE	TRUE	FALSE
Acetylsalicylic Acid	PolyUfats.g	FALSE	TRUE	FALSE
Acetylsalicylic Acid	SLU7_pro	FALSE	TRUE	FALSE
Acetylsalicylic Acid	BP_s_mean	FALSE	TRUE	FALSE
Acetylsalicylic Acid	PSTPIP2	FALSE	TRUE	FALSE
Acetylsalicylic Acid	SLC12A9	FALSE	TRUE	FALSE
Acetylsalicylic Acid	ILK	FALSE	TRUE	TRUE
Acetylsalicylic Acid	PC.aa.C42.1	FALSE	TRUE	FALSE
Acetylsalicylic Acid	KCNMB2_HPA064710_pro	FALSE	TRUE	FALSE
Acetylsalicylic Acid	C10.1	FALSE	TRUE	FALSE
Acetylsalicylic Acid	32620	FALSE	TRUE	FALSE
Acetylsalicylic Acid	PC.aa.C34.4	FALSE	TRUE	TRUE
Acetylsalicylic Acid	EPHA1	FALSE	TRUE	FALSE
Acetylsalicylic Acid	1299	FALSE	TRUE	FALSE
Acetylsalicylic Acid	MYL9	FALSE	TRUE	TRUE
Acetylsalicylic Acid	Value.vm_hpf_389_9999	FALSE	TRUE	FALSE
Acetylsalicylic Acid	Lactose.m.g	FALSE	TRUE	FALSE
Acetylsalicylic Acid	42582	FALSE	TRUE	TRUE
Acetylsalicylic Acid	CTSA	FALSE	TRUE	FALSE
Acetylsalicylic Acid	FOXJ2	FALSE	TRUE	FALSE
Acetylsalicylic Acid	VPS37B	FALSE	TRUE	FALSE
Acetylsalicylic Acid	UBE2D1	FALSE	TRUE	FALSE
Acetylsalicylic Acid	33830	FALSE	TRUE	TRUE
Acetylsalicylic Acid	PC.aa.C32.2	FALSE	TRUE	FALSE
Acetylsalicylic Acid	1365	FALSE	TRUE	FALSE
Acetylsalicylic Acid	FUZ_pro	FALSE	TRUE	FALSE
Acetylsalicylic Acid	PC.aa.C38.6	FALSE	TRUE	TRUE
Acetylsalicylic Acid	21047	FALSE	TRUE	TRUE
Acetylsalicylic Acid	ZFP36	FALSE	TRUE	FALSE
Acetylsalicylic Acid	PVRIG	FALSE	TRUE	FALSE
Acetylsalicylic Acid	Met	FALSE	TRUE	TRUE
Acetylsalicylic Acid	NAIP	FALSE	TRUE	FALSE
Acetylsalicylic Acid	32999	FALSE	TRUE	TRUE
Acetylsalicylic Acid	fasting.UCreatinine	FALSE	TRUE	FALSE
Acetylsalicylic Acid	BLVRB	FALSE	TRUE	FALSE
Acetylsalicylic Acid	SELENOW	FALSE	TRUE	FALSE
Acetylsalicylic Acid	43400	FALSE	TRUE	FALSE
Acetylsalicylic Acid	CCDC116_HPA000823_pro	FALSE	TRUE	FALSE
Acetylsalicylic Acid	fasting.LDL	FALSE	TRUE	TRUE
Acetylsalicylic Acid	general.subject_weight	FALSE	TRUE	FALSE
Acetylsalicylic Acid	1549	FALSE	TRUE	FALSE
Acetylsalicylic Acid	CD274	FALSE	TRUE	FALSE
Acetylsalicylic Acid	CALCB_HPA059886_pro	FALSE	TRUE	FALSE
Acetylsalicylic Acid	mmtt.120.Cpep	FALSE	TRUE	TRUE
Acetylsalicylic Acid	38178	FALSE	TRUE	FALSE
Acetylsalicylic Acid	1126	FALSE	TRUE	TRUE
Acetylsalicylic Acid	CASP4	FALSE	TRUE	FALSE
Acetylsalicylic Acid	bmi	FALSE	TRUE	TRUE
Acetylsalicylic Acid	Energy.kcal.kcal	FALSE	TRUE	FALSE
Acetylsalicylic Acid	FCGR1CP	FALSE	TRUE	FALSE
Acetylsalicylic Acid	FCGR1B	FALSE	TRUE	FALSE
Acetylsalicylic Acid	PF4	FALSE	TRUE	FALSE
Acetylsalicylic Acid	ENC1	FALSE	TRUE	FALSE
Acetylsalicylic Acid	CCDC151_HPA044184_pro	FALSE	TRUE	FALSE
Acetylsalicylic Acid	CD300A	FALSE	TRUE	FALSE
Acetylsalicylic Acid	PC.ae.C42.0	FALSE	TRUE	FALSE
Acetylsalicylic Acid	LOC400499	FALSE	TRUE	FALSE
Acetylsalicylic Acid	32425	FALSE	TRUE	FALSE
Acetylsalicylic Acid	Val	FALSE	TRUE	FALSE
Acetylsalicylic Acid	HGSNAT	FALSE	TRUE	FALSE
Acetylsalicylic Acid	FCGR1A	FALSE	TRUE	FALSE
Acetylsalicylic Acid	xLeu	FALSE	TRUE	FALSE
Acetylsalicylic Acid	ZSWIM6	FALSE	TRUE	FALSE
Acetylsalicylic Acid	1336	FALSE	TRUE	FALSE
Acetylsalicylic Acid	DUSP3	FALSE	TRUE	FALSE
Acetylsalicylic Acid	22116	FALSE	TRUE	FALSE
Acetylsalicylic Acid	STAB1	FALSE	TRUE	TRUE
Acetylsalicylic Acid	ADAMTSL4	FALSE	TRUE	FALSE
Acetylsalicylic Acid	KYNU	FALSE	TRUE	FALSE
Acetylsalicylic Acid	Clins	FALSE	TRUE	TRUE
Acetylsalicylic Acid	SLC27A3	FALSE	TRUE	FALSE
Acetylsalicylic Acid	SBNO2	FALSE	TRUE	FALSE
Acetylsalicylic Acid	Vitamin.D.ug	FALSE	TRUE	FALSE
Acetylsalicylic Acid	Tot.N2.g	FALSE	TRUE	FALSE
Acetylsalicylic Acid	CCDC151_HPA054626_pro	FALSE	TRUE	FALSE
Acetylsalicylic Acid	KCNK3_pro	FALSE	TRUE	FALSE
Acetylsalicylic Acid	FAXDC2	FALSE	TRUE	TRUE
Acetylsalicylic Acid	SM.C24.1	FALSE	TRUE	FALSE
Acetylsalicylic Acid	C0	FALSE	TRUE	TRUE
Acetylsalicylic Acid	MAPRE2	FALSE	TRUE	FALSE
Acetylsalicylic Acid	33937	FALSE	TRUE	FALSE
Acetylsalicylic Acid	GK	FALSE	TRUE	FALSE
Acetylsalicylic Acid	total.isr	FALSE	TRUE	FALSE
Acetylsalicylic Acid	SM..OH..C22.1	FALSE	TRUE	FALSE
Acetylsalicylic Acid	AEBP1	FALSE	TRUE	FALSE
Acetylsalicylic Acid	1604	FALSE	TRUE	FALSE
Acetylsalicylic Acid	SYTL2	FALSE	TRUE	FALSE
Acetylsalicylic Acid	SM.C26.1	FALSE	TRUE	FALSE
Acetylsalicylic Acid	DEPDC5	FALSE	TRUE	FALSE
Acetylsalicylic Acid	F13B_HPA052139_pro	FALSE	TRUE	FALSE
Acetylsalicylic Acid	OSTM1	FALSE	TRUE	FALSE
Acetylsalicylic Acid	37432	FALSE	TRUE	FALSE
Acetylsalicylic Acid	labs.egfr	FALSE	TRUE	FALSE
Acetylsalicylic Acid	SIAH2	FALSE	TRUE	FALSE
Acetylsalicylic Acid	ADAM15	FALSE	TRUE	FALSE
Acetylsalicylic Acid	NOXRED1_pro	FALSE	TRUE	FALSE
Acetylsalicylic Acid	proinsulin_conc_60min_pmol_L	FALSE	TRUE	FALSE
Acetylsalicylic Acid	AP4B1	FALSE	TRUE	FALSE
Acetylsalicylic Acid	LIMK2	FALSE	TRUE	FALSE
Acetylsalicylic Acid	IL1B_HPA044649_pro	FALSE	TRUE	FALSE
Acetylsalicylic Acid	FCRL5	FALSE	TRUE	FALSE
Acetylsalicylic Acid	CELSR3_HPA062866_pro	FALSE	TRUE	FALSE
Acetylsalicylic Acid	PIGT	FALSE	TRUE	FALSE
Acetylsalicylic Acid	ZMAT1_HPA051549_pro	FALSE	TRUE	FALSE
Acetylsalicylic Acid	ZNF33B	FALSE	TRUE	FALSE
Acetylsalicylic Acid	fasting.Glucose	FALSE	TRUE	FALSE
Acetylsalicylic Acid	fasting.GAD	FALSE	TRUE	TRUE
Acetylsalicylic Acid	coef_MIDNIGHT.vm_hpf_mean	FALSE	TRUE	FALSE
Acetylsalicylic Acid	32198	FALSE	TRUE	FALSE
Acetylsalicylic Acid	KCTD5	FALSE	TRUE	FALSE
Acetylsalicylic Acid	ZMAT1_HPA012557_pro	FALSE	TRUE	FALSE
Acetylsalicylic Acid	1564	FALSE	TRUE	FALSE
Acetylsalicylic Acid	35126	FALSE	TRUE	FALSE
Acetylsalicylic Acid	IGFALS_HPA040948_pro	FALSE	TRUE	FALSE
Acetylsalicylic Acid	TRIM22	FALSE	TRUE	FALSE
Acetylsalicylic Acid	IL1R2	FALSE	TRUE	FALSE
Acetylsalicylic Acid	43558	FALSE	TRUE	FALSE
Acetylsalicylic Acid	CXCL8	FALSE	TRUE	FALSE
Acetylsalicylic Acid	USP3	FALSE	TRUE	FALSE
Acetylsalicylic Acid	48425	FALSE	TRUE	TRUE
Acetylsalicylic Acid	active_glp1_conc_0min	FALSE	TRUE	FALSE
Acetylsalicylic Acid	UNC13A_pro	FALSE	TRUE	FALSE
Acetylsalicylic Acid	hsCRP	FALSE	TRUE	TRUE
Acetylsalicylic Acid	1121	FALSE	TRUE	FALSE
Acetylsalicylic Acid	ACOX1	FALSE	TRUE	FALSE
Acetylsalicylic Acid	IGFALS_HPA040692_pro	FALSE	TRUE	FALSE
Acetylsalicylic Acid	FN3KRP_pro	FALSE	TRUE	FALSE
Acetylsalicylic Acid	NKX3-1	FALSE	TRUE	FALSE
Acetylsalicylic Acid	44679	FALSE	TRUE	TRUE
Acetylsalicylic Acid	542	FALSE	TRUE	TRUE
Acetylsalicylic Acid	PC.aa.C38.4	FALSE	TRUE	FALSE
Acetylsalicylic Acid	1444	FALSE	TRUE	TRUE
Acetylsalicylic Acid	HLA-DRB5	FALSE	TRUE	FALSE
Acetylsalicylic Acid	CEP19	FALSE	TRUE	FALSE
Acetylsalicylic Acid	PC.ae.C40.6	FALSE	TRUE	TRUE
Acetylsalicylic Acid	DMXL2_HPA039375_pro	FALSE	TRUE	FALSE
Acetylsalicylic Acid	CCDC159	FALSE	TRUE	FALSE
Acetylsalicylic Acid	2002-03-01	FALSE	TRUE	FALSE
Acetylsalicylic Acid	ARSD	FALSE	TRUE	FALSE
Acetylsalicylic Acid	DSC2	FALSE	TRUE	FALSE
Acetylsalicylic Acid	C3	FALSE	TRUE	FALSE
Acetylsalicylic Acid	DCTN2	FALSE	TRUE	FALSE
Acetylsalicylic Acid	Fructose.g	FALSE	TRUE	FALSE
Acetylsalicylic Acid	GCKR_pro	FALSE	TRUE	FALSE
Acetylsalicylic Acid	GBP2	FALSE	TRUE	FALSE
Acetylsalicylic Acid	FEN1_pro	FALSE	TRUE	FALSE
Acetylsalicylic Acid	PIGK	FALSE	TRUE	FALSE
Acetylsalicylic Acid	SECTM1	FALSE	TRUE	FALSE
Acetylsalicylic Acid	Glucose.g	FALSE	TRUE	FALSE
Acetylsalicylic Acid	1301	FALSE	TRUE	FALSE
Acetylsalicylic Acid	fasting.Cpep	FALSE	TRUE	FALSE
Acetylsalicylic Acid	1358	FALSE	TRUE	FALSE
Acetylsalicylic Acid	SEC24C_HPA040196_pro	FALSE	TRUE	FALSE
Acetylsalicylic Acid	IL24	FALSE	TRUE	FALSE
Acetylsalicylic Acid	NPPB_HPA064494_pro	FALSE	TRUE	FALSE
Acetylsalicylic Acid	MLKL	FALSE	TRUE	FALSE
Acetylsalicylic Acid	Manganese.mg	FALSE	TRUE	FALSE
Acetylsalicylic Acid	1356	FALSE	TRUE	FALSE
Acetylsalicylic Acid	32735	FALSE	TRUE	FALSE
Acetylsalicylic Acid	PPIP5K1_HPA039380_pro	FALSE	TRUE	FALSE
Acetylsalicylic Acid	diurnal_rmse.enmo_mean	FALSE	TRUE	FALSE
Acetylsalicylic Acid	18369	FALSE	TRUE	FALSE
Acetylsalicylic Acid	PC.aa.C36.4	FALSE	TRUE	FALSE
Acetylsalicylic Acid	PTGS1	FALSE	TRUE	FALSE
Acetylsalicylic Acid	38772	FALSE	TRUE	FALSE
Acetylsalicylic Acid	Zinc.mg	FALSE	TRUE	FALSE
Acetylsalicylic Acid	NECTIN2	FALSE	TRUE	FALSE
Acetylsalicylic Acid	34214	FALSE	TRUE	FALSE
Acetylsalicylic Acid	MGAT4B	FALSE	TRUE	FALSE
Acetylsalicylic Acid	PC.ae.C38.4	FALSE	TRUE	FALSE
Acetylsalicylic Acid	33955	FALSE	TRUE	TRUE
Acetylsalicylic Acid	X2.h.OGIS	FALSE	TRUE	FALSE
Acetylsalicylic Acid	CDK5R1	FALSE	TRUE	FALSE
Acetylsalicylic Acid	SM.C16.0	FALSE	TRUE	FALSE
Acetylsalicylic Acid	TBC1D2B	FALSE	TRUE	FALSE
Acetylsalicylic Acid	33516	FALSE	TRUE	FALSE
Acetylsalicylic Acid	RAB31	FALSE	TRUE	FALSE
Acetylsalicylic Acid	40570	FALSE	TRUE	FALSE
Acetylsalicylic Acid	liver.iron	FALSE	TRUE	FALSE
Acetylsalicylic Acid	12129	FALSE	TRUE	FALSE
Acetylsalicylic Acid	PC.aa.C42.6	FALSE	TRUE	FALSE
Acetylsalicylic Acid	TP53INP2	FALSE	TRUE	FALSE
Acetylsalicylic Acid	513	FALSE	TRUE	FALSE
Acetylsalicylic Acid	mmtt.120.Insulin	FALSE	TRUE	FALSE
Acetylsalicylic Acid	SERINC3	FALSE	TRUE	FALSE
Acetylsalicylic Acid	FCMR	FALSE	TRUE	FALSE
Simvastatin	Gly	FALSE	TRUE	TRUE
Simvastatin	NBPF8	FALSE	TRUE	TRUE
Simvastatin	EMC3	FALSE	TRUE	TRUE
Simvastatin	PFR1	FALSE	TRUE	TRUE
Simvastatin	LDLR	FALSE	TRUE	TRUE
Simvastatin	PPM1F	FALSE	TRUE	TRUE
Simvastatin	RN7SK	FALSE	TRUE	TRUE
Simvastatin	RASA4B	FALSE	TRUE	TRUE
Simvastatin	34425	FALSE	TRUE	TRUE
Simvastatin	general.ph	FALSE	TRUE	FALSE
Simvastatin	EML6	FALSE	TRUE	TRUE
Simvastatin	Carotene.ug	FALSE	TRUE	TRUE
Simvastatin	MAX	FALSE	TRUE	TRUE
Simvastatin	HIST2H2BE	FALSE	TRUE	TRUE
Simvastatin	27672	FALSE	TRUE	FALSE
Simvastatin	15500	FALSE	TRUE	FALSE
Simvastatin	HHEX_HPA028864_pro	FALSE	TRUE	TRUE
Simvastatin	Glucagon_conc_60min_pg_ml	FALSE	TRUE	FALSE
Simvastatin	Value.vm_hpf_154_389	FALSE	TRUE	FALSE
Simvastatin	HSDL2	FALSE	TRUE	TRUE
Simvastatin	Thiamin.mg	FALSE	TRUE	FALSE
Simvastatin	lysoPC.a.C18.0	FALSE	TRUE	TRUE
Simvastatin	PC.aa.C36.5	FALSE	TRUE	TRUE
Simvastatin	DNTTIP1	FALSE	TRUE	FALSE
Simvastatin	3141	FALSE	TRUE	TRUE
Simvastatin	SREBF2	FALSE	TRUE	TRUE
Simvastatin	PFDN5	FALSE	TRUE	FALSE
Simvastatin	PDK1	FALSE	TRUE	FALSE
Simvastatin	Ser	FALSE	TRUE	TRUE
Simvastatin	CXCR5_pro	FALSE	TRUE	FALSE
Simvastatin	HDC	FALSE	TRUE	TRUE
Simvastatin	MTRNR2L1	FALSE	TRUE	FALSE
Simvastatin	C4BPA	FALSE	TRUE	TRUE
Simvastatin	L3MBTL3_HPA060021_pro	FALSE	TRUE	FALSE
Simvastatin	SM..OH..C24.1	FALSE	TRUE	FALSE
Simvastatin	Selenium.ug	FALSE	TRUE	FALSE
Simvastatin	UPK3BL	FALSE	TRUE	TRUE
Simvastatin	CCDC116_HPA000823_pro	FALSE	TRUE	TRUE
Simvastatin	ASNSD1	FALSE	TRUE	TRUE
Simvastatin	KATNBL1	FALSE	TRUE	TRUE
Simvastatin	SLC37A3	FALSE	TRUE	TRUE
Simvastatin	RNR2	FALSE	TRUE	TRUE
Simvastatin	FHL3	FALSE	TRUE	TRUE
Simvastatin	C18	FALSE	TRUE	TRUE
Simvastatin	ENC1	FALSE	TRUE	TRUE
Simvastatin	RAD21	FALSE	TRUE	TRUE
Simvastatin	OTOF	FALSE	TRUE	FALSE
Simvastatin	SM.C18.0	FALSE	TRUE	TRUE
Simvastatin	HIST1H2AC	FALSE	TRUE	TRUE
Simvastatin	Thr	FALSE	TRUE	TRUE
Simvastatin	33225	FALSE	TRUE	TRUE
Simvastatin	Vitamin.D.ug	FALSE	TRUE	FALSE
Simvastatin	MAP3K7CL	FALSE	TRUE	FALSE
Simvastatin	32795	FALSE	TRUE	TRUE
Simvastatin	33937	FALSE	TRUE	TRUE
Simvastatin	NT5C3A	FALSE	TRUE	FALSE
Simvastatin	TMEM140	FALSE	TRUE	TRUE
Simvastatin	IL5RA	FALSE	TRUE	TRUE
Simvastatin	IGFBP4_HPA042512_pro	FALSE	TRUE	TRUE
Simvastatin	36754	FALSE	TRUE	TRUE
Simvastatin	fasting.HDL	FALSE	TRUE	TRUE
Simvastatin	coef_MORNING.vm_hpf_0_48	FALSE	TRUE	FALSE
Simvastatin	HHEX_HPA051894_pro	FALSE	TRUE	FALSE
Simvastatin	POLR2J2	FALSE	TRUE	TRUE
Simvastatin	LINC01410	FALSE	TRUE	TRUE
Simvastatin	C2orf88	FALSE	TRUE	TRUE
Simvastatin	32632	FALSE	TRUE	TRUE
Simvastatin	RHOT1	FALSE	TRUE	FALSE
Simvastatin	PC.aa.C38.4	FALSE	TRUE	TRUE
Simvastatin	CRNKL1	FALSE	TRUE	TRUE
Simvastatin	panc.iron	FALSE	TRUE	FALSE
Simvastatin	32753	FALSE	TRUE	FALSE
Simvastatin	GAPT	FALSE	TRUE	TRUE
Simvastatin	GCKR_pro	FALSE	TRUE	TRUE
Simvastatin	FEN1_pro	FALSE	TRUE	TRUE
Simvastatin	PC.ae.C40.4	FALSE	TRUE	TRUE
Simvastatin	NBPF26	FALSE	TRUE	FALSE
Simvastatin	RASA4	FALSE	TRUE	TRUE
Simvastatin	EEF2K	FALSE	TRUE	TRUE
Simvastatin	FADS2	FALSE	TRUE	TRUE
Simvastatin	PC.aa.C36.4	FALSE	TRUE	TRUE
Simvastatin	35675	FALSE	TRUE	TRUE
Simvastatin	NECTIN2	FALSE	TRUE	TRUE
Simvastatin	MICAL2	FALSE	TRUE	TRUE
Simvastatin	PC.ae.C38.4	FALSE	TRUE	TRUE
Simvastatin	POLR2J3	FALSE	TRUE	TRUE
Simvastatin	MMD	FALSE	TRUE	TRUE
Simvastatin	RNR1	FALSE	TRUE	TRUE
Simvastatin	liver.iron	FALSE	TRUE	TRUE
Bisoprolol	Gly	FALSE	TRUE	FALSE
Bisoprolol	FLT1_pro	FALSE	TRUE	FALSE
Bisoprolol	USP53	FALSE	TRUE	FALSE
Bisoprolol	C12	FALSE	TRUE	FALSE
Bisoprolol	33441	FALSE	TRUE	FALSE
Bisoprolol	OAS3_HPA041372_pro	FALSE	TRUE	FALSE
Bisoprolol	Matsuda	FALSE	TRUE	TRUE
Bisoprolol	lysoPC.a.C18.1	FALSE	TRUE	TRUE
Bisoprolol	GP9_pro	FALSE	TRUE	FALSE
Bisoprolol	C2	FALSE	TRUE	FALSE
Bisoprolol	20675	FALSE	TRUE	FALSE
Bisoprolol	WHR	FALSE	TRUE	FALSE
Bisoprolol	SORBS3	FALSE	TRUE	FALSE
Bisoprolol	CABP7_HPA016439_pro	FALSE	TRUE	FALSE
Bisoprolol	BAIAP3_HPA015627_pro	FALSE	TRUE	TRUE
Bisoprolol	2132	FALSE	TRUE	FALSE
Bisoprolol	PC.ae.C32.1	FALSE	TRUE	FALSE
Bisoprolol	32847	FALSE	TRUE	FALSE
Bisoprolol	basal.ins	FALSE	TRUE	TRUE
Bisoprolol	ZNF330_HPA015705_pro	FALSE	TRUE	FALSE
Bisoprolol	MonoUfats.g	FALSE	TRUE	FALSE
Bisoprolol	STXBP5_HPA049727_pro	FALSE	TRUE	FALSE
Bisoprolol	UBE2O	FALSE	TRUE	FALSE
Bisoprolol	BP_d_mean	FALSE	TRUE	TRUE
Bisoprolol	Carotene.ug	FALSE	TRUE	FALSE
Bisoprolol	CADPS_pro	FALSE	TRUE	FALSE
Bisoprolol	PCID2	FALSE	TRUE	FALSE
Bisoprolol	PNLIP_HPA062430_pro	FALSE	TRUE	FALSE
Bisoprolol	CXCR1_HPA064353_pro	FALSE	TRUE	FALSE
Bisoprolol	KCNMB2_HPA056539_pro	FALSE	TRUE	FALSE
Bisoprolol	OXA1L	FALSE	TRUE	FALSE
Bisoprolol	36747	FALSE	TRUE	FALSE
Bisoprolol	HDAC9	FALSE	TRUE	FALSE
Bisoprolol	basal.glu	FALSE	TRUE	FALSE
Bisoprolol	35431	FALSE	TRUE	TRUE
Bisoprolol	35186	FALSE	TRUE	FALSE
Bisoprolol	LTA4H	FALSE	TRUE	FALSE
Bisoprolol	fasting.HbA1c	FALSE	TRUE	TRUE
Bisoprolol	mmtt.120.Glucose	FALSE	TRUE	FALSE
Bisoprolol	C4	FALSE	TRUE	TRUE
Bisoprolol	32838	FALSE	TRUE	FALSE
Bisoprolol	NSG1	FALSE	TRUE	FALSE
Bisoprolol	FTL_pro	FALSE	TRUE	FALSE
Bisoprolol	HSPA6	FALSE	TRUE	FALSE
Bisoprolol	C14.2	FALSE	TRUE	FALSE
Bisoprolol	SARM1	FALSE	TRUE	FALSE
Bisoprolol	CCDC114_HPA062146_pro	FALSE	TRUE	FALSE
Bisoprolol	1552	FALSE	TRUE	FALSE
Bisoprolol	GDPD5	FALSE	TRUE	FALSE
Bisoprolol	mean.ins	FALSE	TRUE	TRUE
Bisoprolol	BP_s_mean	FALSE	TRUE	FALSE
Bisoprolol	C10.1	FALSE	TRUE	TRUE
Bisoprolol	32620	FALSE	TRUE	FALSE
Bisoprolol	MIGA2	FALSE	TRUE	FALSE
Bisoprolol	C7.DC	FALSE	TRUE	FALSE
Bisoprolol	PC.aa.C40.2	FALSE	TRUE	FALSE
Bisoprolol	FCGBP	FALSE	TRUE	FALSE
Bisoprolol	Lactose.m.g	FALSE	TRUE	FALSE
Bisoprolol	1437	FALSE	TRUE	TRUE
Bisoprolol	1125	FALSE	TRUE	FALSE
Bisoprolol	Met	FALSE	TRUE	TRUE
Bisoprolol	fasting.UCreatinine	FALSE	TRUE	TRUE
Bisoprolol	general.subject_waist	FALSE	TRUE	FALSE
Bisoprolol	38178	FALSE	TRUE	FALSE
Bisoprolol	1126	FALSE	TRUE	TRUE
Bisoprolol	bmi	FALSE	TRUE	FALSE
Bisoprolol	CACNA1I	FALSE	TRUE	FALSE
Bisoprolol	C10.2	FALSE	TRUE	FALSE
Bisoprolol	fasting.Insulin	FALSE	TRUE	FALSE
Bisoprolol	CDKN2A_HPA068016_pro	FALSE	TRUE	FALSE
Bisoprolol	Energy.kcal.kcal	FALSE	TRUE	FALSE
Bisoprolol	C18	FALSE	TRUE	FALSE
Bisoprolol	lysoPC.a.C20.4	FALSE	TRUE	FALSE
Bisoprolol	Val	FALSE	TRUE	TRUE
Bisoprolol	NOL9_HPA063926_pro	FALSE	TRUE	FALSE
Bisoprolol	xLeu	FALSE	TRUE	TRUE
Bisoprolol	1336	FALSE	TRUE	TRUE
Bisoprolol	PC.ae.C34.0	FALSE	TRUE	FALSE
Bisoprolol	27718	FALSE	TRUE	FALSE
Bisoprolol	Clins	FALSE	TRUE	TRUE
Bisoprolol	Vitamin.D.ug	FALSE	TRUE	FALSE
Bisoprolol	Tot.N2.g	FALSE	TRUE	FALSE
Bisoprolol	HOMA2..B	FALSE	TRUE	TRUE
Bisoprolol	C16	FALSE	TRUE	TRUE
Bisoprolol	KCNK3_pro	FALSE	TRUE	FALSE
Bisoprolol	C0	FALSE	TRUE	FALSE
Bisoprolol	32980	FALSE	TRUE	TRUE
Bisoprolol	NAPRT	FALSE	TRUE	FALSE
Bisoprolol	labs.potassium	FALSE	TRUE	FALSE
Bisoprolol	40135	FALSE	TRUE	TRUE
Bisoprolol	AEBP1	FALSE	TRUE	FALSE
Bisoprolol	IGFBP1_HPA046972_pro	FALSE	TRUE	FALSE
Bisoprolol	17805	FALSE	TRUE	FALSE
Bisoprolol	fasting.HDL	FALSE	TRUE	TRUE
Bisoprolol	IL1B_HPA044649_pro	FALSE	TRUE	FALSE
Bisoprolol	CELSR3_HPA062866_pro	FALSE	TRUE	TRUE
Bisoprolol	fasting.Glucose	FALSE	TRUE	FALSE
Bisoprolol	1564	FALSE	TRUE	TRUE
Bisoprolol	1769	FALSE	TRUE	TRUE
Bisoprolol	1121	FALSE	TRUE	FALSE
Bisoprolol	HPSE	FALSE	TRUE	FALSE
Bisoprolol	CCDC57	FALSE	TRUE	FALSE
Bisoprolol	33072	FALSE	TRUE	FALSE
Bisoprolol	NKX3-1	FALSE	TRUE	FALSE
Bisoprolol	44679	FALSE	TRUE	TRUE
Bisoprolol	542	FALSE	TRUE	FALSE
Bisoprolol	HAL_pro	FALSE	TRUE	FALSE
Bisoprolol	ANK1_pro	FALSE	TRUE	FALSE
Bisoprolol	PC.aa.C40.1	FALSE	TRUE	FALSE
Bisoprolol	C3	FALSE	TRUE	FALSE
Bisoprolol	Glucose.g	FALSE	TRUE	FALSE
Bisoprolol	His	FALSE	TRUE	TRUE
Bisoprolol	1358	FALSE	TRUE	TRUE
Bisoprolol	labs.hba1c	FALSE	TRUE	FALSE
Bisoprolol	1356	FALSE	TRUE	FALSE
Bisoprolol	P2RX5-TAX1BP3	FALSE	TRUE	FALSE
Bisoprolol	diurnal_rmse.enmo_mean	FALSE	TRUE	FALSE
Bisoprolol	GATD1	FALSE	TRUE	FALSE
Bisoprolol	CTNNAL1_pro	FALSE	TRUE	FALSE
Bisoprolol	32672	FALSE	TRUE	TRUE
Bisoprolol	Gln	FALSE	TRUE	FALSE
Bisoprolol	32328	FALSE	TRUE	FALSE
Bisoprolol	H6PD	FALSE	TRUE	FALSE
Bisoprolol	Clinsb	FALSE	TRUE	TRUE
Omeprazole	MIR650	FALSE	TRUE	FALSE
Omeprazole	Gly	FALSE	TRUE	TRUE
Omeprazole	FAM219B	FALSE	TRUE	FALSE
Omeprazole	MPP1	FALSE	TRUE	FALSE
Omeprazole	LOC200772	FALSE	TRUE	FALSE
Omeprazole	MARK3	FALSE	TRUE	FALSE
Omeprazole	ITM2C	FALSE	TRUE	FALSE
Omeprazole	ATP2B4	FALSE	TRUE	FALSE
Omeprazole	CCDC69	FALSE	TRUE	FALSE
Omeprazole	CARMIL2	FALSE	TRUE	FALSE
Omeprazole	ARHGAP26	FALSE	TRUE	FALSE
Omeprazole	SLC15A3	FALSE	TRUE	FALSE
Omeprazole	C12	FALSE	TRUE	FALSE
Omeprazole	MLLT11	FALSE	TRUE	FALSE
Omeprazole	TINAG_HPA041055_pro	FALSE	TRUE	FALSE
Omeprazole	CELSR1	FALSE	TRUE	FALSE
Omeprazole	15753	FALSE	TRUE	FALSE
Omeprazole	PSMB8	FALSE	TRUE	FALSE
Omeprazole	TET3	FALSE	TRUE	FALSE
Omeprazole	LIPA	FALSE	TRUE	FALSE
Omeprazole	AP3S1_pro	FALSE	TRUE	FALSE
Omeprazole	HERC2P2	FALSE	TRUE	FALSE
Omeprazole	35160	FALSE	TRUE	TRUE
Omeprazole	TFRC	FALSE	TRUE	FALSE
Omeprazole	KCNB2_HPA065970_pro	FALSE	TRUE	FALSE
Omeprazole	CHST2	FALSE	TRUE	FALSE
Omeprazole	GMCL1	FALSE	TRUE	FALSE
Omeprazole	TCEANC2_pro	FALSE	TRUE	TRUE
Omeprazole	PC.aa.C38.3	FALSE	TRUE	TRUE
Omeprazole	TMEM120A	FALSE	TRUE	FALSE
Omeprazole	40134	FALSE	TRUE	TRUE
Omeprazole	LDLR	FALSE	TRUE	TRUE
Omeprazole	COQ8A	FALSE	TRUE	FALSE
Omeprazole	EFCAB3_HPA046862_pro	FALSE	TRUE	FALSE
Omeprazole	EIF2AK1	FALSE	TRUE	FALSE
Omeprazole	Energy intake	FALSE	TRUE	FALSE
Omeprazole	Fibre..AOAC..g	FALSE	TRUE	TRUE
Omeprazole	WHR	FALSE	TRUE	FALSE
Omeprazole	FADS1_pro	FALSE	TRUE	FALSE
Omeprazole	IL32	FALSE	TRUE	FALSE
Omeprazole	TRAF1	FALSE	TRUE	FALSE
Omeprazole	CDC123_HPA037830_pro	FALSE	TRUE	TRUE
Omeprazole	ENAM	FALSE	TRUE	TRUE
Omeprazole	fasting.Chol	FALSE	TRUE	TRUE
Omeprazole	34425	FALSE	TRUE	FALSE
Omeprazole	DSE	FALSE	TRUE	FALSE
Omeprazole	C16.1	FALSE	TRUE	FALSE
Omeprazole	PC.ae.C34.3	FALSE	TRUE	FALSE
Omeprazole	SULT1A1	FALSE	TRUE	FALSE
Omeprazole	CXCL6_pro	FALSE	TRUE	TRUE
Omeprazole	ZNF865	FALSE	TRUE	FALSE
Omeprazole	Pantothen.mg	FALSE	TRUE	FALSE
Omeprazole	BP_d_mean	FALSE	TRUE	FALSE
Omeprazole	BLOC1S5-TXNDC5	FALSE	TRUE	FALSE
Omeprazole	BICDL1	FALSE	TRUE	FALSE
Omeprazole	VCAM1_pro	FALSE	TRUE	FALSE
Omeprazole	ARHGEF12	FALSE	TRUE	FALSE
Omeprazole	AVIL	FALSE	TRUE	FALSE
Omeprazole	SYTL4_HPA001589_pro	FALSE	TRUE	FALSE
Omeprazole	PC.ae.C36.5	FALSE	TRUE	TRUE
Omeprazole	SGPP1	FALSE	TRUE	FALSE
Omeprazole	SIGLEC1	FALSE	TRUE	FALSE
Omeprazole	IRF4	FALSE	TRUE	FALSE
Omeprazole	18392	FALSE	TRUE	TRUE
Omeprazole	DEFA4	FALSE	TRUE	FALSE
Omeprazole	MIAT	FALSE	TRUE	FALSE
Omeprazole	MKRN1	FALSE	TRUE	FALSE
Omeprazole	Phosphor..mg	FALSE	TRUE	FALSE
Omeprazole	Fat.g	FALSE	TRUE	FALSE
Omeprazole	TFF3_pro	FALSE	TRUE	TRUE
Omeprazole	PLPP5	FALSE	TRUE	FALSE
Omeprazole	KCNMB2_HPA056539_pro	FALSE	TRUE	FALSE
Omeprazole	37732	FALSE	TRUE	TRUE
Omeprazole	27672	FALSE	TRUE	FALSE
Omeprazole	CD36	FALSE	TRUE	FALSE
Omeprazole	REC8	FALSE	TRUE	FALSE
Omeprazole	33935	FALSE	TRUE	FALSE
Omeprazole	RNF187	FALSE	TRUE	FALSE
Omeprazole	LOC400541	FALSE	TRUE	FALSE
Omeprazole	DNAJB2	FALSE	TRUE	FALSE
Omeprazole	KCNQ1	FALSE	TRUE	FALSE
Omeprazole	Sucrose.m.g	FALSE	TRUE	FALSE
Omeprazole	37629	FALSE	TRUE	TRUE
Omeprazole	MAF1	FALSE	TRUE	FALSE
Omeprazole	DUOXA2_HPA063548_pro	FALSE	TRUE	FALSE
Omeprazole	JCHAIN	FALSE	TRUE	FALSE
Omeprazole	FYTTD1_HPA054474_pro	FALSE	TRUE	FALSE
Omeprazole	CNGA3_HPA049378_pro	FALSE	TRUE	FALSE
Omeprazole	15676	FALSE	TRUE	FALSE
Omeprazole	PC.aa.C36.1	FALSE	TRUE	TRUE
Omeprazole	BBS2	FALSE	TRUE	FALSE
Omeprazole	MPZL1	FALSE	TRUE	TRUE
Omeprazole	PQLC1	FALSE	TRUE	FALSE
Omeprazole	GLP1R_pro	FALSE	TRUE	FALSE
Omeprazole	KDR_HPA008024_pro	FALSE	TRUE	FALSE
Omeprazole	NSG1	FALSE	TRUE	FALSE
Omeprazole	SNX18	FALSE	TRUE	FALSE
Omeprazole	Maltose.m.g	FALSE	TRUE	FALSE
Omeprazole	PLD4	FALSE	TRUE	FALSE
Omeprazole	MX1	FALSE	TRUE	FALSE
Omeprazole	Niacin.mg	FALSE	TRUE	FALSE
Omeprazole	PSMD6	FALSE	TRUE	FALSE
Omeprazole	SNX9	FALSE	TRUE	FALSE
Omeprazole	IFI44	FALSE	TRUE	FALSE
Omeprazole	32619	FALSE	TRUE	FALSE
Omeprazole	IFIT3	FALSE	TRUE	FALSE
Omeprazole	basal.isr	FALSE	TRUE	FALSE
Omeprazole	UBE2A	FALSE	TRUE	FALSE
Omeprazole	NAPSB	FALSE	TRUE	TRUE
Omeprazole	SLC5A10	FALSE	TRUE	FALSE
Omeprazole	HIPK2	FALSE	TRUE	FALSE
Omeprazole	SCRN1	FALSE	TRUE	TRUE
Omeprazole	1508	FALSE	TRUE	TRUE
Omeprazole	UNC119B	FALSE	TRUE	FALSE
Omeprazole	GRAP	FALSE	TRUE	FALSE
Omeprazole	569	FALSE	TRUE	TRUE
Omeprazole	TMOD2	FALSE	TRUE	FALSE
Omeprazole	C8orf44_pro	FALSE	TRUE	FALSE
Omeprazole	PC.aa.C40.4	FALSE	TRUE	TRUE
Omeprazole	39609	FALSE	TRUE	FALSE
Omeprazole	15140	FALSE	TRUE	FALSE
Omeprazole	CCR4	FALSE	TRUE	FALSE
Omeprazole	CCL16_HPA042909_pro	FALSE	TRUE	TRUE
Omeprazole	fasting.AST	FALSE	TRUE	TRUE
Omeprazole	TCL1A	FALSE	TRUE	FALSE
Omeprazole	GNAI1_pro	FALSE	TRUE	FALSE
Omeprazole	1437	FALSE	TRUE	FALSE
Omeprazole	CEACAM6	FALSE	TRUE	FALSE
Omeprazole	HSP90AA1	FALSE	TRUE	FALSE
Omeprazole	PLA2G7_pro	FALSE	TRUE	FALSE
Omeprazole	SNRPD2	FALSE	TRUE	FALSE
Omeprazole	SUB1	FALSE	TRUE	FALSE
Omeprazole	Met	FALSE	TRUE	FALSE
Omeprazole	CRISPLD2	FALSE	TRUE	FALSE
Omeprazole	fasting.UCreatinine	FALSE	TRUE	TRUE
Omeprazole	mean.glu	FALSE	TRUE	TRUE
Omeprazole	CCL16_HPA051577_pro	FALSE	TRUE	FALSE
Omeprazole	43400	FALSE	TRUE	FALSE
Omeprazole	TUBA4A	FALSE	TRUE	FALSE
Omeprazole	PC.ae.C42.4	FALSE	TRUE	FALSE
Omeprazole	EIF2AK3_HPA015137_pro	FALSE	TRUE	FALSE
Omeprazole	UPK3BL	FALSE	TRUE	FALSE
Omeprazole	DBI	FALSE	TRUE	FALSE
Omeprazole	fasting.LDL	FALSE	TRUE	TRUE
Omeprazole	EPN1	FALSE	TRUE	FALSE
Omeprazole	RSRP1	FALSE	TRUE	FALSE
Omeprazole	18394	FALSE	TRUE	FALSE
Omeprazole	VAPA	FALSE	TRUE	FALSE
Omeprazole	PFKFB2	FALSE	TRUE	FALSE
Omeprazole	PCNA	FALSE	TRUE	FALSE
Omeprazole	ABHD2	FALSE	TRUE	FALSE
Omeprazole	HAUS4	FALSE	TRUE	FALSE
Omeprazole	FHL3	FALSE	TRUE	TRUE
Omeprazole	LMBRD1	FALSE	TRUE	FALSE
Omeprazole	C18	FALSE	TRUE	FALSE
Omeprazole	LOC400499	FALSE	TRUE	FALSE
Omeprazole	SSBP3	FALSE	TRUE	FALSE
Omeprazole	36515	FALSE	TRUE	TRUE
Omeprazole	HMOX1	FALSE	TRUE	FALSE
Omeprazole	32425	FALSE	TRUE	FALSE
Omeprazole	33972	FALSE	TRUE	FALSE
Omeprazole	TRIB2	FALSE	TRUE	FALSE
Omeprazole	panc.fat	FALSE	TRUE	FALSE
Omeprazole	LGALS9	FALSE	TRUE	FALSE
Omeprazole	coef_MORNING.enmo_mean	FALSE	TRUE	FALSE
Omeprazole	IGFBP1_HPA050640_pro	FALSE	TRUE	TRUE
Omeprazole	DDX39A	FALSE	TRUE	TRUE
Omeprazole	CLEC12A	FALSE	TRUE	FALSE
Omeprazole	PDPR	FALSE	TRUE	FALSE
Omeprazole	34529	FALSE	TRUE	FALSE
Omeprazole	TBC1D8	FALSE	TRUE	FALSE
Omeprazole	PC.aa.C40.3	FALSE	TRUE	TRUE
Omeprazole	XAF1	FALSE	TRUE	FALSE
Omeprazole	ADAMTSL4	FALSE	TRUE	FALSE
Omeprazole	SMC4	FALSE	TRUE	FALSE
Omeprazole	LSS	FALSE	TRUE	FALSE
Omeprazole	BPGM	FALSE	TRUE	FALSE
Omeprazole	37203	FALSE	TRUE	TRUE
Omeprazole	NSFL1C	FALSE	TRUE	FALSE
Omeprazole	Tot.Sug.m.g	FALSE	TRUE	FALSE
Omeprazole	PTPN18	FALSE	TRUE	FALSE
Omeprazole	Value.vm_hpf_48_154	FALSE	TRUE	FALSE
Omeprazole	PC.aa.C42.5	FALSE	TRUE	TRUE
Omeprazole	38296	FALSE	TRUE	FALSE
Omeprazole	33515	FALSE	TRUE	FALSE
Omeprazole	L3MBTL3	FALSE	TRUE	FALSE
Omeprazole	FLCN	FALSE	TRUE	FALSE
Omeprazole	PC.ae.C36.2	FALSE	TRUE	FALSE
Omeprazole	38768	FALSE	TRUE	FALSE
Omeprazole	PC.aa.C36.0	FALSE	TRUE	FALSE
Omeprazole	C16	FALSE	TRUE	FALSE
Omeprazole	43258	FALSE	TRUE	FALSE
Omeprazole	LILRA6	FALSE	TRUE	TRUE
Omeprazole	Trypt.60.mg	FALSE	TRUE	FALSE
Omeprazole	CCDC151_HPA054626_pro	FALSE	TRUE	FALSE
Omeprazole	SM.C24.1	FALSE	TRUE	FALSE
Omeprazole	PC.aa.C34.1	FALSE	TRUE	FALSE
Omeprazole	CDC42SE1	FALSE	TRUE	FALSE
Omeprazole	fasting.ALT	FALSE	TRUE	TRUE
Omeprazole	LMNA	FALSE	TRUE	FALSE
Omeprazole	SM.C26.1	FALSE	TRUE	TRUE
Omeprazole	SLC43A3	FALSE	TRUE	FALSE
Omeprazole	fasting.TG	FALSE	TRUE	TRUE
Omeprazole	Sat.fats.g	FALSE	TRUE	FALSE
Omeprazole	MAN2C1	FALSE	TRUE	FALSE
Omeprazole	PLAC8	FALSE	TRUE	FALSE
Omeprazole	TUBGCP3	FALSE	TRUE	FALSE
Omeprazole	LINC01270	FALSE	TRUE	FALSE
Omeprazole	IGFBP1_HPA046972_pro	FALSE	TRUE	FALSE
Omeprazole	IFIT2	FALSE	TRUE	FALSE
Omeprazole	PC.aa.C40.5	FALSE	TRUE	TRUE
Omeprazole	HIVEP1	FALSE	TRUE	FALSE
Omeprazole	IL1B_HPA044649_pro	FALSE	TRUE	FALSE
Omeprazole	CCR1_pro	FALSE	TRUE	FALSE
Omeprazole	LOC107984360	FALSE	TRUE	FALSE
Omeprazole	TXNDC5	FALSE	TRUE	FALSE
Omeprazole	REG1B_pro	FALSE	TRUE	FALSE
Omeprazole	CAMP	FALSE	TRUE	FALSE
Omeprazole	glu.sens	FALSE	TRUE	TRUE
Omeprazole	VEGFA_HPA063302_pro	FALSE	TRUE	FALSE
Omeprazole	43558	FALSE	TRUE	TRUE
Omeprazole	AGER	FALSE	TRUE	FALSE
Omeprazole	POLR2J2	FALSE	TRUE	FALSE
Omeprazole	BIRC2	FALSE	TRUE	FALSE
Omeprazole	PC.aa.C38.5	FALSE	TRUE	FALSE
Omeprazole	active_glp1_conc_0min	FALSE	TRUE	TRUE
Omeprazole	33833	FALSE	TRUE	FALSE
Omeprazole	TBC1D9	FALSE	TRUE	FALSE
Omeprazole	GP1BB	FALSE	TRUE	FALSE
Omeprazole	FES	FALSE	TRUE	FALSE
Omeprazole	TLE4	FALSE	TRUE	FALSE
Omeprazole	32757	FALSE	TRUE	TRUE
Omeprazole	PC.aa.C30.0	FALSE	TRUE	FALSE
Omeprazole	RIN3	FALSE	TRUE	FALSE
Omeprazole	Glucagon_conc_0min_pg_ml	FALSE	TRUE	FALSE
Omeprazole	1121	FALSE	TRUE	FALSE
Omeprazole	33939	FALSE	TRUE	FALSE
Omeprazole	Transfats.g	FALSE	TRUE	TRUE
Omeprazole	MKI67	FALSE	TRUE	TRUE
Omeprazole	MYO1G	FALSE	TRUE	TRUE
Omeprazole	FAM198B	FALSE	TRUE	FALSE
Omeprazole	FAS	FALSE	TRUE	TRUE
Omeprazole	MZB1	FALSE	TRUE	TRUE
Omeprazole	59	FALSE	TRUE	TRUE
Omeprazole	LILRA1	FALSE	TRUE	FALSE
Omeprazole	ISCU	FALSE	TRUE	FALSE
Omeprazole	POLE	FALSE	TRUE	FALSE
Omeprazole	CHD3	FALSE	TRUE	FALSE
Omeprazole	CTSO	FALSE	TRUE	FALSE
Omeprazole	32792	FALSE	TRUE	TRUE
Omeprazole	CPSF7	FALSE	TRUE	FALSE
Omeprazole	33138	FALSE	TRUE	FALSE
Omeprazole	FDPS	FALSE	TRUE	FALSE
Omeprazole	PC.aa.C32.0	FALSE	TRUE	FALSE
Omeprazole	Arg	FALSE	TRUE	FALSE
Omeprazole	rate.sens	FALSE	TRUE	TRUE
Omeprazole	CAPN15	FALSE	TRUE	FALSE
Omeprazole	SM.C24.0	FALSE	TRUE	FALSE
Omeprazole	HLA-DQA1	FALSE	TRUE	FALSE
Omeprazole	IGLL5	FALSE	TRUE	FALSE
Omeprazole	KRAS	FALSE	TRUE	FALSE
Omeprazole	38772	FALSE	TRUE	FALSE
Omeprazole	CDKN1C	FALSE	TRUE	TRUE
Omeprazole	SF3A3	FALSE	TRUE	FALSE
Omeprazole	34214	FALSE	TRUE	TRUE
Omeprazole	NMES.g	FALSE	TRUE	FALSE
Omeprazole	ESRRA	FALSE	TRUE	FALSE
Omeprazole	MS4A7	FALSE	TRUE	FALSE
Omeprazole	PC.ae.C38.4	FALSE	TRUE	FALSE
Omeprazole	FAM210B	FALSE	TRUE	FALSE
Omeprazole	35137	FALSE	TRUE	TRUE
Omeprazole	SPRYD3	FALSE	TRUE	TRUE
Omeprazole	SLC38A5	FALSE	TRUE	FALSE
Omeprazole	35127	FALSE	TRUE	FALSE
Omeprazole	TTC31	FALSE	TRUE	FALSE
Omeprazole	SESTD1	FALSE	TRUE	FALSE
Omeprazole	BTNL8	FALSE	TRUE	FALSE
Omeprazole	12129	FALSE	TRUE	FALSE
Omeprazole	GPR108	FALSE	TRUE	FALSE
Omeprazole	PC.aa.C42.6	FALSE	TRUE	FALSE
Omeprazole	DNASE1	FALSE	TRUE	FALSE
Omeprazole	KIAA2013	FALSE	TRUE	FALSE
Omeprazole	NID2_HPA039313_pro	FALSE	TRUE	FALSE
Omeprazole	NUAK2	FALSE	TRUE	FALSE
Levothyroxine Sodium	general.subject_hip	FALSE	TRUE	FALSE
Levothyroxine Sodium	FLT1_pro	FALSE	TRUE	FALSE
Levothyroxine Sodium	Value.vm_hpf_mean	FALSE	TRUE	FALSE
Levothyroxine Sodium	Stumvoll	FALSE	TRUE	TRUE
Levothyroxine Sodium	H1F0	FALSE	TRUE	FALSE
Levothyroxine Sodium	CPD	FALSE	TRUE	FALSE
Levothyroxine Sodium	PFR1	FALSE	TRUE	TRUE
Levothyroxine Sodium	coef_MORNING.vm_hpf_48_154	FALSE	TRUE	FALSE
Levothyroxine Sodium	MAF	FALSE	TRUE	FALSE
Levothyroxine Sodium	NRP1_pro	FALSE	TRUE	FALSE
Levothyroxine Sodium	CCL17_HPA040876_pro	FALSE	TRUE	FALSE
Levothyroxine Sodium	KDM5D	FALSE	TRUE	FALSE
Levothyroxine Sodium	fasting.Creatinine	FALSE	TRUE	TRUE
Levothyroxine Sodium	SM..OH..C22.2	FALSE	TRUE	FALSE
Levothyroxine Sodium	Vit.B6.mg	FALSE	TRUE	FALSE
Levothyroxine Sodium	32758	FALSE	TRUE	FALSE
Levothyroxine Sodium	OLFM4	FALSE	TRUE	FALSE
Levothyroxine Sodium	KAT2B	FALSE	TRUE	FALSE
Levothyroxine Sodium	GSK3A	FALSE	TRUE	FALSE
Levothyroxine Sodium	PC.aa.C38.3	FALSE	TRUE	FALSE
Levothyroxine Sodium	labs.creatinine	FALSE	TRUE	FALSE
Levothyroxine Sodium	40134	FALSE	TRUE	FALSE
Levothyroxine Sodium	LDLR	FALSE	TRUE	FALSE
Levothyroxine Sodium	Starch.m.g	FALSE	TRUE	FALSE
[truncated: 1,438 more rows]

## Sheet: Figure 1d
Figure 1d. Number of significant associations found by T-test, ANOVA and MOVE Overlap
Drug	T-test	ANOVA	MOVE Overlap
Acetylsalicylic Acid	1	1	39
Amlodipine	0	0	48
Atenolol	0	0	13
Atorvastatin	71	71	45
Bendroflumethiazide	2	2	13
Bisoprolol	0	0	31
Codeine	2	2	7
Enalapril	0	0	1
Hydrochlorothiazide	0	0	19
Lansoprazole	3	1	7
Levothyroxine Sodium	0	0	20
Lisinopril	1	2	2
Losartan	0	0	13
Metformin	21	17	88
Metoprolol	0	0	14
Omeprazole	5	0	59
Paracetamol	4	2	26
Ramipril	0	0	23
Salbutamol	1	0	12
Simvastatin	73	73	93

## Sheet: Figure 1e
Figure 1e. Fraction of features in an omics data set that is significantly associated with a drug using MOVE Overlap
Drug	Clinical continuous	Diet and wearables	Proteomics	Targeted metabolomics	Untargeted metabolomics	Transcriptomics	Metagenomics
Acetylsalicylic Acid	0.131579	0	0	0.0672269	0.0672269	0.000830841	0
Amlodipine	0.0921053	0.027027	0.0187668	0.0336134	0.0210084	0.00382187	0
Atenolol	0.0394737	0	0	0.0168067	0.012605	0.000830841	0
Atorvastatin	0.0526316	0	0.0134048	0.151261	0.0588235	0.000664673	0
Bendroflumethiazide	0.0263158	0	0.00536193	0.00840336	0.0294118	0.000166168	0
Bisoprolol	0.131579	0	0.00536193	0.0672269	0.0462185	0	0
Codeine	0.0263158	0	0	0.0336134	0.00420168	0	0
Enalapril	0.0131579	0	0	0	0	0	0
Hydrochlorothiazide	0.0789474	0	0.00536193	0.0168067	0.0336134	0.000166168	0
Lansoprazole	0.0263158	0	0	0.0420168	0	0	0
Levothyroxine Sodium	0.157895	0.0405405	0	0	0	0.000830841	0
Lisinopril	0	0	0	0	0	0.000332336	0
Losartan	0.131579	0	0	0.00840336	0.00840336	0	0
Metformin	0.157895	0.027027	0.0187668	0.142857	0.092437	0.00232635	0.00956938
Metoprolol	0.0394737	0	0.00268097	0.0336134	0.0252101	0	0
Omeprazole	0.131579	0.027027	0.0160858	0.0756303	0.0630252	0.00232635	0.00205058
Paracetamol	0.0789474	0.0135135	0.00536193	0.0504202	0.0294118	0.000664673	0
Ramipril	0.118421	0	0.0080429	0	0.0294118	0.000664673	0
Salbutamol	0.105263	0	0	0.0336134	0	0	0
Simvastatin	0.0657895	0.0135135	0.0187668	0.235294	0.0420168	0.00697906	0
