# Supplementary material for: Discovery of drug–omics associations in type 2 diabetes with generative deep-learning models
Source: Nat Biotechnol. 2023 Jan 2;41(3):399–408. doi: 10.1038/s41587-022-01520-x (PMC10017515; doi:10.1038/s41587-022-01520-x)
Supplement: Source Data Fig. 2 — Source data for the Fig. 2a. [file 41587_2022_1520_MOESM9_ESM.xlsx]

## Sheet: Figure 2a
Figure 2a. Heatmap of effect sizes across drugs and features
Drug name	Feature name	Dataset	Effect size	MOVE T-test pvalue	MOVE Bayes p-value
Acetylsalicylic Acid	bmi	clinical	-0.0107	2.55e-11	0.0197139
Acetylsalicylic Acid	fasting.GAD	clinical	0.0111	1.65e-07	0.0327171
Acetylsalicylic Acid	mmtt.120.Glucose	clinical	0.0113	6.05e-09	0.0300582
Acetylsalicylic Acid	mmtt.120.Cpep	clinical	0.0132	7.06e-17	0.0191942
Acetylsalicylic Acid	fasting.LDL	clinical	-0.014	8.92e-16	0.0255111
Acetylsalicylic Acid	fasting.Chol	clinical	-0.01	1.8e-09	0.0333379
Acetylsalicylic Acid	Clins	clinical	0.0106	1.14e-12	0.0319035
Acetylsalicylic Acid	BP_d_mean	clinical	-0.0283	3.08e-39	1e-08
Acetylsalicylic Acid	hsCRP	clinical	-0.0135	3.58e-12	0.0332818
Acetylsalicylic Acid	Energy intake	clinical	-0.0171	1.4e-21	0.00492455
Acetylsalicylic Acid	C0	target_metabolomics	0.0115	7.57e-10	0.0464456
Acetylsalicylic Acid	Gly	target_metabolomics	-0.0126	3.67e-08	0.0476272
Acetylsalicylic Acid	Met	target_metabolomics	0.0147	1.82e-14	0.0224493
Acetylsalicylic Acid	PC.aa.C34.4	target_metabolomics	0.0119	2.94e-09	0.0463602
Acetylsalicylic Acid	PC.aa.C36.6	target_metabolomics	0.0107	4.01e-09	0.0393023
Acetylsalicylic Acid	PC.aa.C38.6	target_metabolomics	0.0088	8.43e-07	0.0491668
Acetylsalicylic Acid	PC.aa.C40.6	target_metabolomics	0.0096	8.64e-08	0.0419546
Acetylsalicylic Acid	PC.ae.C40.6	target_metabolomics	0.0097	1.08e-06	0.0279047
Acetylsalicylic Acid	33955	untarget_metabolomics	-0.0166	3.92e-09	0.038129
Acetylsalicylic Acid	542	untarget_metabolomics	-0.0197	7.78e-19	0.0104547
Acetylsalicylic Acid	21047	untarget_metabolomics	0.0143	1.49e-16	0.0274209
Acetylsalicylic Acid	1126	untarget_metabolomics	0.0167	3.67e-10	0.0144268
Acetylsalicylic Acid	44679	untarget_metabolomics	-0.0125	1.84e-05	0.0247621
Acetylsalicylic Acid	48782	untarget_metabolomics	-0.0106	8.19e-07	0.0478375
Acetylsalicylic Acid	2132	untarget_metabolomics	-0.0186	6.09e-18	0.013833
Acetylsalicylic Acid	32346	untarget_metabolomics	-0.0202	2.29e-19	0.0108992
Acetylsalicylic Acid	32999	untarget_metabolomics	0.0118	3.48e-11	0.0341705
Acetylsalicylic Acid	33441	untarget_metabolomics	0.0133	1.32e-12	0.0453131
Acetylsalicylic Acid	33830	untarget_metabolomics	0.0194	2.93e-21	0.0135519
Acetylsalicylic Acid	36103	untarget_metabolomics	0.0193	4.75e-12	0.0145238
Acetylsalicylic Acid	48425	untarget_metabolomics	0.0158	9.84e-08	0.0249874
Acetylsalicylic Acid	1444	untarget_metabolomics	-0.0177	6.26e-16	0.0267278
Acetylsalicylic Acid	42582	untarget_metabolomics	0.0225	7.71e-26	0.00450159
Acetylsalicylic Acid	39592	untarget_metabolomics	-0.0135	9.64e-08	0.0406488
Acetylsalicylic Acid	STAB1	transcriptomics	0.0131	2.9e-09	0.0379743
Acetylsalicylic Acid	MYL9	transcriptomics	0.0138	5.9e-07	0.0405998
Acetylsalicylic Acid	IL1B	transcriptomics	0.0118	7.19e-08	0.0342805
Acetylsalicylic Acid	ILK	transcriptomics	0.0102	2.51e-08	0.0352818
Acetylsalicylic Acid	FAXDC2	transcriptomics	0.0133	7.47e-12	0.027973
Amlodipine	mmtt.120.Insulin	clinical	-0.0108	7.85e-14	0.0356653
Amlodipine	fasting.Creatinine	clinical	0.0174	1.5e-22	0.00734665
Amlodipine	fasting.UCPCR	clinical	-0.0131	3.03e-09	0.0455764
Amlodipine	fasting.UCreatinine	clinical	0.0193	9.09e-29	0.00257818
Amlodipine	BSA	clinical	0.0091	7.68e-08	0.0351718
Amlodipine	WHR	clinical	0.0198	5.86e-31	0.00648552
Amlodipine	hsCRP	clinical	0.0115	6.19e-08	0.0272106
Amlodipine	coef_MIDNIGHT.vm_hpf_mean	diet_wearables	0.0091	1.41e-07	0.0149045
Amlodipine	coef_MIDNIGHT.vm_hpf_389_9999	diet_wearables	0.0092	1.69e-06	0.0306258
Amlodipine	KCNK16_HPA016567_pro	proteomics	0.013	6.88e-07	0.0475011
Amlodipine	CPA1_pro	proteomics	-0.0198	2.52e-19	0.00879084
Amlodipine	CCDC114_HPA042524_pro	proteomics	0.0106	1.49e-06	0.0463174
Amlodipine	SETD5_pro	proteomics	0.0122	8.87e-12	0.0401067
Amlodipine	FYTTD1_HPA054474_pro	proteomics	0.0156	8.52e-12	0.030998
Amlodipine	IGF1_HPA048946_pro	proteomics	-0.0111	1.7e-10	0.0452695
Amlodipine	GCGR_HPA057075_pro	proteomics	0.0179	5.01e-14	0.0462744
Amlodipine	Trp	target_metabolomics	-0.0109	1.82e-06	0.0354463
Amlodipine	Tyr	target_metabolomics	-0.0129	8.6e-11	0.0364789
Amlodipine	PC.aa.C36.3	target_metabolomics	-0.0103	7.56e-08	0.044964
Amlodipine	PC.ae.C40.6	target_metabolomics	0.0096	1.91e-08	0.0336725
Amlodipine	43400	untarget_metabolomics	-0.0215	6.72e-21	0.0159298
Amlodipine	3141	untarget_metabolomics	-0.018	1.82e-13	0.0176063
Amlodipine	48782	untarget_metabolomics	0.0123	4.42e-10	0.0426194
Amlodipine	27718	untarget_metabolomics	0.0135	1.54e-06	0.0496519
Amlodipine	32346	untarget_metabolomics	-0.0128	2.68e-08	0.0493693
Amlodipine	SPATA20	transcriptomics	0.0159	3.37e-07	0.0281768
Amlodipine	RFX2	transcriptomics	0.0149	3.93e-13	0.010679
Amlodipine	MED25	transcriptomics	0.0118	1.07e-07	0.0436823
Amlodipine	MAN1A1	transcriptomics	0.0125	5.89e-08	0.0378196
Amlodipine	ADGRE5	transcriptomics	0.0145	1.31e-13	0.0173386
Amlodipine	TUBA4A	transcriptomics	-0.0112	4.01e-05	0.0306882
Amlodipine	CBFA2T3	transcriptomics	-0.0119	4.81e-09	0.0307502
Amlodipine	ALOX5AP	transcriptomics	-0.0115	1.17e-07	0.0353916
Amlodipine	TSPAN2	transcriptomics	0.0147	2.08e-12	0.0199745
Amlodipine	ANXA1	transcriptomics	0.013	3.38e-10	0.0235455
Amlodipine	SLA	transcriptomics	-0.0106	1.04e-07	0.02006
Amlodipine	RAB11FIP1	transcriptomics	0.0094	1.16e-06	0.0420503
Amlodipine	TAGLN2	transcriptomics	0.0139	2.1e-09	0.0193631
Amlodipine	MAPKAPK2	transcriptomics	-0.0093	6.55e-07	0.0436371
Amlodipine	PBXIP1	transcriptomics	0.0177	9.84e-23	0.00683157
Amlodipine	TIPARP	transcriptomics	0.0098	1.52e-06	0.0457082
Amlodipine	ARHGEF40	transcriptomics	0.012	6.09e-08	0.0281093
Amlodipine	TCP11L2	transcriptomics	0.0094	1.01e-06	0.037768
Amlodipine	MYADM	transcriptomics	0.0166	1.41e-13	0.0117622
Amlodipine	CRIP1	transcriptomics	0.0123	1.46e-08	0.0336171
Amlodipine	LTB4R	transcriptomics	-0.0113	1.92e-08	0.0198882
Amlodipine	CRCP	transcriptomics	-0.0081	2.2e-05	0.0456644
Amlodipine	LOC284454	transcriptomics	0.0111	2.27e-06	0.0377162
Atenolol	fasting.GAD	clinical	0.0117	5.36e-05	0.049571
Atenolol	fasting.HbA1c	clinical	-0.0113	1.35e-07	0.0250619
Atenolol	panc.fat	clinical	-0.0164	1.28e-14	0.0112223
Atenolol	C10.1	target_metabolomics	0.0114	6.7e-08	0.0389513
Atenolol	SM.C16.1	target_metabolomics	0.0085	7.28e-05	0.0496924
Atenolol	20675	untarget_metabolomics	0.0139	1.14e-07	0.0338391
Atenolol	37203	untarget_metabolomics	0.0106	5.7e-07	0.0360468
Atenolol	33830	untarget_metabolomics	0.0126	1.13e-09	0.0359384
Atenolol	GZMK	transcriptomics	-0.013	1.69e-10	0.0481744
Atenolol	CYP27A1	transcriptomics	-0.0115	4.21e-06	0.0497732
Atenolol	DUSP2	transcriptomics	-0.0137	1.17e-08	0.0185017
Atenolol	CCR5	transcriptomics	-0.0112	1.23e-09	0.041716
Atenolol	CCL5	transcriptomics	-0.0108	1.76e-09	0.0274907
Atorvastatin	fasting.LDL	clinical	-0.0148	1.35e-05	0.0163791
Atorvastatin	fasting.Chol	clinical	-0.0142	1.24e-06	0.0160211
Atorvastatin	rate.sens	clinical	-0.0149	3.93e-05	0.0192787
Atorvastatin	hsCRP	clinical	-0.0137	2.58e-06	0.0233923
Atorvastatin	SLU7_pro	proteomics	0.0153	0.00175468	0.0406978
Atorvastatin	EIF2AK3_HPA015737_pro	proteomics	-0.0129	2.31e-05	0.0441284
Atorvastatin	IGFBP4_HPA042512_pro	proteomics	0.0128	0.00039357	0.0442164
Atorvastatin	IGFBP1_HPA050640_pro	proteomics	0.0193	2.71e-05	0.0137402
Atorvastatin	FADS1_pro	proteomics	0.0166	0.00031811	0.0328307
Atorvastatin	C18	target_metabolomics	0.0158	1.26e-07	0.0155615
Atorvastatin	C6..C4.1.DC.	target_metabolomics	-0.0182	1.04e-07	0.00318238
Atorvastatin	Tyr	target_metabolomics	-0.0157	4.65e-06	0.00796746
Atorvastatin	lysoPC.a.C18.0	target_metabolomics	0.014	1.48e-06	0.0258059
Atorvastatin	lysoPC.a.C18.1	target_metabolomics	0.0153	2.64e-07	0.0130633
Atorvastatin	PC.aa.C32.0	target_metabolomics	-0.0106	0.00010575	0.0375597
Atorvastatin	PC.aa.C34.2	target_metabolomics	-0.0175	1.02e-12	0.00122044
Atorvastatin	PC.aa.C42.6	target_metabolomics	0.014	6.85e-07	0.0127547
Atorvastatin	PC.ae.C32.1	target_metabolomics	-0.01	0.00011719	0.0292345
Atorvastatin	PC.ae.C38.1	target_metabolomics	0.0164	1.1e-06	0.0322576
Atorvastatin	PC.ae.C42.4	target_metabolomics	-0.0111	2.52e-06	0.00760266
Atorvastatin	SM..OH..C16.1	target_metabolomics	-0.0107	6.25e-06	0.0258789
Atorvastatin	SM..OH..C22.1	target_metabolomics	-0.0212	2.86e-15	1e-08
Atorvastatin	SM..OH..C24.1	target_metabolomics	-0.0148	2.32e-05	0.0101153
Atorvastatin	SM.C16.0	target_metabolomics	-0.0126	1.88e-05	0.00406136
Atorvastatin	SM.C18.0	target_metabolomics	-0.014	1.98e-05	0.00602678
Atorvastatin	SM.C24.0	target_metabolomics	-0.0198	2.33e-11	0.00326243
Atorvastatin	SM.C24.1	target_metabolomics	-0.0192	6.43e-12	1e-08
Atorvastatin	33971	untarget_metabolomics	0.0111	0.00095256	0.0335059
Atorvastatin	33972	untarget_metabolomics	0.0106	7.18e-05	0.038647
Atorvastatin	38768	untarget_metabolomics	0.0163	1.43e-06	0.00831994
Atorvastatin	17945	untarget_metabolomics	0.0145	0.00017358	0.0387489
Atorvastatin	32792	untarget_metabolomics	-0.0158	2.26e-07	0.0343363
Atorvastatin	31591	untarget_metabolomics	0.0202	4.69e-08	0.00182252
Atorvastatin	1642	untarget_metabolomics	0.0125	2.22e-06	0.0186753
Atorvastatin	15500	untarget_metabolomics	0.0153	0.00011166	0.0474172
Atorvastatin	33973	untarget_metabolomics	0.0234	1.1e-09	0.00334301
Atorvastatin	32620	untarget_metabolomics	-0.024	1.81e-08	0.00471148
Atorvastatin	36754	untarget_metabolomics	0.0173	0.0007492	0.0226887
Atorvastatin	42582	untarget_metabolomics	0.0146	0.0002279	0.0447891
Atorvastatin	1299	untarget_metabolomics	-0.012	0.00017695	0.0385444
Atorvastatin	32795	untarget_metabolomics	-0.0198	4.44e-06	0.0152785
Atorvastatin	SLC38A5	transcriptomics	0.0135	1.8e-05	0.0485926
Atorvastatin	POLR2J3	transcriptomics	-0.0178	0.00118943	0.032316
Atorvastatin	UPK3BL	transcriptomics	-0.0183	2.8e-05	0.035062
Atorvastatin	POLR2J2	transcriptomics	-0.0178	6.29e-05	0.0321399
Bendroflumethiazide	fasting.UCpep	clinical	-0.0162	1.07e-14	0.0154671
Bendroflumethiazide	liver.fat	clinical	0.0125	4.36e-08	0.0314861
Bendroflumethiazide	IGFBP1_HPA046972_pro	proteomics	-0.0106	8.27e-06	0.0485091
Bendroflumethiazide	ERO1LB_HPA062100_pro	proteomics	0.0131	3.34e-07	0.0484675
Bendroflumethiazide	C8	target_metabolomics	-0.0098	4.55e-08	0.039202
Bendroflumethiazide	39270	untarget_metabolomics	0.0123	3.81e-07	0.0422883
Bendroflumethiazide	37202	untarget_metabolomics	0.012	2.75e-09	0.0311214
Bendroflumethiazide	32425	untarget_metabolomics	0.0121	2.11e-08	0.0379225
Bendroflumethiazide	53	untarget_metabolomics	-0.0163	1.08e-11	0.0311828
Bendroflumethiazide	32619	untarget_metabolomics	0.0129	1.58e-08	0.0330567
Bendroflumethiazide	33380	untarget_metabolomics	0.0139	5.75e-07	0.0401567
Bendroflumethiazide	41243	untarget_metabolomics	-0.0134	1.4e-05	0.0397047
Bendroflumethiazide	UBA52	transcriptomics	0.011	4.09e-09	0.0479218
Bisoprolol	fasting.HbA1c	clinical	0.0096	3.82e-08	0.0475431
Bisoprolol	fasting.UCreatinine	clinical	0.0115	1.98e-08	0.0299947
Bisoprolol	fasting.HDL	clinical	-0.0123	3.52e-13	0.0330004
Bisoprolol	basal.ins	clinical	-0.0099	2.07e-07	0.0365885
Bisoprolol	mean.ins	clinical	-0.01	5.83e-07	0.0194508
Bisoprolol	Matsuda	clinical	0.0082	4.33e-07	0.0425722
Bisoprolol	Clinsb	clinical	0.0126	8.52e-12	0.0148104
Bisoprolol	Clins	clinical	0.0136	2.55e-12	0.0105669
Bisoprolol	BP_d_mean	clinical	-0.0189	6.08e-14	0.00265796
Bisoprolol	HOMA2..B	clinical	-0.0127	1.78e-12	0.0222885
Bisoprolol	CELSR3_HPA062866_pro	proteomics	0.0177	1.65e-10	0.0213153
Bisoprolol	BAIAP3_HPA015627_pro	proteomics	-0.0158	1.09e-09	0.0452258
Bisoprolol	C10.1	target_metabolomics	0.0103	2.37e-07	0.0428077
Bisoprolol	C16	target_metabolomics	0.0122	2.81e-07	0.0362087
Bisoprolol	C4	target_metabolomics	0.0135	1.74e-06	0.0275602
Bisoprolol	His	target_metabolomics	0.0111	1.25e-08	0.0263083
Bisoprolol	Met	target_metabolomics	0.0119	1.61e-07	0.0209858
Bisoprolol	Val	target_metabolomics	0.0098	1.17e-06	0.0236984
Bisoprolol	xLeu	target_metabolomics	0.0111	1.01e-06	0.0185887
Bisoprolol	lysoPC.a.C18.1	target_metabolomics	-0.0102	2.89e-07	0.0497329
Bisoprolol	35431	untarget_metabolomics	0.0112	2.58e-07	0.0385958
Bisoprolol	32980	untarget_metabolomics	-0.0106	9.02e-06	0.0400064
Bisoprolol	1126	untarget_metabolomics	0.0147	7.03e-10	0.0368628
Bisoprolol	44679	untarget_metabolomics	-0.0128	1.47e-06	0.0244586
Bisoprolol	1564	untarget_metabolomics	0.0142	2.81e-12	0.033728
Bisoprolol	1769	untarget_metabolomics	0.0159	1.24e-11	0.0476693
Bisoprolol	1336	untarget_metabolomics	-0.0094	2.19e-06	0.0388501
Bisoprolol	32672	untarget_metabolomics	0.0133	7.34e-06	0.0432732
Bisoprolol	1358	untarget_metabolomics	-0.013	2.23e-10	0.0170774
Bisoprolol	1437	untarget_metabolomics	0.0129	7.62e-08	0.0429483
Bisoprolol	40135	untarget_metabolomics	0.0141	9.35e-07	0.0171637
Codeine	glu.sens	clinical	0.0132	3.1e-12	0.0251374
Codeine	proinsulin_conc_60min_pmol_L	clinical	0.01	3.43e-05	0.0407958
Codeine	PC.aa.C42.0	target_metabolomics	-0.0082	1.71e-07	0.0453571
Codeine	PC.ae.C42.5	target_metabolomics	-0.0114	1.16e-13	0.0217206
Codeine	PC.ae.C44.5	target_metabolomics	-0.0108	2.95e-10	0.0398057
Codeine	PC.ae.C44.6	target_metabolomics	-0.0085	1.14e-05	0.0465735
Codeine	33515	untarget_metabolomics	-0.0126	2.48e-09	0.0492476
Enalapril	fasting.GAD	clinical	0.0116	7.18e-05	0.0482583
Hydrochlorothiazide	fasting.GAD	clinical	0.0174	3.6e-10	0.014033
Hydrochlorothiazide	fasting.GADaab	clinical	-0.0113	0.00021059	1e-08
Hydrochlorothiazide	fasting.UCreatinine	clinical	-0.0131	2.07e-09	0.0366984
Hydrochlorothiazide	fasting.ALT	clinical	-0.0167	3.56e-17	0.00659718
Hydrochlorothiazide	glu.sens	clinical	0.0135	2.81e-13	0.0149985
Hydrochlorothiazide	hsCRP	clinical	0.0132	3.77e-06	0.0419068
Hydrochlorothiazide	JAZF1_HPA066967_pro	proteomics	0.0154	1.56e-09	0.0395035
Hydrochlorothiazide	ERAP2_HPA034499_pro	proteomics	-0.0204	1.61e-13	0.0289088
Hydrochlorothiazide	lysoPC.a.C20.4	target_metabolomics	-0.0115	4.87e-07	0.0218834
Hydrochlorothiazide	PC.ae.C38.4	target_metabolomics	-0.0093	2.64e-07	0.0454887
Hydrochlorothiazide	35186	untarget_metabolomics	-0.0093	2.45e-06	0.0483838
Hydrochlorothiazide	43343	untarget_metabolomics	-0.0162	7.7e-13	0.0174266
Hydrochlorothiazide	35675	untarget_metabolomics	0.0145	1.27e-12	0.036317
Hydrochlorothiazide	36098	untarget_metabolomics	-0.0126	1.06e-07	0.0162014
Hydrochlorothiazide	38178	untarget_metabolomics	-0.0126	2.2e-09	0.0312438
Hydrochlorothiazide	35127	untarget_metabolomics	-0.0167	1.86e-10	0.0283785
Hydrochlorothiazide	40165	untarget_metabolomics	0.0133	2.11e-05	0.041381
Hydrochlorothiazide	42284	untarget_metabolomics	0.0132	5.68e-07	0.0461881
Hydrochlorothiazide	HLA-G	transcriptomics	-0.0139	6.03e-08	0.0455325
Lansoprazole	fasting.UCreatinine	clinical	0.0119	8.33e-10	0.049086
Lansoprazole	liver.iron	clinical	-0.0115	7.18e-08	0.0370797
Lansoprazole	C10	target_metabolomics	-0.0134	5.74e-12	0.0240036
Lansoprazole	C8	target_metabolomics	-0.0133	3.01e-08	0.0215577
Lansoprazole	PC.aa.C36.4	target_metabolomics	-0.0097	4.58e-05	0.0370257
Lansoprazole	PC.aa.C38.4	target_metabolomics	-0.0104	3.18e-07	0.0308122
Lansoprazole	PC.ae.C38.4	target_metabolomics	-0.0101	7.02e-08	0.0397553
Levothyroxine Sodium	bmi	clinical	0.0122	3.67e-16	0.00541434
Levothyroxine Sodium	fasting.Creatinine	clinical	-0.0213	3.23e-38	0.00241553
Levothyroxine Sodium	fasting.UCPCR	clinical	0.0251	4.6e-41	0.0006311
Levothyroxine Sodium	fasting.UCreatinine	clinical	-0.0287	8.8e-52	0.00015676
Levothyroxine Sodium	fasting.Chol	clinical	0.0115	8.67e-16	0.0342254
Levothyroxine Sodium	BSA	clinical	-0.0178	2.56e-33	0.0002266
Levothyroxine Sodium	PFR1	clinical	-0.0137	1.31e-12	0.0213965
Levothyroxine Sodium	Stumvoll	clinical	-0.0074	1.28e-05	0.0391521
Levothyroxine Sodium	WHR	clinical	-0.027	5.72e-49	1e-08
Levothyroxine Sodium	hsCRP	clinical	0.0173	3.4e-19	0.00481673
Levothyroxine Sodium	asat	clinical	-0.0157	2.44e-21	0.00902425
Levothyroxine Sodium	HOMA2..B	clinical	0.011	2.67e-11	0.0357199
Levothyroxine Sodium	Chloride.mg	diet_wearables	0.008	1.11e-05	0.0168148
Levothyroxine Sodium	Retinol.ug	diet_wearables	0.0126	1.3e-10	0.0482164
Levothyroxine Sodium	Vit.B12.ug	diet_wearables	-0.0083	4.33e-08	0.0309361
Levothyroxine Sodium	MPO	transcriptomics	0.0141	2.18e-06	0.0477533
Levothyroxine Sodium	CBFA2T3	transcriptomics	0.0132	1.05e-12	0.0356105
Levothyroxine Sodium	ELANE	transcriptomics	0.0137	4.38e-07	0.0477952
Levothyroxine Sodium	DEFA1	transcriptomics	0.0136	1.07e-07	0.0469118
Levothyroxine Sodium	DEFA3	transcriptomics	0.0134	1.33e-06	0.0490454
Lisinopril	IL5RA	transcriptomics	0.0114	9.68e-06	0.0495307
Lisinopril	ADGRE4P	transcriptomics	0.012	2.9e-07	0.0466585
Losartan	bmi	clinical	0.0111	2.95e-08	0.0113311
Losartan	fasting.Insulin	clinical	0.0098	1.08e-07	0.030249
Losartan	fasting.LDL	clinical	0.0143	3.39e-10	0.0147155
Losartan	fasting.Chol	clinical	0.0096	0.00119762	0.0423357
Losartan	BSA	clinical	0.0116	9.59e-11	0.0209032
Losartan	basal.ins	clinical	0.0087	5.57e-06	0.0365338
Losartan	Clins	clinical	-0.0091	4.71e-07	0.0252873
Losartan	BP_d_mean	clinical	0.0092	1.37e-06	0.0479638
Losartan	Energy intake	clinical	0.0202	6.63e-20	0.00360062
Losartan	Glucagon_conc_60min_pg_ml	clinical	-0.0166	1.9e-13	0.0122126
Losartan	PC.ae.C38.4	target_metabolomics	-0.0093	0.00034405	0.043906
Losartan	33830	untarget_metabolomics	0.0124	1.35e-05	0.0355556
Losartan	35160	untarget_metabolomics	-0.0118	3.27e-05	0.0417635
Metformin	fasting.GAD	clinical	0.0159	8.29e-10	0.0146199
Metformin	mmtt.120.Glucose	clinical	0.0214	1.07e-29	0.00113231
Metformin	fasting.UCpep	clinical	0.013	7.43e-11	0.0305012
Metformin	mean.glu	clinical	0.0244	1.14e-41	0.00038159
Metformin	mean.ins	clinical	-0.0094	1.15e-09	0.0216386
Metformin	glu.sens	clinical	-0.0292	2.66e-42	1e-08
Metformin	rate.sens	clinical	0.0128	3.18e-08	0.0420981
Metformin	PFR1	clinical	-0.0291	2.11e-32	0.00045143
Metformin	Clinsb	clinical	0.0102	1.05e-08	0.0256589
Metformin	Clins	clinical	0.0102	2.38e-09	0.0257323
Metformin	BP_s_mean	clinical	-0.019	6.1e-17	0.0056657
Metformin	active_glp1_conc_0min	clinical	0.0256	5.84e-29	0.0003056
Metformin	CHOm.g	diet_wearables	-0.0116	4.25e-09	0.0464881
Metformin	Selenium.ug	diet_wearables	0.0116	5.93e-08	0.0249123
Metformin	SSTR3_HPA042435_pro	proteomics	-0.0161	6.32e-07	0.0303122
Metformin	ERAP2_HPA064360_pro	proteomics	-0.0126	1.14e-07	0.047375
Metformin	IRX2_pro	proteomics	0.0159	1.04e-09	0.0484257
Metformin	TFF3_pro	proteomics	0.0158	9.67e-11	0.0429014
Metformin	CCDC151_HPA044184_pro	proteomics	-0.0107	2.12e-08	0.0447012
Metformin	CD40LG_HPA001371_pro	proteomics	0.0159	1.28e-08	0.0399563
Metformin	C22orf24_pro	proteomics	-0.0107	7.06e-11	0.0447452
Metformin	C0	target_metabolomics	-0.0145	1.93e-08	0.0285787
Metformin	C8	target_metabolomics	0.0119	2.7e-08	0.042525
Metformin	Arg	target_metabolomics	-0.0149	1.71e-07	0.0443924
Metformin	Pro	target_metabolomics	0.0168	2.86e-15	0.0191093
Metformin	Trp	target_metabolomics	-0.0142	4.62e-10	0.015373
Metformin	Tyr	target_metabolomics	-0.0148	1.45e-11	0.023003
Metformin	PC.aa.C36.0	target_metabolomics	-0.0126	7.49e-13	0.0343925
Metformin	PC.aa.C38.0	target_metabolomics	-0.0148	1.55e-15	0.018937
Metformin	PC.ae.C30.0	target_metabolomics	-0.0118	6.49e-07	0.0410409
Metformin	PC.ae.C32.1	target_metabolomics	-0.0113	1.27e-08	0.0318444
Metformin	PC.ae.C32.2	target_metabolomics	-0.0119	8.53e-08	0.0242311
Metformin	PC.ae.C34.2	target_metabolomics	-0.0182	2.29e-18	0.00292646
Metformin	PC.ae.C36.3	target_metabolomics	-0.0189	6.94e-23	0.00217601
Metformin	PC.ae.C36.4	target_metabolomics	-0.0268	7.26e-44	1e-08
Metformin	PC.ae.C36.5	target_metabolomics	-0.0134	5.5e-09	0.0229254
Metformin	PC.ae.C38.5	target_metabolomics	-0.0165	2.94e-18	0.00301371
Metformin	PC.ae.C38.6	target_metabolomics	-0.0156	1.37e-22	0.00721621
Metformin	32497	untarget_metabolomics	-0.0164	3.93e-13	0.0409429
Metformin	17945	untarget_metabolomics	0.0163	3.81e-13	0.0222081
Metformin	33968	untarget_metabolomics	-0.0124	8.14e-09	0.0316061
Metformin	43258	untarget_metabolomics	0.0271	2.51e-19	0.00233585
Metformin	569	untarget_metabolomics	-0.0241	7.61e-19	0.00370251
Metformin	1642	untarget_metabolomics	-0.0156	5.05e-10	0.0282442
Metformin	32393	untarget_metabolomics	0.0139	6.14e-08	0.0227682
Metformin	32620	untarget_metabolomics	0.0153	2.21e-09	0.0369172
Metformin	41754	untarget_metabolomics	0.0144	2.84e-08	0.0485508
Metformin	1121	untarget_metabolomics	0.0114	7.4e-06	0.0472064
Metformin	1898	untarget_metabolomics	0.0151	1.47e-12	0.0162904
Metformin	33442	untarget_metabolomics	0.0124	9.06e-09	0.0424305
Metformin	18394	untarget_metabolomics	-0.0186	1.98e-15	0.00820305
Metformin	32587	untarget_metabolomics	-0.0167	7.29e-15	0.0184139
Metformin	32616	untarget_metabolomics	-0.0203	3.57e-13	0.0241554
Metformin	32746	untarget_metabolomics	0.0194	2.52e-17	0.00695375
Metformin	32759	untarget_metabolomics	-0.0146	2.83e-09	0.0412846
Metformin	32839	untarget_metabolomics	-0.0165	6.58e-10	0.0331132
Metformin	32847	untarget_metabolomics	-0.0185	2.84e-15	0.0246866
Metformin	36079	untarget_metabolomics	-0.0129	3.93e-08	0.0498541
Metformin	39517	untarget_metabolomics	-0.017	1.12e-14	0.0196261
Metformin	40135	untarget_metabolomics	-0.0176	1.77e-14	0.0483001
Metformin	ICAM1	transcriptomics	-0.0141	8.28e-09	0.0317258
Metformin	RASA4	transcriptomics	-0.0184	2.98e-12	0.0190236
Metformin	CPT1A	transcriptomics	0.0144	1.13e-12	0.0424779
Metformin	NID1	transcriptomics	-0.0132	7.42e-09	0.0286448
Metformin	PSMA1	transcriptomics	-0.0119	3.07e-12	0.0169029
Metformin	CDKN1C	transcriptomics	0.02	1.75e-12	0.0119881
Metformin	TCF7L2	transcriptomics	0.0155	1.84e-09	0.0334501
Metformin	MPPE1	transcriptomics	-0.0118	4.02e-05	0.0228471
Metformin	ALAS2	transcriptomics	0.0094	3.85e-08	0.0444365
Metformin	CXCL8	transcriptomics	-0.0152	2.56e-09	0.0396542
Metformin	UBB	transcriptomics	0.0112	4.44e-06	0.040992
Metformin	RASA4B	transcriptomics	-0.0178	7.71e-12	0.0169901
Metformin	CEP19	transcriptomics	0.0154	6.23e-13	0.0317853
Metformin	CD177	transcriptomics	0.0164	1.89e-08	0.025362
Metformin	MGS:igc0006	metagenomics	0.0121	1.01e-05	0.0212335
Metformin	MGS:igc0029	metagenomics	0.0126	0.00025823	0.0114392
Metformin	MGS:igc0237	metagenomics	-0.0165	3.65e-07	0.0019527
Metformin	MGS:igc0295	metagenomics	-0.0159	2.81e-06	0.00202369
Metformin	MGS:igc0313	metagenomics	-0.0158	1.5e-05	0.00528437
Metformin	MGS:igc0359	metagenomics	0.0164	1.06e-08	1e-08
Metformin	MGS:igc0392	metagenomics	0.0119	0.0001295	0.0177893
Metformin	MGS:igc0641	metagenomics	0.0102	0.00081059	0.0469542
Metformin	MGS:igc0655	metagenomics	0.0126	0.00132945	0.00843518
Metformin	MGS:igc0658	metagenomics	0.0123	1.89e-06	0.0246108
Metformin	MGS:igc0971	metagenomics	-0.0122	2.61e-05	0.0430419
Metformin	MGS:igc0985	metagenomics	0.0118	0.00065438	0.0469964
Metformin	MGS:igc1047	metagenomics	-0.0107	0.00029745	0.0151837
Metformin	MGS:igc1492	metagenomics	0.0111	7.07e-06	0.0150917
Metoprolol	fasting.GAD	clinical	0.0164	1.54e-09	0.0183261
Metoprolol	total_glp1_conc_0min	clinical	-0.0121	4.92e-09	0.0435917
Metoprolol	total_glp1_conc_60min	clinical	-0.0145	6.86e-09	0.022609
Metoprolol	JAZF1_HPA066967_pro	proteomics	0.0155	2.69e-09	0.0420024
Metoprolol	lysoPC.a.C20.4	target_metabolomics	-0.0119	1.22e-07	0.0263793
Metoprolol	PC.ae.C36.4	target_metabolomics	-0.0139	6.42e-11	0.00855515
Metoprolol	PC.ae.C36.5	target_metabolomics	-0.0128	8.56e-10	0.0276292
Metoprolol	PC.ae.C38.5	target_metabolomics	-0.0119	2.76e-10	0.0195378
Metoprolol	35675	untarget_metabolomics	0.0106	1.91e-05	0.035884
Metoprolol	17945	untarget_metabolomics	0.0108	0.00014609	0.0427607
Metoprolol	1549	untarget_metabolomics	-0.014	3.11e-12	0.0207374
Metoprolol	38178	untarget_metabolomics	-0.0107	5.25e-07	0.045796
Metoprolol	35127	untarget_metabolomics	-0.0163	1.04e-10	0.044657
Metoprolol	35193	untarget_metabolomics	-0.0128	4.97e-07	0.0345609
Omeprazole	fasting.UCreatinine	clinical	0.0115	2.51e-08	0.031666
Omeprazole	fasting.LDL	clinical	0.0235	1.06e-36	1e-08
Omeprazole	fasting.TG	clinical	0.0098	3.17e-07	0.0472486
Omeprazole	fasting.ALT	clinical	0.0122	1.43e-09	0.0364251
Omeprazole	fasting.AST	clinical	0.0211	9.66e-23	1e-08
Omeprazole	fasting.Chol	clinical	0.0199	5.3e-33	1e-08
Omeprazole	mean.glu	clinical	-0.011	6.09e-09	0.0394031
Omeprazole	glu.sens	clinical	0.0224	1.24e-23	0.00283598
Omeprazole	rate.sens	clinical	-0.0167	5.88e-14	0.0313047
Omeprazole	active_glp1_conc_0min	clinical	0.0143	9.9e-09	0.0172505
Omeprazole	Fibre..AOAC..g	diet_wearables	0.0087	4.15e-06	0.0389008
Omeprazole	Transfats.g	diet_wearables	0.0077	4.88e-07	0.0299317
Omeprazole	TCEANC2_pro	proteomics	-0.0136	3.28e-05	0.0480059
Omeprazole	CDC123_HPA037830_pro	proteomics	0.0108	0.00080961	0.0496113
Omeprazole	CCL16_HPA042909_pro	proteomics	-0.0134	2.78e-12	0.0351169
Omeprazole	TFF3_pro	proteomics	-0.0123	4.59e-09	0.0471226
Omeprazole	CXCL6_pro	proteomics	-0.0118	3.45e-05	0.0470806
Omeprazole	IGFBP1_HPA050640_pro	proteomics	0.0157	1.48e-08	0.0446127
Omeprazole	Gly	target_metabolomics	-0.0123	3.52e-05	0.0296145
Omeprazole	PC.aa.C36.1	target_metabolomics	0.0096	1.41e-07	0.0361009
Omeprazole	PC.aa.C38.3	target_metabolomics	0.0116	4.75e-10	0.0238516
Omeprazole	PC.aa.C40.3	target_metabolomics	0.0119	2.36e-10	0.0267971
Omeprazole	PC.aa.C40.4	target_metabolomics	0.0144	8.45e-13	0.00670906
Omeprazole	PC.aa.C40.5	target_metabolomics	0.021	7.55e-36	0.00083616
Omeprazole	PC.aa.C42.5	target_metabolomics	0.0134	1.36e-12	0.0239279
Omeprazole	PC.ae.C36.5	target_metabolomics	0.0119	3.15e-12	0.0369716
Omeprazole	SM.C26.1	target_metabolomics	0.0125	2.15e-08	0.0327738
Omeprazole	34214	untarget_metabolomics	0.0152	2.11e-10	0.0273506
Omeprazole	37203	untarget_metabolomics	-0.0129	3.15e-07	0.0427136
Omeprazole	32792	untarget_metabolomics	-0.0168	1.06e-09	0.0345048
Omeprazole	569	untarget_metabolomics	-0.0168	2.02e-10	0.0175156
Omeprazole	59	untarget_metabolomics	0.0115	1.7e-11	0.0426666
Omeprazole	35137	untarget_metabolomics	-0.019	1.76e-13	0.00274322
Omeprazole	35160	untarget_metabolomics	-0.0123	1.75e-07	0.0400566
Omeprazole	1508	untarget_metabolomics	-0.0113	2.63e-10	0.0458397
Omeprazole	18392	untarget_metabolomics	-0.0197	6.13e-17	0.0134561
Omeprazole	32757	untarget_metabolomics	-0.0127	3.44e-06	0.0355008
Omeprazole	40134	untarget_metabolomics	-0.0146	1.12e-07	0.0480901
Omeprazole	36515	untarget_metabolomics	0.0167	6.54e-12	0.0220459
Omeprazole	37629	untarget_metabolomics	-0.013	0.00014667	0.0363711
Omeprazole	37732	untarget_metabolomics	-0.0129	1.63e-05	0.0344486
Omeprazole	43558	untarget_metabolomics	0.0163	4.06e-13	0.0167263
Omeprazole	FAS	transcriptomics	0.0131	2.22e-09	0.0142316
Omeprazole	DDX39A	transcriptomics	0.0093	1.38e-08	0.0494097
Omeprazole	CDKN1C	transcriptomics	-0.0173	7.74e-11	0.0116546
Omeprazole	LDLR	transcriptomics	0.0121	6.06e-10	0.0296776
Omeprazole	NAPSB	transcriptomics	-0.0145	5.94e-10	0.0339498
Omeprazole	ENAM	transcriptomics	0.0161	7.33e-10	0.0411389
Omeprazole	SCRN1	transcriptomics	-0.0142	1.47e-13	0.014329
Omeprazole	MYO1G	transcriptomics	0.0076	1.64e-05	0.0493288
Omeprazole	MKI67	transcriptomics	0.0207	1.86e-19	0.00914423
Omeprazole	SPRYD3	transcriptomics	-0.0109	3.62e-09	0.0398559
Omeprazole	MZB1	transcriptomics	0.0149	7.07e-10	0.0399059
Omeprazole	FHL3	transcriptomics	-0.0167	3.55e-10	0.030874
Omeprazole	MPZL1	transcriptomics	-0.0131	2.42e-10	0.0411876
Omeprazole	LILRA6	transcriptomics	0.0138	3.68e-09	0.0454448
Omeprazole	MGS:igc0014	metagenomics	0.0103	0.00046182	0.0187621
Omeprazole	MGS:igc0686	metagenomics	0.0125	2.98e-06	0.0408937
Omeprazole	MGS:igc1414	metagenomics	0.0106	0.00046885	0.0255851
Paracetamol	bmi	clinical	0.0078	5.43e-06	0.0439953
Paracetamol	fasting.LDL	clinical	0.0111	6.23e-07	0.0287766
Paracetamol	fasting.Chol	clinical	0.0141	2.2e-14	0.00554121
Paracetamol	mean.glu	clinical	-0.0084	5.81e-06	0.0491264
Paracetamol	glu.sens	clinical	0.0142	2.17e-09	0.0358294
Paracetamol	hsCRP	clinical	0.0146	2.99e-14	0.0188497
Paracetamol	diurnal_rmse.vm_hpf_mean	diet_wearables	-0.0083	1.02e-07	0.0471645
Paracetamol	RMND5B_HPA047778_pro	proteomics	0.0152	2.5e-13	0.0443482
Paracetamol	IFNG_HPA049525_pro	proteomics	0.0127	2.22e-08	0.0396037
Paracetamol	C10	target_metabolomics	-0.0128	9.9e-09	0.0310597
Paracetamol	C6..C4.1.DC.	target_metabolomics	-0.0126	1.77e-09	0.0475852
Paracetamol	C8	target_metabolomics	-0.0134	1.17e-12	0.0297412
Paracetamol	lysoPC.a.C16.0	target_metabolomics	0.0107	3.21e-08	0.0438616
Paracetamol	lysoPC.a.C18.2	target_metabolomics	0.0114	1.73e-06	0.0437722
Paracetamol	PC.aa.C42.6	target_metabolomics	-0.0104	9.69e-07	0.0278359
Paracetamol	34416	untarget_metabolomics	0.0144	7.28e-12	0.0393526
Paracetamol	32197	untarget_metabolomics	-0.0169	3.18e-12	0.0136465
Paracetamol	37203	untarget_metabolomics	-0.0194	5.82e-22	0.00460474
Paracetamol	32792	untarget_metabolomics	-0.0157	8.28e-10	0.0304384
Paracetamol	32492	untarget_metabolomics	-0.0155	6.03e-16	0.0237748
Paracetamol	32587	untarget_metabolomics	0.0122	1.18e-07	0.0465308
Paracetamol	33515	untarget_metabolomics	-0.0166	1.61e-11	0.0225292
Paracetamol	GZMH	transcriptomics	0.0108	1.01e-08	0.0451387
Paracetamol	CHI3L1	transcriptomics	-0.0132	1.83e-08	0.0437273
Paracetamol	ZNF683	transcriptomics	0.0144	5.76e-10	0.0451822
Paracetamol	LRRC37A2	transcriptomics	0.0111	1.11e-07	0.046403
Ramipril	fasting.GAD	clinical	0.0219	1.8e-14	0.00515522
Ramipril	fasting.HDL	clinical	-0.0136	8.26e-08	0.0223692
Ramipril	BSA	clinical	0.0082	5.39e-07	0.0288428
Ramipril	rate.sens	clinical	0.0185	1.68e-11	0.0110072
Ramipril	BP_s_mean	clinical	-0.0229	3.11e-17	0.00209416
Ramipril	BP_d_mean	clinical	-0.019	3.76e-15	1e-08
Ramipril	iaat	clinical	0.0106	1.4e-06	0.0391021
Ramipril	asat	clinical	0.0135	2.06e-06	0.0371335
Ramipril	total_glp1_conc_0min	clinical	0.0135	6.02e-09	0.0408447
Ramipril	KDR_HPA008024_pro	proteomics	0.0138	4.72e-09	0.030122
Ramipril	FAM135B_pro	proteomics	0.0107	3.03e-06	0.0407468
Ramipril	IGFALS_HPA040948_pro	proteomics	0.0147	8.22e-10	0.0287107
Ramipril	43400	untarget_metabolomics	-0.0232	2.55e-12	0.00350618
Ramipril	38178	untarget_metabolomics	0.0114	5.84e-06	0.0387996
Ramipril	1564	untarget_metabolomics	0.0141	6.95e-08	0.0243832
Ramipril	36747	untarget_metabolomics	0.0136	3.12e-06	0.0421458
Ramipril	37432	untarget_metabolomics	-0.0224	5.72e-17	0.00503877
Ramipril	36103	untarget_metabolomics	0.016	5.39e-08	0.0468696
Ramipril	42582	untarget_metabolomics	0.0116	8.8e-06	0.0366433
Ramipril	FOXJ2	transcriptomics	0.0098	5.77e-07	0.0467009
Ramipril	SH3BP1	transcriptomics	0.0091	1.36e-06	0.0466161
Ramipril	ZNF592	transcriptomics	0.0081	1.58e-06	0.043817
Ramipril	HLA-J	transcriptomics	-0.0172	1.1e-08	0.041859
Salbutamol	fasting.Insulin	clinical	0.0104	8.53e-11	0.00926325
Salbutamol	fasting.Creatinine	clinical	-0.0129	4e-13	0.0284454
Salbutamol	fasting.ALT	clinical	-0.0141	3.47e-13	0.0272801
Salbutamol	fasting.AST	clinical	-0.015	2.01e-18	0.010343
Salbutamol	basal.ins	clinical	0.009	9.54e-09	0.0198011
Salbutamol	Clinsb	clinical	-0.0087	1.29e-06	0.0456203
Salbutamol	total_glp1_conc_0min	clinical	-0.0127	2.52e-12	0.0439507
Salbutamol	total_glp1_conc_60min	clinical	-0.0118	3.84e-12	0.0232384
Salbutamol	C0	target_metabolomics	-0.0104	2.31e-07	0.0445688
Salbutamol	PC.aa.C38.6	target_metabolomics	-0.0099	2e-07	0.0303754
Salbutamol	PC.aa.C40.6	target_metabolomics	-0.0096	8.14e-07	0.0332255
Salbutamol	PC.ae.C40.4	target_metabolomics	0.0089	1.38e-09	0.0390519
Simvastatin	fasting.HDL	clinical	0.0148	5.5e-05	0.0181489
Simvastatin	fasting.LDL	clinical	-0.0389	8.16e-36	1e-08
Simvastatin	fasting.Chol	clinical	-0.0286	1.02e-25	1e-08
Simvastatin	PFR1	clinical	0.0142	0.0001889	0.021802
Simvastatin	liver.iron	clinical	0.0122	4.07e-05	0.0233156
Simvastatin	Carotene.ug	diet_wearables	0.0148	1.49e-05	0.0444807
Simvastatin	CABP7_HPA016037_pro	proteomics	-0.015	1.1e-05	0.0467432
Simvastatin	CCDC116_HPA000823_pro	proteomics	-0.0154	1.92e-05	0.0440398
Simvastatin	FEN1_pro	proteomics	-0.0141	4.59e-07	0.00808581
Simvastatin	EFCAB5_HPA028608_pro	proteomics	-0.0136	0.00028507	0.0265894
Simvastatin	GCKR_pro	proteomics	0.0158	7.03e-05	0.0441724
Simvastatin	IGFBP4_HPA042512_pro	proteomics	-0.0132	0.0010094	0.0265198
Simvastatin	HHEX_HPA028864_pro	proteomics	0.0179	3.23e-05	0.0440842
Simvastatin	C18	target_metabolomics	-0.0146	0.00020951	0.0260952
Simvastatin	C6..C4.1.DC.	target_metabolomics	0.0392	2.25e-33	1e-08
Simvastatin	Gly	target_metabolomics	0.0162	2.93e-07	0.0205723
Simvastatin	Ser	target_metabolomics	0.0192	6.63e-10	0.00165183
Simvastatin	Thr	target_metabolomics	0.0192	2.18e-08	0.013262
Simvastatin	lysoPC.a.C18.0	target_metabolomics	-0.0112	0.00048883	0.0350073
Simvastatin	lysoPC.a.C20.4	target_metabolomics	0.0274	2.57e-17	0.00152401
Simvastatin	PC.aa.C30.0	target_metabolomics	-0.01	3.62e-05	0.0405507
Simvastatin	PC.aa.C32.0	target_metabolomics	-0.0106	6.77e-05	0.0157472
Simvastatin	PC.aa.C32.2	target_metabolomics	-0.013	1.27e-07	0.020655
Simvastatin	PC.aa.C34.3	target_metabolomics	-0.0136	6.46e-06	0.00999905
Simvastatin	PC.aa.C36.0	target_metabolomics	-0.013	1.61e-05	0.0435013
Simvastatin	PC.aa.C36.1	target_metabolomics	-0.016	2.58e-07	0.0059089
Simvastatin	PC.aa.C36.2	target_metabolomics	-0.0189	3.03e-09	0.00171082
Simvastatin	PC.aa.C36.4	target_metabolomics	0.0245	1.76e-21	1e-08
Simvastatin	PC.aa.C36.5	target_metabolomics	0.0121	0.00022485	0.0179689
Simvastatin	PC.aa.C38.4	target_metabolomics	0.0218	1.5e-15	0.00158965
Simvastatin	PC.ae.C32.1	target_metabolomics	-0.0108	1.97e-05	0.0261663
Simvastatin	PC.ae.C34.2	target_metabolomics	-0.0091	1.46e-07	0.0490048
Simvastatin	PC.ae.C34.3	target_metabolomics	-0.0146	4.9e-06	0.0125417
Simvastatin	PC.ae.C36.3	target_metabolomics	-0.0102	0.00010971	0.032432
Simvastatin	PC.ae.C38.2	target_metabolomics	-0.0106	0.00015949	0.0348418
Simvastatin	PC.ae.C38.4	target_metabolomics	0.0167	1.22e-11	0.00176687
Simvastatin	PC.ae.C40.4	target_metabolomics	0.0089	7.81e-05	0.0371875
Simvastatin	PC.ae.C42.2	target_metabolomics	-0.0193	6.31e-15	0.00145462
Simvastatin	SM.C16.0	target_metabolomics	-0.0125	7.15e-06	0.00747599
Simvastatin	SM.C16.1	target_metabolomics	-0.0135	8.13e-05	0.0124329
Simvastatin	SM.C18.0	target_metabolomics	0.0126	7.99e-08	0.0204888
Simvastatin	35186	untarget_metabolomics	0.0254	2.89e-14	1e-08
Simvastatin	35675	untarget_metabolomics	-0.0177	7.38e-05	0.00637132
Simvastatin	33937	untarget_metabolomics	-0.0139	0.00040023	0.0386981
Simvastatin	3141	untarget_metabolomics	0.0169	7.28e-05	0.0240791
Simvastatin	36754	untarget_metabolomics	-0.0189	8.43e-08	0.00708379
Simvastatin	34425	untarget_metabolomics	-0.0183	4.43e-08	0.0111149
Simvastatin	32632	untarget_metabolomics	0.0168	8.99e-05	0.0335615
Simvastatin	32795	untarget_metabolomics	0.021	1.8e-06	0.0118735
Simvastatin	33225	untarget_metabolomics	0.0168	6.43e-06	0.0474592
Simvastatin	40134	untarget_metabolomics	-0.0296	1.14e-14	0.00187833
Simvastatin	MYLIP	transcriptomics	-0.0182	6.72e-10	0.00784832
Simvastatin	IL5RA	transcriptomics	-0.017	4.78e-06	0.0348972
Simvastatin	PPM1F	transcriptomics	0.0133	0.00170098	0.0374015
Simvastatin	CRNKL1	transcriptomics	-0.0093	0.00057139	0.0156549
Simvastatin	TSC22D1	transcriptomics	-0.0177	1.02e-05	0.012859
Simvastatin	EEF2K	transcriptomics	-0.013	0.00022038	0.0098808
Simvastatin	RASA4	transcriptomics	0.019	1.85e-05	0.0129619
Simvastatin	MMD	transcriptomics	-0.015	1.68e-06	0.0231605
Simvastatin	CPT1A	transcriptomics	-0.0163	6.44e-07	0.00138115
Simvastatin	HSDL2	transcriptomics	-0.0128	0.00025515	0.0158384
Simvastatin	C4BPA	transcriptomics	-0.0175	2.56e-05	0.0489232
Simvastatin	EMC3	transcriptomics	-0.0148	4.28e-05	0.0321989
Simvastatin	MAX	transcriptomics	-0.0127	0.0001051	0.0097605
Simvastatin	LDLR	transcriptomics	0.0206	9.44e-10	0.00428734
Simvastatin	NECTIN2	transcriptomics	-0.0166	1e-07	0.034674
Simvastatin	MICAL2	transcriptomics	0.0157	0.00024781	0.0178796
Simvastatin	KATNBL1	transcriptomics	-0.0144	1.28e-05	0.0290402
Simvastatin	FADS2	transcriptomics	0.0192	0.00020784	0.0347861
Simvastatin	ASNSD1	transcriptomics	-0.0133	7.13e-08	0.0259515
Simvastatin	HDC	transcriptomics	-0.0175	7.46e-08	0.0294884
Simvastatin	TMEM140	transcriptomics	-0.0121	7.37e-05	0.0260236
Simvastatin	SLC37A3	transcriptomics	-0.013	0.0008641	0.0374545
Simvastatin	ABCG1	transcriptomics	-0.0238	5.79e-14	0.00130323
Simvastatin	RAD21	transcriptomics	-0.0094	6.87e-05	0.0201473
Simvastatin	ABCA1	transcriptomics	-0.0238	2.64e-13	0.00417601
Simvastatin	POLR2J3	transcriptomics	0.0219	8.88e-09	0.00439549
Simvastatin	RASA4B	transcriptomics	0.0185	1.41e-06	0.0230821
Simvastatin	ENC1	transcriptomics	0.0214	1.99e-08	0.0202338
Simvastatin	GAPT	transcriptomics	-0.0168	0.00012876	0.012649
Simvastatin	HIST1H2AC	transcriptomics	-0.0139	3.48e-06	0.0324896
Simvastatin	FHL3	transcriptomics	-0.0203	4.42e-06	0.0102296
Simvastatin	HIST2H2BE	transcriptomics	-0.0196	4.43e-07	0.00772674
Simvastatin	C2orf88	transcriptomics	-0.0156	5.98e-06	0.0435465
Simvastatin	SREBF2	transcriptomics	0.0107	1.3e-05	0.048676
Simvastatin	RN7SK	transcriptomics	0.0183	1.71e-07	0.0133593
Simvastatin	RNR2	transcriptomics	-0.0144	0.00023993	0.0326605
Simvastatin	RNR1	transcriptomics	-0.0157	5.36e-05	0.0292985
Simvastatin	EML6	transcriptomics	-0.0184	8.44e-07	0.0131633
Simvastatin	LINC01410	transcriptomics	-0.0141	6.76e-07	0.040502
Simvastatin	UPK3BL	transcriptomics	0.0235	1.09e-09	0.00309952
Simvastatin	POLR2J2	transcriptomics	0.0219	1.02e-08	0.00614188
Simvastatin	NBPF8	transcriptomics	0.0153	1.64e-05	0.0326038
