# Supplementary material for: Discovery of drug–omics associations in type 2 diabetes with generative deep-learning models
Source: Nat Biotechnol. 2023 Jan 2;41(3):399–408. doi: 10.1038/s41587-022-01520-x (PMC10017515; doi:10.1038/s41587-022-01520-x)
Supplement: Source Data Fig. 3 — Source data for Fig. 3a–e. [file 41587_2022_1520_MOESM10_ESM.xlsx]

## Sheet: Figure 3a
Figure 3a. Circos plot of effect sizes and importance for each feature. For Gene Ontologies (GO) only Simvastatin had significant associations of the drugs shown in the figure. Because effect size is not defined for GOs we set a constant for the plot.
Feature	Data set	Metformin	Atorvastatin	Simvastatin	Omeprazole	Lansoprazole	Paracetamol	Codeine	Atenolol	Bisoprolol	Metoprolol	Importance	start	stop
glu.sens	clinical	-0.0292218	0.0125363	-0.00554798	0.0224378	0.00882686	0.0142488	0.0131983	0.00260047	0.00691493	0.00134134	52.5403	1	100
PFR1	clinical	-0.0291392	-0.0101259	0.0142427	-0.00491776	-0.00576606	0.00142097	-0.0087771	-0.000554627	-0.00280761	0.000648916	53.6046	101	200
BP_s_mean	clinical	-0.0189927	-0.00396455	-0.000452702	-0.00492515	0.0051787	0.00356442	-0.00112643	0.00144884	-0.0110481	-0.00601792	51.5816	201	300
fasting.LDL	clinical	-0.00365881	-0.0147766	-0.0389333	0.0235254	0.00775401	0.0111458	0.00475205	-0.00444203	0.00211778	0.000249607	46.0469	301	400
fasting.Chol	clinical	-0.00062556	-0.0141879	-0.0285745	0.0198881	0.00596918	0.0141322	0.00853941	-0.00267015	-0.00283419	-0.00100294	44.2752	401	500
mean.glu	clinical	0.0243874	0.00160106	0.0016564	-0.0110362	-0.000751701	-0.00835219	-0.00270085	0.00503084	-0.0016169	0.00318481	45.3091	501	600
mmtt.120.Glucose	clinical	0.0214241	0.00599004	-0.00482122	-0.000765364	0.00244023	-0.00354449	-0.00107927	-0.000186965	0.00791967	0.00462246	46.1289	601	700
active_glp1_conc_0min	clinical	0.0256094	0.0124073	-0.00421712	0.0142946	0.00228268	0.0110227	0.00893562	-0.000396615	-0.00120107	-0.00854089	51.8682	701	800
fasting.GAD	clinical	0.0159404	0.00175612	-0.00207068	-0.0074936	-0.00605489	-0.0118002	-0.00872566	0.0116634	0.00443587	0.0163607	49.1405	801	900
fasting.UCpep	clinical	0.0129915	-0.0019247	-0.00188349	0.00659807	0.0108796	-0.00421877	0.00427444	-0.00735239	0.00340546	-0.00562477	57.9648	901	1000
Clinsb	clinical	0.0102337	-0.000403809	-0.00438937	0.00286032	-0.00412574	0.00582802	0.0019751	0.00342388	0.0125887	0.00714484	43.1093	1001	1100
fasting.ALT	clinical	0.0045317	0.00466686	0.0021845	0.0121801	-0.00751739	-0.00730964	-0.00325091	0.00427096	0.00321539	-0.00747017	48.6963	1101	1200
fasting.AST	clinical	0.00420972	0.00248412	-0.000777217	0.0211091	-0.00643728	-0.000839102	0.00466372	0.00132815	0.00185681	-0.00345226	49.231	1201	1300
fasting.TG	clinical	0.00552814	0.000728981	-0.00502603	0.00982808	-0.00398181	0.00599758	0.0031829	0.00534335	-0.00136862	0.00390073	34.2768	1301	1400
fasting.UCreatinine	clinical	0.00401567	0.00841773	-0.00334522	0.0114778	0.0119011	0.00143396	0.000252955	-0.00611328	0.0114731	-0.00681806	59.1256	1401	1500
Clins	clinical	0.0102015	0.00698605	-0.00419806	-0.00131086	-0.00362162	0.00784344	-0.000105705	-0.00563365	0.0135662	0.00689514	41.5305	1501	1600
rate.sens	clinical	0.0127883	-0.0148577	0.00857279	-0.0166575	0.00362823	-0.00959835	-0.00598028	-0.00433072	-0.00210928	-0.000369943	52.4923	1601	1700
fasting.HDL	clinical	0.00632555	-0.0107053	0.0147619	-0.00463828	0.00312773	0.00861275	0.00817599	-0.0052215	-0.0123248	-0.00083704	48.1849	1701	1800
liver.iron	clinical	-0.00027583	-0.0094681	0.0122138	0.000326248	-0.0114865	-0.00568995	-0.00450799	-0.00110294	0.00654951	0.00349665	52.3308	1801	1900
bmi	clinical	0.00423732	-0.00728366	-0.00363307	0.000773237	0.00267425	0.00782683	0.00228994	0.000651814	-0.00684865	-0.00522986	45.2306	1901	2000
hsCRP	clinical	-8.17114e-05	-0.0136612	-0.00751712	0.00133854	0.00551586	0.0145651	0.00925613	-0.00934405	-0.000618257	0.00453411	39.0743	2001	2100
mean.ins	clinical	-0.00944251	-0.00112978	0.0036731	-0.000729462	0.00270149	-0.00435001	0.00333481	0.00684867	-0.0100022	-0.00115744	44.0759	2101	2200
proinsulin_conc_60min_pmol_L	clinical	-0.0009705	-0.00395428	0.0068822	-0.000883904	-0.0028364	0.00704025	0.00999703	-0.00419534	-0.00155246	0.00334079	38.2619	2201	2300
Selenium.ug	diet	0.0116177	-0.00173831	0.0120457	0.000751612	0.00475888	0.000458278	0.00163393	0.00245911	-0.00657482	-0.00879983	41.4044	1	100
diurnal_rmse.vm_hpf_mean	diet	0.000969792	0.00208726	0.00282944	-0.0065259	0.00425658	-0.00833625	-0.00482866	-0.00101383	0.00338026	-0.00237376	40.4591	101	200
Fibre..AOAC..g	diet	0.00723304	0.0027095	-0.00141595	0.00870586	-8.26028e-05	-0.00407058	0.00526054	-0.00119817	-0.000962339	0.000472763	42.0628	201	300
Transfats.g	diet	0.00909381	-0.00352805	0.000480507	0.00770176	0.000687694	0.00320884	0.00827266	-0.00118333	-0.00169257	0.00166519	40.0522	301	400
CHOm.g	diet	-0.011645	0.00558949	0.00336423	0.00533257	-0.00586536	-0.0105912	-0.00914312	-0.000431318	-0.00137501	-0.0030945	39.007	401	500
Carotene.ug	diet	-0.00351339	-0.0090471	0.0147806	-6.57949e-05	0.00236423	-0.00322882	-0.0059776	0.00395111	0.0104571	-0.0064717	43.5867	501	600
GCKR_pro	proteomics	-0.00147971	-0.00202092	0.0157609	0.00434226	0.000598914	0.00396888	0.00194848	-0.00444392	0.00501091	-0.00088333	25.4191	1	100
HHEX_HPA028864_pro	proteomics	-0.00366684	-0.00732719	0.017869	-0.00367442	-0.00271261	0.0012603	-0.00113294	-0.0019791	-0.00418263	-0.00306246	25.1241	101	200
CCL16_HPA042909_pro	proteomics	-0.00427099	-0.00327139	0.00218479	-0.0133751	0.00184626	0.00011232	-0.00422956	0.00176884	-0.00479228	-0.00579494	25.595	201	300
C22orf24_pro	proteomics	-0.0106583	-0.00128171	0.00194183	-0.00183041	-0.00329862	0.000452951	0.00171619	0.000868593	-0.000393642	0.000443315	20.6985	301	400
SSTR3_HPA042435_pro	proteomics	-0.0161147	0.000599941	0.00620766	-0.00287091	0.000394802	0.00578779	0.00394025	-0.00400826	0.00534683	0.0077179	25.1122	401	500
ERAP2_HPA064360_pro	proteomics	-0.0126195	-0.0109817	0.0073362	-0.00300444	0.000701613	0.00528532	0.00117422	0.0035941	-0.000935676	-0.00634388	24.021	501	600
IRX2_pro	proteomics	0.0159325	-0.00168722	0.0079827	0.00143733	-0.00126185	-0.00392238	-0.00170751	-0.00324861	-0.00758267	0.000240109	25.5761	601	700
CDC123_HPA037830_pro	proteomics	0.000484133	-0.00113414	0.00706262	0.0107861	-0.00275144	0.00444352	-0.000692089	-0.00749208	0.00619057	0.00743748	22.8095	701	800
IFNG_HPA049525_pro	proteomics	0.00411021	0.00802728	0.00140028	0.00395263	-8.5143e-05	0.0126925	0.00710867	-0.00596705	0.00125085	-0.00100242	20.2638	801	900
TCEANC2_pro	proteomics	-0.00242932	0.000666998	0.000287173	-0.0136105	0.00680111	-0.00419394	-0.00551052	0.00842661	-0.00113193	-0.00910779	23.5501	901	1000
RMND5B_HPA047778_pro	proteomics	-0.000905518	0.000222282	-0.00384014	-0.00259619	0.00115214	0.0151508	0.00725115	0.000149277	-0.000745086	-0.00134245	25.5818	1001	1100
CXCL6_pro	proteomics	-0.000670473	0.00115882	-0.00170271	-0.011824	0.00528144	-0.004672	-0.00785549	-0.00152111	-0.00599129	0.0071378	22.6042	1101	1200
CABP7_HPA016037_pro	proteomics	-0.00135469	-0.00359974	-0.0150195	-0.000353348	-0.000454957	8.11675e-05	-0.00283777	0.00447429	0.00833682	-0.00286635	24.7316	1201	1300
FEN1_pro	proteomics	-0.000726715	7.47189e-05	-0.0140562	0.00180392	-0.00424923	-0.00190899	-0.00349899	-0.000653005	-0.000547959	0.00239116	20.6001	1301	1400
EFCAB5_HPA028608_pro	proteomics	-0.0122599	-0.00649991	-0.0135849	0.0010826	0.00266138	0.00628099	0.0020328	0.00407736	-0.000220051	-0.000843681	24.4034	1401	1500
EIF2AK3_HPA015737_pro	proteomics	-0.00519837	-0.0128992	-0.00922995	0.00393768	-0.00167994	0.00069372	-0.00134843	-0.00264833	-0.00285985	0.00159573	25.4599	1501	1600
CCDC151_HPA044184_pro	proteomics	-0.0107332	-0.00884699	-0.00591284	-0.000823547	0.000142151	0.00421393	0.000986631	0.00343485	-0.00149554	-0.0018513	23.5376	1601	1700
TFF3_pro	proteomics	0.0157691	0.00900068	-0.0100524	-0.0123304	0.00205703	0.00537413	-0.0013853	0.00319826	0.00412542	-0.00042339	26.3331	1701	1800
CD40LG_HPA001371_pro	proteomics	0.0159039	0.00703528	-0.00410565	-0.00685617	0.0013041	-0.000329219	-0.00276962	0.0045973	-0.00168499	-0.000390669	23.785	1801	1900
CCDC116_HPA000823_pro	proteomics	-0.00557075	0.00997879	-0.0154206	0.00167056	-0.00126409	0.00680056	0.0031651	-0.00260268	0.00191572	-3.08424e-05	23.9599	1901	2000
IGFBP4_HPA042512_pro	proteomics	7.78191e-05	0.0127906	-0.0132231	-0.00237703	-0.00124102	0.00721268	0.00532868	0.00464329	0.000871068	-0.00545815	23.8835	2001	2100
IGFBP1_HPA050640_pro	proteomics	-0.000774972	0.0193491	-0.0148763	0.0157263	-0.00869193	0.000849681	0.00500996	-0.00621201	-0.00185884	0.00206627	26.4993	2101	2200
SLU7_pro	proteomics	-0.00201589	0.0153005	-0.00580276	0.00570554	-0.000236665	0.0073274	0.00203325	-0.000723393	0.0036277	0.000881441	26.2255	2201	2300
FADS1_pro	proteomics	0.00535834	0.0165585	-0.00681861	0.0146489	-0.00370936	0.00779731	0.00451349	0.00251197	-0.00155841	-0.000260483	24.6917	2301	2400
Gly	target_metabolomics	0.0106951	-0.00833044	0.016153	-0.0122904	0.00293553	-0.00344059	-0.00455967	0.00232913	-0.0109414	0.00279881	34.0076	1	100
SM..OH..C24.1	target_metabolomics	0.00304589	-0.0148103	0.0106937	0.00334702	-0.00643434	-0.00262879	0.00501513	-0.00605221	-0.00392121	0.000707482	28.6077	101	200
SM..OH..C16.1	target_metabolomics	0.005844	-0.0106984	0.0114517	-0.00407492	-0.00637306	-0.0066058	-0.00148596	0.00257788	0.00145419	0.00306328	30.6683	201	300
SM.C18.0	target_metabolomics	0.00813796	-0.0140455	0.0125714	0.00605	-0.00284786	-0.00312501	0.00367434	0.00167851	-0.00268459	0.00483938	29.2629	301	400
PC.ae.C40.4	target_metabolomics	0.0033015	-0.00734505	0.00891353	-0.00609834	-0.00562156	-0.00609339	-0.00806801	-0.00350139	-0.000345202	-0.00790889	27.3293	401	500
PC.ae.C42.4	target_metabolomics	0.00855053	-0.0111063	0.00423422	-0.00691275	0.00103405	-0.00496716	-0.00745522	-0.00114641	-0.00473299	-0.00297339	28.8115	501	600
PC.ae.C44.5	target_metabolomics	0.00741222	-0.00995993	0.0061512	-0.00180352	-0.0036012	-0.00644027	-0.0107798	-0.00334631	-0.00507965	-0.00504961	31.9423	601	700
Ser	target_metabolomics	-0.00169886	-0.0100919	0.0191602	-0.0055613	0.0066818	-0.000425398	0.000658374	-0.00200936	0.00305441	-0.00411351	32.8795	701	800
PC.aa.C36.4	target_metabolomics	0.00179888	-0.0102059	0.0245075	-0.000740046	-0.00967471	-0.00218774	-0.000471143	-0.000945774	-0.00122946	-0.00806629	31.5443	801	900
PC.aa.C36.5	target_metabolomics	0.00446984	0.00186443	0.012051	0.00455076	-0.00082857	-0.0027394	-0.000598458	0.00461414	-0.0038609	-0.000709567	31.4135	901	1000
PC.ae.C38.4	target_metabolomics	-0.0019876	-0.00362328	0.0167041	-0.00927625	-0.0100585	-0.00505631	-0.00611635	-0.00342536	0.00239137	-0.00890166	30.5671	1001	1100
Thr	target_metabolomics	0.00366047	-0.00378484	0.019226	0.000524129	0.00607858	0.0057705	0.00427625	-0.00669824	-0.000876871	-0.00571551	33.0663	1101	1200
PC.aa.C38.4	target_metabolomics	0.0010705	-0.000622378	0.0217703	0.000616772	-0.0104098	-0.00403927	-0.00181371	-0.00176611	-0.00328898	-0.00897779	33.7256	1201	1300
C6..C4.1.DC.	target_metabolomics	0.0099488	-0.0182117	0.0391529	-0.00690955	-0.00912506	-0.012625	0.00362887	0.00531579	-0.00212428	-0.00162995	33.4655	1301	1400
lysoPC.a.C20.4	target_metabolomics	0.00537061	0.0095771	0.0274483	0.0010863	-0.00573711	0.00413347	0.00543192	-0.00385802	-0.0101299	-0.0119277	36.4566	1401	1500
PC.ae.C38.1	target_metabolomics	0.00234149	0.0163972	-0.0110972	-0.00495084	0.00620532	0.00503466	0.00159745	0.000780678	7.34983e-05	-0.00673035	30.2648	1501	1600
C18	target_metabolomics	-0.00399345	0.015759	-0.0145893	-0.00880644	0.00378012	0.00080018	0.00269009	0.00448619	0.010551	-0.00906369	30.0076	1601	1700
lysoPC.a.C18.0	target_metabolomics	-0.00236277	0.0139596	-0.0111984	0.00657194	0.00248603	0.00799472	0.00678167	0.000840524	-0.00704442	-0.00577459	31.0162	1701	1800
PC.aa.C40.5	target_metabolomics	0.0052181	0.00846919	-0.0103016	0.020965	-0.00360552	-0.00151678	-0.0009366	0.00118737	0.00266538	-0.00541831	28.3375	1801	1900
PC.aa.C36.1	target_metabolomics	0.00621784	0.00768717	-0.0160445	0.00957438	0.00392864	0.00360971	0.0030252	-0.00139483	0.000821657	-0.00164952	25.4404	1901	2000
PC.ae.C42.2	target_metabolomics	0.00281038	0.00542045	-0.0192846	0.00351913	-0.000579631	-0.00463318	-0.00312399	0.000916455	-0.00091201	1.62168e-05	23.0957	2001	2100
lysoPC.a.C18.1	target_metabolomics	0.00679566	0.0153464	0.0023115	0.00556947	0.00211824	0.00846093	0.00954359	-0.00301563	-0.0102063	-0.00524381	32.2884	2101	2200
Pro	target_metabolomics	0.0167519	0.00598234	0.00316566	-0.00848657	0.000571259	0.0061931	0.00340273	0.00400889	-0.0009613	-0.0016445	31.5911	2201	2300
C10	target_metabolomics	0.00745098	0.00300469	0.000888894	-0.0048166	-0.0133901	-0.0128079	-0.0019033	0.00520303	0.00456167	-0.000139877	33.1064	2301	2400
C8	target_metabolomics	0.0119324	0.00206549	-0.000362982	-0.00477488	-0.0133049	-0.0134019	-0.00125484	0.00502463	0.0014134	0.00134867	33.5243	2401	2500
SM.C24.1	target_metabolomics	-0.003849	-0.0191641	-0.00291877	0.0104952	-0.00271518	-0.000292607	0.000873919	-0.0025125	-0.00438835	0.00200242	28.8767	2501	2600
SM..OH..C22.1	target_metabolomics	0.0040965	-0.0211619	0.00482975	0.00331679	-0.00345625	-0.00124693	0.00206285	-0.00531305	-0.0015108	0.0052001	29.6336	2601	2700
SM.C24.0	target_metabolomics	0.00317243	-0.0197822	-0.00176233	0.00972393	-0.000354862	0.00185585	0.00508915	-0.00532189	-0.00298852	0.000294856	30.0448	2701	2800
SM.C26.1	target_metabolomics	-0.00111058	-0.00841956	0.00201053	0.0124619	-0.00533467	-0.00102106	0.00450054	0.000139841	-0.00691964	0.00211215	29.4612	2801	2900
PC.ae.C42.5	target_metabolomics	0.00333723	-0.00776982	0.00349329	-0.00161829	-0.00322102	-0.00737126	-0.0113579	-0.0014681	-0.00226898	-0.00600767	29.2259	2901	3000
PC.ae.C44.6	target_metabolomics	0.00357442	-0.00785118	0.0022858	0.000604881	-0.00172997	-0.00583385	-0.00848221	0.0017388	-0.00348761	-0.00397293	29.2445	3001	3100
lysoPC.a.C16.0	target_metabolomics	-0.00290649	0.00216564	0.000460253	0.00723966	0.00210592	0.0107249	0.0094202	0.000571471	-0.00629182	-0.0038994	30.9751	3101	3200
PC.aa.C42.0	target_metabolomics	0.000194542	-0.0025103	0.00298268	0.000156865	0.000940861	-0.00603253	-0.00821819	0.00182114	-0.000899736	-0.000778453	29.005	3201	3300
PC.aa.C34.2	target_metabolomics	-0.00988344	-0.0175219	-0.0100757	0.000234745	0.00276714	0.00533012	0.0039351	0.00546541	0.00246844	0.00191359	28.0269	3301	3400
PC.ae.C32.1	target_metabolomics	-0.0112698	-0.0100091	-0.0108169	0.00203234	0.00298596	0.0028102	1.00489e-05	0.00176659	0.00668266	-0.00523423	26.0693	3401	3500
SM.C16.0	target_metabolomics	0.00210348	-0.0125735	-0.0125326	0.00530798	0.00204868	-0.000504302	-0.000411247	0.00280872	-0.0012276	0.000722542	26.604	3501	3600
PC.aa.C32.0	target_metabolomics	-0.0034488	-0.0105554	-0.0105818	0.0096701	0.00210915	0.00289536	0.00166321	0.0039822	0.00529331	-0.00344024	24.8847	3601	3700
SM.C16.1	target_metabolomics	-0.00232677	-0.00607066	-0.0135398	1.16341e-05	0.0004031	0.00194918	0.00293544	0.00853167	-0.00207581	0.0020944	25.85	3701	3800
Trp	target_metabolomics	-0.014155	-0.00851945	0.00990282	-0.00384557	0.00158228	-0.00211343	-0.00283423	0.0050444	0.00458437	-0.00139036	30.461	3801	3900
Tyr	target_metabolomics	-0.0147508	-0.0157028	0.00994833	-0.00485281	0.00684531	-0.00865056	-0.0039378	-0.000583435	0.00644884	-0.00270238	30.2806	3901	4000
PC.ae.C36.4	target_metabolomics	-0.0268001	-0.00785958	-0.00140675	-0.00312835	-0.00232706	0.000703554	-0.00251887	-0.00228444	0.00177948	-0.0139046	30.8514	4001	4100
PC.ae.C34.2	target_metabolomics	-0.0181558	-0.00818636	-0.0090945	-0.00373726	0.00287214	0.0018301	0.000568919	0.00216189	0.00184589	-0.00313463	27.9798	4101	4200
PC.ae.C36.3	target_metabolomics	-0.0188538	-0.00540918	-0.010249	0.00141093	0.0038303	0.005058	0.00210085	-0.00220325	0.00279264	-0.00316004	27.1535	4201	4300
lysoPC.a.C18.2	target_metabolomics	-0.0100035	0.00868285	0.000847241	0.00280504	0.00616597	0.0114279	0.0111712	0.00119369	-0.006956	-0.00712947	33.3675	4301	4400
PC.aa.C42.6	target_metabolomics	-0.00649785	0.0140487	-0.00259059	0.0097066	-0.00636365	-0.0103893	-0.00488911	-8.43706e-05	-0.000256357	-0.00133618	29.9372	4401	4500
PC.ae.C32.2	target_metabolomics	-0.0119084	-0.00705137	0.00020182	-0.000771907	-0.00341034	-0.000705161	0.0013773	0.00301064	0.00219793	-0.00142727	25.1855	4501	4600
PC.ae.C36.5	target_metabolomics	-0.0133997	-0.0050455	-0.00457076	0.0119231	-0.0018336	0.00292548	0.00351492	-0.0034543	0.00304413	-0.012765	31.1516	4601	4700
PC.ae.C38.5	target_metabolomics	-0.0165493	-0.00480045	-0.00333271	-0.00194824	-0.00364913	-0.0020631	-0.00398159	0.000180386	0.000652268	-0.0119137	27.7931	4701	4800
C0	target_metabolomics	-0.0144944	0.00573647	-0.00212351	0.000120947	-0.0013064	-0.00090413	-0.000934854	0.00837431	0.0122099	0.00112414	32.9197	4801	4900
Arg	target_metabolomics	-0.0148996	0.00341636	-0.00214714	-0.00963517	0.00821847	0.00198693	-0.000545817	-0.00439284	0.0013085	-0.00174851	32.097	4901	5000
PC.aa.C38.0	target_metabolomics	-0.014847	0.00236356	-0.00524069	-0.00347212	0.00459587	0.000178903	-0.000768305	0.00477688	-1.08771e-05	-0.000899491	26.8348	5001	5100
PC.ae.C38.6	target_metabolomics	-0.0155975	-0.00138964	-0.00490601	0.00153786	0.00142116	0.00121266	-7.6218e-06	0.00290269	0.00115305	-0.00504654	26.8162	5101	5200
PC.ae.C30.0	target_metabolomics	-0.0117634	-0.00126054	-0.00402536	-0.0026904	0.00267138	0.000909402	-0.000620933	0.00369503	0.00402006	-0.00178462	28.3592	5201	5300
PC.aa.C38.3	target_metabolomics	-0.00868569	0.000560413	-0.00408952	0.011609	-0.000305556	0.0030486	0.000836707	-0.00200297	0.0038423	-0.000939835	26.6749	5301	5400
PC.aa.C40.3	target_metabolomics	-0.00838563	0.00119196	-0.00450958	0.0119473	0.000515411	-0.0043502	-0.00202193	0.000733514	-0.00261131	-0.00302964	25.2392	5401	5500
PC.aa.C36.0	target_metabolomics	-0.012638	0.00226238	-0.0129636	0.00853314	0.00413959	0.00301345	0.00451276	0.00423794	0.00223621	-0.00290999	26.1461	5501	5600
PC.aa.C36.2	target_metabolomics	-0.00866343	-0.0034846	-0.0188682	0.000441361	0.00204391	0.00380957	0.00260272	0.00517996	0.000621826	0.000648637	26.9098	5601	5700
PC.ae.C34.3	target_metabolomics	-0.00749846	-0.00475049	-0.0146473	0.0109236	0.00623794	0.00826041	0.00873738	-0.00340829	0.00444644	-0.0048217	29.5895	5701	5800
PC.aa.C40.4	target_metabolomics	-0.00403298	0.00708181	-0.0110441	0.014382	-0.00416772	-0.00238311	-0.00212973	-0.00421473	0.0034499	-0.00913443	29.8448	5801	5900
PC.aa.C42.5	target_metabolomics	-0.0034993	0.00349016	-0.00632975	0.0133848	-0.0040786	-0.00525172	-0.00510418	0.00473459	-0.00515966	-0.000156102	28.1204	5901	6000
PC.aa.C30.0	target_metabolomics	-0.0058325	-0.000547088	-0.00997519	0.00875597	0.00163731	0.00451015	0.00413594	0.00416671	0.00355553	-0.00129181	27.3943	6001	6100
PC.aa.C32.2	target_metabolomics	-0.00408216	-0.00102604	-0.0130292	-0.000960803	-0.000886135	-0.00020829	-0.000264017	0.00585525	0.00165901	0.00602861	28.141	6101	6200
PC.aa.C34.3	target_metabolomics	-0.000169485	-0.0011931	-0.0135971	0.00513394	0.00153992	0.00573914	0.0027881	0.00399139	0.00138257	-0.000147757	28.0861	6201	6300
PC.ae.C38.2	target_metabolomics	0.00153406	-0.00310356	-0.010604	0.00245627	-0.00247536	-0.000644355	-0.000930572	0.00192401	0.00102727	0.000934535	23.1299	6301	6400
1898	untarget_metabolomics	0.0150674	0.00575468	0.000774659	-0.00854984	0.00313715	0.00338298	-0.000772851	0.000734941	-0.00112965	-0.00467176	27.242	1	100
1121	untarget_metabolomics	0.0113951	0.00894293	0.00450924	-0.00844197	-8.71757e-05	0.00510102	0.000307445	-0.00655647	-0.00978462	-0.000223842	26.2842	101	200
35160	untarget_metabolomics	0.00721212	0.0082339	0.00434345	-0.0123283	0.00912681	0.0095847	0.00851123	-0.00643477	0.00178426	-0.0049141	26.6149	201	300
43258	untarget_metabolomics	0.0271112	0.000439865	-0.00713959	-0.013035	-0.000828375	0.00207809	-0.00816187	0.00233609	-0.00123838	0.00182446	27.6349	301	400
41754	untarget_metabolomics	0.0144028	0.00440308	-0.0101013	0.00138216	-0.00295003	-0.00534111	0.00162299	0.00777363	-0.00758056	0.00945901	32.48	401	500
33442	untarget_metabolomics	0.0123627	0.00147646	-0.00746254	-0.00142612	-0.00199402	0.00794818	-0.00294417	0.00619721	-0.000135789	0.00668365	26.0858	501	600
32393	untarget_metabolomics	0.0139024	-0.00273856	-0.00136999	-0.007962	0.00642589	0.000215602	-0.00208358	-0.00066651	0.00767755	-0.00641998	25.3772	601	700
32746	untarget_metabolomics	0.01942	-0.000780951	-0.00540805	0.00171292	-0.00161655	0.00230545	-0.00369113	0.00816366	-0.00191507	0.00637229	26.6696	701	800
40134	untarget_metabolomics	0.00805362	0.00378242	-0.0296057	-0.0146407	-0.00312862	-0.00147814	-0.00318473	0.00560175	-0.00248888	0.000387524	28.8511	801	900
31591	untarget_metabolomics	-0.00250613	0.020226	-0.0114234	-0.00524231	-0.00371886	-0.00754335	-0.00881299	0.00546928	0.00653118	-0.00363634	29.6997	901	1000
33973	untarget_metabolomics	0.00104774	0.0233616	-0.0111777	-0.00274533	-0.00133864	-0.00544662	-0.00674483	0.00286805	0.00455387	-0.00356698	30.078	1001	1100
33937	untarget_metabolomics	0.00898933	0.00850073	-0.013907	0.00390933	-0.0017173	0.00309499	0.00165707	0.0029398	0.0025001	-0.00221782	27.6869	1101	1200
34425	untarget_metabolomics	0.0121749	0.00916626	-0.0182979	0.0148799	0.00108386	-0.000340207	0.00747649	-0.000118857	0.000892509	-0.00919376	27.667	1201	1300
17945	untarget_metabolomics	0.0162538	0.0145065	-0.0112529	-0.0049557	-0.00124037	0.00675758	-0.000468013	0.00155029	-0.00581946	0.0107814	27.0473	1301	1400
36754	untarget_metabolomics	0.010908	0.0172598	-0.0188902	-0.00751395	-0.000842627	-0.00563476	-0.00144949	-0.00135779	0.00524875	0.00519486	27.174	1401	1500
32497	untarget_metabolomics	-0.0163549	0.00138614	0.0118447	0.00144498	-0.00833617	-3.95872e-05	-0.00379122	-0.00460301	0.00762452	-0.00610092	27.1772	1501	1600
40135	untarget_metabolomics	-0.017596	-0.000437175	0.00400252	-0.00136361	-0.00441538	0.00451289	-0.000637034	-0.00248984	0.0140898	-0.0102367	28.021	1601	1700
569	untarget_metabolomics	-0.0240822	0.00144855	-0.00867888	-0.0168392	0.00416282	0.00105826	0.00456173	0.00124112	0.00385075	-0.00652192	29.4138	1701	1800
18394	untarget_metabolomics	-0.0186433	0.000719153	-0.00718295	-0.013205	0.00399269	0.00196672	0.00109639	-0.00356656	0.0028771	0.00366692	29.1747	1801	1900
32616	untarget_metabolomics	-0.0202903	0.000965668	-0.00443388	-0.00065433	-0.00538007	-0.00381446	-0.00541266	0.00155999	0.000468158	0.000908063	29.043	1901	2000
32759	untarget_metabolomics	-0.0145807	0.000504459	-0.00239979	0.00216636	-0.00746455	-0.00538865	-0.000194311	0.00254458	0.000218329	0.00201257	30.66	2001	2100
33968	untarget_metabolomics	-0.0124066	0.00566488	0.000547014	-0.000830246	-0.000263076	-0.00549351	-0.00244813	-0.00686006	-0.000830039	0.00111147	26.6473	2101	2200
36079	untarget_metabolomics	-0.012904	0.00368545	-8.4074e-05	-8.9597e-05	0.00936102	-0.000830889	-0.00155447	-6.54676e-06	0.000125165	-0.000563493	29.1322	2201	2300
1642	untarget_metabolomics	-0.0155697	0.0124813	0.000859573	-0.00121019	-0.00335532	-0.00868868	-0.00396297	-0.00181743	-0.0030043	-0.00422955	27.9998	2301	2400
32587	untarget_metabolomics	-0.0166544	0.00905949	-0.00215867	-0.00724362	0.00406924	0.0121763	0.00639284	-0.00376774	0.00608781	0.00120616	30.3269	2401	2500
32839	untarget_metabolomics	-0.0164569	0.00962997	-0.00452236	0.00375099	-0.00180953	-0.00344989	-0.00412796	0.00388072	0.00620029	0.00446373	30.9347	2501	2600
32847	untarget_metabolomics	-0.018497	0.0117614	-0.00724864	0.00475446	-0.0016642	-0.0024273	-0.00364245	0.00176934	0.0109309	0.00245085	30.0197	2601	2700
39517	untarget_metabolomics	-0.0169838	0.00797439	-0.00784613	0.00247054	-0.00786502	-0.00392866	0.000333375	0.0039165	0.0049393	0.00245547	30.3861	2701	2800
15500	untarget_metabolomics	-0.0098039	0.0153105	-0.0154434	0.00221404	0.00522248	0.00350321	0.00242001	0.00836478	0.00490134	-0.00264319	29.7635	2801	2900
35675	untarget_metabolomics	-0.00348631	0.00849741	-0.0176908	0.00143933	-0.00263608	0.0018205	-0.000269942	0.00453189	-0.00554713	0.0106167	25.2998	2901	3000
18392	untarget_metabolomics	-0.00951101	0.00643493	-0.011062	-0.0197259	0.00900458	-0.00883095	-0.0033772	-0.00249479	0.00284933	-0.000189889	29.614	3001	3100
33971	untarget_metabolomics	0.00279912	0.0110878	0.000566616	-0.00337966	-0.00152678	0.00638223	0.000411647	-0.00928756	-0.00444519	0.000669755	26.3831	3101	3200
33972	untarget_metabolomics	0.00534292	0.0105756	-0.00133849	-0.00720603	0.00115557	0.00525265	0.000320101	-0.00760222	-0.00702577	-0.00036412	25.3341	3201	3300
34416	untarget_metabolomics	-0.00131609	0.0110044	-0.00706451	0.00405229	0.00396202	0.0144284	0.00680103	0.00351571	-0.00556087	0.00418817	27.0408	3301	3400
38768	untarget_metabolomics	2.36619e-05	0.0162773	-0.0038022	-0.00750462	-0.0014256	0.00888739	0.0024797	-0.00679076	-0.00376741	0.000550973	28.4187	3401	3500
42582	untarget_metabolomics	0.00504762	0.014596	-0.00406947	-0.000230041	-0.006706	-0.0068852	-0.00869341	0.00729858	0.00734408	0.0054246	27.7988	3501	3600
35137	untarget_metabolomics	0.000452085	0.0022161	0.000310083	-0.0190374	0.00794313	-0.000100203	-0.000648928	0.00100553	0.00231287	-0.00390384	27.9057	3601	3700
36515	untarget_metabolomics	-0.00113143	0.00773545	0.000222045	0.0167423	-0.00340537	-0.00157396	-0.0034044	-0.000935184	0.00477619	0.00456812	25.7503	3701	3800
32492	untarget_metabolomics	-0.00625711	0.0114923	0.00436707	0.00541067	-0.00898238	-0.0155312	-0.0054608	0.000357871	-0.00357325	-0.00200416	28.1115	3801	3900
59	untarget_metabolomics	-0.00766495	0.00957933	-0.00327405	0.0114948	-0.00075498	0.00416273	-0.00127521	-0.00206542	0.00771273	0.0063955	27.2633	3901	4000
43558	untarget_metabolomics	-0.00813994	0.00860974	0.000205218	0.0162593	-0.00366744	0.000748877	-0.00163882	-0.00158103	0.00516735	0.00714829	25.8237	4001	4100
32795	untarget_metabolomics	-0.010745	-0.0198486	0.0210028	-0.00531803	-0.00529545	-0.00177472	-0.00130228	0.00253098	0.00200533	-0.0118395	30.5817	4101	4200
3141	untarget_metabolomics	-0.00839966	-0.0057826	0.0168703	-0.00317925	-0.000151406	-0.00681763	-0.00421965	-0.000152248	0.00740909	-0.00194497	28.891	4201	4300
35186	untarget_metabolomics	0.00069807	0.00149152	0.0253664	0.000667152	-0.00123812	0.00513007	0.00389026	-0.00457584	-0.0102398	-0.00487683	30.4355	4301	4400
34214	untarget_metabolomics	0.00193028	0.00373706	0.0124449	0.0151787	-0.00706617	0.00367921	-9.12299e-05	-0.00199635	0.00126413	-0.00200967	27.6378	4401	4500
32632	untarget_metabolomics	0.00635641	-0.00510586	0.0167676	-0.00147237	-0.00310485	-0.00736308	-0.00670425	0.00390082	0.00608189	0.00807803	27.6824	4501	4600
33225	untarget_metabolomics	0.00164251	-0.00625502	0.0168332	-0.0037182	0.00397957	-0.00459959	-0.00571598	0.00431268	-0.00558577	0.00316961	28.6137	4601	4700
32792	untarget_metabolomics	0.00913825	-0.0158255	0.00489161	-0.0167686	-0.00432382	-0.015671	-0.00754404	0.00798267	-0.00639293	-0.00370798	29.666	4701	4800
32620	untarget_metabolomics	0.0152847	-0.0240388	0.00281179	-0.00939146	0.00148207	-0.00702101	-0.00669188	0.00791369	-0.0134766	0.00368557	31.1831	4801	4900
32197	untarget_metabolomics	-0.00692865	-0.0049619	-0.0028589	1.54711e-05	-0.000925303	-0.0169217	-0.0121271	0.00761097	0.00103335	-0.000496041	26.0817	4901	5000
1299	untarget_metabolomics	-0.00606598	-0.0119612	0.00225647	-0.00513058	0.00917026	-0.00956547	-0.00655403	-0.00415795	0.00157743	-0.0039232	27.0769	5001	5100
37203	untarget_metabolomics	0.00556606	-0.00287787	0.00266161	-0.0129328	-0.00797895	-0.0194339	-0.0128113	0.0106273	0.000440316	-0.00162232	30.2331	5101	5200
37629	untarget_metabolomics	0.00294033	-0.00165966	0.00420484	-0.0130485	-0.000667327	-0.00328006	-0.0092142	0.00253113	0.000633432	-0.00551244	28.3025	5201	5300
37732	untarget_metabolomics	0.00329906	-0.00395039	0.00557789	-0.0128587	-0.00180722	-0.00485387	-0.00750558	0.000686235	0.000691623	-0.00585531	27.8417	5301	5400
1508	untarget_metabolomics	0.00354512	-0.00248166	-0.00667153	-0.0112612	-0.00193143	-0.00662164	-0.0063573	0.0024825	-0.00587819	0.000303486	26.3658	5401	5500
32757	untarget_metabolomics	0.00236798	-0.00806673	-0.00562661	-0.0126502	-0.00458782	-0.0122194	-0.00739639	0.00874622	-0.0042569	-0.00521896	30.2658	5501	5600
33515	untarget_metabolomics	-0.000723606	-0.00493074	-0.00496249	-0.0133541	-0.00382094	-0.0166182	-0.0125975	4.66099e-06	0.00306296	-0.00483264	25.9031	5601	5700
SLC38A5	transcriptomics	-0.00426295	0.0135262	-0.00911725	0.00984807	-0.00398464	0.00919915	0.0037491	-0.00501805	0.00185532	-0.00203526	18.9264	1	100
ENAM	transcriptomics	-0.00800308	0.00238376	-0.00985318	0.0161394	-0.00710394	-0.0012528	-2.41005e-05	-0.00620118	-0.00111121	0.00131421	17.6302	101	200
MZB1	transcriptomics	-0.00578777	0.000654434	-0.00935454	0.0148557	-0.00148034	-0.00177495	-0.00130909	-0.00503637	-0.00167409	-0.00198847	17.2212	201	300
KATNBL1	transcriptomics	-0.00469659	0.00370774	-0.0144137	0.00013407	-0.000372002	-0.00234069	-0.000894747	0.0011793	-0.000709722	-0.000300082	16.0529	301	400
ASNSD1	transcriptomics	-0.00146022	0.00327741	-0.0132573	-0.00232777	-0.00170613	0.00124627	0.00110024	-0.00121994	0.000620549	0.00178711	16.358	401	500
HIST1H2AC	transcriptomics	-0.00180831	0.00162701	-0.0139406	-0.00182544	0.00550248	-0.000333756	-0.000824441	-0.00272398	0.00531166	0.00225493	16.1697	501	600
NECTIN2	transcriptomics	-0.00425551	0.00787837	-0.0165978	0.00306028	-0.00278622	-0.00231649	-0.00324704	-0.00184416	0.00329541	0.00193171	22.205	601	700
HIST2H2BE	transcriptomics	-0.00448948	0.0083808	-0.0196158	-0.00510464	0.00582267	-0.00456197	-0.00144008	-0.000372983	0.00730262	0.00345924	19.784	701	800
EMC3	transcriptomics	-0.00323306	0.0104384	-0.014787	-0.000594195	-0.000989912	-0.000935802	-0.00146601	-0.0016699	0.00513091	0.00479942	18.0289	801	900
IL5RA	transcriptomics	-0.000831423	0.0110032	-0.0169642	-0.00222284	0.00392936	-0.00643061	-0.00292377	0.00219459	-0.00610274	-7.91811e-05	16.4374	901	1000
HDC	transcriptomics	-0.00239314	0.0120516	-0.017456	-0.00795961	-0.0024136	-0.00409002	-0.00490172	0.00668736	-0.00123255	-0.000491919	19.6176	1001	1100
C2orf88	transcriptomics	0.00198274	0.00562048	-0.0155674	0.00108628	-0.00175411	-0.00483148	-0.00218632	-0.00373509	0.00223625	0.0101206	16.3744	1101	1200
EEF2K	transcriptomics	0.00050559	0.00441199	-0.0130481	-0.00270335	0.00352711	0.000500678	-0.000949118	0.00427454	-0.00492981	0.00191803	14.3208	1201	1300
HSDL2	transcriptomics	-5.17213e-05	0.00578635	-0.0127885	-0.00418028	0.00124827	-0.000435725	0.000477893	-8.17502e-05	0.00311923	-0.00025939	14.3806	1301	1400
LINC01410	transcriptomics	0.000314382	0.00586313	-0.0141334	0.00389842	-0.00272248	-0.00142817	-0.00147755	0.0056627	0.00350709	-0.00101632	17.5089	1401	1500
RNR2	transcriptomics	0.000980194	0.00902837	-0.0144087	0.00564699	-0.00536527	-0.00765332	-0.00601274	-0.00511877	0.00235496	0.0051697	15.2163	1501	1600
RNR1	transcriptomics	0.000433705	0.00814683	-0.015718	0.0037367	-0.00325011	-0.00611201	-0.00545544	-0.00617892	0.00265333	0.00546991	15.4203	1601	1700
MAX	transcriptomics	-0.00191531	0.00802119	-0.0127306	0.000768177	-0.000686959	-0.00643081	-0.00365754	-0.000892356	-0.000352601	0.00487153	14.1768	1701	1800
TMEM140	transcriptomics	0.000596681	0.00751618	-0.0121325	0.00489234	0.00314577	0.00163344	-0.000167065	0.00401572	0.00356518	-0.000187567	14.6418	1801	1900
MYLIP	transcriptomics	0.000452127	0.00323916	-0.0181703	0.00150479	0.000123686	-0.000614912	-0.00124396	-0.000850676	-0.00193233	-0.00184955	18.4291	1901	2000
FHL3	transcriptomics	0.00226728	0.00832378	-0.020313	-0.0166963	0.00297338	-0.00699066	-0.00388262	0.0047948	-0.00812948	-0.00235045	20.4236	2001	2100
EML6	transcriptomics	-0.000542445	0.00860296	-0.0183883	0.00178865	-0.00305354	-0.00355186	0.000911687	0.00184713	-0.00551993	0.00216847	20.7298	2101	2200
ABCG1	transcriptomics	-0.00126802	0.000996811	-0.0237844	-0.000346977	0.00283493	-0.00291162	-0.00615987	-0.00323532	0.00083293	-0.00446349	22.4258	2201	2300
ABCA1	transcriptomics	-0.00812973	0.00786586	-0.0237796	0.000769423	-0.00345789	-0.00631588	-0.00742876	1.44968e-05	0.00273015	-0.00498032	20.6359	2301	2400
C4BPA	transcriptomics	0.0107259	0.0104724	-0.017479	-0.00481025	0.00124839	-0.00455988	-0.00697912	0.00805442	-0.00278754	0.00156632	22.726	2401	2500
SLC37A3	transcriptomics	0.00783964	0.00878968	-0.0130464	-0.00111287	-0.00746969	0.00053605	0.000203138	0.00600514	-0.00182985	0.00295764	16.177	2501	2600
GAPT	transcriptomics	0.00567312	0.0106161	-0.0167563	-0.0026789	0.00128237	-0.00497637	-0.0052755	0.00055795	-0.00370806	-0.00394702	16.867	2601	2700
CPT1A	transcriptomics	0.0143977	0.00248003	-0.0162787	0.00379145	-0.00284701	0.000706488	0.0017185	-0.00227536	0.00180247	0.00223551	17.3149	2701	2800
TSC22D1	transcriptomics	0.00410835	0.00202614	-0.0176864	-0.00344405	0.00203625	-0.00248013	-0.00123258	-0.00315783	0.00694943	0.00689579	16.9226	2801	2900
MMD	transcriptomics	0.00450448	0.000519721	-0.0149862	-0.00350797	0.00299937	-0.0026479	-0.00221682	-0.00409372	0.00298349	0.00700777	17.6296	2901	3000
SCRN1	transcriptomics	0.00593991	0.000418814	-0.00232618	-0.0142357	0.00087309	-0.0034337	-0.00216129	0.000682261	-0.00168779	0.00044003	15.5026	3001	3100
MYO1G	transcriptomics	-0.00114233	0.00144876	-0.00247655	0.00759374	-0.000430256	0.00407723	0.00364457	-0.00155579	-0.000263573	0.00251257	12.9923	3101	3200
LILRA6	transcriptomics	0.00174641	0.00339002	-0.00364491	0.013795	0.00234371	0.00294114	0.00116495	-0.00129763	0.00543321	0.00546597	18.2964	3201	3300
FAS	transcriptomics	0.00288974	0.0079264	-0.00416106	0.0130609	-0.000124914	0.00613702	0.00296308	-0.00144076	0.00703998	0.00165965	17.175	3301	3400
NAPSB	transcriptomics	-0.000460082	0.00273267	-0.0071322	-0.0144902	0.000143757	0.0020575	0.00378934	0.0025593	-0.0057528	0.00296418	20.5433	3401	3500
CRNKL1	transcriptomics	0.00255443	0.0046909	-0.00934028	-6.33385e-05	0.000543429	0.000841844	-0.00113268	0.000521002	-0.001492	0.00156133	13.6741	3501	3600
RAD21	transcriptomics	0.002701	0.00269866	-0.00942505	0.000486236	0.000276429	0.00148429	-8.56619e-05	-0.00088197	-0.00123481	0.000555522	10.8196	3601	3700
TCF7L2	transcriptomics	0.0155232	0.000587275	-0.00606969	-0.0067028	0.00481864	9.12211e-05	0.0014709	0.00422294	-0.00237932	0.00534982	16.6328	3701	3800
CEP19	transcriptomics	0.0154306	0.00293522	-0.00608923	0.00181077	-0.000300812	-0.00145476	-0.000495443	-0.00041948	-0.00299294	0.000500249	17.4152	3801	3900
UBB	transcriptomics	0.0111764	0.00509271	-0.000840301	-0.00193033	-0.000950934	0.000526562	0.00170639	0.00260919	-0.001976	0.00135136	14.8337	3901	4000
ALAS2	transcriptomics	0.00943759	0.00287604	0.00197815	-0.000419095	0.00245014	0.0047778	0.00212461	0.00200325	0.000820917	0.00103387	13.6673	4001	4100
MPZL1	transcriptomics	0.0103506	0.00212405	-0.00076637	-0.0130541	0.000297509	0.00458535	0.00700059	0.00741725	-0.00531943	-0.00210095	17.8796	4101	4200
CDKN1C	transcriptomics	0.0199593	-0.0105635	0.00253868	-0.017308	0.00750588	0.000945564	0.000574068	-0.000755404	-0.00184195	0.00465837	17.9939	4201	4300
CD177	transcriptomics	0.0163989	-0.000998588	0.00785933	-0.00433197	-0.000227928	-0.000244519	-0.00362805	6.26936e-05	-0.00577295	0.00934909	20.5688	4301	4400
RN7SK	transcriptomics	-0.000597158	-0.0126702	0.0183411	0.00411444	-0.00133074	-0.000758011	-0.00237418	-0.00345466	-0.0077472	-0.00090125	20.4039	4401	4500
PPM1F	transcriptomics	-0.000539646	-0.00967218	0.0133258	-0.00134189	-0.000162276	0.000465703	-0.000627586	0.00180021	-0.00423622	0.00271512	15.7043	4501	4600
NBPF8	transcriptomics	-0.000741187	-0.0105375	0.0152988	0.00307387	0.00263141	0.00123904	0.00286308	0.000638892	-0.0039338	0.00358725	17.0017	4601	4700
MICAL2	transcriptomics	0.00519956	-0.00616661	0.0156754	0.00622291	-0.00286362	0.00092548	0.000365617	-0.00188698	-0.000424556	0.000202364	15.3351	4701	4800
ENC1	transcriptomics	0.00721757	-0.00709702	0.0214439	0.00265987	-0.00497456	-0.00729163	-0.00366614	-0.00289636	-0.00476288	0.00253986	21.2205	4801	4900
SREBF2	transcriptomics	-0.00224469	0.00146978	0.0107349	0.00328166	-0.000463747	-0.00141934	0.0023803	-0.00116634	0.000713407	7.36711e-05	15.2108	4901	5000
DDX39A	transcriptomics	0.00296795	-0.00140574	0.000395387	0.00934155	9.22867e-06	0.000485445	0.00157561	6.63259e-06	-0.00345	0.00190727	13.0485	5001	5100
SPRYD3	transcriptomics	0.000445682	-0.00368678	0.000948146	-0.0109275	0.00460061	-0.00284808	0.000281355	0.000349227	-0.00156055	0.00224147	13.9913	5101	5200
CHI3L1	transcriptomics	0.00114591	-0.000906147	0.00524157	-0.00328074	-0.00553926	-0.01319	-0.00878726	-0.00230669	-0.00577834	-0.00622767	20.4037	5201	5300
LRRC37A2	transcriptomics	0.00391418	-0.00400642	0.00514242	0.00568916	0.00486693	0.0111009	0.00886292	-0.00293883	0.000519454	0.00209606	21.9918	5301	5400
NID1	transcriptomics	-0.0132354	0.00572238	-0.00145036	0.00397234	-3.43682e-06	-0.0018929	-0.0022366	0.00201902	0.00499741	5.92117e-05	17.8063	5401	5500
ZNF683	transcriptomics	-0.0110672	0.00585017	0.00348816	0.00453678	0.00541157	0.0143683	0.0092782	-0.000275476	0.00170886	-0.000315627	17.9596	5501	5600
GZMH	transcriptomics	-0.00579399	0.000423077	0.000271481	0.00392099	0.00100857	0.0107973	0.00812062	-0.00499174	0.00301975	0.00248422	13.9708	5601	5700
MKI67	transcriptomics	-0.00532812	-0.00403249	-0.00394592	0.020671	-0.0105529	-0.00947771	-0.00547348	-0.00571295	-0.000382565	-0.00295632	17.509	5701	5800
ICAM1	transcriptomics	-0.0141283	0.00111648	-0.00131466	-0.00143758	-0.0010845	0.00222281	0.000727872	-0.00253154	-0.000739395	0.000879693	16.1796	5801	5900
PSMA1	transcriptomics	-0.0118703	-0.000341386	-0.00409167	0.00194531	-0.00021478	-0.000729228	-0.000555149	-0.00156867	-0.00073504	0.00229875	12.3816	5901	6000
MPPE1	transcriptomics	-0.0118094	-0.00722272	-0.000765145	-0.00193003	-0.00467668	-0.00223626	-0.0017778	-0.0027349	0.00206165	0.00108309	16.5318	6001	6100
CXCL8	transcriptomics	-0.015174	-0.00416216	-0.000666782	-0.001468	-0.00121036	-0.00738834	-0.00271945	-0.00203418	-0.00119563	-0.00580592	19.9263	6101	6200
LDLR	transcriptomics	-0.0106107	0.00432201	0.0206411	0.0121018	-0.000605428	0.00237416	0.00468508	-0.00150731	0.0038745	-0.000713256	21.0977	6201	6300
FADS2	transcriptomics	-0.0157511	-0.000273716	0.0191905	-0.00244131	0.00533183	0.00460711	0.00325405	-0.0042092	0.00361336	-0.000938112	24.3954	6301	6400
RASA4	transcriptomics	-0.018404	-0.011787	0.0190056	0.00784724	0.000318865	0.00546671	0.00418883	0.00616497	-0.00084506	-0.00567983	18.558	6401	6500
RASA4B	transcriptomics	-0.0177838	-0.0115308	0.0185068	0.00696331	0.00159599	0.00702041	0.00552091	0.00685451	-0.00132481	-0.00617834	19.263	6501	6600
POLR2J2	transcriptomics	-0.0132728	-0.0177725	0.0218995	0.00991878	-0.00248128	0.00306285	0.00391387	0.00278388	-0.0011492	-0.00509109	19.5733	6601	6700
POLR2J3	transcriptomics	-0.0152908	-0.0178083	0.02193	0.007335	-0.000545854	0.00314603	0.00393139	0.0031445	-0.00236107	-0.00532933	18.5801	6701	6800
UPK3BL	transcriptomics	-0.0142693	-0.0182996	0.0235393	0.00954843	-0.00284139	0.00231128	0.00380441	0.00280908	-0.00119621	-0.00565037	19.6199	6801	6900
MGS:igc0359	metagenomics	0.0163604	-0.00565869	0.00213547	-0.000752535	-0.00619837	-0.00255703	-0.00221311	-0.00132146	-0.00340922	0.00603437	21.222	1	100
MGS:igc0655	metagenomics	0.0125515	-0.00790917	0.00189058	-0.00234413	-0.00184299	-0.00220547	-0.00385564	0.00123682	-0.00392794	0.00549662	20.1696	101	200
MGS:igc0641	metagenomics	0.0101546	-0.00425382	0.00306338	-0.00435442	-0.00425573	-0.00236413	-0.00208763	-0.00164388	-0.00256875	0.00207383	19.2498	201	300
MGS:igc0985	metagenomics	0.0117663	-0.005561	0.0040048	-0.00297229	-0.000862024	3.20687e-05	-0.000379929	-0.000147986	-0.0015789	0.00322305	19.4358	301	400
MGS:igc0392	metagenomics	0.0119241	-0.00318053	0.00167419	-0.00278036	-0.00256206	-0.00218734	-0.00282238	-0.00110573	-0.00362424	0.00107893	19.5186	401	500
MGS:igc0658	metagenomics	0.0123221	-0.00280038	0.002989	0.0025994	-0.00262352	-0.00174471	-0.00113947	0.000166453	-0.0034365	0.00550569	18.3663	501	600
MGS:igc0029	metagenomics	0.0126276	-0.00415236	0.000410401	-0.00313266	-0.00165184	-0.000520712	-0.00285792	-0.0016626	-0.00343914	0.00366075	19.8339	601	700
MGS:igc0006	metagenomics	0.0121278	-0.00151731	0.00112519	0.00273764	0.00126944	0.00329537	0.00269394	-0.00173391	-0.00220026	0.00165284	21.5325	701	800
MGS:igc1492	metagenomics	0.011082	-0.0025888	-9.64952e-05	-0.00198525	-0.000298189	-0.00128603	-0.00161891	0.00204349	-0.00309624	0.00507854	20.2657	801	900
MGS:igc0686	metagenomics	-0.00306953	0.00118787	-0.00105082	0.0124547	0.00689608	0.00228952	0.00219119	-0.00472507	0.00283196	-0.00303709	19.3769	901	1000
MGS:igc0014	metagenomics	-0.00225943	-0.00200756	-0.00266863	0.0103344	0.00698125	0.00207813	0.000464626	-0.00463047	0.00192985	-0.00140638	20.5905	1001	1100
MGS:igc1414	metagenomics	-0.000223706	-0.000249964	-0.00260716	0.0105738	0.00476132	-3.32269e-05	0.0010785	-0.0029903	-0.00144628	-0.000836927	19.4426	1101	1200
MGS:igc0313	metagenomics	-0.0157815	0.00497343	-0.00442879	0.00242253	0.00417053	0.00246995	0.00490724	0.000681172	0.000471835	-0.00417618	18.892	1201	1300
MGS:igc0237	metagenomics	-0.0165103	0.00134834	-0.002834	0.00165196	0.00337872	0.00144103	0.00256296	-0.00195565	0.00168892	-0.00452667	19.7886	1301	1400
MGS:igc0295	metagenomics	-0.0159065	0.00339117	2.06273e-06	0.00311682	0.00497044	0.00344462	0.00545516	-0.00132498	0.00379272	-0.0059071	18.9529	1401	1500
MGS:igc0971	metagenomics	-0.012171	0.00200114	-0.00319962	0.00180051	-4.99476e-05	-0.000783543	-0.000857934	0.000989217	0.00185559	-0.000135291	19.4274	1501	1600
MGS:igc1047	metagenomics	-0.0106883	0.00257139	0.00136753	0.00325326	0.0040797	0.00432429	0.00407425	0.0032836	0.00197586	-0.00510003	20.5759	1601	1700
cholesterol transport	GO	NA	NA	0.0391529	NA	NA	NA	NA	NA	NA	NA	0	1	100
regulation of cholesterol efflux	GO	NA	NA	0.0391529	NA	NA	NA	NA	NA	NA	NA	0	101	200
cellular response to low-density lipoprotein particle stimulus	GO	NA	NA	0.0391529	NA	NA	NA	NA	NA	NA	NA	0	201	300
cholesterol storage	GO	NA	NA	0.0391529	NA	NA	NA	NA	NA	NA	NA	0	301	400
regulation of cholesterol storage	GO	NA	NA	0.0391529	NA	NA	NA	NA	NA	NA	NA	0	401	500
lipid homeostasis	GO	NA	NA	0.0391529	NA	NA	NA	NA	NA	NA	NA	0	501	600
cellular response to lipoprotein particle stimulus	GO	NA	NA	0.0391529	NA	NA	NA	NA	NA	NA	NA	0	601	700
intracellular lipid transport	GO	NA	NA	0.0391529	NA	NA	NA	NA	NA	NA	NA	0	701	800
cholesterol homeostasis	GO	NA	NA	0.0391529	NA	NA	NA	NA	NA	NA	NA	0	801	900
sterol homeostasis	GO	NA	NA	0.0391529	NA	NA	NA	NA	NA	NA	NA	0	901	1000

## Sheet: Figure 3b
Figure 3b. Significant drug-microbiome associations
Organism	MGS	Average	CI_005	CI_095	pval	Drug	Name
Faecalibacterium prausnitzii	igc0359	0.0164	0.0156	0.0171	1.06e-08	Metformin	Faecalibacterium prausnitzii igc0359
Bacteroidales sp.	igc0029	0.0126	0.0118	0.0135	0.000258	Metformin	Bacteroidales sp. igc0029
Anaerostipes sp.	igc0655	0.0126	0.0118	0.0133	0.00133	Metformin	Anaerostipes sp. igc0655
Streptococcus parasanguinis	igc0686	0.0125	0.0117	0.0132	2.98e-06	Omeprazole	Streptococcus parasanguinis igc0686
Clostridia sp.	igc0658	0.0123	0.0115	0.0132	1.89e-06	Metformin	Clostridia sp. igc0658
Escherichia coli	igc0006	0.0121	0.0112	0.013	1.01e-05	Metformin	Escherichia coli igc0006
Bacteroidetes sp.	igc0392	0.0119	0.0111	0.0128	0.00013	Metformin	Bacteroidetes sp. igc0392
Betaproteobacteria sp.	igc0985	0.0118	0.0108	0.0127	0.000654	Metformin	Betaproteobacteria sp. igc0985
Parasutterella sp.	igc1492	0.0111	0.0102	0.012	7.07e-06	Metformin	Parasutterella sp. igc1492
Streptococcus vestibularis	igc1414	0.0106	0.0099	0.0113	0.000469	Omeprazole	Streptococcus vestibularis igc1414
Streptococcus sp.	igc0014	0.0103	0.0096	0.0111	0.000462	Omeprazole	Streptococcus sp. igc0014
Clostridiales sp.	igc0641	0.0102	0.0093	0.011	0.000811	Metformin	Clostridiales sp. igc0641
Clostridiaceae sp.	igc1047	-0.0107	-0.0116	-0.0098	0.000297	Metformin	Clostridiaceae sp. igc1047
Clostridiales sp.	igc0971	-0.0122	-0.013	-0.0113	2.61e-05	Metformin	Clostridiales sp. igc0971
Intestinibacter bartlettii	igc0313	-0.0158	-0.0166	-0.015	1.5e-05	Metformin	Intestinibacter bartlettii igc0313
Peptostreptococcaceae sp.	igc0295	-0.0159	-0.0168	-0.0151	2.81e-06	Metformin	Peptostreptococcaceae sp. igc0295
Romboutsia timonensis	igc0237	-0.0165	-0.0174	-0.0156	3.65e-07	Metformin	Romboutsia timonensis igc0237

## Sheet: Figure 3c
Figure 3c. Drug-drug similarities by comparison of omics-profiles. Cosine similarities
	Metformin	Bendroflumethiazide	Losartan	Amlodipine	Atorvastatin	Acetylsalicylic Acid	Simvastatin	Bisoprolol	Omeprazole	Levothyroxine Sodium	Hydrochlorothiazide	Enalapril	Ramipril	Atenolol	Paracetamol	Lansoprazole	Metoprolol	Salbutamol	Codeine	Lisinopril
Metformin	1	-0.20872	0.0360594	0.0442616	-0.017361	-0.0188063	-0.0364055	-0.130201	-0.0421139	0.130929	0.12189	0.0693905	-0.0226919	0.0226948	-0.00488306	0.00106721	0.187593	0.0599068	-0.015938	-0.0796497
Bendroflumethiazide	-0.20872	1	-0.0286845	0.067843	-0.088017	-0.0359184	0.0449239	-0.0719696	-0.175459	-0.0174681	-0.129341	-0.025012	0.172976	0.148171	0.132831	0.0303868	-0.0724557	-0.170296	0.0076751	0.18184
Losartan	0.0360594	-0.0286845	1	0.259954	-0.0375564	-0.032369	-0.0704773	-0.15252	0.0830229	0.0230946	0.215959	-0.0763122	-0.0738841	0.178487	-0.118898	-0.14794	0.173376	-0.0884615	-0.205363	-0.0542035
Amlodipine	0.0442616	0.067843	0.259954	1	0.299898	0.152919	-0.183956	0.0196594	-0.0207334	-0.0972762	-0.06025	-0.193246	0.0693768	-0.00350673	0.100925	0.117798	-0.00922175	-0.0394414	-0.0607568	0.131346
Atorvastatin	-0.017361	-0.088017	-0.0375564	0.299898	1	0.245098	-0.51381	0.142865	0.049156	-0.0202005	-0.128159	-0.0850791	0.200323	0.0442351	0.0288897	-0.0208301	0.048143	0.0937716	0.0274223	0.0502349
Acetylsalicylic Acid	-0.0188063	-0.0359184	-0.032369	0.152919	0.245098	1	0.0682094	0.492757	0.121588	-0.00444125	-0.120763	-0.0792393	0.367729	0.136249	-0.0812606	-0.140407	0.172237	-0.0517366	-0.120181	0.0256635
Simvastatin	-0.0364055	0.0449239	-0.0704773	-0.183956	-0.51381	0.0682094	1	-0.0767784	-0.0532597	-0.0689054	-0.0883052	-0.114979	-0.03735	-0.0796423	-0.000379741	0.0163213	-0.11095	-0.0215507	0.0535163	0.0904223
Bisoprolol	-0.130201	-0.0719696	-0.15252	0.0196594	0.142865	0.492757	-0.0767784	1	0.138886	0.013259	-0.167138	0.013507	0.314975	-0.0918142	0.0734145	0.0425946	-0.0689044	0.0152917	0.0106267	-0.0695173
Omeprazole	-0.0421139	-0.175459	0.0830229	-0.0207334	0.049156	0.121588	-0.0532597	0.138886	1	0.0868428	-0.0741771	-0.0622376	-0.229999	-0.0987463	0.172846	-0.254058	-0.0116328	0.0429705	0.142693	-0.138143
Levothyroxine Sodium	0.130929	-0.0174681	0.0230946	-0.0972762	-0.0202005	-0.00444125	-0.0689054	0.013259	0.0868428	1	-0.00339855	0.182577	-0.0277935	-0.0150078	0.100995	-0.0316089	-0.0910764	0.0504881	0.154721	0.0135447
Hydrochlorothiazide	0.12189	-0.129341	0.215959	-0.06025	-0.128159	-0.120763	-0.0883052	-0.167138	-0.0741771	-0.00339855	1	0.234531	-0.0668632	0.0225063	-0.025751	-0.0234404	0.535147	-0.171311	-0.0126401	-0.0200957
Enalapril	0.0693905	-0.025012	-0.0763122	-0.193246	-0.0850791	-0.0792393	-0.114979	0.013507	-0.0622376	0.182577	0.234531	1	-0.159996	0.154257	-0.0849494	-0.0995662	-0.0160054	0.00982531	0.000898029	-0.00588225
Ramipril	-0.0226919	0.172976	-0.0738841	0.0693768	0.200323	0.367729	-0.03735	0.314975	-0.229999	-0.0277935	-0.0668632	-0.159996	1	0.104925	-0.0959834	0.0363258	0.0297422	0.00253069	-0.134883	-0.135677
Atenolol	0.0226948	0.148171	0.178487	-0.00350673	0.0442351	0.136249	-0.0796423	-0.0918142	-0.0987463	-0.0150078	0.0225063	0.154257	0.104925	1	-0.17229	-0.107966	-0.0402202	-0.235225	-0.194986	-0.0994068
Paracetamol	-0.00488306	0.132831	-0.118898	0.100925	0.0288897	-0.0812606	-0.000379741	0.0734145	0.172846	0.100995	-0.025751	-0.0849494	-0.0959834	-0.17229	1	0.374367	-0.00331017	0.22979	0.783521	0.178242
Lansoprazole	0.00106721	0.0303868	-0.14794	0.117798	-0.0208301	-0.140407	0.0163213	0.0425946	-0.254058	-0.0316089	-0.0234404	-0.0995662	0.0363258	-0.107966	0.374367	1	-0.094456	0.0393353	0.309442	0.223773
Metoprolol	0.187593	-0.0724557	0.173376	-0.00922175	0.048143	0.172237	-0.11095	-0.0689044	-0.0116328	-0.0910764	0.535147	-0.0160054	0.0297422	-0.0402202	-0.00331017	-0.094456	1	-0.171286	-0.0545878	0.0930673
Salbutamol	0.0599068	-0.170296	-0.0884615	-0.0394414	0.0937716	-0.0517366	-0.0215507	0.0152917	0.0429705	0.0504881	-0.171311	0.00982531	0.00253069	-0.235225	0.22979	0.0393353	-0.171286	1	0.15524	0.0703262
Codeine	-0.015938	0.0076751	-0.205363	-0.0607568	0.0274223	-0.120181	0.0535163	0.0106267	0.142693	0.154721	-0.0126401	0.000898029	-0.134883	-0.194986	0.783521	0.309442	-0.0545878	0.15524	1	0.102168
Lisinopril	-0.0796497	0.18184	-0.0542035	0.131346	0.0502349	0.0256635	0.0904223	-0.0695173	-0.138143	0.0135447	-0.0200957	-0.00588225	-0.135677	-0.0994068	0.178242	0.223773	0.0930673	0.0703262	0.102168	1

## Sheet: Figure 3d
Figure 3d. Average effect size of drugs in omics data
Drug	Colour	Clinical continuous	Diet and wearables	Proteomics	Targeted metabolomics	Unargeted metabolomics	Transcriptomics	Metagenomics
Metformin	Metformin	0.00751086	0.00677606	0.00527167	0.00652819	0.00785329	0.00292725	0.00396536
Bendroflumethiazide	NA	0.00755258	0.00537163	0.00554484	0.00441067	0.00647126	0.00283575	0.00286862
Losartan	NA	0.00822827	0.00647222	0.00417083	0.00447814	0.00547292	0.00278274	0.00282456
Amlodipine	NA	0.00733856	0.00486529	0.00558046	0.00531975	0.00676677	0.00336578	0.00335867
Atorvastatin	Atorvastatin	0.0052921	0.004713	0.00446332	0.00645963	0.00631835	0.00245479	0.00232952
Acetylsalicylic Acid	NA	0.0077937	0.00717443	0.00533381	0.00557793	0.00719202	0.0029577	0.00287648
Simvastatin	Simvastatin	0.00413007	0.00360766	0.00406171	0.00552486	0.00433515	0.0023753	0.00184769
Bisoprolol	NA	0.00730209	0.00573123	0.00535257	0.00607438	0.00712365	0.00245824	0.00288198
Omeprazole	Omeprazole	0.00710055	0.00556923	0.00538887	0.0061901	0.00716455	0.0032386	0.00315971
Levothyroxine Sodium	NA	0.0103975	0.00696579	0.00458095	0.00469798	0.00581698	0.00289054	0.00229557
Hydrochlorothiazide	NA	0.0066405	0.00506758	0.00523543	0.00597262	0.00530459	0.00310264	0.00314242
Enalapril	NA	0.00513836	0.00582039	0.00453676	0.00517207	0.00516332	0.00205788	0.0024008
Ramipril	NA	0.00758738	0.00492394	0.00466574	0.00449844	0.00595525	0.00311565	0.00294435
Atenolol	NA	0.00644896	0.00369503	0.00439268	0.00497797	0.00592722	0.00300429	0.00246993
Paracetamol	NA	0.00688607	0.00606572	0.00510775	0.00558897	0.00693232	0.00263027	0.00307342
Lansoprazole	NA	0.00569467	0.00525949	0.0046623	0.00523334	0.00553071	0.0024308	0.00301543
Metoprolol	NA	0.0055344	0.00450204	0.00480259	0.00566857	0.00606632	0.00260516	0.00258521
Salbutamol	NA	0.00751824	0.00460252	0.00426583	0.00441293	0.00540808	0.00278945	0.00221791
Codeine	NA	0.00605432	0.00533447	0.00444939	0.00490319	0.00545034	0.00234002	0.00253147
Lisinopril	NA	0.00564952	0.00590535	0.00366456	0.00303972	0.00548704	0.00262844	0.00243108

## Sheet: Figure 3e
Figure 3e. Drug effect size rank across multi-omics data
Drug	npatients	Clinical continuous	Diet and wearables	Proteomics	Targeted metabolomics	Unargeted metabolomics	Transcriptomics	Metagenomics
Metformin	277	14	18	15	20	20	14	20
Bendroflumethiazide	82	16	11	19	2	14	12	11
Losartan	58	19	17	3	4	6	10	10
Amlodipine	105	13	6	20	11	15	20	19
Atorvastatin	146	3	5	7	19	13	5	4
Acetylsalicylic Acid	129	18	20	16	13	19	15	12
Simvastatin	323	1	1	2	12	1	3	1
Bisoprolol	82	12	13	17	17	17	6	13
Omeprazole	125	11	12	18	18	18	19	18
Levothyroxine Sodium	76	20	19	9	6	9	13	3
Hydrochlorothiazide	87	9	8	14	16	3	17	17
Enalapril	47	2	14	8	9	2	1	5
Ramipril	96	17	7	11	5	11	18	14
Atenolol	59	8	2	5	8	10	16	7
Paracetamol	90	10	16	13	14	16	9	16
Lansoprazole	57	6	9	10	10	8	4	15
Metoprolol	57	4	3	12	15	12	7	9
Salbutamol	45	15	4	4	3	4	11	2
Codeine	46	7	10	6	7	5	2	8
Lisinopril	46	5	15	1	1	7	8	6
